# Supplementary material for: RNA-sequencing of AVPV and ARH reveals vastly different temporal and transcriptomic responses to estradiol in the female rat hypothalamus
Source: PLoS One. 2021 Aug 18;16(8):e0256148. doi: 10.1371/journal.pone.0256148 (PMC8372949; doi:10.1371/journal.pone.0256148)
Supplement: S35 Table — (CSV) [file pone.0256148.s035.csv]

category	over_represented_pvalue	under_represented_pvalue	numDEInCat	numInCat	term	ontology	numBackground	num.modGenes	geneName	geneID
GO:0007268	3.38593745854773e-07	0.999999882039407	39	557	chemical synaptic transmission	BP	13581	382	Adora2a,Chrm4,Gpr88,Gabrd,Ntrk1,Slc5a7,Ngfr,Chat,Cnr1,Itpka,Rab3b,Drd1,Cplx1,Tshz3,Gad2,Sez6,Car7,Chrm1,Gria3,Serpine2,Asic1,Syt1,Slc6a1,Lgi1,Ptk2b,Lzts1,Baiap2,Wnt7a,Syt12,Camk2n1,Vamp2,Neurl1,Egr3,Cacnb3,Rasd2,Arc,Fmr1,Rnf39,Atp2b2	25369,25111,64443,29689,59109,85426,24596,290567,25248,81677,81755,24316,64832,308523,24380,192247,291819,25229,29628,29366,79123,25716,79212,252892,50646,266711,117542,114850,191595,287005,24803,309459,25148,25297,171099,54323,24948,171387,24215
GO:0098916	3.38593745854773e-07	0.999999882039407	39	557	anterograde trans-synaptic signaling	BP	13581	382	Adora2a,Chrm4,Gpr88,Gabrd,Ntrk1,Slc5a7,Ngfr,Chat,Cnr1,Itpka,Rab3b,Drd1,Cplx1,Tshz3,Gad2,Sez6,Car7,Chrm1,Gria3,Serpine2,Asic1,Syt1,Slc6a1,Lgi1,Ptk2b,Lzts1,Baiap2,Wnt7a,Syt12,Camk2n1,Vamp2,Neurl1,Egr3,Cacnb3,Rasd2,Arc,Fmr1,Rnf39,Atp2b2	25369,25111,64443,29689,59109,85426,24596,290567,25248,81677,81755,24316,64832,308523,24380,192247,291819,25229,29628,29366,79123,25716,79212,252892,50646,266711,117542,114850,191595,287005,24803,309459,25148,25297,171099,54323,24948,171387,24215
GO:0099537	3.56768714495447e-07	0.999999875446534	39	558	trans-synaptic signaling	BP	13581	382	Adora2a,Chrm4,Gpr88,Gabrd,Ntrk1,Slc5a7,Ngfr,Chat,Cnr1,Itpka,Rab3b,Drd1,Cplx1,Tshz3,Gad2,Sez6,Car7,Chrm1,Gria3,Serpine2,Asic1,Syt1,Slc6a1,Lgi1,Ptk2b,Lzts1,Baiap2,Wnt7a,Syt12,Camk2n1,Vamp2,Neurl1,Egr3,Cacnb3,Rasd2,Arc,Fmr1,Rnf39,Atp2b2	25369,25111,64443,29689,59109,85426,24596,290567,25248,81677,81755,24316,64832,308523,24380,192247,291819,25229,29628,29366,79123,25716,79212,252892,50646,266711,117542,114850,191595,287005,24803,309459,25148,25297,171099,54323,24948,171387,24215
GO:0099536	3.72426394284279e-07	0.999999869754853	39	559	synaptic signaling	BP	13581	382	Adora2a,Chrm4,Gpr88,Gabrd,Ntrk1,Slc5a7,Ngfr,Chat,Cnr1,Itpka,Rab3b,Drd1,Cplx1,Tshz3,Gad2,Sez6,Car7,Chrm1,Gria3,Serpine2,Asic1,Syt1,Slc6a1,Lgi1,Ptk2b,Lzts1,Baiap2,Wnt7a,Syt12,Camk2n1,Vamp2,Neurl1,Egr3,Cacnb3,Rasd2,Arc,Fmr1,Rnf39,Atp2b2	25369,25111,64443,29689,59109,85426,24596,290567,25248,81677,81755,24316,64832,308523,24380,192247,291819,25229,29628,29366,79123,25716,79212,252892,50646,266711,117542,114850,191595,287005,24803,309459,25148,25297,171099,54323,24948,171387,24215
GO:0050806	3.55509531962745e-06	0.999999207461033	17	156	positive regulation of synaptic transmission	BP	13581	382	Adora2a,Ntrk1,Ngfr,Rab3b,Drd1,Tshz3,Car7,Serpine2,Syt1,Lgi1,Ptk2b,Baiap2,Wnt7a,Syt12,Vamp2,Arc,Fmr1	25369,59109,24596,81755,24316,308523,291819,29366,25716,252892,50646,117542,114850,191595,24803,54323,24948
GO:0007267	5.22587821104071e-06	0.999997612888135	60	1154	cell-cell signaling	BP	13581	382	Adora2a,Chrm4,Gpr88,Gabrd,Ctnnbip1,Ntrk1,Adra2c,Slc5a7,Ngfr,Chat,Cnr1,Nr1h4,Itpka,Rab3b,Drd1,Cplx1,Tshz3,Dlx5,Gad2,Mc4r,Sez6,Nlk,Car7,Chrm1,Gria3,Serpine2,Dact3,Cxcl14,Asic1,Syt1,Slc6a1,Lgi1,Tle4,Fjx1,Ptk2b,Lzts1,Baiap2,Aes,Wnt7a,Apln,Syt12,Camk2n1,Panx3,Vamp2,Neurl1,Egr3,Cpe,Cacnb3,Fst,Ptgs1,Rasd2,Kcnj11,Arc,Fkbp1b,Fmr1,Dact2,Cyb5r4,Rnf39,Atp2b2,Mark1	25369,25111,64443,29689,503000,59109,24175,85426,24596,290567,25248,60351,81677,81755,24316,64832,308523,25431,24380,25635,192247,497961,291819,25229,29628,29366,499088,306748,79123,25716,79212,252892,25565,366140,50646,266711,117542,29466,114850,58812,191595,287005,315567,24803,309459,25148,25669,25297,24373,24693,171099,83535,54323,58950,24948,308212,171015,171387,24215,117016
GO:0050804	6.48380173720104e-06	0.999997895630816	26	338	modulation of chemical synaptic transmission	BP	13581	382	Adora2a,Ntrk1,Ngfr,Chat,Cnr1,Itpka,Rab3b,Drd1,Tshz3,Car7,Serpine2,Asic1,Syt1,Slc6a1,Lgi1,Ptk2b,Lzts1,Baiap2,Wnt7a,Syt12,Vamp2,Neurl1,Arc,Fmr1,Rnf39,Atp2b2	25369,59109,24596,290567,25248,81677,81755,24316,308523,291819,29366,79123,25716,79212,252892,50646,266711,117542,114850,191595,24803,309459,54323,24948,171387,24215
GO:0007399	7.60215184240834e-06	0.999995950314053	92	2007	nervous system development	BP	13581	382	Zic1,Bcl11a,Adora2a,Ntrk1,Adra2c,Arx,Pou3f1,Slc32a1,Zic3,Ngfr,Chat,Cnr1,Lhx6,Lhx8,Plppr1,Gbx2,Foxg1,Gnrh1,Itpka,Lrrc55,Drd1,Gbx1,Dlx5,Meis1,Gabra4,Sema3c,Rnf10,Sez6,Ppp1cc,Ptprr,Bloc1s5,Cyp19a1,Gdf10,Prkcq,Ncs1,Wasf1,Nefh,Syndig1,Serpine2,Foxp2,Hexb,Pou3f3,Syt1,Hnmt,Cables1,Agap2,Lgi1,Pbx3,Nrtn,Emx2,Ptk2b,Epop,Hapln1,Efnb3,Lzts1,Etv1,Sypl2,Baiap2,Mpz,Wnt7a,Ppp2r2b,Mbd3,Nefm,Dab1,Neurl1,Egr3,Bdh1,…	64618,305589,25369,59109,24175,317268,192110,83612,367944,24596,290567,25248,311901,365963,298062,114500,24370,25194,81677,311171,24316,246149,25431,686117,140675,296787,288710,192247,24669,94202,306868,25147,79216,85420,65153,294568,24587,362235,29366,500037,294673,192109,25716,81676,307585,65218,252892,311876,84423,499380,50646,691153,29331,360546,266711,362733,362018,117542,24564,114850,60660,…
GO:0007610	1.13483690333034e-05	0.999995379050365	37	598	behavior	BP	13581	382	Zic1,Adora2a,Gpr88,Gad1,Ntrk1,Zfp385a,Nts,Chat,Cnr1,Lhx8,Slc10a4,Drd1,Gbx1,Meis1,Mc4r,Sez6,Serpine2,Foxp2,Hexb,Asic1,Slc6a1,Pbx3,Efnb3,Alb,Etv1,Meis2,Apln,Dab1,Abhd12,Kirrel3,Ptgs1,Thra,Rasd2,Cebpa,Arc,Casp3,Atp2b2	64618,25369,64443,24379,59109,685474,299757,290567,25248,365963,305309,24316,246149,686117,25635,192247,29366,500037,294673,79123,79212,311876,360546,24186,362733,311311,58812,266729,499913,315546,24693,81812,171099,24252,54323,25402,24215
GO:0030182	2.08431274586529e-05	0.999989507331468	61	1191	neuron differentiation	BP	13581	382	Bcl11a,Adora2a,Ntrk1,Adra2c,Arx,Ngfr,Chat,Cnr1,Lhx6,Lhx8,Gbx2,Foxg1,Itpka,Lrrc55,Drd1,Gbx1,Dlx5,Meis1,Sema3c,Sez6,Ppp1cc,Ptprr,Bloc1s5,Prkcq,Ncs1,Wasf1,Nefh,Serpine2,Syt1,Agap2,Lgi1,Pbx3,Nrtn,Emx2,Ptk2b,Epop,Efnb3,Lzts1,Etv1,Baiap2,Wnt7a,Ppp2r2b,Nefm,Dab1,Neurl1,Gsx2,Kirrel3,Dbndd2,Psd,Prmt3,Palm,Abi1,Epyc,Myo16,Arc,Fkbp1b,Fmr1,Enc1,Casp3,Nefl,Atp2b2	305589,25369,59109,24175,317268,24596,290567,25248,311901,365963,114500,24370,81677,311171,24316,246149,25431,686117,296787,192247,24669,94202,306868,85420,65153,294568,24587,29366,25716,65218,252892,311876,84423,499380,50646,691153,360546,266711,362733,117542,114850,60660,24588,266729,309459,364140,315546,499941,171381,89820,170673,79249,314772,192253,54323,58950,24948,294674,25402,83613,24215
GO:0033693	3.37569641437385e-05	1	3	3	neurofilament bundle assembly	BP	13581	382	Nefh,Nefm,Nefl	24587,24588,83613
GO:0022008	3.75878439925993e-05	0.999979925755581	68	1407	neurogenesis	BP	13581	382	Bcl11a,Adora2a,Ntrk1,Adra2c,Arx,Pou3f1,Ngfr,Chat,Cnr1,Lhx6,Lhx8,Gbx2,Foxg1,Gnrh1,Itpka,Lrrc55,Drd1,Gbx1,Dlx5,Meis1,Sema3c,Rnf10,Sez6,Ppp1cc,Ptprr,Bloc1s5,Prkcq,Ncs1,Wasf1,Nefh,Serpine2,Hexb,Syt1,Agap2,Lgi1,Pbx3,Nrtn,Emx2,Ptk2b,Epop,Efnb3,Lzts1,Etv1,Baiap2,Wnt7a,Ppp2r2b,Nefm,Dab1,Neurl1,Gsx2,Kirrel3,Dbndd2,Psd,Prmt3,Palm,Abi1,Epyc,Myo16,Cep120,Arc,Fkbp1b,Fmr1,Enc1,Casp3,Nefl,Mmp24,Atp2b2,Mark1	305589,25369,59109,24175,317268,192110,24596,290567,25248,311901,365963,114500,24370,25194,81677,311171,24316,246149,25431,686117,296787,288710,192247,24669,94202,306868,85420,65153,294568,24587,29366,294673,25716,65218,252892,311876,84423,499380,50646,691153,360546,266711,362733,117542,114850,60660,24588,266729,309459,364140,315546,499941,171381,89820,170673,79249,314772,192253,307302,54323,5895…
GO:0031175	4.60555354162444e-05	0.999977922169773	47	860	neuron projection development	BP	13581	382	Bcl11a,Adora2a,Ntrk1,Arx,Ngfr,Chat,Cnr1,Gbx2,Foxg1,Itpka,Lrrc55,Gbx1,Dlx5,Sema3c,Sez6,Bloc1s5,Ncs1,Wasf1,Nefh,Serpine2,Syt1,Agap2,Lgi1,Nrtn,Ptk2b,Efnb3,Lzts1,Etv1,Baiap2,Wnt7a,Nefm,Dab1,Neurl1,Kirrel3,Dbndd2,Psd,Prmt3,Palm,Abi1,Epyc,Myo16,Arc,Fkbp1b,Fmr1,Enc1,Nefl,Atp2b2	305589,25369,59109,317268,24596,290567,25248,114500,24370,81677,311171,246149,25431,296787,192247,306868,65153,294568,24587,29366,25716,65218,252892,84423,50646,360546,266711,362733,117542,114850,24588,266729,309459,315546,499941,171381,89820,170673,79249,314772,192253,54323,58950,24948,294674,83613,24215
GO:0048666	4.94880829727052e-05	0.999975518028823	51	964	neuron development	BP	13581	382	Bcl11a,Adora2a,Ntrk1,Arx,Ngfr,Chat,Cnr1,Lhx6,Lhx8,Gbx2,Foxg1,Itpka,Lrrc55,Drd1,Gbx1,Dlx5,Sema3c,Sez6,Bloc1s5,Ncs1,Wasf1,Nefh,Serpine2,Syt1,Agap2,Lgi1,Pbx3,Nrtn,Ptk2b,Efnb3,Lzts1,Etv1,Baiap2,Wnt7a,Nefm,Dab1,Neurl1,Kirrel3,Dbndd2,Psd,Prmt3,Palm,Abi1,Epyc,Myo16,Arc,Fkbp1b,Fmr1,Enc1,Nefl,Atp2b2	305589,25369,59109,317268,24596,290567,25248,311901,365963,114500,24370,81677,311171,24316,246149,25431,296787,192247,306868,65153,294568,24587,29366,25716,65218,252892,311876,84423,50646,360546,266711,362733,117542,114850,24588,266729,309459,315546,499941,171381,89820,170673,79249,314772,192253,54323,58950,24948,294674,83613,24215
GO:0048699	5.48574535342293e-05	0.999970796307703	64	1310	generation of neurons	BP	13581	382	Bcl11a,Adora2a,Ntrk1,Adra2c,Arx,Ngfr,Chat,Cnr1,Lhx6,Lhx8,Gbx2,Foxg1,Gnrh1,Itpka,Lrrc55,Drd1,Gbx1,Dlx5,Meis1,Sema3c,Rnf10,Sez6,Ppp1cc,Ptprr,Bloc1s5,Prkcq,Ncs1,Wasf1,Nefh,Serpine2,Syt1,Agap2,Lgi1,Pbx3,Nrtn,Emx2,Ptk2b,Epop,Efnb3,Lzts1,Etv1,Baiap2,Wnt7a,Ppp2r2b,Nefm,Dab1,Neurl1,Gsx2,Kirrel3,Dbndd2,Psd,Prmt3,Palm,Abi1,Epyc,Myo16,Arc,Fkbp1b,Fmr1,Enc1,Casp3,Nefl,Atp2b2,Mark1	305589,25369,59109,24175,317268,24596,290567,25248,311901,365963,114500,24370,25194,81677,311171,24316,246149,25431,686117,296787,288710,192247,24669,94202,306868,85420,65153,294568,24587,29366,25716,65218,252892,311876,84423,499380,50646,691153,360546,266711,362733,117542,114850,60660,24588,266729,309459,364140,315546,499941,171381,89820,170673,79249,314772,192253,54323,58950,24948,294674,25402,…
GO:0051966	5.87046471367517e-05	0.999991317333485	9	57	regulation of synaptic transmission, glutamatergic	BP	13581	382	Adora2a,Ntrk1,Ngfr,Cnr1,Drd1,Tshz3,Serpine2,Syt1,Ptk2b	25369,59109,24596,25248,24316,308523,29366,25716,50646
GO:0042133	8.94426680125713e-05	0.999992445709089	6	26	neurotransmitter metabolic process	BP	13581	382	Gad1,Slc5a7,Chat,Gad2,Hnmt,Prima1	24379,85426,290567,24380,81676,690195
GO:0007628	0.000121043540088417	0.999985905923257	7	38	adult walking behavior	BP	13581	382	Zic1,Chat,Drd1,Gbx1,Efnb3,Dab1,Abhd12	64618,290567,24316,246149,360546,266729,499913
GO:0051968	0.000128189558268019	0.999988425487583	6	26	positive regulation of synaptic transmission, glutamatergic	BP	13581	382	Adora2a,Ntrk1,Ngfr,Drd1,Tshz3,Ptk2b	25369,59109,24596,24316,308523,50646
GO:1903937	0.000134738382222621	0.999998881803998	3	4	response to acrylamide	BP	13581	382	Nefh,Nefm,Nefl	24587,24588,83613
GO:0090659	0.000146173380954204	0.999982389920641	7	39	walking behavior	BP	13581	382	Zic1,Chat,Drd1,Gbx1,Efnb3,Dab1,Abhd12	64618,290567,24316,246149,360546,266729,499913
GO:0007626	0.00015668740418001	0.99995194692309	17	205	locomotory behavior	BP	13581	382	Zic1,Adora2a,Gpr88,Gad1,Zfp385a,Chat,Drd1,Gbx1,Meis1,Sez6,Hexb,Pbx3,Efnb3,Dab1,Abhd12,Rasd2,Atp2b2	64618,25369,64443,24379,685474,290567,24316,246149,686117,192247,294673,311876,360546,266729,499913,171099,24215
GO:0042136	0.000188012563272086	0.999992687221654	4	10	neurotransmitter biosynthetic process	BP	13581	382	Gad1,Slc5a7,Chat,Gad2	24379,85426,290567,24380
GO:0050877	0.000255862261636186	0.999873940492137	40	775	nervous system process	BP	13581	382	Adora2a,Gpr88,Ntrk1,Adra2c,Cacng3,Zfp385a,Nts,Ngfr,Chat,Cnr1,Lhx8,Drd1,Tshz3,Gbx1,Rnf10,Chrm1,Serpine2,Foxp2,Hexb,Asic1,Slc6a1,Pbx3,Lum,Meis2,Gsx2,Spry2,Ptgs1,Thra,Car6,Gnal,Cebpa,Kcnj11,Arc,Fkbp1b,Fmr1,Casp3,Nefl,Mmp24,Rgs9,Atp2b2	25369,64443,59109,24175,140724,685474,299757,24596,290567,25248,365963,24316,308523,246149,288710,25229,29366,500037,294673,79123,79212,311876,81682,311311,364140,306141,24693,81812,298657,24611,24252,83535,54323,58950,24948,25402,83613,83513,29481,24215
GO:0021543	0.000284604299340894	0.999911654325076	16	196	pallium development	BP	13581	382	Arx,Slc32a1,Lhx6,Foxg1,Drd1,Cyp19a1,Nefh,Foxp2,Pou3f3,Emx2,Nefm,Dab1,Kirrel3,Cep120,Casp3,Nefl	317268,83612,311901,24370,24316,25147,24587,500037,192109,499380,24588,266729,315546,307302,25402,83613
GO:0045110	0.000287573791361194	0.999995450250047	3	5	intermediate filament bundle assembly	BP	13581	382	Nefh,Nefm,Nefl	24587,24588,83613
GO:0001505	0.000291939117504553	0.999913156436163	15	183	regulation of neurotransmitter levels	BP	13581	382	Adora2a,Gad1,Slc5a7,Chat,Rab3b,Cplx1,Gad2,Asic1,Syt1,Hnmt,Wnt7a,Syt12,Vamp2,Prima1,Fmr1	25369,24379,85426,290567,81755,64832,24380,79123,25716,81676,114850,191595,24803,690195,24948
GO:0048858	0.000294750136349656	0.99986598834333	32	540	cell projection morphogenesis	BP	13581	382	Bcl11a,Adora2a,Ntrk1,Arx,Ngfr,Gbx2,Foxg1,Itpka,Lrrc55,Gbx1,Dlx5,Sema3c,Wasf1,Nefh,Syt1,Agap2,Lgi1,Efnb3,Lzts1,Etv1,Baiap2,Wnt7a,Nefm,Dab1,Kirrel3,Prmt3,Abi1,Epyc,Myo16,Arc,Nefl,Pacsin2	305589,25369,59109,317268,24596,114500,24370,81677,311171,246149,25431,296787,294568,24587,25716,65218,252892,360546,266711,362733,117542,114850,24588,266729,315546,89820,79249,314772,192253,54323,83613,124461
GO:0048812	0.000356685616992053	0.999838120994587	31	522	neuron projection morphogenesis	BP	13581	382	Bcl11a,Adora2a,Ntrk1,Arx,Ngfr,Gbx2,Foxg1,Itpka,Lrrc55,Gbx1,Dlx5,Sema3c,Wasf1,Nefh,Syt1,Agap2,Lgi1,Efnb3,Lzts1,Etv1,Baiap2,Wnt7a,Nefm,Dab1,Kirrel3,Prmt3,Abi1,Epyc,Myo16,Arc,Nefl	305589,25369,59109,317268,24596,114500,24370,81677,311171,246149,25431,296787,294568,24587,25716,65218,252892,360546,266711,362733,117542,114850,24588,266729,315546,89820,79249,314772,192253,54323,83613
GO:0048167	0.000399285658112862	0.99987749945472	15	187	regulation of synaptic plasticity	BP	13581	382	Adora2a,Itpka,Drd1,Tshz3,Serpine2,Ptk2b,Lzts1,Baiap2,Syt12,Vamp2,Neurl1,Arc,Fmr1,Rnf39,Atp2b2	25369,81677,24316,308523,29366,50646,266711,117542,191595,24803,309459,54323,24948,171387,24215
GO:0030030	0.000447230194269615	0.999748390890079	56	1195	cell projection organization	BP	13581	382	Bcl11a,Adora2a,Ntrk1,Arx,Ngfr,Chat,Cnr1,Gbx2,Foxg1,Itpka,Lrrc55,Gbx1,Dlx5,Sema3c,Sez6,Prkcd,Bloc1s5,Prkcq,Ncs1,Cep41,Wasf1,Nefh,Serpine2,Plekha1,Syt1,Agap2,Lgi1,Nrtn,Ptk2b,Efnb3,Lzts1,Etv1,Baiap2,Wnt7a,Nefm,Dab1,Neurl1,Vav3,Spry2,Kirrel3,Dbndd2,Lima1,Psd,Prmt3,Palm,Abi1,Epyc,Myo16,Cep120,Arc,Fkbp1b,Fmr1,Enc1,Nefl,Pacsin2,Atp2b2	305589,25369,59109,317268,24596,290567,25248,114500,24370,81677,311171,246149,25431,296787,192247,170538,306868,85420,65153,500069,294568,24587,29366,361659,25716,65218,252892,84423,50646,360546,266711,362733,117542,114850,24588,266729,309459,295378,306141,315546,499941,300228,171381,89820,170673,79249,314772,192253,307302,54323,58950,24948,294674,83613,124461,24215
GO:0021879	0.000494574892136179	0.999912035742882	8	63	forebrain neuron differentiation	BP	13581	382	Arx,Lhx6,Lhx8,Gbx2,Foxg1,Drd1,Dlx5,Gsx2	317268,311901,365963,114500,24370,24316,25431,364140
GO:0032990	0.000517930880600637	0.999756254888961	32	561	cell part morphogenesis	BP	13581	382	Bcl11a,Adora2a,Ntrk1,Arx,Ngfr,Gbx2,Foxg1,Itpka,Lrrc55,Gbx1,Dlx5,Sema3c,Wasf1,Nefh,Syt1,Agap2,Lgi1,Efnb3,Lzts1,Etv1,Baiap2,Wnt7a,Nefm,Dab1,Kirrel3,Prmt3,Abi1,Epyc,Myo16,Arc,Nefl,Pacsin2	305589,25369,59109,317268,24596,114500,24370,81677,311171,246149,25431,296787,294568,24587,25716,65218,252892,360546,266711,362733,117542,114850,24588,266729,315546,89820,79249,314772,192253,54323,83613,124461
GO:0043279	0.000533374615631521	0.999848221169687	13	152	response to alkaloid	BP	13581	382	Adora2a,Fkbp1a,Nts,Cnr1,Drd1,Cyp19a1,Nefh,Slc6a1,Hnmt,Ptk2b,Gnal,Fmr1,Casp3	25369,25639,299757,25248,24316,25147,24587,79212,81676,50646,24611,24948,25402
GO:0021884	0.000580040670161327	0.999927373555532	6	35	forebrain neuron development	BP	13581	382	Arx,Lhx6,Lhx8,Gbx2,Foxg1,Drd1	317268,311901,365963,114500,24370,24316
GO:0120039	0.000593270913209176	0.999722023878125	31	538	plasma membrane bounded cell projection morphogenesis	BP	13581	382	Bcl11a,Adora2a,Ntrk1,Arx,Ngfr,Gbx2,Foxg1,Itpka,Lrrc55,Gbx1,Dlx5,Sema3c,Wasf1,Nefh,Syt1,Agap2,Lgi1,Efnb3,Lzts1,Etv1,Baiap2,Wnt7a,Nefm,Dab1,Kirrel3,Prmt3,Abi1,Epyc,Myo16,Arc,Nefl	305589,25369,59109,317268,24596,114500,24370,81677,311171,246149,25431,296787,294568,24587,25716,65218,252892,360546,266711,362733,117542,114850,24588,266729,315546,89820,79249,314772,192253,54323,83613
GO:0043987	0.000598572491163975	0.999985500316202	3	6	histone H3-S10 phosphorylation	BP	13581	382	Rps6ka4,Drd1,Rps6ka5	361715,24316,314384
GO:0060359	0.000621782137844493	0.999819885937109	13	157	response to ammonium ion	BP	13581	382	Chrm4,Nts,Cnr1,Drd1,Cyp19a1,Chrm1,Nefh,Slc6a1,Hnmt,Rgs10,Ptk2b,Fmr1,Casp3	25111,299757,25248,24316,25147,25229,24587,79212,81676,54290,50646,24948,25402
GO:0000413	0.000626071344483728	0.999939077247485	5	29	protein peptidyl-prolyl isomerization	BP	13581	382	Fkbp1a,Ppif,Fkbp11,Fkbp5,Fkbp1b	25639,282819,300211,361810,58950
GO:0031133	0.000638114669577338	0.999984193412767	3	6	regulation of axon diameter	BP	13581	382	Wnt7a,Nefm,Nefl	114850,24588,83613
GO:0021853	0.000652853910036227	0.999983698800669	3	6	cerebral cortex GABAergic interneuron migration	BP	13581	382	Arx,Lhx6,Drd1	317268,311901,24316
GO:1904936	0.000652853910036227	0.999983698800669	3	6	interneuron migration	BP	13581	382	Arx,Lhx6,Drd1	317268,311901,24316
GO:0042220	0.000847475464620983	0.999835363781997	8	68	response to cocaine	BP	13581	382	Nts,Cnr1,Drd1,Nefh,Slc6a1,Hnmt,Ptk2b,Fmr1	299757,25248,24316,24587,79212,81676,50646,24948
GO:0030802	0.000877288179877945	0.999785623233824	10	112	regulation of cyclic nucleotide biosynthetic process	BP	13581	382	Gucy1a1,Adora2a,Ntrk1,Drd1,Mc4r,Pde2a,Ptk2b,Rundc3a,Gnal,Palm	497757,25369,59109,24316,25635,81743,50646,303569,24611,170673
GO:0008344	0.00088233546876715	0.999805253359458	9	85	adult locomotory behavior	BP	13581	382	Zic1,Chat,Drd1,Gbx1,Sez6,Pbx3,Efnb3,Dab1,Abhd12	64618,290567,24316,246149,192247,311876,360546,266729,499913
GO:0021894	0.000888514936217354	0.999972728429264	3	7	cerebral cortex GABAergic interneuron development	BP	13581	382	Arx,Lhx6,Drd1	317268,311901,24316
GO:0035249	0.000910355778811269	0.999798564281326	9	82	synaptic transmission, glutamatergic	BP	13581	382	Adora2a,Ntrk1,Ngfr,Cnr1,Drd1,Tshz3,Serpine2,Syt1,Ptk2b	25369,59109,24596,25248,24316,308523,29366,25716,50646
GO:0120036	0.00094055742114983	0.999457615528586	54	1176	plasma membrane bounded cell projection organization	BP	13581	382	Bcl11a,Adora2a,Ntrk1,Arx,Ngfr,Chat,Cnr1,Gbx2,Foxg1,Itpka,Lrrc55,Gbx1,Dlx5,Sema3c,Sez6,Prkcd,Bloc1s5,Prkcq,Ncs1,Cep41,Wasf1,Nefh,Serpine2,Plekha1,Syt1,Agap2,Lgi1,Nrtn,Ptk2b,Efnb3,Lzts1,Etv1,Baiap2,Wnt7a,Nefm,Dab1,Neurl1,Vav3,Kirrel3,Dbndd2,Lima1,Psd,Prmt3,Palm,Abi1,Epyc,Myo16,Cep120,Arc,Fkbp1b,Fmr1,Enc1,Nefl,Atp2b2	305589,25369,59109,317268,24596,290567,25248,114500,24370,81677,311171,246149,25431,296787,192247,170538,306868,85420,65153,500069,294568,24587,29366,361659,25716,65218,252892,84423,50646,360546,266711,362733,117542,114850,24588,266729,309459,295378,315546,499941,300228,171381,89820,170673,79249,314772,192253,307302,54323,58950,24948,294674,83613,24215
GO:0021872	0.000962352237691851	0.999808956689314	8	70	forebrain generation of neurons	BP	13581	382	Arx,Lhx6,Lhx8,Gbx2,Foxg1,Drd1,Dlx5,Gsx2	317268,311901,365963,114500,24370,24316,25431,364140
GO:0045105	0.00101603108373504	1	2	2	intermediate filament polymerization or depolymerization	BP	13581	382	Nefm,Nefl	24588,83613
GO:0010226	0.00102280214645848	0.999854753879775	6	41	response to lithium ion	BP	13581	382	Nts,Tph2,Gria3,Impa1,Ptk2b,Cebpa	299757,317675,29628,83523,50646,24252
GO:0030799	0.00106666419287881	0.999709932669128	11	135	regulation of cyclic nucleotide metabolic process	BP	13581	382	Gucy1a1,Adora2a,Ntrk1,Drd1,Mc4r,Pde2a,Gpr3,Ptk2b,Rundc3a,Gnal,Palm	497757,25369,59109,24316,25635,81743,266769,50646,303569,24611,170673
GO:0007154	0.00109462611962099	0.999243972556277	152	4288	cell communication	BP	13581	382	Zic1,Bcl11a,Gucy1a1,Adora2a,Chrm4,Gpr88,Gabrd,Ctnnbip1,Ntrk1,Adra2c,Slc5a7,Cacng3,Trib2,Opn5,Fkbp1a,Zfp385a,Nts,Ngfr,Chat,Cnr1,Nr1h4,Plppr1,Rps6ka4,Gnrh1,Itpka,Rab3b,Fgf11,Drd1,Cplx1,Pth2r,Rras2,Tshz3,Dlx5,Gabra4,Gad2,Sema3c,Crlf1,Acsl5,Mc4r,Sez6,Prkcd,Insrr,Nlk,Trim8,Asb18,Ptprr,Rab40b,Car7,Cyp19a1,Gdf10,Chrm1,Kcnh3,Pde2a,Prkcq,Gria3,Rps6ka5,Ncs1,Wasf1,Ppp1ca,Serpine2,Dact3,Plekha1,Lypd6b,Ppm1b,…	64618,305589,497757,25369,25111,64443,29689,503000,59109,24175,85426,140724,313974,316259,25639,685474,299757,24596,290567,25248,60351,298062,361715,25194,81677,81755,170632,24316,64832,81753,365355,308523,25431,140675,24380,296787,290655,94340,25635,192247,170538,60663,497961,688785,316614,94202,303754,291819,25147,79216,25229,27150,81743,85420,29628,314384,65153,294568,24668,29366,499088,361659…
GO:0006020	0.00117139694485315	0.999957745533216	3	8	inositol metabolic process	BP	13581	382	Itpka,Impa1,Impa2	81677,83523,282636
GO:0007420	0.00118236523481571	0.999382825966273	37	740	brain development	BP	13581	382	Zic1,Arx,Pou3f1,Slc32a1,Lhx6,Lhx8,Gbx2,Foxg1,Drd1,Dlx5,Sez6,Cyp19a1,Gdf10,Nefh,Serpine2,Foxp2,Pou3f3,Syt1,Hnmt,Emx2,Sypl2,Baiap2,Wnt7a,Ppp2r2b,Mbd3,Nefm,Dab1,Neurl1,Bdh1,Gsx2,Kirrel3,Thra,Myo16,Cep120,Casp3,Nefl,Atp2b2	64618,317268,192110,83612,311901,365963,114500,24370,24316,25431,192247,25147,79216,24587,29366,500037,192109,25716,81676,499380,362018,117542,114850,60660,362834,24588,266729,309459,117099,364140,315546,81812,192253,307302,25402,83613,24215
GO:0021987	0.00120868434487891	0.999667434542529	11	122	cerebral cortex development	BP	13581	382	Arx,Lhx6,Foxg1,Nefh,Foxp2,Pou3f3,Emx2,Nefm,Dab1,Cep120,Nefl	317268,311901,24370,24587,500037,192109,499380,24588,266729,307302,83613
GO:0021846	0.00135237587081979	0.99984412638041	5	28	cell proliferation in forebrain	BP	13581	382	Arx,Pou3f3,Emx2,Wnt7a,Cep120	317268,192109,499380,114850,307302
GO:0060322	0.00140247919319665	0.999254026651852	38	773	head development	BP	13581	382	Zic1,Arx,Pou3f1,Slc32a1,Lhx6,Lhx8,Gbx2,Foxg1,Drd1,Dlx5,Sez6,Cyp19a1,Gdf10,Nefh,Serpine2,Foxp2,Plekha1,Pou3f3,Syt1,Hnmt,Emx2,Sypl2,Baiap2,Wnt7a,Ppp2r2b,Mbd3,Nefm,Dab1,Neurl1,Bdh1,Gsx2,Kirrel3,Thra,Myo16,Cep120,Casp3,Nefl,Atp2b2	64618,317268,192110,83612,311901,365963,114500,24370,24316,25431,192247,25147,79216,24587,29366,500037,361659,192109,25716,81676,499380,362018,117542,114850,60660,362834,24588,266729,309459,117099,364140,315546,81812,192253,307302,25402,83613,24215
GO:0007417	0.00141636518520309	0.999211619695195	44	934	central nervous system development	BP	13581	382	Zic1,Adora2a,Arx,Pou3f1,Slc32a1,Ngfr,Lhx6,Lhx8,Gbx2,Foxg1,Drd1,Gbx1,Dlx5,Gabra4,Sez6,Cyp19a1,Gdf10,Nefh,Serpine2,Foxp2,Pou3f3,Syt1,Hnmt,Pbx3,Emx2,Hapln1,Sypl2,Baiap2,Wnt7a,Ppp2r2b,Mbd3,Nefm,Dab1,Neurl1,Bdh1,Gsx2,Kirrel3,Thra,Myo16,Cep120,Fmr1,Casp3,Nefl,Atp2b2	64618,25369,317268,192110,83612,24596,311901,365963,114500,24370,24316,246149,25431,140675,192247,25147,79216,24587,29366,500037,192109,25716,81676,311876,499380,29331,362018,117542,114850,60660,362834,24588,266729,309459,117099,364140,315546,81812,192253,307302,24948,25402,83613,24215
GO:0007190	0.00149135315750185	0.999880017298904	4	18	activation of adenylate cyclase activity	BP	13581	382	Adora2a,Ntrk1,Drd1,Gnal	25369,59109,24316,24611
GO:0021537	0.00156274551388609	0.99938792591932	18	274	telencephalon development	BP	13581	382	Arx,Slc32a1,Lhx6,Foxg1,Drd1,Dlx5,Cyp19a1,Nefh,Foxp2,Pou3f3,Emx2,Nefm,Dab1,Gsx2,Kirrel3,Cep120,Casp3,Nefl	317268,83612,311901,24370,24316,25431,25147,24587,500037,192109,499380,24588,266729,364140,315546,307302,25402,83613
GO:0023052	0.00163932729126313	0.998854598781141	149	4222	signaling	BP	13581	382	Zic1,Bcl11a,Gucy1a1,Adora2a,Chrm4,Gpr88,Gabrd,Ctnnbip1,Ntrk1,Adra2c,Slc5a7,Cacng3,Trib2,Opn5,Fkbp1a,Zfp385a,Nts,Ngfr,Chat,Cnr1,Nr1h4,Plppr1,Rps6ka4,Gnrh1,Itpka,Rab3b,Fgf11,Drd1,Cplx1,Pth2r,Rras2,Tshz3,Dlx5,Gabra4,Gad2,Sema3c,Crlf1,Acsl5,Mc4r,Sez6,Prkcd,Insrr,Nlk,Trim8,Asb18,Ptprr,Rab40b,Car7,Cyp19a1,Gdf10,Chrm1,Kcnh3,Pde2a,Prkcq,Gria3,Rps6ka5,Ncs1,Wasf1,Ppp1ca,Serpine2,Dact3,Plekha1,Lypd6b,Ppm1b,…	64618,305589,497757,25369,25111,64443,29689,503000,59109,24175,85426,140724,313974,316259,25639,685474,299757,24596,290567,25248,60351,298062,361715,25194,81677,81755,170632,24316,64832,81753,365355,308523,25431,140675,24380,296787,290655,94340,25635,192247,170538,60663,497961,688785,316614,94202,303754,291819,25147,79216,25229,27150,81743,85420,29628,314384,65153,294568,24668,29366,499088,361659…
GO:0034969	0.00167072641999146	0.999928522670106	3	9	histone arginine methylation	BP	13581	382	Nr1h4,Prmt8,Prmt3	60351,688502,89820
GO:0030801	0.00170066740125032	0.999626112966852	8	88	positive regulation of cyclic nucleotide metabolic process	BP	13581	382	Gucy1a1,Adora2a,Ntrk1,Drd1,Mc4r,Gpr3,Rundc3a,Gnal	497757,25369,59109,24316,25635,266769,303569,24611
GO:0021830	0.00176057294440967	0.999926676690371	3	8	interneuron migration from the subpallium to the cortex	BP	13581	382	Arx,Lhx6,Drd1	317268,311901,24316
GO:0048667	0.00186662142929847	0.999105254469573	27	481	cell morphogenesis involved in neuron differentiation	BP	13581	382	Bcl11a,Ntrk1,Arx,Ngfr,Gbx2,Foxg1,Itpka,Lrrc55,Gbx1,Dlx5,Sema3c,Nefh,Agap2,Lgi1,Efnb3,Lzts1,Etv1,Baiap2,Wnt7a,Nefm,Dab1,Prmt3,Abi1,Epyc,Arc,Nefl,Atp2b2	305589,59109,317268,24596,114500,24370,81677,311171,246149,25431,296787,24587,65218,252892,360546,266711,362733,117542,114850,24588,266729,89820,79249,314772,54323,83613,24215
GO:0060052	0.0020402994887756	0.99990631347207	3	9	neurofilament cytoskeleton organization	BP	13581	382	Nefh,Nefm,Nefl	24587,24588,83613
GO:0030808	0.0021505703521233	0.99940439949368	10	125	regulation of nucleotide biosynthetic process	BP	13581	382	Gucy1a1,Adora2a,Ntrk1,Drd1,Mc4r,Pde2a,Ptk2b,Rundc3a,Gnal,Palm	497757,25369,59109,24316,25635,81743,50646,303569,24611,170673
GO:1900371	0.0021505703521233	0.99940439949368	10	125	regulation of purine nucleotide biosynthetic process	BP	13581	382	Gucy1a1,Adora2a,Ntrk1,Drd1,Mc4r,Pde2a,Ptk2b,Rundc3a,Gnal,Palm	497757,25369,59109,24316,25635,81743,50646,303569,24611,170673
GO:0021826	0.0021684604384139	0.999898251860222	3	9	substrate-independent telencephalic tangential migration	BP	13581	382	Arx,Lhx6,Drd1	317268,311901,24316
GO:0021843	0.0021684604384139	0.999898251860222	3	9	substrate-independent telencephalic tangential interneuron migration	BP	13581	382	Arx,Lhx6,Drd1	317268,311901,24316
GO:0045109	0.00226091463160072	0.999794089762524	4	19	intermediate filament organization	BP	13581	382	Krt71,Nefh,Nefm,Nefl	683613,24587,24588,83613
GO:0043576	0.00227144522190414	0.999792863652948	4	19	regulation of respiratory gaseous exchange	BP	13581	382	Tshz3,Pbx3,Apln,Gsx2	308523,311876,58812,364140
GO:0006021	0.00229818697392903	0.999978280083499	2	3	inositol biosynthetic process	BP	13581	382	Impa1,Impa2	83523,282636
GO:0033129	0.00239015037196889	0.999883899688167	3	9	positive regulation of histone phosphorylation	BP	13581	382	Rps6ka4,Rps6ka5,Fmr1	361715,314384,24948
GO:0048731	0.00244605975091149	0.998283364291468	134	3723	system development	BP	13581	382	Zic1,Bcl11a,Adora2a,Nexn,Ctnnbip1,Ntrk1,Adra2c,Arx,Pou3f1,Slc32a1,Zic3,Fkbp1a,Zfp385a,Nts,Ngfr,Chat,Cnr1,Lhx6,Nr1h4,Lhx8,Plppr1,Gbx2,Krt71,Foxg1,Gnrh1,Itpka,Tmem178a,Lrrc55,Drd1,Mab21l1,Tshz3,Gbx1,Dlx5,Meis1,Gabra4,Sema3c,Rnf10,Crlf1,Mfge8,Sez6,Ppp1cc,Ptprr,Bloc1s5,Cyp19a1,Gdf10,Phospho1,Pde2a,Prkcq,Ncs1,Wasf1,Nefh,Syndig1,Ppp1ca,Serpine2,Dact3,Foxp2,Hexb,Plekha1,Pou3f3,Ccm2,Cxcl14,Syt1,Htra1,Hnm…	64618,305589,25369,246172,503000,59109,24175,317268,192110,83612,367944,25639,685474,299757,24596,290567,25248,311901,60351,365963,298062,114500,683613,24370,25194,81677,362691,311171,24316,688394,308523,246149,25431,686117,140675,296787,288710,290655,25277,192247,24669,94202,306868,25147,79216,287644,81743,85420,65153,294568,24587,362235,24668,29366,499088,500037,294673,361659,192109,305505,3067…
GO:0032409	0.00257339999956475	0.999079158759555	14	212	regulation of transporter activity	BP	13581	382	Cacng3,Fkbp1a,Lrrc55,Prkcd,Ptk2b,Vamp2,Cacnb3,Camk2d,Ppif,Kcnj11,Arc,Fkbp1b,Fmr1,Ndfip2	140724,25639,311171,170538,50646,24803,25297,24246,282819,83535,54323,58950,24948,361089
GO:0050890	0.00259091853607053	0.9989351706939	18	289	cognition	BP	13581	382	Gpr88,Ntrk1,Zfp385a,Nts,Chat,Cnr1,Lhx8,Drd1,Chrm1,Foxp2,Asic1,Slc6a1,Meis2,Ptgs1,Thra,Cebpa,Arc,Casp3	64443,59109,685474,299757,290567,25248,365963,24316,25229,500037,79123,79212,311311,24693,81812,24252,54323,25402
GO:0060996	0.00259852114126656	0.999324367440863	9	96	dendritic spine development	BP	13581	382	Ngfr,Itpka,Baiap2,Wnt7a,Neurl1,Prmt3,Palm,Arc,Fmr1	24596,81677,117542,114850,309459,89820,170673,54323,24948
GO:0007611	0.00276147041494944	0.998891192821411	17	266	learning or memory	BP	13581	382	Gpr88,Ntrk1,Zfp385a,Nts,Chat,Cnr1,Lhx8,Drd1,Foxp2,Asic1,Slc6a1,Meis2,Ptgs1,Thra,Cebpa,Arc,Casp3	64443,59109,685474,299757,290567,25248,365963,24316,500037,79123,79212,311311,24693,81812,24252,54323,25402
GO:0043988	0.00297798726847596	0.999967833566559	2	3	histone H3-S28 phosphorylation	BP	13581	382	Rps6ka4,Rps6ka5	361715,314384
GO:0007411	0.00305273598444329	0.998991509676146	12	156	axon guidance	BP	13581	382	Ntrk1,Arx,Ngfr,Gbx2,Foxg1,Gbx1,Dlx5,Sema3c,Agap2,Lgi1,Efnb3,Etv1	59109,317268,24596,114500,24370,246149,25431,296787,65218,252892,360546,362733
GO:0021885	0.00306575278712347	0.999351434490634	7	63	forebrain cell migration	BP	13581	382	Arx,Lhx6,Foxg1,Drd1,Pou3f3,Emx2,Dab1	317268,311901,24370,24316,192109,499380,266729
GO:0008292	0.00315408885202199	0.999964904789216	2	3	acetylcholine biosynthetic process	BP	13581	382	Slc5a7,Chat	85426,290567
GO:1900620	0.00315408885202199	0.999964904789216	2	3	acetate ester biosynthetic process	BP	13581	382	Slc5a7,Chat	85426,290567
GO:0018195	0.0032038850926084	0.999671430950302	4	22	peptidyl-arginine modification	BP	13581	382	Nr1h4,Padi3,Prmt8,Prmt3	60351,29520,688502,89820
GO:0007212	0.00322659711149667	0.999535827218264	5	34	dopamine receptor signaling pathway	BP	13581	382	Drd1,Klf16,Gnal,Palm,Rgs9	24316,690820,24611,170673,29481
GO:0006935	0.00327823974138861	0.998487616052435	22	411	chemotaxis	BP	13581	382	Ntrk1,Arx,Ngfr,Gbx2,Foxg1,Gbx1,Dlx5,Sema3c,Prkcd,Cyp19a1,Prkcq,Zfp580,Cxcl14,Agap2,Lgi1,Ptk2b,Prok2,Efnb3,Etv1,Egr3,Vav3,Pik3ca	59109,317268,24596,114500,24370,246149,25431,296787,170538,25147,85420,308336,306748,65218,252892,50646,192206,360546,362733,25148,295378,170911
GO:0097485	0.00341630842838152	0.998855068167241	12	158	neuron projection guidance	BP	13581	382	Ntrk1,Arx,Ngfr,Gbx2,Foxg1,Gbx1,Dlx5,Sema3c,Agap2,Lgi1,Efnb3,Etv1	59109,317268,24596,114500,24370,246149,25431,296787,65218,252892,360546,362733
GO:0042330	0.00344360843636998	0.998404571973948	22	413	taxis	BP	13581	382	Ntrk1,Arx,Ngfr,Gbx2,Foxg1,Gbx1,Dlx5,Sema3c,Prkcd,Cyp19a1,Prkcq,Zfp580,Cxcl14,Agap2,Lgi1,Ptk2b,Prok2,Efnb3,Etv1,Egr3,Vav3,Pik3ca	59109,317268,24596,114500,24370,246149,25431,296787,170538,25147,85420,308336,306748,65218,252892,50646,192206,360546,362733,25148,295378,170911
GO:0021892	0.00346039950250868	0.999796360438463	3	11	cerebral cortex GABAergic interneuron differentiation	BP	13581	382	Arx,Lhx6,Drd1	317268,311901,24316
GO:0007271	0.00347665918492053	0.999491022704254	5	34	synaptic transmission, cholinergic	BP	13581	382	Adora2a,Chrm4,Slc5a7,Ngfr,Chrm1	25369,25111,85426,24596,25229
GO:0007213	0.00350446863695922	0.999792829752191	3	11	G-protein coupled acetylcholine receptor signaling pathway	BP	13581	382	Chrm4,Chrm1,Rgs10	25111,25229,54290
GO:0009187	0.00354767653386831	0.99880226788654	12	173	cyclic nucleotide metabolic process	BP	13581	382	Gucy1a1,Adora2a,Ntrk1,Drd1,Mc4r,Pde2a,Gpr3,Ptk2b,Rundc3a,Gnal,Palm,Atp2b2	497757,25369,59109,24316,25635,81743,266769,50646,303569,24611,170673,24215
GO:0003008	0.00360136435364272	0.997779087072304	54	1302	system process	BP	13581	382	Gucy1a1,Adora2a,Gpr88,Ctnnbip1,Ntrk1,Adra2c,Cacng3,Fkbp1a,Zfp385a,Nts,Ngfr,Chat,Cnr1,Lhx8,Drd1,Tshz3,Gbx1,Rnf10,Chrm1,Pde2a,Prkcq,Serpine2,Foxp2,Hexb,Pou3f3,Asic1,Slc6a1,Pbx3,Prok2,Trpc3,Alb,Lum,Meis2,Apln,Gsx2,Spry2,Fst,Camk2d,Ptgs1,Thra,Car6,Gnal,Cebpa,Col14a1,Kcnj11,Arc,Fkbp1b,Fmr1,Casp3,Nefl,Mmp24,Rgs9,Slc1a1,Atp2b2	497757,25369,64443,503000,59109,24175,140724,25639,685474,299757,24596,290567,25248,365963,24316,308523,246149,288710,25229,81743,85420,29366,500037,294673,192109,79123,79212,311876,192206,60395,24186,81682,311311,58812,364140,306141,24373,24246,24693,81812,298657,24611,24252,314981,83535,54323,58950,24948,25402,83613,83513,29481,25550,24215
GO:0030804	0.00361560337169781	0.999203516771752	7	77	positive regulation of cyclic nucleotide biosynthetic process	BP	13581	382	Gucy1a1,Adora2a,Ntrk1,Drd1,Mc4r,Rundc3a,Gnal	497757,25369,59109,24316,25635,303569,24611
GO:0043269	0.00370462309608755	0.998080430875618	29	600	regulation of ion transport	BP	13581	382	Adora2a,Cacng3,Fkbp1a,Cnr1,Kcng2,Lrrc55,Rab3b,Drd1,Acsl5,Prkcd,Car7,Chrm1,Kcnh3,Serpine2,Kcnip4,Syt1,Slc6a1,Ptk2b,Trpc3,Vamp2,Cacnb3,Camk2d,Ppif,Kcnj11,Arc,Fkbp1b,Fmr1,Kcnv1,Atp2b2	25369,140724,25639,25248,307234,311171,81755,24316,94340,170538,291819,25229,27150,29366,259243,25716,79212,50646,60395,24803,25297,24246,282819,83535,54323,58950,24948,60326,24215
GO:0002087	0.00373717378866948	0.999773919385926	3	11	regulation of respiratory gaseous exchange by neurological system process	BP	13581	382	Tshz3,Pbx3,Gsx2	308523,311876,364140
GO:2001257	0.00385814349401563	0.998838805310859	10	131	regulation of cation channel activity	BP	13581	382	Cacng3,Fkbp1a,Lrrc55,Ptk2b,Vamp2,Cacnb3,Kcnj11,Arc,Fkbp1b,Fmr1	140724,25639,311171,50646,24803,25297,83535,54323,58950,24948
GO:0000902	0.00389633135636954	0.997778593811147	39	825	cell morphogenesis	BP	13581	382	Bcl11a,Adora2a,Ntrk1,Arx,Zfp385a,Ngfr,Gbx2,Foxg1,Itpka,Lrrc55,Gbx1,Dlx5,Sema3c,Wasf1,Nefh,Hexb,Syt1,Agap2,Lgi1,Ptk2b,Efnb3,Lzts1,Etv1,Baiap2,Wnt7a,Nefm,Dab1,Kirrel3,Olfm4,Prmt3,Palm,Abi1,Epyc,Myo16,Arc,Dact2,Nefl,Pacsin2,Atp2b2	305589,25369,59109,317268,685474,24596,114500,24370,81677,311171,246149,25431,296787,294568,24587,294673,25716,65218,252892,50646,360546,266711,362733,117542,114850,24588,266729,315546,290409,89820,170673,79249,314772,192253,54323,308212,83613,124461,24215
GO:0009190	0.00410338883067188	0.99875322272743	10	134	cyclic nucleotide biosynthetic process	BP	13581	382	Gucy1a1,Adora2a,Ntrk1,Drd1,Mc4r,Pde2a,Ptk2b,Rundc3a,Gnal,Palm	497757,25369,59109,24316,25635,81743,50646,303569,24611,170673
GO:0052652	0.00410338883067188	0.99875322272743	10	134	cyclic purine nucleotide metabolic process	BP	13581	382	Gucy1a1,Adora2a,Ntrk1,Drd1,Mc4r,Pde2a,Ptk2b,Rundc3a,Gnal,Palm	497757,25369,59109,24316,25635,81743,50646,303569,24611,170673
GO:0018208	0.00413590812363967	0.999359323657495	5	41	peptidyl-proline modification	BP	13581	382	Fkbp1a,Ppif,Fkbp11,Fkbp5,Fkbp1b	25639,282819,300211,361810,58950
GO:0035404	0.00414280915345847	0.999739922396698	3	11	histone-serine phosphorylation	BP	13581	382	Rps6ka4,Drd1,Rps6ka5	361715,24316,314384
GO:0021683	0.00420408335829602	0.999734676714179	3	11	cerebellar granular layer morphogenesis	BP	13581	382	Serpine2,Wnt7a,Atp2b2	29366,114850,24215
GO:0003018	0.00434852943393103	0.998493927469352	12	173	vascular process in circulatory system	BP	13581	382	Gucy1a1,Adora2a,Ctnnbip1,Adra2c,Nts,Drd1,Chrm1,Pde2a,Prkcq,Alb,Apln,Ptgs1	497757,25369,503000,24175,299757,24316,25229,81743,85420,24186,58812,24693
GO:0051349	0.00445324945874863	0.999299312096725	5	40	positive regulation of lyase activity	BP	13581	382	Adora2a,Ntrk1,Drd1,Rundc3a,Gnal	25369,59109,24316,303569,24611
GO:0018216	0.00458657971309957	0.999695071291039	3	12	peptidyl-arginine methylation	BP	13581	382	Nr1h4,Prmt8,Prmt3	60351,688502,89820
GO:0009311	0.0047090953809443	0.999250649061309	5	39	oligosaccharide metabolic process	BP	13581	382	Neu2,Hexb,St6galnac6,St3gal5,St3gal2	29204,294673,407765,83505,64442
GO:0021766	0.00480479767249999	0.998622287834489	9	107	hippocampus development	BP	13581	382	Slc32a1,Drd1,Cyp19a1,Nefh,Emx2,Nefm,Kirrel3,Casp3,Nefl	83612,24316,25147,24587,499380,24588,315546,25402,83613
GO:0016572	0.00492122228053802	0.999213836667491	5	36	histone phosphorylation	BP	13581	382	Rps6ka4,Drd1,Prkcd,Rps6ka5,Fmr1	361715,24316,170538,314384,24948
GO:0030900	0.00499746573615034	0.997610194100728	22	405	forebrain development	BP	13581	382	Arx,Pou3f1,Slc32a1,Lhx6,Lhx8,Gbx2,Foxg1,Drd1,Dlx5,Cyp19a1,Nefh,Foxp2,Pou3f3,Emx2,Wnt7a,Nefm,Dab1,Gsx2,Kirrel3,Cep120,Casp3,Nefl	317268,192110,83612,311901,365963,114500,24370,24316,25431,25147,24587,500037,192109,499380,114850,24588,266729,364140,315546,307302,25402,83613
GO:2000173	0.00520101931527085	0.999894409368952	2	4	negative regulation of branching morphogenesis of a nerve	BP	13581	382	Bcl11a,Cpe	305589,25669
GO:0032536	0.00542855559805926	0.99961642162356	3	12	regulation of cell projection size	BP	13581	382	Wnt7a,Nefm,Nefl	114850,24588,83613
GO:0016358	0.00560640031838175	0.997726643652727	15	235	dendrite development	BP	13581	382	Bcl11a,Ngfr,Chat,Itpka,Sez6,Lzts1,Baiap2,Wnt7a,Dab1,Neurl1,Prmt3,Palm,Abi1,Arc,Fmr1	305589,24596,290567,81677,192247,266711,117542,114850,266729,309459,89820,170673,79249,54323,24948
GO:0060998	0.00560707194522899	0.998665382679964	7	72	regulation of dendritic spine development	BP	13581	382	Ngfr,Itpka,Baiap2,Neurl1,Palm,Arc,Fmr1	24596,81677,117542,309459,170673,54323,24948
GO:0031281	0.00564446520425287	0.999058636065848	5	41	positive regulation of cyclase activity	BP	13581	382	Adora2a,Ntrk1,Drd1,Rundc3a,Gnal	25369,59109,24316,303569,24611
GO:0021681	0.00569868533090941	0.999583238559136	3	13	cerebellar granular layer development	BP	13581	382	Serpine2,Wnt7a,Atp2b2	29366,114850,24215
GO:0097154	0.00579347765645939	0.9995737636231	3	13	GABAergic neuron differentiation	BP	13581	382	Arx,Lhx6,Drd1	317268,311901,24316
GO:0007619	0.00581250913389876	0.99987497145425	2	4	courtship behavior	BP	13581	382	Hexb,Thra	294673,81812
GO:0044065	0.00588977326781454	0.999564079350752	3	13	regulation of respiratory system process	BP	13581	382	Tshz3,Pbx3,Gsx2	308523,311876,364140
GO:0046434	0.0058903837901006	0.998406215018432	8	96	organophosphate catabolic process	BP	13581	382	Drd1,Prkcd,Pde2a,Impa1,Abhd12,Nudt16,Entpd4,Impa2	24316,170538,81743,83523,499913,363129,361063,282636
GO:0048468	0.00593544059712799	0.996039199160377	71	1795	cell development	BP	13581	382	Bcl11a,Adora2a,Nexn,Ntrk1,Adra2c,Arx,Pou3f1,Zfp385a,Ngfr,Chat,Cnr1,Lhx6,Lhx8,Gbx2,Foxg1,Gnrh1,Itpka,Lrrc55,Drd1,Gbx1,Dlx5,Meis1,Sema3c,Rnf10,Sez6,Bloc1s5,Gdf10,Pde2a,Ncs1,Wasf1,Nefh,Serpine2,Hexb,Ccm2,Syt1,Agap2,Lgi1,Pbx3,Nrtn,Ptk2b,Efnb3,Lzts1,Etv1,Baiap2,Wnt7a,Ppp2r2b,Nefm,Dab1,Neurl1,Gsx2,Kirrel3,Olfm4,Dbndd2,Camk2d,Psd,Prmt3,Osbp2,Cebpa,Palm,Abi1,Epyc,Myo16,Col14a1,Arc,Fkbp1b,Fmr1,Dact2,Enc1,…	305589,25369,246172,59109,24175,317268,192110,685474,24596,290567,25248,311901,365963,114500,24370,25194,81677,311171,24316,246149,25431,686117,296787,288710,192247,306868,79216,81743,65153,294568,24587,29366,294673,305505,25716,65218,252892,311876,84423,50646,360546,266711,362733,117542,114850,60660,24588,266729,309459,364140,315546,290409,499941,24246,171381,89820,305475,24252,170673,79249,3147…
GO:0001963	0.0061422509027856	0.999221810371478	4	28	synaptic transmission, dopaminergic	BP	13581	382	Adora2a,Rab3b,Drd1,Rasd2	25369,81755,24316,171099
GO:0046479	0.006471798629051	0.999504310328756	3	13	glycosphingolipid catabolic process	BP	13581	382	Prkcd,Neu2,Hexb	170538,29204,294673
GO:0007617	0.00662422962491871	0.9991487545667	4	26	mating behavior	BP	13581	382	Drd1,Serpine2,Hexb,Thra	24316,29366,294673,81812
GO:0023051	0.00662471321937387	0.995369171986061	93	2567	regulation of signaling	BP	13581	382	Zic1,Adora2a,Ctnnbip1,Ntrk1,Adra2c,Cacng3,Trib2,Fkbp1a,Zfp385a,Nts,Ngfr,Chat,Cnr1,Nr1h4,Gnrh1,Itpka,Rab3b,Fgf11,Drd1,Tshz3,Dlx5,Crlf1,Acsl5,Sez6,Prkcd,Nlk,Trim8,Ptprr,Car7,Gdf10,Prkcq,Gria3,Wasf1,Ppp1ca,Serpine2,Dact3,Plekha1,Lypd6b,Ppm1b,Asic1,Mmp3,Syt1,Htra1,Slc6a1,Agap2,Lgi1,Nrtn,Rgs10,Pum2,Ptk2b,Prok2,Clec11a,Lzts1,Baiap2,Aes,Kctd10,Ntsr2,Wnt7a,Apln,Syt12,Camk2n1,Dipk2a,Vamp2,Tbc1d10c,Dab1,Ne…	64618,25369,503000,59109,24175,140724,313974,25639,685474,299757,24596,290567,25248,60351,25194,81677,81755,170632,24316,308523,25431,290655,94340,192247,170538,497961,688785,94202,291819,79216,85420,29628,294568,24668,29366,499088,361659,362133,24667,79123,171045,25716,65164,79212,65218,252892,84423,54290,298874,50646,192206,29313,266711,117542,29466,494521,64636,114850,58812,191595,287005,31589…
GO:0000904	0.00663649371472818	0.996372046370643	30	608	cell morphogenesis involved in differentiation	BP	13581	382	Bcl11a,Ntrk1,Arx,Zfp385a,Ngfr,Gbx2,Foxg1,Itpka,Lrrc55,Gbx1,Dlx5,Sema3c,Nefh,Agap2,Lgi1,Efnb3,Lzts1,Etv1,Baiap2,Wnt7a,Nefm,Dab1,Olfm4,Prmt3,Abi1,Epyc,Arc,Dact2,Nefl,Atp2b2	305589,59109,317268,685474,24596,114500,24370,81677,311171,246149,25431,296787,24587,65218,252892,360546,266711,362733,117542,114850,24588,266729,290409,89820,79249,314772,54323,308212,83613,24215
GO:0051339	0.00676537774603358	0.998553431346687	6	61	regulation of lyase activity	BP	13581	382	Adora2a,Ntrk1,Drd1,Rundc3a,Gnal,Palm	25369,59109,24316,303569,24611,170673
GO:0030823	0.00684542535758851	0.999108551752879	4	27	regulation of cGMP metabolic process	BP	13581	382	Gucy1a1,Pde2a,Ptk2b,Rundc3a	497757,81743,50646,303569
GO:0046834	0.00710808754451511	0.998751674168464	5	39	lipid phosphorylation	BP	13581	382	Impa1,Cerk,Ttc7b,Pik3ca,Impa2	83523,300129,362768,170911,282636
GO:0031279	0.00711404221525104	0.998464071953065	6	60	regulation of cyclase activity	BP	13581	382	Adora2a,Ntrk1,Drd1,Rundc3a,Gnal,Palm	25369,59109,24316,303569,24611,170673
GO:0021889	0.00717077796596941	0.999421861630143	3	14	olfactory bulb interneuron differentiation	BP	13581	382	Arx,Dlx5,Gsx2	317268,25431,364140
GO:1900542	0.0072101708878293	0.997326664148107	12	198	regulation of purine nucleotide metabolic process	BP	13581	382	Gucy1a1,Adora2a,Ntrk1,Drd1,Mc4r,Pde2a,Gpr3,Ptk2b,Rundc3a,Ppif,Gnal,Palm	497757,25369,59109,24316,25635,81743,266769,50646,303569,282819,24611,170673
GO:0052805	0.00721825969622216	0.999798647875029	2	5	imidazole-containing compound catabolic process	BP	13581	382	Hnmt,Hal	81676,29301
GO:0010469	0.00727621200640946	0.99675835011191	17	373	regulation of receptor activity	BP	13581	382	Adra2c,Cacng3,Fkbp1a,Nts,Gnrh1,Fgf11,Crlf1,Gdf10,Lypd6b,Nrtn,Ptk2b,Clec11a,Wnt7a,Apln,Neurl1,Arc,Fkbp1b	24175,140724,25639,299757,25194,170632,290655,79216,362133,84423,50646,29313,114850,58812,309459,54323,58950
GO:0051489	0.00732150269627017	0.998700113540316	5	41	regulation of filopodium assembly	BP	13581	382	Prkcd,Prkcq,Neurl1,Palm,Fmr1	170538,85420,309459,170673,24948
GO:0006939	0.00733787235318095	0.997935613570357	8	100	smooth muscle contraction	BP	13581	382	Gucy1a1,Adra2c,Drd1,Tshz3,Chrm1,Prok2,Ptgs1,Fkbp1b	497757,24175,24316,308523,25229,192206,24693,58950
GO:0030810	0.00743094254233308	0.99811991967752	7	87	positive regulation of nucleotide biosynthetic process	BP	13581	382	Gucy1a1,Adora2a,Ntrk1,Drd1,Mc4r,Rundc3a,Gnal	497757,25369,59109,24316,25635,303569,24611
GO:1900373	0.00743094254233308	0.99811991967752	7	87	positive regulation of purine nucleotide biosynthetic process	BP	13581	382	Gucy1a1,Adora2a,Ntrk1,Drd1,Mc4r,Rundc3a,Gnal	497757,25369,59109,24316,25635,303569,24611
GO:0010646	0.00747375762840665	0.994756178279603	92	2546	regulation of cell communication	BP	13581	382	Zic1,Adora2a,Ctnnbip1,Ntrk1,Adra2c,Cacng3,Trib2,Fkbp1a,Zfp385a,Nts,Ngfr,Chat,Cnr1,Nr1h4,Gnrh1,Itpka,Rab3b,Fgf11,Drd1,Tshz3,Dlx5,Crlf1,Acsl5,Sez6,Prkcd,Nlk,Trim8,Ptprr,Car7,Gdf10,Prkcq,Wasf1,Ppp1ca,Serpine2,Dact3,Plekha1,Lypd6b,Ppm1b,Asic1,Mmp3,Syt1,Htra1,Slc6a1,Agap2,Lgi1,Nrtn,Rgs10,Pum2,Ptk2b,Prok2,Clec11a,Lzts1,Baiap2,Aes,Kctd10,Ntsr2,Wnt7a,Apln,Syt12,Camk2n1,Dipk2a,Vamp2,Tbc1d10c,Dab1,Neurl1,S…	64618,25369,503000,59109,24175,140724,313974,25639,685474,299757,24596,290567,25248,60351,25194,81677,81755,170632,24316,308523,25431,290655,94340,192247,170538,497961,688785,94202,291819,79216,85420,294568,24668,29366,499088,361659,362133,24667,79123,171045,25716,65164,79212,65218,252892,84423,54290,298874,50646,192206,29313,266711,117542,29466,494521,64636,114850,58812,191595,287005,315891,2480…
GO:0061564	0.00754015279112269	0.996259877614814	22	412	axon development	BP	13581	382	Bcl11a,Ntrk1,Arx,Ngfr,Cnr1,Gbx2,Foxg1,Lrrc55,Gbx1,Dlx5,Sema3c,Nefh,Agap2,Lgi1,Efnb3,Etv1,Wnt7a,Nefm,Dab1,Epyc,Fkbp1b,Nefl	305589,59109,317268,24596,25248,114500,24370,311171,246149,25431,296787,24587,65218,252892,360546,362733,114850,24588,266729,314772,58950,83613
GO:0060291	0.00780897758622844	0.99801586386745	7	77	long-term synaptic potentiation	BP	13581	382	Drd1,Tshz3,Serpine2,Ptk2b,Syt12,Vamp2,Arc	24316,308523,29366,50646,191595,24803,54323
GO:0019377	0.00782630691442327	0.999348512525545	3	14	glycolipid catabolic process	BP	13581	382	Prkcd,Neu2,Hexb	170538,29204,294673
GO:0046503	0.00783393675609591	0.998577107586995	5	45	glycerolipid catabolic process	BP	13581	382	Drd1,Ppp1cc,Ppp1ca,Abhd12,Ppp1cb	24316,24669,24668,499913,25594
GO:0007275	0.00806138028959604	0.994078544557619	139	4006	multicellular organism development	BP	13581	382	Zic1,Bcl11a,Adora2a,Nexn,Ctnnbip1,Ntrk1,Adra2c,Arx,Pou3f1,Slc32a1,Zic3,Fkbp1a,Zfp385a,Nts,Ngfr,Chat,Cnr1,Lhx6,Nr1h4,Lhx8,Plppr1,Gbx2,Krt71,Foxg1,Gnrh1,Itpka,Tmem178a,Lrrc55,Drd1,Zar1,Mab21l1,Tshz3,Gbx1,Dlx5,Meis1,Gabra4,Sema3c,Rnf10,Crlf1,Sp9,Mfge8,Sez6,Ppp1cc,Insrr,Ptprr,Bloc1s5,Cyp19a1,Gdf10,Phospho1,Pde2a,Prkcq,Ncs1,Wasf1,Nefh,Syndig1,Ppp1ca,Serpine2,Dact3,Foxp2,Hexb,Plekha1,Pou3f3,Ccm2,Cxcl14…	64618,305589,25369,246172,503000,59109,24175,317268,192110,83612,367944,25639,685474,299757,24596,290567,25248,311901,60351,365963,298062,114500,683613,24370,25194,81677,362691,311171,24316,353228,688394,308523,246149,25431,686117,140675,296787,288710,290655,366078,25277,192247,24669,60663,94202,306868,25147,79216,287644,81743,85420,65153,294568,24587,362235,24668,29366,499088,500037,294673,36165…
GO:0090066	0.00812704132982551	0.995871481309661	23	454	regulation of anatomical structure size	BP	13581	382	Bcl11a,Gucy1a1,Adora2a,Adra2c,Nts,Rab3b,Drd1,Actr3b,Prkcd,Chrm1,Prkcq,Wasf1,Ptk2b,Alb,Baiap2,Wnt7a,Apln,Nefm,Vav3,Lima1,Ptgs1,Nefl,Atp2b2	305589,497757,25369,24175,299757,81755,24316,362298,170538,25229,85420,294568,50646,24186,117542,114850,58812,24588,295378,300228,24693,83613,24215
GO:0035855	0.00827310604969162	0.999297168342554	3	14	megakaryocyte development	BP	13581	382	Zfp385a,Meis1,Abi1	685474,686117,79249
GO:0008291	0.008318609838363	0.999750100809905	2	5	acetylcholine metabolic process	BP	13581	382	Slc5a7,Chat	85426,290567
GO:1900619	0.008318609838363	0.999750100809905	2	5	acetate ester metabolic process	BP	13581	382	Slc5a7,Chat	85426,290567
GO:0048934	0.00833040856104555	0.999749560687828	2	5	peripheral nervous system neuron differentiation	BP	13581	382	Nefh,Etv1	24587,362733
GO:0048935	0.00833040856104555	0.999749560687828	2	5	peripheral nervous system neuron development	BP	13581	382	Nefh,Etv1	24587,362733
GO:0044057	0.00836292086614145	0.995807868138541	22	448	regulation of system process	BP	13581	382	Gucy1a1,Adora2a,Adra2c,Ngfr,Drd1,Tshz3,Rnf10,Chrm1,Prkcq,Pbx3,Prok2,Trpc3,Apln,Gsx2,Fst,Camk2d,Ptgs1,Thra,Col14a1,Fkbp1b,Fmr1,Slc1a1	497757,25369,24175,24596,24316,308523,288710,25229,85420,311876,192206,60395,58812,364140,24373,24246,24693,81812,314981,58950,24948,25550
GO:0006140	0.00854050952542227	0.996760984225469	12	202	regulation of nucleotide metabolic process	BP	13581	382	Gucy1a1,Adora2a,Ntrk1,Drd1,Mc4r,Pde2a,Gpr3,Ptk2b,Rundc3a,Ppif,Gnal,Palm	497757,25369,59109,24316,25635,81743,266769,50646,303569,282819,24611,170673
GO:0021953	0.00854598968713405	0.996929204485492	11	159	central nervous system neuron differentiation	BP	13581	382	Arx,Lhx6,Lhx8,Gbx2,Foxg1,Drd1,Gbx1,Dlx5,Wnt7a,Gsx2,Atp2b2	317268,311901,365963,114500,24370,24316,246149,25431,114850,364140,24215
GO:0033127	0.00861767339751921	0.999256850322187	3	14	regulation of histone phosphorylation	BP	13581	382	Rps6ka4,Rps6ka5,Fmr1	361715,314384,24948
GO:0048840	0.00874125618574844	0.999730500957815	2	5	otolith development	BP	13581	382	Bloc1s5,Atp2b2	306868,24215
GO:0007197	0.00887745553586497	0.999724075415218	2	5	adenylate cyclase-inhibiting G-protein coupled acetylcholine receptor signaling pathway	BP	13581	382	Chrm4,Chrm1	25111,25229
GO:0007207	0.00887745553586497	0.999724075415218	2	5	phospholipase C-activating G-protein coupled acetylcholine receptor signaling pathway	BP	13581	382	Chrm4,Chrm1	25111,25229
GO:0030816	0.00896899584734952	0.997948369245761	6	72	positive regulation of cAMP metabolic process	BP	13581	382	Adora2a,Ntrk1,Drd1,Mc4r,Gpr3,Gnal	25369,59109,24316,25635,266769,24611
GO:0021549	0.00897647312988409	0.997152213207921	9	116	cerebellum development	BP	13581	382	Gbx2,Sez6,Gdf10,Serpine2,Foxp2,Wnt7a,Dab1,Myo16,Atp2b2	114500,192247,79216,29366,500037,114850,266729,192253,24215
GO:0021575	0.00906289202127489	0.998302321389918	5	42	hindbrain morphogenesis	BP	13581	382	Serpine2,Wnt7a,Dab1,Gsx2,Atp2b2	29366,114850,266729,364140,24215
GO:0006171	0.0091659700988412	0.997313986240118	8	107	cAMP biosynthetic process	BP	13581	382	Gucy1a1,Adora2a,Ntrk1,Drd1,Mc4r,Pde2a,Gnal,Palm	497757,25369,59109,24316,25635,81743,24611,170673
GO:0021799	0.00916973222034855	0.998696004433172	4	28	cerebral cortex radially oriented cell migration	BP	13581	382	Lhx6,Foxg1,Pou3f3,Dab1	311901,24370,192109,266729
GO:0051491	0.00931532397338215	0.998669216649506	4	28	positive regulation of filopodium assembly	BP	13581	382	Prkcq,Neurl1,Palm,Fmr1	85420,309459,170673,24948
GO:0032412	0.00939867933208883	0.99639256514522	12	196	regulation of ion transmembrane transporter activity	BP	13581	382	Cacng3,Fkbp1a,Lrrc55,Ptk2b,Vamp2,Cacnb3,Camk2d,Ppif,Kcnj11,Arc,Fkbp1b,Fmr1	140724,25639,311171,50646,24803,25297,24246,282819,83535,54323,58950,24948
GO:0007618	0.00949318021860335	0.998195738386492	5	44	mating	BP	13581	382	Cnr1,Drd1,Serpine2,Hexb,Thra	25248,24316,29366,294673,81812
GO:0060633	0.0097788569809003	0.999680236431033	2	5	negative regulation of transcription initiation from RNA polymerase II promoter	BP	13581	382	Ctnnbip1,Thra	503000,81812
GO:2000143	0.0097788569809003	0.999680236431033	2	5	negative regulation of DNA-templated transcription, initiation	BP	13581	382	Ctnnbip1,Thra	503000,81812
GO:0022029	0.00979036404841267	0.997737909484291	6	60	telencephalon cell migration	BP	13581	382	Arx,Lhx6,Foxg1,Drd1,Pou3f3,Dab1	317268,311901,24370,24316,192109,266729
GO:0046461	0.00981584817348992	0.998559488316983	4	32	neutral lipid catabolic process	BP	13581	382	Ppp1cc,Ppp1ca,Abhd12,Ppp1cb	24669,24668,499913,25594
GO:0046464	0.00981584817348992	0.998559488316983	4	32	acylglycerol catabolic process	BP	13581	382	Ppp1cc,Ppp1ca,Abhd12,Ppp1cb	24669,24668,499913,25594
GO:0046514	0.00994992287698354	0.999084719870763	3	15	ceramide catabolic process	BP	13581	382	Prkcd,Neu2,Hexb	170538,29204,294673
GO:0030814	0.00998714607847242	0.997024837979974	8	112	regulation of cAMP metabolic process	BP	13581	382	Adora2a,Ntrk1,Drd1,Mc4r,Pde2a,Gpr3,Gnal,Palm	25369,59109,24316,25635,81743,266769,24611,170673
GO:0046135	0.0100389690896556	0.999638519222018	2	6	pyrimidine nucleoside catabolic process	BP	13581	382	Dpyd,Entpd4	81656,361063
GO:0045762	0.0103221544370607	0.998471066263123	4	30	positive regulation of adenylate cyclase activity	BP	13581	382	Adora2a,Ntrk1,Drd1,Gnal	25369,59109,24316,24611
GO:0007409	0.0106372065102153	0.99474551286455	20	371	axonogenesis	BP	13581	382	Bcl11a,Ntrk1,Arx,Ngfr,Gbx2,Foxg1,Lrrc55,Gbx1,Dlx5,Sema3c,Nefh,Agap2,Lgi1,Efnb3,Etv1,Wnt7a,Nefm,Dab1,Epyc,Nefl	305589,59109,317268,24596,114500,24370,311171,246149,25431,296787,24587,65218,252892,360546,362733,114850,24588,266729,314772,83613
GO:0045981	0.0108508226508495	0.996714996741953	8	118	positive regulation of nucleotide metabolic process	BP	13581	382	Gucy1a1,Adora2a,Ntrk1,Drd1,Mc4r,Gpr3,Rundc3a,Gnal	497757,25369,59109,24316,25635,266769,303569,24611
GO:1900544	0.0108508226508495	0.996714996741953	8	118	positive regulation of purine nucleotide metabolic process	BP	13581	382	Gucy1a1,Adora2a,Ntrk1,Drd1,Mc4r,Gpr3,Rundc3a,Gnal	497757,25369,59109,24316,25635,266769,303569,24611
GO:0010035	0.0110233299192392	0.993857913651363	28	625	response to inorganic substance	BP	13581	382	Ntrk1,Fkbp1a,Nts,Gnrh1,Prkcd,Tph2,Cyp19a1,Pde2a,Gria3,Nefh,Plekha1,Zfp580,Syt1,Slc6a1,Impa1,Ptk2b,Trpc3,Alb,Bdh1,Ppif,Cebpa,Fkbp1b,Fmr1,Casp3,Ggh,Nefl,Lrp11,Slc39a13	59109,25639,299757,25194,170538,317675,25147,81743,29628,24587,361659,308336,25716,79212,83523,50646,60395,24186,117099,282819,24252,58950,24948,25402,25455,83613,292462,295928
GO:0032355	0.011155811294057	0.995427845204768	13	221	response to estradiol	BP	13581	382	Nts,Drd1,Cyp19a1,Nefh,Mmp3,Slc6a1,Esrra,Wnt7a,Mbd3,Nefm,Bdh1,Kcnj11,Casp3	299757,24316,25147,24587,171045,79212,293701,114850,362834,24588,117099,83535,25402
GO:0046854	0.0114844434783991	0.998250142055689	4	29	phosphatidylinositol phosphorylation	BP	13581	382	Impa1,Ttc7b,Pik3ca,Impa2	83523,362768,170911,282636
GO:0021510	0.0115047346593881	0.996498768567333	8	101	spinal cord development	BP	13581	382	Zic1,Gbx1,Nefh,Pbx3,Nefm,Dab1,Gsx2,Nefl	64618,246149,24587,311876,24588,266729,364140,83613
GO:0001573	0.0115158772244051	0.998860887896416	3	17	ganglioside metabolic process	BP	13581	382	Neu2,Hexb,St6galnac6	29204,294673,407765
GO:0015800	0.0115347556747607	0.998868112997655	3	16	acidic amino acid transport	BP	13581	382	Prkcd,Slc6a1,Slc1a1	170538,79212,25550
GO:0007274	0.0117061974516053	0.99820094211845	4	30	neuromuscular synaptic transmission	BP	13581	382	Slc5a7,Chat,Chrm1,Egr3	85426,290567,25229,25148
GO:0022898	0.0117085599096453	0.995368407339517	12	203	regulation of transmembrane transporter activity	BP	13581	382	Cacng3,Fkbp1a,Lrrc55,Ptk2b,Vamp2,Cacnb3,Camk2d,Ppif,Kcnj11,Arc,Fkbp1b,Fmr1	140724,25639,311171,50646,24803,25297,24246,282819,83535,54323,58950,24948
GO:0021795	0.0118765409432815	0.997607916369308	5	46	cerebral cortex cell migration	BP	13581	382	Arx,Lhx6,Foxg1,Pou3f3,Dab1	317268,311901,24370,192109,266729
GO:0050880	0.0119290432636577	0.99574582609888	10	151	regulation of blood vessel size	BP	13581	382	Gucy1a1,Adora2a,Adra2c,Nts,Drd1,Chrm1,Prkcq,Alb,Apln,Ptgs1	497757,25369,24175,299757,24316,25229,85420,24186,58812,24693
GO:0030826	0.0119291029300439	0.998795466322704	3	18	regulation of cGMP biosynthetic process	BP	13581	382	Gucy1a1,Ptk2b,Rundc3a	497757,50646,303569
GO:0045761	0.0122884626833954	0.997497525672824	5	48	regulation of adenylate cyclase activity	BP	13581	382	Adora2a,Ntrk1,Drd1,Gnal,Palm	25369,59109,24316,24611,170673
GO:0097503	0.0122952041046117	0.998744502637598	3	18	sialylation	BP	13581	382	St6galnac6,St3gal5,St3gal2	407765,83505,64442
GO:0051937	0.012474742546336	0.996942470450892	6	69	catecholamine transport	BP	13581	382	Adora2a,Cnr1,Rab3b,Drd1,Syt1,Ptgs1	25369,25248,81755,24316,25716,24693
GO:0019919	0.0124886478271312	0.999495580412907	2	6	peptidyl-arginine methylation, to asymmetrical-dimethyl arginine	BP	13581	382	Prmt8,Prmt3	688502,89820
GO:2000463	0.0125365604510416	0.998039897652866	4	29	positive regulation of excitatory postsynaptic potential	BP	13581	382	Ngfr,Ptk2b,Baiap2,Wnt7a	24596,50646,117542,114850
GO:0035150	0.0125389056250724	0.995493458781926	10	152	regulation of tube size	BP	13581	382	Gucy1a1,Adora2a,Adra2c,Nts,Drd1,Chrm1,Prkcq,Alb,Apln,Ptgs1	497757,25369,24175,299757,24316,25229,85420,24186,58812,24693
GO:0030534	0.012576477335574	0.995480256133178	10	149	adult behavior	BP	13581	382	Zic1,Chat,Slc10a4,Drd1,Gbx1,Sez6,Pbx3,Efnb3,Dab1,Abhd12	64618,290567,305309,24316,246149,192247,311876,360546,266729,499913
GO:0048678	0.0129734027605194	0.996337455541748	7	94	response to axon injury	BP	13581	382	Ntrk1,Nts,Nefh,Matn4,Nefm,Fkbp1b,Nefl	59109,299757,24587,296358,24588,58950,83613
GO:0046058	0.0130757033282743	0.995569586070687	9	136	cAMP metabolic process	BP	13581	382	Gucy1a1,Adora2a,Ntrk1,Drd1,Mc4r,Pde2a,Gpr3,Gnal,Palm	497757,25369,59109,24316,25635,81743,266769,24611,170673
GO:0050650	0.0133651171689589	0.998602762541718	3	17	chondroitin sulfate proteoglycan biosynthetic process	BP	13581	382	B3gat1,Csgalnact1,Xylt2	117108,306375,64134
GO:0021895	0.013634100476104	0.998553222622069	3	18	cerebral cortex neuron differentiation	BP	13581	382	Arx,Lhx6,Drd1	317268,311901,24316
GO:0048011	0.0136549627028812	0.99779219960038	4	32	neurotrophin TRK receptor signaling pathway	BP	13581	382	Ntrk1,Wasf1,Spry2,Casp3	59109,294568,306141,25402
GO:1903935	0.0136791278301264	0.999420271008154	2	6	response to sodium arsenite	BP	13581	382	Nefh,Nefl	24587,83613
GO:0022037	0.013954839169829	0.995232270569431	9	125	metencephalon development	BP	13581	382	Gbx2,Sez6,Gdf10,Serpine2,Foxp2,Wnt7a,Dab1,Myo16,Atp2b2	114500,192247,79216,29366,500037,114850,266729,192253,24215
GO:0035094	0.0141115577135609	0.99644939082607	6	68	response to nicotine	BP	13581	382	Ntrk1,Cnr1,Drd1,Kcnj11,Kcnk1,Casp3	59109,25248,24316,83535,59324,25402
GO:0009191	0.0142570736710058	0.999348809491393	2	7	ribonucleoside diphosphate catabolic process	BP	13581	382	Nudt16,Entpd4	363129,361063
GO:0019229	0.014358350237139	0.996375966855784	6	67	regulation of vasoconstriction	BP	13581	382	Adra2c,Drd1,Chrm1,Prkcq,Apln,Ptgs1	24175,24316,25229,85420,58812,24693
GO:0010976	0.0144094992630862	0.993283457163634	16	291	positive regulation of neuron projection development	BP	13581	382	Bcl11a,Ntrk1,Ngfr,Cnr1,Itpka,Sez6,Serpine2,Syt1,Ptk2b,Baiap2,Neurl1,Palm,Fkbp1b,Fmr1,Enc1,Nefl	305589,59109,24596,25248,81677,192247,29366,25716,50646,117542,309459,170673,58950,24948,294674,83613
GO:0045666	0.0144423835182189	0.992780907557844	19	367	positive regulation of neuron differentiation	BP	13581	382	Bcl11a,Ntrk1,Adra2c,Ngfr,Cnr1,Foxg1,Itpka,Sez6,Serpine2,Syt1,Ptk2b,Baiap2,Dab1,Neurl1,Palm,Fkbp1b,Fmr1,Enc1,Nefl	305589,59109,24175,24596,25248,24370,81677,192247,29366,25716,50646,117542,266729,309459,170673,58950,24948,294674,83613
GO:1905232	0.0145478624320126	0.999363021444145	2	6	cellular response to L-glutamate	BP	13581	382	Bcl11a,Baiap2	305589,117542
GO:0010975	0.014550109305098	0.99220736817399	23	468	regulation of neuron projection development	BP	13581	382	Bcl11a,Ntrk1,Ngfr,Cnr1,Itpka,Sez6,Ncs1,Serpine2,Syt1,Ptk2b,Efnb3,Lzts1,Baiap2,Wnt7a,Nefm,Dab1,Neurl1,Palm,Arc,Fkbp1b,Fmr1,Enc1,Nefl	305589,59109,24596,25248,81677,192247,65153,29366,25716,50646,360546,266711,117542,114850,24588,266729,309459,170673,54323,58950,24948,294674,83613
GO:0045104	0.0146753991572527	0.997575955226945	4	32	intermediate filament cytoskeleton organization	BP	13581	382	Krt71,Nefh,Nefm,Nefl	683613,24587,24588,83613
GO:0006268	0.0147389249039396	0.999350176661518	2	6	DNA unwinding involved in DNA replication	BP	13581	382	Twnk,Mcm6	309441,29685
GO:0048856	0.0147994493467195	0.9888322506261	147	4351	anatomical structure development	BP	13581	382	Zic1,Bcl11a,Adora2a,Nexn,Ctnnbip1,Ntrk1,Adra2c,Arx,Pou3f1,Slc32a1,Zic3,Fkbp1a,Zfp385a,Nts,Ngfr,Chat,Cnr1,Lhx6,Nr1h4,Lhx8,Plppr1,Gbx2,Krt71,Foxg1,Gnrh1,Itpka,Tmem178a,Lrrc55,Drd1,Zar1,Mab21l1,Tshz3,Gbx1,Dlx5,Meis1,Gabra4,Sema3c,Rnf10,Crlf1,Sp9,Tmeff2,Mfge8,Sez6,Ppp1cc,Insrr,Neu2,Ptprr,Bloc1s5,Cyp19a1,Gdf10,Phospho1,Pde2a,Prkcq,Ncs1,Wasf1,Nefh,Syndig1,Ppp1ca,Serpine2,Dact3,Foxp2,Hexb,Plekha1,Pou3f3…	64618,305589,25369,246172,503000,59109,24175,317268,192110,83612,367944,25639,685474,299757,24596,290567,25248,311901,60351,365963,298062,114500,683613,24370,25194,81677,362691,311171,24316,353228,688394,308523,246149,25431,686117,140675,296787,288710,290655,366078,363228,25277,192247,24669,60663,29204,94202,306868,25147,79216,287644,81743,85420,65153,294568,24587,362235,24668,29366,499088,500037…
GO:0030817	0.0148752881394557	0.995683440246756	7	96	regulation of cAMP biosynthetic process	BP	13581	382	Adora2a,Ntrk1,Drd1,Mc4r,Pde2a,Gnal,Palm	25369,59109,24316,25635,81743,24611,170673
GO:0010578	0.0148962912823484	0.999303643513482	2	7	regulation of adenylate cyclase activity involved in G-protein coupled receptor signaling pathway	BP	13581	382	Adora2a,Drd1	25369,24316
GO:0010579	0.0148962912823484	0.999303643513482	2	7	positive regulation of adenylate cyclase activity involved in G-protein coupled receptor signaling pathway	BP	13581	382	Adora2a,Drd1	25369,24316
GO:0050773	0.015129817952605	0.994404862934306	10	150	regulation of dendrite development	BP	13581	382	Bcl11a,Ngfr,Itpka,Sez6,Lzts1,Baiap2,Neurl1,Palm,Arc,Fmr1	305589,24596,81677,192247,266711,117542,309459,170673,54323,24948
GO:0065007	0.015279104479009	0.988570735937628	253	8099	biological regulation	BP	13581	382	Zic1,Bcl11a,Gucy1a1,Adora2a,Chrm4,Gpr88,Nexn,Gabrd,Gad1,Ctnnbip1,Ntrk1,Adra2c,Hltf,Slc5a7,Arx,Pou3f1,Cacng3,Zic3,Trib2,Opn5,Fkbp1a,E2f6,Zfp385a,Nts,Ngfr,Chat,Cnr1,Lhx6,Nr1h4,Kcng2,Lhx8,Plppr1,Gbx2,Rps6ka4,Elfn1,Foxg1,Gnrh1,Itpka,Fam107a,Tmem178a,Lrrc55,Rab3b,Fgf11,Drd1,Mab21l1,Rnf128,Cplx1,Pth2r,Rras2,Tshz3,Gbx1,Dlx5,Meis1,Gabra4,Gad2,Sema3c,Rnf10,Crlf1,Actr3b,Sp9,Tmeff2,Acsl5,Mfge8,Mc4r,Sez6,Prk…	64618,305589,497757,25369,25111,64443,246172,29689,24379,503000,59109,24175,295568,85426,317268,192110,140724,367944,313974,316259,25639,313978,685474,299757,24596,290567,25248,311901,60351,307234,365963,298062,114500,361715,288512,24370,25194,81677,361018,362691,311171,81755,170632,24316,688394,315911,64832,81753,365355,308523,246149,25431,686117,140675,24380,296787,288710,290655,362298,366078,3…
GO:0032501	0.0154520309740494	0.988245630735675	170	5160	multicellular organismal process	BP	13581	382	Zic1,Bcl11a,Gucy1a1,Adora2a,Gpr88,Nexn,Ctnnbip1,Ntrk1,Adra2c,Arx,Pou3f1,Cacng3,Slc32a1,Zic3,Trib2,Fkbp1a,Zfp385a,Nts,Ngfr,Chat,Cnr1,Lhx6,Nr1h4,Lhx8,Plppr1,Gbx2,Krt71,Foxg1,Gnrh1,Slc10a4,Itpka,Tmem178a,Lrrc55,Drd1,Zar1,Mab21l1,Rnf128,Rras2,Tshz3,Gbx1,Dlx5,Meis1,Gabra4,Sema3c,Rnf10,Crlf1,Sp9,Mfge8,Mc4r,Sez6,Prkcd,Ppp1cc,Insrr,Trim8,Ptprr,Bloc1s5,Cyp19a1,Gdf10,Chrm1,Phospho1,Pde2a,Prkcq,Ncs1,Wasf1,N…	64618,305589,497757,25369,64443,246172,503000,59109,24175,317268,192110,140724,83612,367944,313974,25639,685474,299757,24596,290567,25248,311901,60351,365963,298062,114500,683613,24370,25194,305309,81677,362691,311171,24316,353228,688394,315911,365355,308523,246149,25431,686117,140675,296787,288710,290655,366078,25277,25635,192247,170538,24669,60663,688785,94202,306868,25147,79216,25229,287644,81…
GO:0060999	0.015800422178089	0.996565699364118	5	50	positive regulation of dendritic spine development	BP	13581	382	Itpka,Baiap2,Neurl1,Palm,Fmr1	81677,117542,309459,170673,24948
GO:0010881	0.0158394256068238	0.999235075233419	2	7	regulation of cardiac muscle contraction by regulation of the release of sequestered calcium ion	BP	13581	382	Camk2d,Fkbp1b	24246,58950
GO:0006836	0.0160424955060335	0.993675417939181	11	178	neurotransmitter transport	BP	13581	382	Adora2a,Slc32a1,Rab3b,Cplx1,Asic1,Syt1,Slc6a1,Wnt7a,Syt12,Vamp2,Fmr1	25369,83612,81755,64832,79123,25716,79212,114850,191595,24803,24948
GO:1904062	0.0161771955070283	0.992783509525326	14	266	regulation of cation transmembrane transport	BP	13581	382	Cacng3,Fkbp1a,Lrrc55,Drd1,Kcnip4,Ptk2b,Vamp2,Cacnb3,Camk2d,Ppif,Kcnj11,Arc,Fkbp1b,Fmr1	140724,25639,311171,24316,259243,50646,24803,25297,24246,282819,83535,54323,58950,24948
GO:0032228	0.0161808133114637	0.997235725000391	4	34	regulation of synaptic transmission, GABAergic	BP	13581	382	Adora2a,Cnr1,Car7,Slc6a1	25369,25248,291819,79212
GO:0032989	0.0163415006598492	0.9897582318888	39	909	cellular component morphogenesis	BP	13581	382	Bcl11a,Adora2a,Ntrk1,Arx,Zfp385a,Ngfr,Gbx2,Foxg1,Itpka,Lrrc55,Gbx1,Dlx5,Sema3c,Wasf1,Nefh,Hexb,Syt1,Agap2,Lgi1,Ptk2b,Efnb3,Lzts1,Etv1,Baiap2,Wnt7a,Nefm,Dab1,Kirrel3,Olfm4,Prmt3,Palm,Abi1,Epyc,Myo16,Arc,Dact2,Nefl,Pacsin2,Atp2b2	305589,25369,59109,317268,685474,24596,114500,24370,81677,311171,246149,25431,296787,294568,24587,294673,25716,65218,252892,50646,360546,266711,362733,117542,114850,24588,266729,315546,290409,89820,170673,79249,314772,192253,54323,308212,83613,124461,24215
GO:0006812	0.0164047312161788	0.989710907145253	39	965	cation transport	BP	13581	382	Adora2a,Atp6ap1l,Slc5a7,Asic4,Cacng3,Slc32a1,Fkbp1a,Cnr1,Kcng2,Slc10a4,Lrrc55,Rab3b,Drd1,Kcnh3,Ncs1,Serpine2,Kcnip4,Asic1,Syt1,Ptk2b,Trpc3,Atp5f1b,Panx3,Vamp2,Cacnb3,Tmem38a,Camk2d,Ppif,Azin2,Kcnj11,Arc,Kcnk1,Fkbp1b,Fmr1,Kcnv1,Ndfip2,Slc1a1,Atp2b2,Slc39a13	25369,361875,85426,63882,140724,83612,25639,25248,307234,305309,311171,81755,24316,27150,65153,29366,259243,79123,25716,50646,60395,171374,315567,24803,25297,306327,24246,282819,366473,83535,54323,59324,58950,24948,60326,361089,25550,24215,295928
GO:0071285	0.0166686705372984	0.998069250029942	3	20	cellular response to lithium ion	BP	13581	382	Nts,Tph2,Cebpa	299757,317675,24252
GO:0015696	0.0167311916928377	0.995036172575754	7	93	ammonium transport	BP	13581	382	Adora2a,Slc5a7,Cnr1,Rab3b,Drd1,Syt1,Azin2	25369,85426,25248,81755,24316,25716,366473
GO:0009313	0.0168170556806756	0.999161628247661	2	7	oligosaccharide catabolic process	BP	13581	382	Neu2,Hexb	29204,294673
GO:0044242	0.0168704576566752	0.993644384312151	10	160	cellular lipid catabolic process	BP	13581	382	Cnr1,Drd1,Acsl5,Prkcd,Ppp1cc,Neu2,Ppp1ca,Hexb,Abhd12,Ppp1cb	25248,24316,94340,170538,24669,29204,24668,294673,499913,25594
GO:0006689	0.0170508349095198	0.999143713980798	2	7	ganglioside catabolic process	BP	13581	382	Neu2,Hexb	29204,294673
GO:0043153	0.0172275578210841	0.997991343731889	3	19	entrainment of circadian clock by photoperiod	BP	13581	382	Ppp1cc,Ppp1ca,Ppp1cb	24669,24668,25594
GO:0099601	0.0174429415844992	0.996940107594654	4	36	regulation of neurotransmitter receptor activity	BP	13581	382	Cacng3,Lypd6b,Ptk2b,Arc	140724,362133,50646,54323
GO:0016311	0.0174665313289681	0.991270624068567	18	351	dephosphorylation	BP	13581	382	Fkbp1a,Plppr1,Elfn1,Prkcd,Ppp1cc,Ptprr,Lhpp,Phospho1,Ppp1ca,Ppm1b,Impa1,Ppp2r5a,Ppp2r2b,Nudt16,Ppp1cb,Dusp7,Fkbp1b,Impa2	25639,298062,288512,170538,24669,94202,361663,287644,24668,24667,83523,312754,60660,363129,25594,300980,58950,282636
GO:0098743	0.0175505345081572	0.997952757419401	3	18	cell aggregation	BP	13581	382	Mpz,Wnt7a,Thra	24564,114850,81812
GO:0030204	0.0181336021489177	0.997844465218193	3	19	chondroitin sulfate metabolic process	BP	13581	382	B3gat1,Csgalnact1,Xylt2	117108,306375,64134
GO:0042391	0.0182024289823161	0.990673036236189	19	384	regulation of membrane potential	BP	13581	382	Adora2a,Gpr88,Ngfr,Cnr1,Drd1,Sez6,Kcnh3,Gria3,Asic1,Ptk2b,Baiap2,Ntsr2,Wnt7a,Cacnb3,Camk2d,Kcnj11,Kcnk1,Fkbp1b,Fmr1	25369,64443,24596,25248,24316,192247,27150,29628,79123,50646,117542,64636,114850,25297,24246,83535,59324,58950,24948
GO:0032224	0.018321030615645	0.999044059541136	2	7	positive regulation of synaptic transmission, cholinergic	BP	13581	382	Adora2a,Ngfr	25369,24596
GO:0097164	0.0183249390195491	0.993428820324972	9	139	ammonium ion metabolic process	BP	13581	382	Slc5a7,Chat,Drd1,Prkcd,Tph2,Hnmt,Amd1,Azin2,Atp2b2	85426,290567,24316,170538,317675,81676,81640,366473,24215
GO:0042311	0.0185811963714812	0.9966780112854	4	36	vasodilation	BP	13581	382	Gucy1a1,Adora2a,Drd1,Alb	497757,25369,24316,24186
GO:0050974	0.0188657611603628	0.996625243628617	4	34	detection of mechanical stimulus involved in sensory perception	BP	13581	382	Ntrk1,Serpine2,Fmr1,Atp2b2	59109,29366,24948,24215
GO:1901136	0.0189993315830538	0.994208514253031	7	98	carbohydrate derivative catabolic process	BP	13581	382	Dpyd,Prkcd,Neu2,Pde2a,Hexb,Nudt16,Entpd4	81656,170538,29204,81743,294673,363129,361063
GO:0090330	0.0190260310929325	0.997696963207566	3	19	regulation of platelet aggregation	BP	13581	382	Prkcd,Prkcq,Serpine2	170538,85420,29366
GO:0099531	0.0193342770021186	0.993002547075181	9	140	presynaptic process involved in chemical synaptic transmission	BP	13581	382	Adora2a,Rab3b,Cplx1,Asic1,Syt1,Wnt7a,Syt12,Vamp2,Fmr1	25369,81755,64832,79123,25716,114850,191595,24803,24948
GO:0016198	0.0193532368271542	0.998960245204594	2	7	axon choice point recognition	BP	13581	382	Foxg1,Efnb3	24370,360546
GO:0095500	0.0193629388978734	0.99760339462536	3	22	acetylcholine receptor signaling pathway	BP	13581	382	Chrm4,Chrm1,Rgs10	25111,25229,54290
GO:1903831	0.0193629388978734	0.99760339462536	3	22	signal transduction involved in cellular response to ammonium ion	BP	13581	382	Chrm4,Chrm1,Rgs10	25111,25229,54290
GO:1905144	0.0193629388978734	0.99760339462536	3	22	response to acetylcholine	BP	13581	382	Chrm4,Chrm1,Rgs10	25111,25229,54290
GO:1905145	0.0193629388978734	0.99760339462536	3	22	cellular response to acetylcholine	BP	13581	382	Chrm4,Chrm1,Rgs10	25111,25229,54290
GO:0019935	0.0195376462512252	0.994012970738553	7	97	cyclic-nucleotide-mediated signaling	BP	13581	382	Adora2a,Adra2c,Drd1,Pde2a,Ptk2b,Gnal,Rasd2	25369,24175,24316,81743,50646,24611,171099
GO:0072522	0.0195801776244288	0.99166862327638	12	227	purine-containing compound biosynthetic process	BP	13581	382	Gucy1a1,Adora2a,Ntrk1,Drd1,Mc4r,Pde2a,Ptk2b,Rundc3a,Atp5f1b,Gnal,Amd1,Palm	497757,25369,59109,24316,25635,81743,50646,303569,171374,24611,81640,170673
GO:0009134	0.0196594289244575	0.9988949835379	2	8	nucleoside diphosphate catabolic process	BP	13581	382	Nudt16,Entpd4	363129,361063
GO:0021761	0.0198661167601012	0.99278237397459	9	136	limbic system development	BP	13581	382	Slc32a1,Drd1,Cyp19a1,Nefh,Emx2,Nefm,Kirrel3,Casp3,Nefl	83612,24316,25147,24587,499380,24588,315546,25402,83613
GO:0040011	0.0200893412504307	0.986502815039497	51	1306	locomotion	BP	13581	382	Adora2a,Chrm4,Nexn,Ntrk1,Arx,Ngfr,Lhx6,Gbx2,Foxg1,Gnrh1,Drd1,Rras2,Gbx1,Dlx5,Sema3c,Tmeff2,Prkcd,Trim8,Ptprr,Cyp19a1,Chrm1,Prkcq,Hexb,Pou3f3,Zfp580,Cxcl14,Mmp3,Agap2,Lgi1,Nrtn,Emx2,Ptk2b,Prok2,Efnb3,Etv1,Wnt7a,Atp5f1b,Dab1,Neurl1,Egr3,Vav3,Gsx2,Spry2,Kirrel3,Camk2d,Pik3ca,Arc,Nefl,Atp2b2,Mark1,Hace1	25369,25111,246172,59109,317268,24596,311901,114500,24370,25194,24316,365355,246149,25431,296787,363228,170538,688785,94202,25147,25229,85420,294673,192109,308336,306748,171045,65218,252892,84423,499380,50646,192206,360546,362733,114850,171374,266729,309459,25148,295378,364140,306141,315546,24246,170911,54323,83613,24215,117016,361866
GO:0009612	0.020187401658786	0.990744299352088	14	256	response to mechanical stimulus	BP	13581	382	Ntrk1,Prkcd,Pde2a,Serpine2,Foxp2,Mmp3,Ptk2b,Etv1,Meis2,Abhd12,Myh1,Fmr1,Lrp11,Atp2b2	59109,170538,81743,29366,500037,171045,50646,362733,311311,499913,360543,24948,292462,24215
GO:0052803	0.0201919801529961	0.99884874892681	2	8	imidazole-containing compound metabolic process	BP	13581	382	Hnmt,Hal	81676,29301
GO:0008585	0.0205385960668481	0.993036315182586	8	113	female gonad development	BP	13581	382	Chat,Lhx8,Gnrh1,Cyp19a1,Nefh,Plekha1,Fst,Fmr1	290567,365963,25194,25147,24587,361659,24373,24948
GO:0006596	0.0206690768136564	0.998806758894147	2	8	polyamine biosynthetic process	BP	13581	382	Amd1,Azin2	81640,366473
GO:0006940	0.0206712607430453	0.99515387605847	5	58	regulation of smooth muscle contraction	BP	13581	382	Gucy1a1,Adra2c,Chrm1,Prok2,Ptgs1	497757,24175,25229,192206,24693
GO:0032925	0.0207590411006535	0.997374216209247	3	21	regulation of activin receptor signaling pathway	BP	13581	382	Fkbp1a,Fst,Dact2	25639,24373,308212
GO:0050808	0.0207604957854674	0.990454769511032	14	245	synapse organization	BP	13581	382	Ntrk1,Chat,Elfn1,Drd1,Sez6,Syndig1,Wnt7a,Neurl1,Cacnb3,Kirrel3,Palm,Fmr1,Cdh9,Atp2b2	59109,290567,288512,24316,192247,362235,114850,309459,25297,315546,170673,24948,29163,24215
GO:0046847	0.0211866727113255	0.995028142350319	5	52	filopodium assembly	BP	13581	382	Prkcd,Prkcq,Neurl1,Palm,Fmr1	170538,85420,309459,170673,24948
GO:0045103	0.0215758780724967	0.995964576423911	4	36	intermediate filament-based process	BP	13581	382	Krt71,Nefh,Nefm,Nefl	683613,24587,24588,83613
GO:0030149	0.0218447175992714	0.997197336636394	3	20	sphingolipid catabolic process	BP	13581	382	Prkcd,Neu2,Hexb	170538,29204,294673
GO:0035296	0.0218523515092469	0.991921939254081	9	142	regulation of tube diameter	BP	13581	382	Gucy1a1,Adora2a,Adra2c,Drd1,Chrm1,Prkcq,Alb,Apln,Ptgs1	497757,25369,24175,24316,25229,85420,24186,58812,24693
GO:0097746	0.0218523515092469	0.991921939254081	9	142	regulation of blood vessel diameter	BP	13581	382	Gucy1a1,Adora2a,Adra2c,Drd1,Chrm1,Prkcq,Alb,Apln,Ptgs1	497757,25369,24175,24316,25229,85420,24186,58812,24693
GO:0007191	0.0218764701885805	0.998698122992783	2	8	adenylate cyclase-activating dopamine receptor signaling pathway	BP	13581	382	Drd1,Gnal	24316,24611
GO:0051412	0.0220926021774035	0.995816695038775	4	39	response to corticosterone	BP	13581	382	Nts,Bdh1,Ptgs1,Nefl	299757,117099,24693,83613
GO:0001695	0.0223872769328383	1	1	1	histamine catabolic process	BP	13581	382	Hnmt	81676
GO:0030819	0.022403699192577	0.994618848517552	5	63	positive regulation of cAMP biosynthetic process	BP	13581	382	Adora2a,Ntrk1,Drd1,Mc4r,Gnal	25369,59109,24316,25635,24611
GO:1903727	0.0225391388272332	0.995713052296435	4	38	positive regulation of phospholipid metabolic process	BP	13581	382	Nr1h4,Prkcd,Ptk2b,Vav3	60351,170538,50646,295378
GO:0035545	0.0225422526692838	1	1	1	determination of left/right asymmetry in nervous system	BP	13581	382	Zic3	367944
GO:2000172	0.0226108911070177	0.998630405444258	2	8	regulation of branching morphogenesis of a nerve	BP	13581	382	Bcl11a,Cpe	305589,25669
GO:0016077	0.0227516502670297	1	1	1	snoRNA catabolic process	BP	13581	382	Nudt16	363129
GO:0035862	0.0227516502670297	1	1	1	dITP metabolic process	BP	13581	382	Nudt16	363129
GO:0035863	0.0227516502670297	1	1	1	dITP catabolic process	BP	13581	382	Nudt16	363129
GO:1901639	0.0227516502670297	1	1	1	XDP catabolic process	BP	13581	382	Nudt16	363129
GO:0048511	0.022889700830373	0.988454070511805	17	344	rhythmic process	BP	13581	382	Adora2a,Ntrk1,Ngfr,Chat,Gnrh1,Drd1,Dpyd,Ppp1cc,Tph2,Cyp19a1,Gdf10,Ppp1ca,Plekha1,Prok2,Alb,Ppp1cb,Fmr1	25369,59109,24596,290567,25194,24316,81656,24669,317675,25147,79216,24668,361659,192206,24186,25594,24948
GO:0038179	0.0232610560584705	0.995540706504819	4	37	neurotrophin signaling pathway	BP	13581	382	Ntrk1,Wasf1,Spry2,Casp3	59109,294568,306141,25402
GO:0010648	0.0233708498656318	0.984730814413448	42	1053	negative regulation of cell communication	BP	13581	382	Ctnnbip1,Zfp385a,Ngfr,Nr1h4,Drd1,Prkcd,Nlk,Ptprr,Prkcq,Serpine2,Dact3,Plekha1,Ppm1b,Asic1,Mmp3,Htra1,Slc6a1,Agap2,Rgs10,Ptk2b,Aes,Kctd10,Apln,Camk2n1,Tbc1d10c,Dab1,Neurl1,Slc25a5,Spry2,Pias4,Olfm4,Fst,Ppif,Ptgs1,Palm,Dusp7,Kcnj11,Fkbp1b,Fmr1,Dact2,Rgs9,Rnf34	503000,685474,24596,60351,24316,170538,497961,94202,85420,29366,499088,361659,24667,79123,171045,65164,79212,65218,54290,50646,29466,494521,58812,287005,361697,266729,309459,25176,306141,362827,290409,24373,282819,24693,170673,300980,83535,58950,24948,308212,29481,282845
GO:0045938	0.0235896621916154	0.998440908524207	2	11	positive regulation of circadian sleep/wake cycle, sleep	BP	13581	382	Adora2a,Alb	25369,24186
GO:0046068	0.0236257172726783	0.994287141156778	5	54	cGMP metabolic process	BP	13581	382	Gucy1a1,Pde2a,Ptk2b,Rundc3a,Atp2b2	497757,81743,50646,303569,24215
GO:0042308	0.0236781709332474	0.994256367676618	5	57	negative regulation of protein import into nucleus	BP	13581	382	Pde2a,Dact3,Ppm1b,Tbc1d10c,Thra	81743,499088,24667,361697,81812
GO:1904590	0.0236781709332474	0.994256367676618	5	57	negative regulation of protein import	BP	13581	382	Pde2a,Dact3,Ppm1b,Tbc1d10c,Thra	81743,499088,24667,361697,81812
GO:0043524	0.023724235669347	0.991096545321211	9	148	negative regulation of neuron apoptotic process	BP	13581	382	Adora2a,Ntrk1,Ngfr,Crlf1,Agap2,Ptk2b,Pik3ca,Fmr1,Nefl	25369,59109,24596,290655,65218,50646,170911,24948,83613
GO:0031344	0.023851541238273	0.985964397816991	27	602	regulation of cell projection organization	BP	13581	382	Bcl11a,Ntrk1,Ngfr,Cnr1,Itpka,Sez6,Prkcd,Prkcq,Ncs1,Serpine2,Syt1,Ptk2b,Efnb3,Lzts1,Baiap2,Wnt7a,Nefm,Dab1,Neurl1,Spry2,Palm,Cep120,Arc,Fkbp1b,Fmr1,Enc1,Nefl	305589,59109,24596,25248,81677,192247,170538,85420,65153,29366,25716,50646,360546,266711,117542,114850,24588,266729,309459,306141,170673,307302,54323,58950,24948,294674,83613
GO:0048520	0.0244962449435522	0.996635754704614	3	26	positive regulation of behavior	BP	13581	382	Adora2a,Drd1,Alb	25369,24316,24186
GO:0097376	0.024581787586843	1	1	1	interneuron axon guidance	BP	13581	382	Dlx5	25431
GO:0023057	0.0245850929314204	0.983880192574137	42	1056	negative regulation of signaling	BP	13581	382	Ctnnbip1,Zfp385a,Ngfr,Nr1h4,Drd1,Prkcd,Nlk,Ptprr,Prkcq,Serpine2,Dact3,Plekha1,Ppm1b,Asic1,Mmp3,Htra1,Slc6a1,Agap2,Rgs10,Ptk2b,Aes,Kctd10,Apln,Camk2n1,Tbc1d10c,Dab1,Neurl1,Slc25a5,Spry2,Pias4,Olfm4,Fst,Ppif,Ptgs1,Palm,Dusp7,Kcnj11,Fkbp1b,Fmr1,Dact2,Rgs9,Rnf34	503000,685474,24596,60351,24316,170538,497961,94202,85420,29366,499088,361659,24667,79123,171045,65164,79212,65218,54290,50646,29466,494521,58812,287005,361697,266729,309459,25176,306141,362827,290409,24373,282819,24693,170673,300980,83535,58950,24948,308212,29481,282845
GO:0034762	0.0247385761602472	0.986891913235993	19	404	regulation of transmembrane transport	BP	13581	382	Cacng3,Fkbp1a,Kcng2,Lrrc55,Drd1,Acsl5,Kcnh3,Kcnip4,Ptk2b,Vamp2,Cacnb3,Camk2d,Ppif,Azin2,Kcnj11,Arc,Fkbp1b,Fmr1,Kcnv1	140724,25639,307234,311171,24316,94340,27150,259243,50646,24803,25297,24246,282819,366473,83535,54323,58950,24948,60326
GO:0046545	0.0250951777534485	0.991160186881211	8	117	development of primary female sexual characteristics	BP	13581	382	Chat,Lhx8,Gnrh1,Cyp19a1,Nefh,Plekha1,Fst,Fmr1	290567,365963,25194,25147,24587,361659,24373,24948
GO:0050794	0.025276867439676	0.980466935154395	226	7194	regulation of cellular process	BP	13581	382	Zic1,Bcl11a,Gucy1a1,Adora2a,Chrm4,Gpr88,Nexn,Gabrd,Ctnnbip1,Ntrk1,Adra2c,Hltf,Arx,Pou3f1,Cacng3,Zic3,Trib2,Opn5,Fkbp1a,E2f6,Zfp385a,Nts,Ngfr,Chat,Cnr1,Lhx6,Nr1h4,Lhx8,Plppr1,Gbx2,Rps6ka4,Elfn1,Foxg1,Gnrh1,Itpka,Fam107a,Tmem178a,Lrrc55,Rab3b,Fgf11,Drd1,Mab21l1,Rnf128,Pth2r,Rras2,Tshz3,Gbx1,Dlx5,Meis1,Gabra4,Sema3c,Rnf10,Crlf1,Actr3b,Sp9,Tmeff2,Acsl5,Mfge8,Mc4r,Sez6,Prkcd,Insrr,Neu2,Ccni,Nlk,Trim8,…	64618,305589,497757,25369,25111,64443,246172,29689,503000,59109,24175,295568,317268,192110,140724,367944,313974,316259,25639,313978,685474,299757,24596,290567,25248,311901,60351,365963,298062,114500,361715,288512,24370,25194,81677,361018,362691,311171,81755,170632,24316,688394,315911,81753,365355,308523,246149,25431,686117,140675,296787,288710,290655,362298,366078,363228,94340,25277,25635,192247,…
GO:0015872	0.0255472212914588	0.994935778174935	4	40	dopamine transport	BP	13581	382	Cnr1,Rab3b,Drd1,Syt1	25248,81755,24316,25716
GO:0016048	0.0255686981765049	0.996482114064792	3	22	detection of temperature stimulus	BP	13581	382	Ntrk1,Ngfr,Mmp24	59109,24596,83513
GO:0010849	0.0256928988868063	1	1	1	regulation of proton-transporting ATPase activity, rotational mechanism	BP	13581	382	Ppif	282819
GO:0009581	0.0257793683378274	0.991635329315461	7	100	detection of external stimulus	BP	13581	382	Ntrk1,Opn5,Ngfr,Serpine2,Fmr1,Mmp24,Atp2b2	59109,316259,24596,29366,24948,83513,24215
GO:0009582	0.0257793683378274	0.991635329315461	7	100	detection of abiotic stimulus	BP	13581	382	Ntrk1,Opn5,Ngfr,Serpine2,Fmr1,Mmp24,Atp2b2	59109,316259,24596,29366,24948,83513,24215
GO:0045187	0.0258178958374717	0.996371736174115	3	27	regulation of circadian sleep/wake cycle, sleep	BP	13581	382	Adora2a,Drd1,Alb	25369,24316,24186
GO:0045741	0.0259938268838372	0.99825652365778	2	9	positive regulation of epidermal growth factor-activated receptor activity	BP	13581	382	Adra2c,Neurl1	24175,309459
GO:0009749	0.0263220940507935	0.988319687015385	12	225	response to glucose	BP	13581	382	Nr1h4,Acsl5,Prkcd,Cyp19a1,Prkcq,Twnk,Ptk2b,Vamp2,Pik3ca,Kcnj11,Fkbp1b,Casp3	60351,94340,170538,25147,85420,309441,50646,24803,170911,83535,58950,25402
GO:0021568	0.0264167121448029	1	1	1	rhombomere 2 development	BP	13581	382	Gbx2	114500
GO:0060074	0.0266349112717794	0.99629455409919	3	21	synapse maturation	BP	13581	382	Sez6,Neurl1,Palm	192247,309459,170673
GO:0060997	0.0267024061032713	0.993334701039357	5	54	dendritic spine morphogenesis	BP	13581	382	Itpka,Baiap2,Wnt7a,Prmt3,Arc	81677,117542,114850,89820,54323
GO:0032926	0.0268001830761569	0.998172624733074	2	9	negative regulation of activin receptor signaling pathway	BP	13581	382	Fst,Dact2	24373,308212
GO:0015844	0.0269897576375988	0.992091281002184	6	82	monoamine transport	BP	13581	382	Adora2a,Cnr1,Rab3b,Drd1,Syt1,Ptgs1	25369,25248,81755,24316,25716,24693
GO:0009648	0.0270099407740224	0.996174543346857	3	24	photoperiodism	BP	13581	382	Ppp1cc,Ppp1ca,Ppp1cb	24669,24668,25594
GO:0021954	0.0272281043740471	0.992035263401241	6	74	central nervous system neuron development	BP	13581	382	Arx,Lhx6,Lhx8,Gbx2,Foxg1,Drd1	317268,311901,365963,114500,24370,24316
GO:0009152	0.0273160535485249	0.988297764178216	11	212	purine ribonucleotide biosynthetic process	BP	13581	382	Gucy1a1,Adora2a,Ntrk1,Drd1,Mc4r,Pde2a,Ptk2b,Rundc3a,Atp5f1b,Gnal,Palm	497757,25369,59109,24316,25635,81743,50646,303569,171374,24611,170673
GO:0065008	0.0275025432487743	0.97935345214562	99	2880	regulation of biological quality	BP	13581	382	Bcl11a,Gucy1a1,Adora2a,Gpr88,Gad1,Ctnnbip1,Ntrk1,Adra2c,Slc5a7,Fkbp1a,Zfp385a,Nts,Ngfr,Chat,Cnr1,Nr1h4,Itpka,Tmem178a,Rab3b,Drd1,Rnf128,Cplx1,Tshz3,Gad2,Actr3b,Mc4r,Sez6,Prkcd,Nlk,Car7,Cyp19a1,Chrm1,Kcnh3,Pde2a,Prkcq,Gria3,Wasf1,Syndig1,Serpine2,Elmod1,Hexb,Twnk,Plekha1,Pou3f3,Gatc,Asic1,Syt1,Rdh12,Hnmt,Gpr3,Pum2,Ptk2b,Trpc3,Lzts1,Alb,Sypl2,Baiap2,Swsap1,Ntsr2,Wnt7a,Apln,Syt12,Atp5f1b,Gpr174,Vamp…	305589,497757,25369,64443,24379,503000,59109,24175,85426,25639,685474,299757,24596,290567,25248,60351,81677,362691,81755,24316,315911,64832,308523,24380,362298,25635,192247,170538,497961,291819,25147,25229,27150,81743,85420,29628,294568,362235,29366,315670,294673,309441,361659,192109,360821,79123,25716,314264,81676,266769,298874,50646,60395,266711,24186,362018,117542,363029,64636,114850,58812,191…
GO:0019098	0.0275057290950785	0.994430889077143	4	39	reproductive behavior	BP	13581	382	Drd1,Serpine2,Hexb,Thra	24316,29366,294673,81812
GO:0051692	0.0276132531843141	1	1	1	cellular oligosaccharide catabolic process	BP	13581	382	Neu2	29204
GO:0009649	0.0276198035694969	0.996069290700405	3	23	entrainment of circadian clock	BP	13581	382	Ppp1cc,Ppp1ca,Ppp1cb	24669,24668,25594
GO:0021812	0.0276421710344777	1	1	1	neuronal-glial interaction involved in cerebral cortex radial glia guided migration	BP	13581	382	Dab1	266729
GO:0021813	0.0276421710344777	1	1	1	cell-cell adhesion involved in neuronal-glial interactions involved in cerebral cortex radial glia guided migration	BP	13581	382	Dab1	266729
GO:0001975	0.0283693049629561	0.994184028049243	4	41	response to amphetamine	BP	13581	382	Adora2a,Nts,Drd1,Gnal	25369,299757,24316,24611
GO:0030902	0.0285185308278855	0.988308299085534	10	165	hindbrain development	BP	13581	382	Gbx2,Sez6,Gdf10,Serpine2,Foxp2,Wnt7a,Dab1,Gsx2,Myo16,Atp2b2	114500,192247,79216,29366,500037,114850,266729,364140,192253,24215
GO:0006664	0.0285638770847675	0.991527750865737	6	80	glycolipid metabolic process	BP	13581	382	Prkcd,Neu2,Hexb,Gal3st3,St6galnac6,St3gal2	170538,29204,294673,499302,407765,64442
GO:0031346	0.0288632070481044	0.984734343482024	18	371	positive regulation of cell projection organization	BP	13581	382	Bcl11a,Ntrk1,Ngfr,Cnr1,Itpka,Sez6,Prkcq,Serpine2,Syt1,Ptk2b,Baiap2,Neurl1,Palm,Cep120,Fkbp1b,Fmr1,Enc1,Nefl	305589,59109,24596,25248,81677,192247,85420,29366,25716,50646,117542,309459,170673,307302,58950,24948,294674,83613
GO:0042883	0.0288713909552014	1	1	1	cysteine transport	BP	13581	382	Slc1a1	25550
GO:1903712	0.0288713909552014	1	1	1	cysteine transmembrane transport	BP	13581	382	Slc1a1	25550
GO:0046466	0.0290995749704808	0.9957745436975	3	23	membrane lipid catabolic process	BP	13581	382	Prkcd,Neu2,Hexb	170538,29204,294673
GO:0055085	0.0292660040513141	0.98048065310575	43	1102	transmembrane transport	BP	13581	382	Gabrd,Atp6ap1l,Slc5a7,Asic4,Cacng3,Fkbp1a,Kcng2,Slc10a4,Lrrc55,Drd1,Gabra4,Acsl5,Slc25a44,Kcnh3,Gria3,Abcb9,Ncs1,Kcnip4,Asic1,Slc6a1,Rtn2,Ptk2b,Trpc3,Atp5f1b,Panx3,Vamp2,Slc25a5,Cacnb3,Tmem38a,Camk2d,Psd,Ppif,Azin2,Kcnj11,Arc,Kcnk1,Fkbp1b,Fmr1,Kcnv1,Slc49a4,Slc1a1,Atp2b2,Slc39a13	29689,361875,85426,63882,140724,25639,307234,305309,311171,24316,140675,94340,365841,27150,29628,63886,65153,259243,79123,79212,308410,50646,60395,171374,315567,24803,25176,25297,306327,24246,171381,282819,366473,83535,54323,59324,58950,24948,60326,303902,25550,24215,295928
GO:0098746	0.0295915021074784	1	1	1	fast, calcium ion-dependent exocytosis of neurotransmitter	BP	13581	382	Syt1	25716
GO:0014075	0.0296209484413907	0.992355472349041	5	62	response to amine	BP	13581	382	Adora2a,Nts,Drd1,Hnmt,Gnal	25369,299757,24316,81676,24611
GO:0035247	0.0297590372222865	0.99785282308366	2	9	peptidyl-arginine omega-N-methylation	BP	13581	382	Prmt8,Prmt3	688502,89820
GO:0015847	0.0297616628750288	1	1	1	putrescine transport	BP	13581	382	Azin2	366473
GO:0098629	0.0297616628750288	1	1	1	trans-Golgi network membrane organization	BP	13581	382	Azin2	366473
GO:0061577	0.0299510518218459	0.997831432771483	2	9	calcium ion transmembrane transport via high voltage-gated calcium channel	BP	13581	382	Cacnb3,Camk2d	25297,24246
GO:0005981	0.0299675401302511	0.997784207365017	2	10	regulation of glycogen catabolic process	BP	13581	382	Ppp1ca,Ppp1cb	24668,25594
GO:0006660	0.0299765439623689	1	1	1	phosphatidylserine catabolic process	BP	13581	382	Abhd12	499913
GO:1903509	0.0300635277767614	0.990973234547482	6	81	liposaccharide metabolic process	BP	13581	382	Prkcd,Neu2,Hexb,Gal3st3,St6galnac6,St3gal2	170538,29204,294673,499302,407765,64442
GO:0007188	0.0301145940204894	0.988996999156469	8	127	adenylate cyclase-modulating G-protein coupled receptor signaling pathway	BP	13581	382	Adora2a,Chrm4,Adra2c,Cnr1,Drd1,Chrm1,Gnal,Htr5b	25369,25111,24175,25248,24316,25229,24611,79247
GO:0003016	0.0301400801067717	0.995546955482543	3	24	respiratory system process	BP	13581	382	Tshz3,Pbx3,Gsx2	308523,311876,364140
GO:0042749	0.0301682454159063	0.995475656032653	3	29	regulation of circadian sleep/wake cycle	BP	13581	382	Adora2a,Drd1,Alb	25369,24316,24186
GO:0001897	0.0303302749102945	1	1	1	cytolysis by symbiont of host cells	BP	13581	382	Alb	24186
GO:0019836	0.0303302749102945	1	1	1	hemolysis by symbiont of host erythrocytes	BP	13581	382	Alb	24186
GO:0044179	0.0303302749102945	1	1	1	hemolysis in other organism	BP	13581	382	Alb	24186
GO:0051659	0.0303302749102945	1	1	1	maintenance of mitochondrion location	BP	13581	382	Alb	24186
GO:0052331	0.0303302749102945	1	1	1	hemolysis in other organism involved in symbiotic interaction	BP	13581	382	Alb	24186
GO:0007600	0.030524979703837	0.983441074019863	19	418	sensory perception	BP	13581	382	Ntrk1,Adra2c,Ngfr,Cnr1,Tshz3,Gbx1,Serpine2,Hexb,Asic1,Lum,Spry2,Ptgs1,Car6,Gnal,Fmr1,Casp3,Mmp24,Rgs9,Atp2b2	59109,24175,24596,25248,308523,246149,29366,294673,79123,81682,306141,24693,298657,24611,24948,25402,83513,29481,24215
GO:0015740	0.0305330087283418	0.997766136752863	2	9	C4-dicarboxylate transport	BP	13581	382	Prkcd,Slc1a1	170538,25550
GO:0006687	0.0307149705894083	0.993555707604989	4	40	glycosphingolipid metabolic process	BP	13581	382	Prkcd,Neu2,Hexb,St6galnac6	170538,29204,294673,407765
GO:0061108	0.030715442897013	1	1	1	seminal vesicle epithelium development	BP	13581	382	Serpine2	29366
GO:0048792	0.0307516149532796	1	1	1	spontaneous exocytosis of neurotransmitter	BP	13581	382	Syt12	191595
GO:0034255	0.0307576140312984	1	1	1	regulation of urea metabolic process	BP	13581	382	Nr1h4	60351
GO:0038185	0.0307576140312984	1	1	1	intracellular bile acid receptor signaling pathway	BP	13581	382	Nr1h4	60351
GO:0045848	0.0307576140312984	1	1	1	positive regulation of nitrogen utilization	BP	13581	382	Nr1h4	60351
GO:1903314	0.0307576140312984	1	1	1	regulation of nitrogen cycle metabolic process	BP	13581	382	Nr1h4	60351
GO:1905693	0.0307576140312984	1	1	1	regulation of phosphatidic acid biosynthetic process	BP	13581	382	Nr1h4	60351
GO:1905695	0.0307576140312984	1	1	1	positive regulation of phosphatidic acid biosynthetic process	BP	13581	382	Nr1h4	60351
GO:2000213	0.0307576140312984	1	1	1	positive regulation of glutamate metabolic process	BP	13581	382	Nr1h4	60351
GO:2001248	0.0307576140312984	1	1	1	regulation of ammonia assimilation cycle	BP	13581	382	Nr1h4	60351
GO:2001250	0.0307576140312984	1	1	1	positive regulation of ammonia assimilation cycle	BP	13581	382	Nr1h4	60351
GO:0010038	0.0307617465227546	0.983298761741427	19	417	response to metal ion	BP	13581	382	Fkbp1a,Nts,Gnrh1,Tph2,Cyp19a1,Gria3,Syt1,Slc6a1,Impa1,Ptk2b,Trpc3,Alb,Bdh1,Ppif,Cebpa,Fmr1,Casp3,Ggh,Slc39a13	25639,299757,25194,317675,25147,29628,25716,79212,83523,50646,60395,24186,117099,282819,24252,24948,25402,25455,295928
GO:0050654	0.0307915379054721	0.995430069544262	3	23	chondroitin sulfate proteoglycan metabolic process	BP	13581	382	B3gat1,Csgalnact1,Xylt2	117108,306375,64134
GO:0007623	0.0309295395861279	0.986505670758203	11	202	circadian rhythm	BP	13581	382	Adora2a,Ntrk1,Ngfr,Drd1,Dpyd,Ppp1cc,Tph2,Ppp1ca,Prok2,Alb,Ppp1cb	25369,59109,24596,24316,81656,24669,317675,24668,192206,24186,25594
GO:0070936	0.0309626038517418	0.993461168500158	4	43	protein K48-linked ubiquitination	BP	13581	382	Rnf187,Ube2d1,Rnf34,Hace1	360533,361831,282845,361866
GO:0021587	0.0309799891074311	0.993502777376487	4	38	cerebellum morphogenesis	BP	13581	382	Serpine2,Wnt7a,Dab1,Atp2b2	29366,114850,266729,24215
GO:0016042	0.0310475560473072	0.985880031763114	12	232	lipid catabolic process	BP	13581	382	Cnr1,Drd1,Acsl5,Prkcd,Ppp1cc,Neu2,Cyp19a1,Ppp1ca,Hexb,Abhd12,Thra,Ppp1cb	25248,24316,94340,170538,24669,29204,25147,24668,294673,499913,81812,25594
GO:0034214	0.0311199466494176	0.997699575550626	2	9	protein hexamerization	BP	13581	382	Twnk,Panx3	309441,315567
GO:0019433	0.0313843484660852	0.995245294224282	3	27	triglyceride catabolic process	BP	13581	382	Ppp1cc,Ppp1ca,Ppp1cb	24669,24668,25594
GO:0060259	0.031497914996906	0.995221412035531	3	27	regulation of feeding behavior	BP	13581	382	Cnr1,Drd1,Mc4r	25248,24316,25635
GO:0072529	0.0315227377029153	0.997532207518462	2	12	pyrimidine-containing compound catabolic process	BP	13581	382	Dpyd,Entpd4	81656,361063
GO:0032502	0.0315753484614778	0.975371518696232	153	4654	developmental process	BP	13581	382	Zic1,Bcl11a,Adora2a,Nexn,Ctnnbip1,Ntrk1,Adra2c,Arx,Pou3f1,Slc32a1,Zic3,Trib2,Fkbp1a,Zfp385a,Nts,Ngfr,Chat,Cnr1,Lhx6,Nr1h4,Lhx8,Plppr1,Gbx2,Krt71,Foxg1,Gnrh1,Itpka,Tmem178a,Lrrc55,Drd1,Zar1,Mab21l1,Rras2,Tshz3,Gbx1,Dpyd,Dlx5,Meis1,Gabra4,Sema3c,Rnf10,Crlf1,Sp9,Tmeff2,Mfge8,Sez6,Prkcd,Ppp1cc,Insrr,Neu2,Trim8,Ptprr,Bloc1s5,Cyp19a1,Gdf10,Phospho1,Pde2a,Prkcq,Ncs1,Wasf1,Nefh,Syndig1,Ppp1ca,Serpine2,Da…	64618,305589,25369,246172,503000,59109,24175,317268,192110,83612,367944,313974,25639,685474,299757,24596,290567,25248,311901,60351,365963,298062,114500,683613,24370,25194,81677,362691,311171,24316,353228,688394,365355,308523,246149,81656,25431,686117,140675,296787,288710,290655,366078,363228,25277,192247,170538,24669,60663,29204,688785,94202,306868,25147,79216,287644,81743,85420,65153,294568,2458…
GO:0060341	0.0318295115284419	0.979796311489225	33	817	regulation of cellular localization	BP	13581	382	Zic1,Adora2a,Fkbp1a,Ngfr,Nr1h4,Rab3b,Drd1,Prkcd,Ppp1cc,Trim8,Chrm1,Pde2a,Prkcq,Nefh,Elmod1,Dact3,Ppm1b,Asic1,Hnmt,Ptk2b,Trpc3,Ppp2r5a,Syt12,Vamp2,Tbc1d10c,Slc25a5,Nus1,Camk2d,Thra,Kcnj11,Fkbp1b,Fmr1,Edar	64618,25369,25639,24596,60351,81755,24316,170538,24669,688785,25229,81743,85420,24587,315670,499088,24667,79123,81676,50646,60395,312754,191595,24803,361697,25176,294400,24246,81812,83535,58950,24948,365581
GO:0048663	0.0319557760100453	0.991592267982986	5	61	neuron fate commitment	BP	13581	382	Lhx6,Foxg1,Gbx1,Epop,Gsx2	311901,24370,246149,691153,364140
GO:0050653	0.0319800205578439	1	1	1	chondroitin sulfate proteoglycan biosynthetic process, polysaccharide chain biosynthetic process	BP	13581	382	Csgalnact1	306375
GO:0048518	0.0320497612396389	0.975048886925623	145	4421	positive regulation of biological process	BP	13581	382	Zic1,Bcl11a,Gucy1a1,Adora2a,Ctnnbip1,Ntrk1,Adra2c,Hltf,Arx,Pou3f1,Zic3,Trib2,Fkbp1a,Zfp385a,Ngfr,Cnr1,Nr1h4,Gbx2,Rps6ka4,Foxg1,Itpka,Lrrc55,Rab3b,Drd1,Mab21l1,Rras2,Tshz3,Dlx5,Meis1,Sema3c,Rnf10,Crlf1,Actr3b,Acsl5,Mfge8,Mc4r,Sez6,Prkcd,Neu2,Trim8,Car7,Bloc1s5,Cyp19a1,Gdf10,Nccrp1,Chrm1,Sgta,Pde2a,Prkcq,Rps6ka5,Ncs1,Wasf1,Syndig1,Ppp1ca,Serpine2,Elmod1,Foxp2,Hexb,Plekha1,Pou3f3,Rell2,Zfp580,Cxcl14…	64618,305589,497757,25369,503000,59109,24175,295568,317268,192110,367944,313974,25639,685474,24596,25248,60351,114500,361715,24370,81677,311171,81755,24316,688394,365355,308523,25431,686117,296787,288710,290655,362298,94340,25277,25635,192247,170538,29204,688785,291819,306868,25147,79216,292755,25229,64667,81743,85420,314384,65153,294568,362235,24668,29366,315670,500037,294673,361659,192109,36131…
GO:0010609	0.032096993330219	1	1	1	mRNA localization resulting in posttranscriptional regulation of gene expression	BP	13581	382	Zfp385a	685474
GO:0006256	0.0322668015929444	1	1	1	UDP catabolic process	BP	13581	382	Entpd4	361063
GO:0009140	0.0322668015929444	1	1	1	pyrimidine nucleoside diphosphate catabolic process	BP	13581	382	Entpd4	361063
GO:0009195	0.0322668015929444	1	1	1	pyrimidine ribonucleoside diphosphate catabolic process	BP	13581	382	Entpd4	361063
GO:0009222	0.0322668015929444	1	1	1	pyrimidine ribonucleotide catabolic process	BP	13581	382	Entpd4	361063
GO:0034637	0.0326449227383523	0.991368418003225	5	60	cellular carbohydrate biosynthetic process	BP	13581	382	Ppp1ca,Impa1,Csgalnact1,Ppp1cb,Impa2	24668,83523,306375,25594,282636
GO:0050994	0.0328935011330487	0.992896991552095	4	46	regulation of lipid catabolic process	BP	13581	382	Cnr1,Acsl5,Prkcd,Thra	25248,94340,170538,81812
GO:0033274	0.0329820289365919	1	1	1	response to vitamin B2	BP	13581	382	Cebpa	24252
GO:0050789	0.0329914624638911	0.974318749154376	237	7623	regulation of biological process	BP	13581	382	Zic1,Bcl11a,Gucy1a1,Adora2a,Chrm4,Gpr88,Nexn,Gabrd,Ctnnbip1,Ntrk1,Adra2c,Hltf,Arx,Pou3f1,Cacng3,Zic3,Trib2,Opn5,Fkbp1a,E2f6,Zfp385a,Nts,Ngfr,Chat,Cnr1,Lhx6,Nr1h4,Kcng2,Lhx8,Plppr1,Gbx2,Rps6ka4,Elfn1,Foxg1,Gnrh1,Itpka,Fam107a,Tmem178a,Lrrc55,Rab3b,Fgf11,Drd1,Mab21l1,Rnf128,Pth2r,Rras2,Tshz3,Gbx1,Dlx5,Meis1,Gabra4,Sema3c,Rnf10,Crlf1,Actr3b,Sp9,Tmeff2,Acsl5,Mfge8,Mc4r,Sez6,Prkcd,Ppp1cc,Insrr,Neu2,Cc…	64618,305589,497757,25369,25111,64443,246172,29689,503000,59109,24175,295568,317268,192110,140724,367944,313974,316259,25639,313978,685474,299757,24596,290567,25248,311901,60351,307234,365963,298062,114500,361715,288512,24370,25194,81677,361018,362691,311171,81755,170632,24316,688394,315911,81753,365355,308523,246149,25431,686117,140675,296787,288710,290655,362298,366078,363228,94340,25277,25635,…
GO:0045081	0.0330007310281644	1	1	1	negative regulation of interleukin-10 biosynthetic process	BP	13581	382	Trib2	313974
GO:1900161	0.0330106786219799	1	1	1	regulation of phospholipid scramblase activity	BP	13581	382	Prkcd	170538
GO:1900163	0.0330106786219799	1	1	1	positive regulation of phospholipid scramblase activity	BP	13581	382	Prkcd	170538
GO:2000752	0.0330106786219799	1	1	1	regulation of glucosylceramide catabolic process	BP	13581	382	Prkcd	170538
GO:2000753	0.0330106786219799	1	1	1	positive regulation of glucosylceramide catabolic process	BP	13581	382	Prkcd	170538
GO:2000754	0.0330106786219799	1	1	1	regulation of sphingomyelin catabolic process	BP	13581	382	Prkcd	170538
GO:2000755	0.0330106786219799	1	1	1	positive regulation of sphingomyelin catabolic process	BP	13581	382	Prkcd	170538
GO:1904799	0.0331006853362252	1	1	1	regulation of neuron remodeling	BP	13581	382	Bcl11a	305589
GO:1904800	0.0331006853362252	1	1	1	negative regulation of neuron remodeling	BP	13581	382	Bcl11a	305589
GO:0042430	0.0332078993049216	0.994905767950511	3	24	indole-containing compound metabolic process	BP	13581	382	Tph2,Cyp19a1,Atp2b2	317675,25147,24215
GO:0009309	0.0332540688707817	0.997398561987833	2	10	amine biosynthetic process	BP	13581	382	Amd1,Azin2	81640,366473
GO:0042401	0.0332540688707817	0.997398561987833	2	10	cellular biogenic amine biosynthetic process	BP	13581	382	Amd1,Azin2	81640,366473
GO:0060079	0.0333084217459174	0.988602513484352	7	100	excitatory postsynaptic potential	BP	13581	382	Adora2a,Ngfr,Sez6,Gria3,Ptk2b,Baiap2,Wnt7a	25369,24596,192247,29628,50646,117542,114850
GO:0072023	0.0333170519472427	1	1	1	thick ascending limb development	BP	13581	382	Pou3f3	192109
GO:0072024	0.0333170519472427	1	1	1	macula densa development	BP	13581	382	Pou3f3	192109
GO:0072051	0.0333170519472427	1	1	1	juxtaglomerular apparatus development	BP	13581	382	Pou3f3	192109
GO:0072206	0.0333170519472427	1	1	1	metanephric juxtaglomerular apparatus development	BP	13581	382	Pou3f3	192109
GO:0072227	0.0333170519472427	1	1	1	metanephric macula densa development	BP	13581	382	Pou3f3	192109
GO:0072233	0.0333170519472427	1	1	1	metanephric thick ascending limb development	BP	13581	382	Pou3f3	192109
GO:0051466	0.0333510297166586	1	1	1	positive regulation of corticotropin-releasing hormone secretion	BP	13581	382	Apln	58812
GO:0060183	0.0333510297166586	1	1	1	apelin receptor signaling pathway	BP	13581	382	Apln	58812
GO:1904022	0.0333510297166586	1	1	1	positive regulation of G-protein coupled receptor internalization	BP	13581	382	Apln	58812
GO:0098815	0.0333534741163258	0.992831072320769	4	39	modulation of excitatory postsynaptic potential	BP	13581	382	Ngfr,Ptk2b,Baiap2,Wnt7a	24596,50646,117542,114850
GO:0035659	0.0333658621921607	1	1	1	Wnt signaling pathway involved in wound healing, spreading of epidermal cells	BP	13581	382	Wnt7a	114850
GO:1904889	0.0333658621921607	1	1	1	regulation of excitatory synapse assembly	BP	13581	382	Wnt7a	114850
GO:1904891	0.0333658621921607	1	1	1	positive regulation of excitatory synapse assembly	BP	13581	382	Wnt7a	114850
GO:0006557	0.0333686395441765	1	1	1	S-adenosylmethioninamine biosynthetic process	BP	13581	382	Amd1	81640
GO:0001408	0.0333770302874205	1	1	1	guanine nucleotide transport	BP	13581	382	Psd	171381
GO:0002121	0.0333770302874205	1	1	1	inter-male aggressive behavior	BP	13581	382	Kirrel3	315546
GO:0006214	0.0333770302874205	1	1	1	thymidine catabolic process	BP	13581	382	Dpyd	81656
GO:0014849	0.0333770302874205	1	1	1	ureter smooth muscle contraction	BP	13581	382	Tshz3	308523
GO:0015854	0.0333770302874205	1	1	1	guanine transport	BP	13581	382	Psd	171381
GO:0019483	0.0333770302874205	1	1	1	beta-alanine biosynthetic process	BP	13581	382	Dpyd	81656
GO:0021757	0.0333770302874205	1	1	1	caudate nucleus development	BP	13581	382	Foxp2	500037
GO:0021758	0.0333770302874205	1	1	1	putamen development	BP	13581	382	Foxp2	500037
GO:0043990	0.0333770302874205	1	1	1	histone H2A-S1 phosphorylation	BP	13581	382	Rps6ka5	314384
GO:0044028	0.0333770302874205	1	1	1	DNA hypomethylation	BP	13581	382	Pik3ca	170911
GO:0044029	0.0333770302874205	1	1	1	hypomethylation of CpG island	BP	13581	382	Pik3ca	170911
GO:0045299	0.0333770302874205	1	1	1	otolith mineralization	BP	13581	382	Atp2b2	24215
GO:0046127	0.0333770302874205	1	1	1	pyrimidine deoxyribonucleoside catabolic process	BP	13581	382	Dpyd	81656
GO:0051939	0.0333770302874205	1	1	1	gamma-aminobutyric acid import	BP	13581	382	Slc6a1	79212
GO:0072105	0.0333770302874205	1	1	1	ureteric peristalsis	BP	13581	382	Tshz3	308523
GO:0098582	0.0333770302874205	1	1	1	innate vocalization behavior	BP	13581	382	Foxp2	500037
GO:0099547	0.0333770302874205	1	1	1	regulation of translation at synapse, modulating synaptic transmission	BP	13581	382	Fmr1	24948
GO:0099578	0.0333770302874205	1	1	1	regulation of translation at postsynapse, modulating synaptic transmission	BP	13581	382	Fmr1	24948
GO:0140074	0.0333770302874205	1	1	1	cardiac endothelial to mesenchymal transition	BP	13581	382	Sema3c	296787
GO:1901254	0.0333770302874205	1	1	1	positive regulation of intracellular transport of viral material	BP	13581	382	Fmr1	24948
GO:1903790	0.0333770302874205	1	1	1	guanine nucleotide transmembrane transport	BP	13581	382	Psd	171381
GO:0021800	0.0337091295643215	0.997397612814577	2	9	cerebral cortex tangential migration	BP	13581	382	Arx,Lhx6	317268,311901
GO:0006470	0.0337546396003712	0.984471421985043	12	221	protein dephosphorylation	BP	13581	382	Fkbp1a,Prkcd,Ppp1cc,Ptprr,Lhpp,Ppp1ca,Ppm1b,Ppp2r5a,Ppp2r2b,Ppp1cb,Dusp7,Fkbp1b	25639,170538,24669,94202,361663,24668,24667,312754,60660,25594,300980,58950
GO:0009746	0.0340342084684809	0.984309474719479	12	233	response to hexose	BP	13581	382	Nr1h4,Acsl5,Prkcd,Cyp19a1,Prkcq,Twnk,Ptk2b,Vamp2,Pik3ca,Kcnj11,Fkbp1b,Casp3	60351,94340,170538,25147,85420,309441,50646,24803,170911,83535,58950,25402
GO:0006164	0.0342194655278175	0.984811696631939	11	219	purine nucleotide biosynthetic process	BP	13581	382	Gucy1a1,Adora2a,Ntrk1,Drd1,Mc4r,Pde2a,Ptk2b,Rundc3a,Atp5f1b,Gnal,Palm	497757,25369,59109,24316,25635,81743,50646,303569,171374,24611,170673
GO:0030206	0.034254036120981	0.997276833647525	2	10	chondroitin sulfate biosynthetic process	BP	13581	382	Csgalnact1,Xylt2	306375,64134
GO:0006024	0.0345569518416201	0.992467905755914	4	41	glycosaminoglycan biosynthetic process	BP	13581	382	Chst5,B3gat1,Csgalnact1,Xylt2	307859,117108,306375,64134
GO:0042493	0.0346141730257196	0.979812114167088	23	541	response to drug	BP	13581	382	Adora2a,Gad1,Ntrk1,Nts,Chat,Slc10a4,Drd1,Dpyd,Gabra4,Gad2,Prkcd,Cyp19a1,Pde2a,Emx2,Ptk2b,Dab1,Bdh1,Vav3,Thra,Cebpa,Kcnj11,Casp3,Ggh	25369,24379,59109,299757,290567,305309,24316,81656,140675,24380,170538,25147,81743,499380,50646,266729,117099,295378,81812,24252,83535,25402,25455
GO:0034765	0.03462854357069	0.981284405054887	18	391	regulation of ion transmembrane transport	BP	13581	382	Cacng3,Fkbp1a,Kcng2,Lrrc55,Drd1,Acsl5,Kcnh3,Kcnip4,Ptk2b,Vamp2,Cacnb3,Camk2d,Ppif,Kcnj11,Arc,Fkbp1b,Fmr1,Kcnv1	140724,25639,307234,311171,24316,94340,27150,259243,50646,24803,25297,24246,282819,83535,54323,58950,24948,60326
GO:0120035	0.0350834102429513	0.978822345230665	26	595	regulation of plasma membrane bounded cell projection organization	BP	13581	382	Bcl11a,Ntrk1,Ngfr,Cnr1,Itpka,Sez6,Prkcd,Prkcq,Ncs1,Serpine2,Syt1,Ptk2b,Efnb3,Lzts1,Baiap2,Wnt7a,Nefm,Dab1,Neurl1,Palm,Cep120,Arc,Fkbp1b,Fmr1,Enc1,Nefl	305589,59109,24596,25248,81677,192247,170538,85420,65153,29366,25716,50646,360546,266711,117542,114850,24588,266729,309459,170673,307302,54323,58950,24948,294674,83613
GO:0046855	0.0353152245606876	0.997145457217843	2	10	inositol phosphate dephosphorylation	BP	13581	382	Impa1,Impa2	83523,282636
GO:1902074	0.0353321847473054	0.994411077192485	3	26	response to salt	BP	13581	382	Nefh,Fmr1,Nefl	24587,24948,83613
GO:0046929	0.0358112271550332	0.997083283331199	2	10	negative regulation of neurotransmitter secretion	BP	13581	382	Asic1,Fmr1	79123,24948
GO:0044106	0.0358571901604352	0.990254169693819	5	64	cellular amine metabolic process	BP	13581	382	Nr1h4,Drd1,Hnmt,Amd1,Azin2	60351,24316,81676,81640,366473
GO:0098660	0.0363220189779807	0.977574563878778	28	679	inorganic ion transmembrane transport	BP	13581	382	Gabrd,Atp6ap1l,Asic4,Cacng3,Fkbp1a,Kcng2,Lrrc55,Drd1,Gabra4,Kcnh3,Ncs1,Kcnip4,Asic1,Ptk2b,Trpc3,Atp5f1b,Vamp2,Cacnb3,Tmem38a,Camk2d,Kcnj11,Kcnk1,Fkbp1b,Fmr1,Kcnv1,Slc1a1,Atp2b2,Slc39a13	29689,361875,63882,140724,25639,307234,311171,24316,140675,27150,65153,259243,79123,50646,60395,171374,24803,25297,306327,24246,83535,59324,58950,24948,60326,25550,24215,295928
GO:0009744	0.0365055615841034	0.996946021712934	2	11	response to sucrose	BP	13581	382	Acsl5,Slc6a1	94340,79212
GO:0034285	0.0365055615841034	0.996946021712934	2	11	response to disaccharide	BP	13581	382	Acsl5,Slc6a1	94340,79212
GO:0032410	0.0366676353849599	0.989962408725539	5	66	negative regulation of transporter activity	BP	13581	382	Camk2d,Ppif,Fkbp1b,Fmr1,Ndfip2	24246,282819,58950,24948,361089
GO:0010522	0.0367293267247387	0.988409834937296	6	89	regulation of calcium ion transport into cytosol	BP	13581	382	Fkbp1a,Drd1,Ptk2b,Trpc3,Camk2d,Fkbp1b	25639,24316,50646,60395,24246,58950
GO:0035246	0.0369789927192304	0.99693499000419	2	10	peptidyl-arginine N-methylation	BP	13581	382	Prmt8,Prmt3	688502,89820
GO:0001958	0.0370088317351252	0.994077407532045	3	24	endochondral ossification	BP	13581	382	Dlx5,Phospho1,Csgalnact1	25431,287644,306375
GO:0036075	0.0370088317351252	0.994077407532045	3	24	replacement ossification	BP	13581	382	Dlx5,Phospho1,Csgalnact1	25431,287644,306375
GO:0010804	0.0370589452147716	0.996874194689291	2	11	negative regulation of tumor necrosis factor-mediated signaling pathway	BP	13581	382	Nr1h4,Pias4	60351,362827
GO:0007269	0.0370886137278918	0.985883099946813	8	132	neurotransmitter secretion	BP	13581	382	Adora2a,Cplx1,Asic1,Syt1,Wnt7a,Syt12,Vamp2,Fmr1	25369,64832,79123,25716,114850,191595,24803,24948
GO:0099643	0.0370886137278918	0.985883099946813	8	132	signal release from synapse	BP	13581	382	Adora2a,Cplx1,Asic1,Syt1,Wnt7a,Syt12,Vamp2,Fmr1	25369,64832,79123,25716,114850,191595,24803,24948
GO:0009260	0.0372251262450578	0.983253776376118	11	222	ribonucleotide biosynthetic process	BP	13581	382	Gucy1a1,Adora2a,Ntrk1,Drd1,Mc4r,Pde2a,Ptk2b,Rundc3a,Atp5f1b,Gnal,Palm	497757,25369,59109,24316,25635,81743,50646,303569,171374,24611,170673
GO:0006644	0.0373422877680672	0.981400929805815	14	283	phospholipid metabolic process	BP	13581	382	Nr1h4,Plppr1,Drd1,Acsl5,Prkcd,Hexb,Impa1,Ptk2b,Abhd12,Vav3,Ttc7b,Pik3ca,Impa2,Lpcat2b	60351,298062,24316,94340,170538,294673,83523,50646,499913,295378,362768,170911,282636,289439
GO:0050802	0.0374089293599575	0.993874136024566	3	31	circadian sleep/wake cycle, sleep	BP	13581	382	Adora2a,Drd1,Alb	25369,24316,24186
GO:2000374	0.0374298341211214	0.999644024301566	1	2	regulation of oxygen metabolic process	BP	13581	382	Rnf34	282845
GO:0021684	0.0376360867962816	0.996850374300507	2	10	cerebellar granular layer formation	BP	13581	382	Wnt7a,Atp2b2	114850,24215
GO:0021707	0.0376360867962816	0.996850374300507	2	10	cerebellar granule cell differentiation	BP	13581	382	Wnt7a,Atp2b2	114850,24215
GO:0031652	0.0376806914171841	0.996792772005818	2	11	positive regulation of heat generation	BP	13581	382	Cnr1,Apln	25248,58812
GO:0019934	0.0378417526818105	0.996823717907674	2	10	cGMP-mediated signaling	BP	13581	382	Pde2a,Ptk2b	81743,50646
GO:0019933	0.0379307914201309	0.987939777715458	6	89	cAMP-mediated signaling	BP	13581	382	Adora2a,Adra2c,Drd1,Pde2a,Gnal,Rasd2	25369,24175,24316,81743,24611,171099
GO:0007585	0.0381061503465431	0.991402981707099	4	44	respiratory gaseous exchange	BP	13581	382	Tshz3,Pbx3,Apln,Gsx2	308523,311876,58812,364140
GO:0051962	0.0383655535808595	0.977399918381594	23	515	positive regulation of nervous system development	BP	13581	382	Bcl11a,Ntrk1,Adra2c,Ngfr,Cnr1,Foxg1,Itpka,Rnf10,Sez6,Syndig1,Serpine2,Syt1,Ptk2b,Baiap2,Wnt7a,Dab1,Neurl1,Gsx2,Palm,Fkbp1b,Fmr1,Enc1,Nefl	305589,59109,24175,24596,25248,24370,81677,288710,192247,362235,29366,25716,50646,117542,114850,266729,309459,364140,170673,58950,24948,294674,83613
GO:0021544	0.0383660544324366	0.993751807307946	3	25	subpallium development	BP	13581	382	Drd1,Foxp2,Gsx2	24316,500037,364140
GO:0042472	0.0386899704007895	0.987653969109795	6	86	inner ear morphogenesis	BP	13581	382	Gbx2,Foxg1,Dlx5,Bloc1s5,Spry2,Atp2b2	114500,24370,25431,306868,306141,24215
GO:0008089	0.0389366326741359	0.993567161225285	3	28	anterograde axonal transport	BP	13581	382	Bloc1s5,Fmr1,Nefl	306868,24948,83613
GO:0046823	0.0389803184552918	0.989153324968842	5	66	negative regulation of nucleocytoplasmic transport	BP	13581	382	Pde2a,Dact3,Ppm1b,Tbc1d10c,Thra	81743,499088,24667,361697,81812
GO:0042135	0.0393729745217806	0.996567317800459	2	11	neurotransmitter catabolic process	BP	13581	382	Hnmt,Prima1	81676,690195
GO:0031069	0.0394183711984875	0.993473222665145	3	27	hair follicle morphogenesis	BP	13581	382	Ngfr,Krt71,Fst	24596,683613,24373
GO:0034110	0.0394879097410777	0.993475755790867	3	26	regulation of homotypic cell-cell adhesion	BP	13581	382	Prkcd,Prkcq,Serpine2	170538,85420,29366
GO:0030219	0.0395047652993811	0.993471876124449	3	26	megakaryocyte differentiation	BP	13581	382	Zfp385a,Meis1,Abi1	685474,686117,79249
GO:0009164	0.0395126696028615	0.996502518095808	2	12	nucleoside catabolic process	BP	13581	382	Dpyd,Entpd4	81656,361063
GO:0051051	0.0396428459272518	0.97748622821978	20	465	negative regulation of transport	BP	13581	382	Cnr1,Nr1h4,Pde2a,Serpine2,Dact3,Ppm1b,Asic1,Ptk2b,Tbc1d10c,Slc25a5,Fst,Camk2d,Ppif,Ptgs1,Thra,Kcnj11,Fkbp1b,Fmr1,Pacsin2,Ndfip2	25248,60351,81743,29366,499088,24667,79123,50646,361697,25176,24373,24246,282819,24693,81812,83535,58950,24948,124461,361089
GO:0098655	0.0398629719249794	0.975174295434701	28	690	cation transmembrane transport	BP	13581	382	Atp6ap1l,Asic4,Cacng3,Fkbp1a,Kcng2,Lrrc55,Drd1,Kcnh3,Ncs1,Kcnip4,Asic1,Ptk2b,Trpc3,Atp5f1b,Vamp2,Cacnb3,Tmem38a,Camk2d,Ppif,Kcnj11,Arc,Kcnk1,Fkbp1b,Fmr1,Kcnv1,Slc1a1,Atp2b2,Slc39a13	361875,63882,140724,25639,307234,311171,24316,27150,65153,259243,79123,50646,60395,171374,24803,25297,306327,24246,282819,83535,54323,59324,58950,24948,60326,25550,24215,295928
GO:2000537	0.0401342493091938	0.999590153321013	1	2	regulation of B cell chemotaxis	BP	13581	382	Ptk2b	50646
GO:2000538	0.0401342493091938	0.999590153321013	1	2	positive regulation of B cell chemotaxis	BP	13581	382	Ptk2b	50646
GO:0046838	0.0402171938067724	0.996452770077354	2	11	phosphorylated carbohydrate dephosphorylation	BP	13581	382	Impa1,Impa2	83523,282636
GO:0032387	0.040222422440527	0.985624513221633	7	114	negative regulation of intracellular transport	BP	13581	382	Pde2a,Dact3,Ppm1b,Tbc1d10c,Slc25a5,Thra,Fmr1	81743,499088,24667,361697,25176,81812,24948
GO:0043114	0.0403518957584582	0.993256897620848	3	27	regulation of vascular permeability	BP	13581	382	Adora2a,Ctnnbip1,Pde2a	25369,503000,81743
GO:0051599	0.0404767334921027	0.99641727906284	2	11	response to hydrostatic pressure	BP	13581	382	Ntrk1,Cyp19a1	59109,25147
GO:0019627	0.0405769968485626	0.996403533891572	2	11	urea metabolic process	BP	13581	382	Nr1h4,Cebpa	60351,24252
GO:0051952	0.040610544802852	0.986873414446129	6	90	regulation of amine transport	BP	13581	382	Adora2a,Cnr1,Rab3b,Syt1,Slc6a1,Ptgs1	25369,25248,81755,25716,79212,24693
GO:0045664	0.0406817047133546	0.975090113049973	26	604	regulation of neuron differentiation	BP	13581	382	Bcl11a,Ntrk1,Adra2c,Ngfr,Cnr1,Foxg1,Itpka,Meis1,Sez6,Ncs1,Serpine2,Syt1,Ptk2b,Efnb3,Lzts1,Baiap2,Wnt7a,Nefm,Dab1,Neurl1,Palm,Arc,Fkbp1b,Fmr1,Enc1,Nefl	305589,59109,24175,24596,25248,24370,81677,686117,192247,65153,29366,25716,50646,360546,266711,117542,114850,24588,266729,309459,170673,54323,58950,24948,294674,83613
GO:0030432	0.040691025242855	0.996387878287352	2	11	peristalsis	BP	13581	382	Drd1,Tshz3	24316,308523
GO:0001501	0.0407585229017143	0.977549599573104	18	385	skeletal system development	BP	13581	382	Zfp385a,Dlx5,Meis1,Cyp19a1,Phospho1,Hexb,Plekha1,Esrra,Hapln1,Lum,Aes,Wnt7a,Csgalnact1,Mepe,Fst,Thra,Abi1,Col9a1	685474,25431,686117,25147,287644,294673,361659,293701,29331,81682,29466,114850,306375,79110,24373,81812,79249,305104
GO:0018279	0.0417870219102802	0.992920296617924	3	27	protein N-linked glycosylation via asparagine	BP	13581	382	St6galnac6,St3gal5,St3gal2	407765,83505,64442
GO:1900180	0.0420048378870178	0.980761613129518	11	206	regulation of protein localization to nucleus	BP	13581	382	Zic1,Ngfr,Prkcd,Trim8,Pde2a,Prkcq,Dact3,Ppm1b,Tbc1d10c,Thra,Edar	64618,24596,170538,688785,81743,85420,499088,24667,361697,81812,365581
GO:0046390	0.0421834086551904	0.980636753326232	11	226	ribose phosphate biosynthetic process	BP	13581	382	Gucy1a1,Adora2a,Ntrk1,Drd1,Mc4r,Pde2a,Ptk2b,Rundc3a,Atp5f1b,Gnal,Palm	497757,25369,59109,24316,25635,81743,50646,303569,171374,24611,170673
GO:0071316	0.0423198734331563	0.996161543541037	2	11	cellular response to nicotine	BP	13581	382	Ntrk1,Kcnj11	59109,83535
GO:0051279	0.0426030678076688	0.987832266611832	5	70	regulation of release of sequestered calcium ion into cytosol	BP	13581	382	Fkbp1a,Drd1,Ptk2b,Camk2d,Fkbp1b	25639,24316,50646,24246,58950
GO:0022410	0.0426509364121686	0.992618989083202	3	33	circadian sleep/wake cycle process	BP	13581	382	Adora2a,Drd1,Alb	25369,24316,24186
GO:1902164	0.042676541418694	0.999535975455366	1	2	positive regulation of DNA damage response, signal transduction by p53 class mediator resulting in transcription of p21 class mediator	BP	13581	382	Zfp385a	685474
GO:0060697	0.0427268210361082	0.999534869309835	1	2	positive regulation of phospholipid catabolic process	BP	13581	382	Prkcd	170538
GO:1903793	0.0427700591656095	0.989969730387469	4	46	positive regulation of anion transport	BP	13581	382	Adora2a,Acsl5,Prkcd,Slc6a1	25369,94340,170538,79212
GO:0042306	0.0428050478927923	0.982144743778396	9	157	regulation of protein import into nucleus	BP	13581	382	Zic1,Prkcd,Pde2a,Prkcq,Dact3,Ppm1b,Tbc1d10c,Thra,Edar	64618,170538,81743,85420,499088,24667,361697,81812,365581
GO:0097755	0.0428895053830736	0.98775439452814	5	66	positive regulation of blood vessel diameter	BP	13581	382	Gucy1a1,Adora2a,Drd1,Alb,Apln	497757,25369,24316,24186,58812
GO:1903729	0.0430863725717479	0.996053301319093	2	11	regulation of plasma membrane organization	BP	13581	382	Tmeff2,Prkcd	363228,170538
GO:0071242	0.0431665299495559	0.987640245730615	5	68	cellular response to ammonium ion	BP	13581	382	Chrm4,Drd1,Chrm1,Rgs10,Casp3	25111,24316,25229,54290,25402
GO:0098662	0.0432124617868983	0.973638153871435	25	607	inorganic cation transmembrane transport	BP	13581	382	Atp6ap1l,Asic4,Cacng3,Fkbp1a,Kcng2,Lrrc55,Drd1,Kcnh3,Ncs1,Kcnip4,Asic1,Ptk2b,Trpc3,Atp5f1b,Vamp2,Cacnb3,Tmem38a,Camk2d,Kcnj11,Kcnk1,Fkbp1b,Fmr1,Kcnv1,Atp2b2,Slc39a13	361875,63882,140724,25639,307234,311171,24316,27150,65153,259243,79123,50646,60395,171374,24803,25297,306327,24246,83535,59324,58950,24948,60326,24215,295928
GO:0031000	0.0434054357192175	0.992555989395878	3	26	response to caffeine	BP	13581	382	Adora2a,Fkbp1a,Gnal	25369,25639,24611
GO:0051049	0.0434657293593452	0.968593270419497	59	1647	regulation of transport	BP	13581	382	Zic1,Adora2a,Cacng3,Fkbp1a,Ngfr,Cnr1,Nr1h4,Kcng2,Lrrc55,Rab3b,Drd1,Acsl5,Mfge8,Prkcd,Ppp1cc,Car7,Cyp19a1,Chrm1,Kcnh3,Pde2a,Prkcq,Ncs1,Nefh,Serpine2,Elmod1,Dact3,Ppm1b,Kcnip4,Asic1,Syt1,Slc6a1,Hnmt,Rtn2,Ptk2b,Trpc3,Apln,Syt12,Vamp2,Tbc1d10c,Map1lc3b,Slc25a5,5-Sep,Cacnb3,Nus1,Fst,Camk2d,Ppif,Ptgs1,Thra,Azin2,Kcnj11,Arc,Fkbp1b,Fmr1,Edar,Kcnv1,Pacsin2,Ndfip2,Atp2b2	64618,25369,140724,25639,24596,25248,60351,307234,311171,81755,24316,94340,25277,170538,24669,291819,25147,25229,27150,81743,85420,65153,24587,29366,315670,499088,24667,259243,79123,25716,79212,81676,308410,50646,60395,58812,191595,24803,361697,64862,25176,116728,25297,294400,24373,24246,282819,24693,81812,366473,83535,54323,58950,24948,365581,60326,124461,361089,24215
GO:0032222	0.0437027154257278	0.99596546540959	2	11	regulation of synaptic transmission, cholinergic	BP	13581	382	Adora2a,Ngfr	25369,24596
GO:0051932	0.0439446909257558	0.989605100410775	4	46	synaptic transmission, GABAergic	BP	13581	382	Adora2a,Cnr1,Car7,Slc6a1	25369,25248,291819,79212
GO:0050795	0.0440658115182447	0.987275070541249	5	74	regulation of behavior	BP	13581	382	Adora2a,Cnr1,Drd1,Mc4r,Alb	25369,25248,24316,25635,24186
GO:0046660	0.0442427394932011	0.982572424288397	8	131	female sex differentiation	BP	13581	382	Chat,Lhx8,Gnrh1,Cyp19a1,Nefh,Plekha1,Fst,Fmr1	290567,365963,25194,25147,24587,361659,24373,24948
GO:0051386	0.044254402829536	0.995831751775883	2	12	regulation of neurotrophin TRK receptor signaling pathway	BP	13581	382	Wasf1,Spry2	294568,306141
GO:0009415	0.0442710715107567	0.992326326045705	3	27	response to water	BP	13581	382	Ntrk1,Cyp19a1,Lrp11	59109,25147,292462
GO:1904589	0.0444107619249129	0.981347573221054	9	158	regulation of protein import	BP	13581	382	Zic1,Prkcd,Pde2a,Prkcq,Dact3,Ppm1b,Tbc1d10c,Thra,Edar	64618,170538,81743,85420,499088,24667,361697,81812,365581
GO:0008088	0.0444822419113708	0.98942627295254	4	47	axo-dendritic transport	BP	13581	382	Bloc1s5,Nefm,Fmr1,Nefl	306868,24588,24948,83613
GO:0015865	0.0446101983279745	0.995779698912414	2	12	purine nucleotide transport	BP	13581	382	Slc25a5,Psd	25176,171381
GO:0009068	0.0449516109991162	0.995729527641028	2	12	aspartate family amino acid catabolic process	BP	13581	382	Dlst,Gcat	299201,366959
GO:0060163	0.0449830561676075	0.999483845383276	1	2	subpallium neuron fate commitment	BP	13581	382	Gsx2	364140
GO:0018196	0.0451482511131853	0.992092662972952	3	28	peptidyl-asparagine modification	BP	13581	382	St6galnac6,St3gal5,St3gal2	407765,83505,64442
GO:0042310	0.0456300621059623	0.984845874295933	6	88	vasoconstriction	BP	13581	382	Adra2c,Drd1,Chrm1,Prkcq,Apln,Ptgs1	24175,24316,25229,85420,58812,24693
GO:0006811	0.0456799191551073	0.967921747357064	48	1307	ion transport	BP	13581	382	Adora2a,Gabrd,Atp6ap1l,Slc5a7,Asic4,Cacng3,Slc32a1,Fkbp1a,Cnr1,Kcng2,Slc10a4,Lrrc55,Rab3b,Drd1,Gabra4,Acsl5,Prkcd,Car7,Chrm1,Kcnh3,Gria3,Ncs1,Serpine2,Kcnip4,Asic1,Syt1,Slc6a1,Ptk2b,Trpc3,Atp5f1b,Panx3,Vamp2,Slc25a5,Cacnb3,Tmem38a,Camk2d,Ppif,Azin2,Kcnj11,Arc,Kcnk1,Fkbp1b,Fmr1,Kcnv1,Ndfip2,Slc1a1,Atp2b2,Slc39a13	25369,29689,361875,85426,63882,140724,83612,25639,25248,307234,305309,311171,81755,24316,140675,94340,170538,291819,25229,27150,29628,65153,29366,259243,79123,25716,79212,50646,60395,171374,315567,24803,25176,25297,306327,24246,282819,366473,83535,54323,59324,58950,24948,60326,361089,25550,24215,295928
GO:0098751	0.0459511089405821	0.991916621003381	3	27	bone cell development	BP	13581	382	Zfp385a,Meis1,Abi1	685474,686117,79249
GO:0006023	0.0460692441655285	0.988949066934307	4	45	aminoglycan biosynthetic process	BP	13581	382	Chst5,B3gat1,Csgalnact1,Xylt2	307859,117108,306375,64134
GO:0009605	0.0460804719476221	0.966270355203489	63	1809	response to external stimulus	BP	13581	382	Gucy1a1,Adora2a,Ntrk1,Arx,Opn5,Ngfr,Chat,Cnr1,Nr1h4,Gbx2,Foxg1,Gnrh1,Drd1,Gbx1,Dpyd,Dlx5,Sema3c,Acsl5,Mc4r,Prkcd,Ppp1cc,Tph2,Bloc1s5,Cyp19a1,Pde2a,Prkcq,Ppp1ca,Serpine2,Foxp2,Ppm1b,Zfp580,Cxcl14,Mmp3,Htra1,Agap2,Lgi1,Pum2,Ptk2b,Prok2,Efnb3,Alb,Etv1,Meis2,Baiap2,Aes,Mbd3,Map1lc3b,Egr3,Abhd12,Bdh1,Vav3,Thra,Pik3ca,Usf2,Cebpa,Ppp1cb,Myh1,Fkbp1b,Fmr1,Casp3,Mmp24,Lrp11,Atp2b2	497757,25369,59109,317268,316259,24596,290567,25248,60351,114500,24370,25194,24316,246149,81656,25431,296787,94340,25635,170538,24669,317675,306868,25147,81743,85420,24668,29366,500037,24667,308336,306748,171045,65164,65218,252892,298874,50646,192206,360546,24186,362733,311311,117542,29466,362834,64862,25148,499913,117099,295378,81812,170911,81817,24252,25594,360543,58950,24948,25402,83513,292462…
GO:0007187	0.0465666852640198	0.981445364387218	8	139	G-protein coupled receptor signaling pathway, coupled to cyclic nucleotide second messenger	BP	13581	382	Adora2a,Chrm4,Adra2c,Cnr1,Drd1,Chrm1,Gnal,Htr5b	25369,25111,24175,25248,24316,25229,24611,79247
GO:0040030	0.0466007640472628	0.999445587762725	1	2	regulation of molecular function, epigenetic	BP	13581	382	Ctcf	83726
GO:0090331	0.0466038941231191	0.995483659563711	2	12	negative regulation of platelet aggregation	BP	13581	382	Prkcd,Serpine2	170538,29366
GO:0005975	0.046700838150854	0.97340205238215	19	427	carbohydrate metabolic process	BP	13581	382	Nr1h4,Itpka,Ppp1cc,Neu2,Chst5,Ppp1ca,Hexb,Impa1,Ptk2b,St6galnac6,B3gat1,Csgalnact1,Ldhb,Pik3ca,Ppp1cb,St3gal5,Kcnj11,Impa2,St3gal2	60351,81677,24669,29204,307859,24668,294673,83523,50646,407765,117108,306375,24534,170911,25594,83505,83535,282636,64442
GO:0046707	0.0468241838598176	0.999440193948283	1	2	IDP metabolic process	BP	13581	382	Nudt16	363129
GO:0046709	0.0468241838598176	0.999440193948283	1	2	IDP catabolic process	BP	13581	382	Nudt16	363129
GO:0006595	0.0470976450865436	0.995358985853651	2	13	polyamine metabolic process	BP	13581	382	Amd1,Azin2	81640,366473
GO:0044830	0.0472690149400563	0.999429375151937	1	2	modulation by host of viral RNA genome replication	BP	13581	382	Fmr1	24948
GO:0015672	0.0478213657729965	0.972678128625371	19	442	monovalent inorganic cation transport	BP	13581	382	Atp6ap1l,Slc5a7,Asic4,Kcng2,Slc10a4,Lrrc55,Kcnh3,Serpine2,Kcnip4,Asic1,Ptk2b,Atp5f1b,Vamp2,Tmem38a,Camk2d,Ppif,Kcnj11,Kcnk1,Kcnv1	361875,85426,63882,307234,305309,311171,27150,29366,259243,79123,50646,171374,24803,306327,24246,282819,83535,59324,60326
GO:0030238	0.0479242198340636	0.995283571311866	2	12	male sex determination	BP	13581	382	Gnrh1,Insrr	25194,60663
GO:0098900	0.0479517990743324	0.988324653938507	4	47	regulation of action potential	BP	13581	382	Cnr1,Cacnb3,Camk2d,Fmr1	25248,25297,24246,24948
GO:0021831	0.0479981321901846	0.999411412652819	1	2	embryonic olfactory bulb interneuron precursor migration	BP	13581	382	Arx	317268
GO:0034284	0.0480059308618944	0.976668016057532	12	246	response to monosaccharide	BP	13581	382	Nr1h4,Acsl5,Prkcd,Cyp19a1,Prkcq,Twnk,Ptk2b,Vamp2,Pik3ca,Kcnj11,Fkbp1b,Casp3	60351,94340,170538,25147,85420,309441,50646,24803,170911,83535,58950,25402
GO:0071941	0.0481163662470312	0.995254186840689	2	12	nitrogen cycle metabolic process	BP	13581	382	Nr1h4,Cebpa	60351,24252
GO:0035304	0.048749053808185	0.985572260255274	5	68	regulation of protein dephosphorylation	BP	13581	382	Fkbp1a,Prkcd,Ppp2r5a,Ppp2r2b,Fkbp1b	25639,170538,312754,60660,58950
GO:1900181	0.0487525359112654	0.985570947708256	5	68	negative regulation of protein localization to nucleus	BP	13581	382	Pde2a,Dact3,Ppm1b,Tbc1d10c,Thra	81743,499088,24667,361697,81812
GO:0015837	0.0493024991406449	0.983286363609388	6	94	amine transport	BP	13581	382	Adora2a,Cnr1,Rab3b,Syt1,Slc6a1,Ptgs1	25369,25248,81755,25716,79212,24693
GO:0009743	0.0494030254388346	0.975103288406308	13	274	response to carbohydrate	BP	13581	382	Nr1h4,Acsl5,Prkcd,Cyp19a1,Prkcq,Twnk,Slc6a1,Ptk2b,Vamp2,Pik3ca,Kcnj11,Fkbp1b,Casp3	60351,94340,170538,25147,85420,309441,79212,50646,24803,170911,83535,58950,25402
GO:0007612	0.0494882556643014	0.97879968184068	9	157	learning	BP	13581	382	Gpr88,Nts,Drd1,Foxp2,Asic1,Slc6a1,Meis2,Ptgs1,Arc	64443,299757,24316,500037,79123,79212,311311,24693,54323
GO:0050982	0.0495237280833363	0.987828795222103	4	46	detection of mechanical stimulus	BP	13581	382	Ntrk1,Serpine2,Fmr1,Atp2b2	59109,29366,24948,24215
GO:0032780	0.0497337339429657	0.994903281545571	2	14	negative regulation of ATPase activity	BP	13581	382	Oxa1l,Ppif	691393,282819
GO:0097484	0.049810895769157	0.99095162903155	3	27	dendrite extension	BP	13581	382	Bcl11a,Wasf1,Syt1	305589,294568,25716
GO:0021516	0.0498220784065711	0.994935740560925	2	13	dorsal spinal cord development	BP	13581	382	Pbx3,Gsx2	311876,364140
GO:0099565	0.049836375280206	0.981367583999755	7	109	chemical synaptic transmission, postsynaptic	BP	13581	382	Adora2a,Ngfr,Sez6,Gria3,Ptk2b,Baiap2,Wnt7a	25369,24596,192247,29628,50646,117542,114850
GO:0044281	0.0499266674664091	0.964058997870967	54	1538	small molecule metabolic process	BP	13581	382	Gucy1a1,Adora2a,Gad1,Ntrk1,Cnr1,Nr1h4,Itpka,Drd1,Padi3,Dpyd,Dlst,Gad2,Elovl2,Acly,Acsl5,Mc4r,Chst5,Car7,Tph2,Cyp19a1,Pde2a,Ppp1ca,Gatc,Rdh12,Gpr3,Impa1,Ptk2b,Rundc3a,B3gat1,Atp5f1b,Sec14l2,Csgalnact1,Ldhb,Nudt16,Nus1,Entpd4,Ppif,Ptgs1,Pik3ca,Car6,Gnal,Cebpa,Amd1,Palm,Xylt2,Ppp1cb,Azin2,Kcnj11,Impa2,Cyb5r4,Gcat,Ggh,Hal,Atp2b2	497757,25369,24379,59109,25248,60351,81677,24316,29520,81656,299201,24380,498728,24159,94340,25635,307859,291819,317675,25147,81743,24668,360821,314264,266769,83523,50646,303569,117108,171374,116486,306375,24534,363129,294400,361063,282819,24693,170911,298657,24611,24252,81640,170673,64134,25594,366473,83535,282636,171015,366959,25455,29301,24215
GO:0050906	0.0502762532233713	0.982851383322392	6	99	detection of stimulus involved in sensory perception	BP	13581	382
GO:0031650	0.0504877385209489	0.9948302702391	2	13	regulation of heat generation	BP	13581	382
GO:0071545	0.0505753301658417	0.994872239935031	2	12	inositol phosphate catabolic process	BP	13581	382
GO:0009308	0.0508125955481195	0.984774168001869	5	70	amine metabolic process	BP	13581	382
GO:2000276	0.0508828737620107	0.999337542600528	1	2	negative regulation of oxidative phosphorylation uncoupler activity	BP	13581	382
GO:0010164	0.0512556132441375	0.999327670803191	1	2	response to cesium ion	BP	13581	382
GO:0006567	0.0512769271334784	0.999327104050902	1	2	threonine catabolic process	BP	13581	382
GO:1990967	0.0514097227840538	0.999323567392477	1	2	multi-organism toxin transport	BP	13581	382
GO:0043648	0.0514978832074395	0.98236244587231	6	93	dicarboxylic acid metabolic process	BP	13581	382
GO:0045471	0.0517548470308139	0.97644840806118	10	203	response to ethanol	BP	13581	382
GO:0007631	0.051824592915864	0.982179204129657	6	102	feeding behavior	BP	13581	382
GO:0007622	0.051846647964905	0.986968027209185	4	55	rhythmic behavior	BP	13581	382
GO:0043270	0.0518809583330069	0.974466603883963	12	255	positive regulation of ion transport	BP	13581	382
GO:0009261	0.0519620877995643	0.990352090807464	3	29	ribonucleotide catabolic process	BP	13581	382
GO:0044275	0.0521116822338083	0.990313170955844	3	29	cellular carbohydrate catabolic process	BP	13581	382
GO:2000188	0.052526462016581	0.994561463917694	2	12	regulation of cholesterol homeostasis	BP	13581	382
GO:0050433	0.0526648316366447	0.986736190171531	4	51	regulation of catecholamine secretion	BP	13581	382
GO:0006536	0.0527459342598794	0.990171073156884	3	28	glutamate metabolic process	BP	13581	382
GO:0009653	0.0531419002012343	0.960097442325528	72	2016	anatomical structure morphogenesis	BP	13581	382
GO:0051691	0.0531437149967137	0.999276512742396	1	2	cellular oligosaccharide metabolic process	BP	13581	382
GO:1901623	0.053440927157639	0.99418371538537	2	17	regulation of lymphocyte chemotaxis	BP	13581	382
GO:0021978	0.0538376578208576	0.994287408794186	2	13	telencephalon regionalization	BP	13581	382
GO:1904880	0.0539099479320167	0.999255201576498	1	2	response to hydrogen sulfide	BP	13581	382
GO:0010882	0.0544361287651005	0.994188323917489	2	13	regulation of cardiac muscle contraction by calcium ion signaling	BP	13581	382
GO:2001022	0.0549856130973543	0.983153197292801	5	71	positive regulation of response to DNA damage stimulus	BP	13581	382
GO:0051588	0.0551560206205624	0.983078602550094	5	72	regulation of neurotransmitter transport	BP	13581	382
GO:0046900	0.0557176425692619	0.999203662857097	1	2	tetrahydrofolylpolyglutamate metabolic process	BP	13581	382
GO:0099170	0.0558612729144381	0.999199491753555	1	2	postsynaptic modulation of chemical synaptic transmission	BP	13581	382
GO:0031643	0.0560106322112369	0.993989830270879	2	12	positive regulation of myelination	BP	13581	382
GO:0030154	0.0561853417118918	0.956123632204401	103	3052	cell differentiation	BP	13581	382
GO:0042745	0.0563006293684364	0.989066554280514	3	36	circadian sleep/wake cycle	BP	13581	382
GO:1900006	0.0564779298804162	0.980228926438849	6	91	positive regulation of dendrite development	BP	13581	382
GO:0061107	0.0571106661797601	0.999162735345792	1	2	seminal vesicle development	BP	13581	382
GO:0046121	0.0572004965186338	0.999160059845996	1	2	deoxyribonucleoside catabolic process	BP	13581	382
GO:1900076	0.057209435629882	0.982278097703175	5	71	regulation of cellular response to insulin stimulus	BP	13581	382
GO:0043471	0.0572793473664099	0.993651630298094	2	14	regulation of cellular carbohydrate catabolic process	BP	13581	382
GO:0048755	0.0573354504092152	0.993699412409638	2	13	branching morphogenesis of a nerve	BP	13581	382
GO:0048513	0.0573420239554951	0.955483627078991	95	2821	animal organ development	BP	13581	382
GO:2001271	0.0573487077553262	0.999155635923719	1	2	negative regulation of cysteine-type endopeptidase activity involved in execution phase of apoptosis	BP	13581	382
GO:0097756	0.0573539068304101	0.979828029084545	6	94	negative regulation of blood vessel diameter	BP	13581	382
GO:0050954	0.0576766216537868	0.976010563214114	8	139	sensory perception of mechanical stimulus	BP	13581	382
GO:0035022	0.0577236602799373	0.998862956395203	1	3	positive regulation of Rac protein signal transduction	BP	13581	382
GO:0030203	0.0578278700473833	0.982041505195884	5	70	glycosaminoglycan metabolic process	BP	13581	382
GO:0009635	0.0578873103189763	0.993496179607153	2	15	response to herbicide	BP	13581	382
GO:0050769	0.0579267709337583	0.965655852734584	20	457	positive regulation of neurogenesis	BP	13581	382
GO:0010720	0.0580380180973488	0.964680273845686	22	516	positive regulation of cell development	BP	13581	382
GO:0043523	0.0582443769613546	0.971816311572608	11	228	regulation of neuron apoptotic process	BP	13581	382
GO:0051606	0.0582728832323094	0.974199103067772	9	179	detection of stimulus	BP	13581	382
GO:0030828	0.0584728119973778	0.993393460292355	2	15	positive regulation of cGMP biosynthetic process	BP	13581	382
GO:0010543	0.0584829511921527	0.988587464118225	3	30	regulation of platelet activation	BP	13581	382
GO:0008210	0.0588331215813112	0.993381406080823	2	14	estrogen metabolic process	BP	13581	382
GO:0048730	0.0588597116502261	0.988460559156222	3	31	epidermis morphogenesis	BP	13581	382
GO:0046462	0.0589882456174351	0.99910589852028	1	2	monoacylglycerol metabolic process	BP	13581	382
GO:0052651	0.0589882456174351	0.99910589852028	1	2	monoacylglycerol catabolic process	BP	13581	382
GO:0043200	0.0589893388123604	0.97532347982729	8	147	response to amino acid	BP	13581	382
GO:0070681	0.0590888797772728	0.999102797860356	1	2	glutaminyl-tRNAGln biosynthesis via transamidation	BP	13581	382
GO:0043116	0.0592316720252871	0.993371766846725	2	13	negative regulation of vascular permeability	BP	13581	382
GO:0009395	0.0592609270745119	0.988373704668111	3	30	phospholipid catabolic process	BP	13581	382
GO:1902445	0.0594890735965347	0.998791349588507	1	3	regulation of mitochondrial membrane permeability involved in programmed necrotic cell death	BP	13581	382
GO:0032474	0.059495171848304	0.999090223230942	1	2	otolith morphogenesis	BP	13581	382
GO:0021577	0.0594988591841385	0.999090108695692	1	2	hindbrain structural organization	BP	13581	382
GO:0021589	0.0594988591841385	0.999090108695692	1	2	cerebellum structural organization	BP	13581	382
GO:0019557	0.0595909333064305	0.999087246298014	1	2	histidine catabolic process to glutamate and formate	BP	13581	382
GO:0051801	0.0596269038985134	0.999086126785924	1	2	cytolysis in other organism involved in symbiotic interaction	BP	13581	382
GO:0006597	0.0596334360665053	0.999085923409459	1	2	spermine biosynthetic process	BP	13581	382
GO:0070473	0.0602213229361943	0.999067524196759	1	2	negative regulation of uterine smooth muscle contraction	BP	13581	382
GO:1903860	0.0602485849826795	0.999066666382258	1	2	negative regulation of dendrite extension	BP	13581	382
GO:1901097	0.0602637697900527	0.999066188407954	1	2	negative regulation of autophagosome maturation	BP	13581	382
GO:0038183	0.0604118072032084	0.999061521999063	1	2	bile acid signaling pathway	BP	13581	382
GO:0040037	0.0604378887800438	0.993097930949374	2	14	negative regulation of fibroblast growth factor receptor signaling pathway	BP	13581	382
GO:0072195	0.0605260646655399	0.999057912190561	1	2	kidney smooth muscle cell differentiation	BP	13581	382
GO:0009193	0.0605321079245089	0.999057721062972	1	2	pyrimidine ribonucleoside diphosphate metabolic process	BP	13581	382
GO:0046048	0.0605321079245089	0.999057721062972	1	2	UDP metabolic process	BP	13581	382
GO:0097332	0.0606478559729245	0.998743126068913	1	3	response to antipsychotic drug	BP	13581	382
GO:0001764	0.060678263237159	0.974511836458295	8	136	neuron migration	BP	13581	382
GO:0046499	0.0608226953094238	0.999048507170667	1	2	S-adenosylmethioninamine metabolic process	BP	13581	382
GO:0018146	0.0608886382223694	0.999046409824189	1	2	keratan sulfate biosynthetic process	BP	13581	382
GO:0035712	0.0610914880578471	0.999039943145409	1	2	T-helper 2 cell activation	BP	13581	382
GO:2000569	0.0610914880578471	0.999039943145409	1	2	regulation of T-helper 2 cell activation	BP	13581	382
GO:2000570	0.0610914880578471	0.999039943145409	1	2	positive regulation of T-helper 2 cell activation	BP	13581	382
GO:0060841	0.0611563395978275	0.993032909546493	2	13	venous blood vessel development	BP	13581	382
GO:0019276	0.0612723553074467	0.999034158230423	1	2	UDP-N-acetylgalactosamine metabolic process	BP	13581	382
GO:0140009	0.0612873248790732	0.999033678635253	1	2	L-aspartate import across plasma membrane	BP	13581	382
GO:0140016	0.0612873248790732	0.999033678635253	1	2	D-aspartate import across plasma membrane	BP	13581	382
GO:0008049	0.0613114417618489	0.999032905720054	1	2	male courtship behavior	BP	13581	382
GO:1901606	0.0614057806683332	0.980581307410583	5	73	alpha-amino acid catabolic process	BP	13581	382
GO:0003350	0.0617695144312459	0.99901816450182	1	2	pulmonary myocardium development	BP	13581	382
GO:0008015	0.061834715796459	0.964735690535024	17	398	blood circulation	BP	13581	382
GO:1902269	0.0621479583159404	0.999005898953488	1	2	positive regulation of polyamine transmembrane transport	BP	13581	382
GO:0017055	0.0622755493933687	0.999001745940857	1	2	negative regulation of RNA polymerase II transcriptional preinitiation complex assembly	BP	13581	382
GO:0034230	0.0623109739400621	0.999000591307488	1	2	enkephalin processing	BP	13581	382
GO:2000142	0.062372269731141	0.987481424457031	3	31	regulation of DNA-templated transcription, initiation	BP	13581	382
GO:0006540	0.0624499980963511	0.998996053271003	1	2	glutamate decarboxylation to succinate	BP	13581	382
GO:0050432	0.0626815666948531	0.983254047569936	4	54	catecholamine secretion	BP	13581	382
GO:0019408	0.0626849090267804	0.998988361161295	1	2	dolichol biosynthetic process	BP	13581	382
GO:0042628	0.0629296068114294	0.998980316333545	1	2	mating plug formation	BP	13581	382
GO:0045297	0.0629296068114294	0.998980316333545	1	2	post-mating behavior	BP	13581	382
GO:0046398	0.0629593497891611	0.998979336242317	1	2	UDP-glucuronate metabolic process	BP	13581	382
GO:0007189	0.0630538707419227	0.983134286392819	4	53	adenylate cyclase-activating G-protein coupled receptor signaling pathway	BP	13581	382
GO:0034971	0.0631014782148981	0.998974646107519	1	2	histone H3-R17 methylation	BP	13581	382
GO:0006212	0.063168297540447	0.99897243727933	1	2	uracil catabolic process	BP	13581	382
GO:0042752	0.0632805895660022	0.977171896713507	6	98	regulation of circadian rhythm	BP	13581	382
GO:0070889	0.0635447767354702	0.998959946205475	1	2	platelet alpha granule organization	BP	13581	382
GO:0098930	0.0635866034245493	0.98706861906295	3	34	axonal transport	BP	13581	382
GO:0008050	0.0640134148974482	0.998944288432685	1	2	female courtship behavior	BP	13581	382
GO:0019546	0.0640425793615833	0.998943310015305	1	2	arginine deiminase pathway	BP	13581	382
GO:0010747	0.0641274250432352	0.99894046092527	1	2	positive regulation of plasma membrane long-chain fatty acid transport	BP	13581	382
GO:0006672	0.064205476966666	0.979449637281366	5	72	ceramide metabolic process	BP	13581	382
GO:0010615	0.0643685811029619	0.998932341328924	1	2	positive regulation of cardiac muscle adaptation	BP	13581	382
GO:1903244	0.0643685811029619	0.998932341328924	1	2	positive regulation of cardiac muscle hypertrophy in response to stress	BP	13581	382
GO:0021852	0.0646308638314321	0.998923474025774	1	2	pyramidal neuron migration	BP	13581	382
GO:0052551	0.0646716217136981	0.998922092671471	1	2	response to defense-related nitric oxide production by other organism involved in symbiotic interaction	BP	13581	382
GO:0052565	0.0646716217136981	0.998922092671471	1	2	response to defense-related host nitric oxide production	BP	13581	382
GO:0006487	0.0646799086467077	0.982567319759143	4	52	protein N-linked glycosylation	BP	13581	382
GO:0002528	0.0647013349340378	0.998921085062411	1	2	regulation of vascular permeability involved in acute inflammatory response	BP	13581	382
GO:0021695	0.0647199396495357	0.982596549112109	4	49	cerebellar cortex development	BP	13581	382
GO:0044272	0.0647258904489199	0.976531990944561	6	96	sulfur compound biosynthetic process	BP	13581	382
GO:1900449	0.0650771552087007	0.98666231130568	3	33	regulation of glutamate receptor signaling pathway	BP	13581	382
GO:0007638	0.0652694867786724	0.992287784604317	2	13	mechanosensory behavior	BP	13581	382
GO:0015810	0.0652819093816287	0.998901299414985	1	2	aspartate transport	BP	13581	382
GO:0006643	0.0652868078126404	0.972112230315456	8	148	membrane lipid metabolic process	BP	13581	382
GO:0003013	0.0653664378773132	0.96244883325106	17	401	circulatory system process	BP	13581	382
GO:0019932	0.06541444764783	0.96660198801653	12	258	second-messenger-mediated signaling	BP	13581	382
GO:2000269	0.0655181847248566	0.992111097709457	2	15	regulation of fibroblast apoptotic process	BP	13581	382
GO:0060350	0.0656018057324438	0.98228051617686	4	49	endochondral bone morphogenesis	BP	13581	382
GO:0043396	0.0656178290405413	0.998889766521418	1	2	corticotropin-releasing hormone secretion	BP	13581	382
GO:0043397	0.0656178290405413	0.998889766521418	1	2	regulation of corticotropin-releasing hormone secretion	BP	13581	382
GO:0045720	0.0656415152827584	0.998888950967047	1	2	negative regulation of integrin biosynthetic process	BP	13581	382
GO:0007172	0.0656429640038808	0.998888901075259	1	2	signal complex assembly	BP	13581	382
GO:0010752	0.0656429640038808	0.998888901075259	1	2	regulation of cGMP-mediated signaling	BP	13581	382
GO:1990164	0.0656429640038808	0.998888901075259	1	2	histone H2A phosphorylation	BP	13581	382
GO:0019233	0.0656505625578995	0.973830248899112	7	124	sensory perception of pain	BP	13581	382
GO:0006040	0.066784771300568	0.986191402245784	3	32	amino sugar metabolic process	BP	13581	382
GO:0042428	0.0668795173599466	0.991915995974385	2	14	serotonin metabolic process	BP	13581	382
GO:0097061	0.0671285396893255	0.978252666245302	5	71	dendritic spine organization	BP	13581	382
GO:0006808	0.0671457896752193	0.998454683867901	1	3	regulation of nitrogen utilization	BP	13581	382
GO:0045986	0.0671574399868601	0.991746021963751	2	16	negative regulation of smooth muscle contraction	BP	13581	382
GO:0021696	0.0672231056437529	0.986117884366549	3	30	cerebellar cortex morphogenesis	BP	13581	382
GO:0033235	0.0676875731386814	0.991699299834373	2	15	positive regulation of protein sumoylation	BP	13581	382
GO:0009312	0.0679132684216106	0.991656007003627	2	15	oligosaccharide biosynthetic process	BP	13581	382
GO:0050805	0.0680681691625955	0.977851281675161	5	72	negative regulation of synaptic transmission	BP	13581	382
GO:0006862	0.0682202284832555	0.991596990176854	2	15	nucleotide transport	BP	13581	382
GO:0006044	0.0684227550188811	0.991557966369237	2	15	N-acetylglucosamine metabolic process	BP	13581	382
GO:0031103	0.06852900978073	0.981119707835486	4	56	axon regeneration	BP	13581	382
GO:0060292	0.0690212904089768	0.985562617831635	3	31	long term synaptic depression	BP	13581	382
GO:0070588	0.0690961151877261	0.964416146935012	12	255	calcium ion transmembrane transport	BP	13581	382
GO:0042992	0.0693051626199321	0.985425915230073	3	33	negative regulation of transcription factor import into nucleus	BP	13581	382
GO:1903169	0.0694742653522717	0.971926551776243	7	129	regulation of calcium ion transmembrane transport	BP	13581	382
GO:0060708	0.0695014272454762	0.998139068448969	1	4	spongiotrophoblast differentiation	BP	13581	382
GO:0071469	0.0695102918071616	0.998342095259744	1	3	cellular response to alkaline pH	BP	13581	382
GO:0016079	0.069774289454637	0.977097490435043	5	76	synaptic vesicle exocytosis	BP	13581	382
GO:1903522	0.0700482247044018	0.966360280012057	10	206	regulation of blood circulation	BP	13581	382
GO:0050767	0.0705207918470658	0.953263457896134	29	727	regulation of neurogenesis	BP	13581	382
GO:0051385	0.0714499973339642	0.980015107963549	4	58	response to mineralocorticoid	BP	13581	382
GO:1902162	0.0718401184381716	0.998227154828172	1	3	regulation of DNA damage response, signal transduction by p53 class mediator resulting in transcription of p21 class mediator	BP	13581	382
GO:2001270	0.0723571877294357	0.998201105446439	1	3	regulation of cysteine-type endopeptidase activity involved in execution phase of apoptosis	BP	13581	382
GO:1904179	0.0725072087451777	0.998193510779915	1	3	positive regulation of adipose tissue development	BP	13581	382
GO:0032924	0.072651529468663	0.984398080974956	3	34	activin receptor signaling pathway	BP	13581	382
GO:1901137	0.0728132433890783	0.954511712622337	22	558	carbohydrate derivative biosynthetic process	BP	13581	382
GO:1901698	0.0728253650195382	0.948359551768038	41	1127	response to nitrogen compound	BP	13581	382
GO:0042471	0.0728382897738388	0.972763356847073	6	101	ear morphogenesis	BP	13581	382
GO:0046822	0.0731070942367894	0.964634782429839	10	200	regulation of nucleocytoplasmic transport	BP	13581	382
GO:0061351	0.0731842033373382	0.967997660677787	8	146	neural precursor cell proliferation	BP	13581	382
GO:1903070	0.0732136228939851	0.99815752680818	1	3	negative regulation of ER-associated ubiquitin-dependent protein catabolic process	BP	13581	382
GO:0030502	0.0735801635143869	0.990478803442153	2	16	negative regulation of bone mineralization	BP	13581	382
GO:0045764	0.0740772548072765	0.998113035359886	1	3	positive regulation of cellular amino acid metabolic process	BP	13581	382
GO:0032079	0.0741275203666276	0.998110428927413	1	3	positive regulation of endodeoxyribonuclease activity	BP	13581	382
GO:0006937	0.0741368863261143	0.969582967129546	7	132	regulation of muscle contraction	BP	13581	382
GO:0006576	0.0742598000656977	0.98388356908469	3	35	cellular biogenic amine metabolic process	BP	13581	382
GO:0072061	0.0745495937174807	0.998088469585999	1	3	inner medullary collecting duct development	BP	13581	382
GO:0060166	0.0747371402568942	0.998078669897493	1	3	olfactory pit development	BP	13581	382
GO:0010766	0.0747777637791203	0.990299230849655	2	15	negative regulation of sodium ion transport	BP	13581	382
GO:0051589	0.0749821503039639	0.990257657801529	2	15	negative regulation of neurotransmitter transport	BP	13581	382
GO:0019637	0.0752436018050372	0.949107924069768	31	855	organophosphate metabolic process	BP	13581	382
GO:0030431	0.0753186934356823	0.983451380928805	3	40	sleep	BP	13581	382
GO:0030099	0.0753390474091487	0.959496862986522	13	292	myeloid cell differentiation	BP	13581	382
GO:0010544	0.0753421299310226	0.990119336983639	2	16	negative regulation of platelet activation	BP	13581	382
GO:0046475	0.0756985641812797	0.990111405256749	2	15	glycerophospholipid catabolic process	BP	13581	382
GO:0030825	0.0760600363766931	0.989913594679358	2	17	positive regulation of cGMP metabolic process	BP	13581	382
GO:1901160	0.0762313848955899	0.990002097596452	2	15	primary amino compound metabolic process	BP	13581	382
GO:0021542	0.0763080191566384	0.989862028068242	2	17	dentate gyrus development	BP	13581	382
GO:1900453	0.0764853867787451	0.997986071500807	1	3	negative regulation of long term synaptic depression	BP	13581	382
GO:0042990	0.0766214798134233	0.974159627847001	5	77	regulation of transcription factor import into nucleus	BP	13581	382
GO:1903510	0.0768781329951994	0.978023293774738	4	54	mucopolysaccharide metabolic process	BP	13581	382
GO:0106027	0.0770150471191102	0.97402002173362	5	74	neuron projection organization	BP	13581	382
GO:0001692	0.0770211523327219	0.997957241762347	1	3	histamine metabolic process	BP	13581	382
GO:0032230	0.0771671792388773	0.989741706910542	2	16	positive regulation of synaptic transmission, GABAergic	BP	13581	382
GO:0099504	0.0773340402167071	0.967999622654759	7	125	synaptic vesicle cycle	BP	13581	382
GO:0032922	0.0774431564915897	0.977823413696647	4	53	circadian regulation of gene expression	BP	13581	382
GO:0009968	0.0777414444594012	0.946056897376088	35	935	negative regulation of signal transduction	BP	13581	382
GO:0051715	0.0783602079184214	0.997625177511808	1	4	cytolysis in other organism	BP	13581	382
GO:0006566	0.0786559439102985	0.997867959449959	1	3	threonine metabolic process	BP	13581	382
GO:2000503	0.0790003351158579	0.997323378114484	1	6	positive regulation of natural killer cell chemotaxis	BP	13581	382
GO:0006022	0.0791302224469533	0.973065530429393	5	77	aminoglycan metabolic process	BP	13581	382
GO:0090317	0.0793833823908562	0.972905910743777	5	82	negative regulation of intracellular protein transport	BP	13581	382
GO:0075733	0.0794594965550864	0.997823347950764	1	3	intracellular transport of virus	BP	13581	382
GO:1901252	0.0794594965550864	0.997823347950764	1	3	regulation of intracellular transport of viral material	BP	13581	382
GO:0019226	0.0797729539233185	0.972743854588845	5	81	transmission of nerve impulse	BP	13581	382
GO:0048936	0.0798835884711891	0.997799610009596	1	3	peripheral nervous system neuron axonogenesis	BP	13581	382
GO:0046323	0.0802613132574223	0.972558283204437	5	78	glucose import	BP	13581	382
GO:0070373	0.0805045212185755	0.976580761046857	4	57	negative regulation of ERK1 and ERK2 cascade	BP	13581	382
GO:2000765	0.0805071841251497	0.989108519783669	2	15	regulation of cytoplasmic translation	BP	13581	382
GO:0010880	0.0805579978012543	0.98890707834606	2	18	regulation of release of sequestered calcium ion into cytosol by sarcoplasmic reticulum	BP	13581	382
GO:0030186	0.080954130747452	0.997739093264954	1	3	melatonin metabolic process	BP	13581	382
GO:0032879	0.0811836510947359	0.937050637721258	76	2256	regulation of localization	BP	13581	382
GO:2000311	0.0813445169005614	0.988736690696304	2	18	regulation of AMPA receptor activity	BP	13581	382
GO:0034111	0.081365022470947	0.988852871623901	2	16	negative regulation of homotypic cell-cell adhesion	BP	13581	382
GO:0007625	0.0814270756823599	0.988718748318536	2	18	grooming behavior	BP	13581	382
GO:0019556	0.08149244836669	0.997708340483264	1	3	histidine catabolic process to glutamate and formamide	BP	13581	382
GO:0043606	0.08149244836669	0.997708340483264	1	3	formamide metabolic process	BP	13581	382
GO:0048857	0.081552649584328	0.976129631490473	4	60	neural nucleus development	BP	13581	382
GO:1903544	0.0816624394441294	0.997698584473099	1	3	response to butyrate	BP	13581	382
GO:0060314	0.0821343268402581	0.988513395758271	2	19	regulation of ryanodine-sensitive calcium-release channel activity	BP	13581	382
GO:0007165	0.0823920470121133	0.933484350014442	124	3864	signal transduction	BP	13581	382
GO:0007215	0.0825959068698365	0.971547111470881	5	76	glutamate receptor signaling pathway	BP	13581	382
GO:2000171	0.0826982918593919	0.98126298861138	3	34	negative regulation of dendrite development	BP	13581	382
GO:0032868	0.082976070729755	0.955948197953032	12	265	response to insulin	BP	13581	382
GO:0001508	0.0832883134361101	0.964935642305198	7	126	action potential	BP	13581	382
GO:0018193	0.0833907749579262	0.941768391241741	35	933	peptidyl-amino acid modification	BP	13581	382
GO:0006710	0.0834671131734445	0.997593683399368	1	3	androgen catabolic process	BP	13581	382
GO:0015695	0.0834890108061071	0.98100871324758	3	34	organic cation transport	BP	13581	382
GO:0001755	0.0836370064905323	0.980878898103289	3	37	neural crest cell migration	BP	13581	382
GO:0018125	0.0836519838113004	0.997582800081748	1	3	peptidyl-cysteine methylation	BP	13581	382
GO:0044346	0.0837910473050358	0.988259585240091	2	17	fibroblast apoptotic process	BP	13581	382
GO:0060284	0.0838775345014039	0.942348671995151	32	833	regulation of cell development	BP	13581	382
GO:0032515	0.0840590996525444	0.988200533860132	2	17	negative regulation of phosphoprotein phosphatase activity	BP	13581	382
GO:0032846	0.0844972052647601	0.957978405724088	10	215	positive regulation of homeostatic process	BP	13581	382
GO:0046174	0.0847250790053617	0.988121332979939	2	16	polyol catabolic process	BP	13581	382
GO:0051582	0.0851705904198653	0.997492432810157	1	3	positive regulation of neurotransmitter uptake	BP	13581	382
GO:0051586	0.0851705904198653	0.997492432810157	1	3	positive regulation of dopamine uptake involved in synaptic transmission	BP	13581	382
GO:0051944	0.0851705904198653	0.997492432810157	1	3	positive regulation of catecholamine uptake involved in synaptic transmission	BP	13581	382
GO:1900108	0.0852068201507475	0.997490255822749	1	3	negative regulation of nodal signaling pathway	BP	13581	382
GO:0007530	0.0855033747764492	0.987880420695674	2	17	sex determination	BP	13581	382
GO:0033615	0.0855738181346071	0.997468148074574	1	3	mitochondrial proton-transporting ATP synthase complex assembly	BP	13581	382
GO:0060402	0.0859694206778134	0.963505352669539	7	132	calcium ion transport into cytosol	BP	13581	382
GO:0016094	0.0860864104594308	0.997437100886103	1	3	polyprenol biosynthetic process	BP	13581	382
GO:0033604	0.086256694637531	0.987712156188965	2	17	negative regulation of catecholamine secretion	BP	13581	382
GO:0071804	0.0862735088329757	0.95880771739071	9	175	cellular potassium ion transport	BP	13581	382
GO:0071805	0.0862735088329757	0.95880771739071	9	175	potassium ion transmembrane transport	BP	13581	382
GO:0048869	0.0865398038982678	0.930712489809691	105	3182	cellular developmental process	BP	13581	382
GO:1902065	0.0866784182087472	0.987617571361864	2	17	response to L-glutamate	BP	13581	382
GO:0061743	0.0867093461161866	0.997399105106129	1	3	motor learning	BP	13581	382
GO:1903588	0.0867867505259779	0.997394363509897	1	3	negative regulation of blood vessel endothelial cell proliferation involved in sprouting angiogenesis	BP	13581	382
GO:0032892	0.0868898079094561	0.979816543496991	3	37	positive regulation of organic acid transport	BP	13581	382
GO:0042991	0.0870712935161369	0.969497587456681	5	80	transcription factor import into nucleus	BP	13581	382
GO:0009888	0.0871521525414735	0.934897329176319	53	1499	tissue development	BP	13581	382
GO:0044766	0.0871664299618412	0.987444969969577	2	18	multi-organism transport	BP	13581	382
GO:1902579	0.0871664299618412	0.987444969969577	2	18	multi-organism localization	BP	13581	382
GO:1901658	0.0873923530055278	0.987393769593098	2	18	glycosyl compound catabolic process	BP	13581	382
GO:0021772	0.0874792589396131	0.979649464988706	3	36	olfactory bulb development	BP	13581	382
GO:0001907	0.0875392791187375	0.997024112904911	1	4	killing by symbiont of host cells	BP	13581	382
GO:0044004	0.0875392791187375	0.997024112904911	1	4	disruption by symbiont of host cell	BP	13581	382
GO:0006244	0.0876193368332564	0.996824647020865	1	5	pyrimidine nucleotide catabolic process	BP	13581	382
GO:0002677	0.0877105209367533	0.99733742846152	1	3	negative regulation of chronic inflammatory response	BP	13581	382
GO:0006665	0.0878771993541622	0.965498051080062	6	105	sphingolipid metabolic process	BP	13581	382
GO:0061098	0.0878827711253999	0.979516183495132	3	36	positive regulation of protein tyrosine kinase activity	BP	13581	382
GO:0072069	0.0879066847092427	0.997325255704075	1	3	DCT cell differentiation	BP	13581	382
GO:0072240	0.0879066847092427	0.997325255704075	1	3	metanephric DCT cell differentiation	BP	13581	382
GO:0097476	0.0879728843436151	0.997321141219845	1	3	spinal cord motor neuron migration	BP	13581	382
GO:0097477	0.0879728843436151	0.997321141219845	1	3	lateral motor column neuron migration	BP	13581	382
GO:0000430	0.0879868875268817	0.997320270462362	1	3	regulation of transcription from RNA polymerase II promoter by glucose	BP	13581	382
GO:0000432	0.0879868875268817	0.997320270462362	1	3	positive regulation of transcription from RNA polymerase II promoter by glucose	BP	13581	382
GO:0035265	0.088088410508914	0.95988969962837	8	156	organ growth	BP	13581	382
GO:0019860	0.0881113638253663	0.997312523693777	1	3	uracil metabolic process	BP	13581	382
GO:0030001	0.0882166551068738	0.940610058614782	28	735	metal ion transport	BP	13581	382
GO:0038128	0.0882445878088663	0.997304219604411	1	3	ERBB2 signaling pathway	BP	13581	382
GO:2000021	0.0884293692255674	0.957514613113232	9	190	regulation of ion homeostasis	BP	13581	382
GO:0043179	0.0886153392557782	0.997281039721688	1	3	rhythmic excitation	BP	13581	382
GO:0060160	0.0886772966760752	0.997277155972945	1	3	negative regulation of dopamine receptor signaling pathway	BP	13581	382
GO:0007422	0.0890315039168013	0.973202480181906	4	57	peripheral nervous system development	BP	13581	382
GO:0046960	0.0890497756642245	0.997253746534078	1	3	sensitization	BP	13581	382
GO:1902047	0.0892570152444202	0.997240676773983	1	3	polyamine transmembrane transport	BP	13581	382
GO:1902267	0.0892570152444202	0.997240676773983	1	3	regulation of polyamine transmembrane transport	BP	13581	382
GO:1905292	0.0893269466585608	0.997236259183041	1	3	regulation of neural crest cell differentiation	BP	13581	382
GO:1905294	0.0893269466585608	0.997236259183041	1	3	positive regulation of neural crest cell differentiation	BP	13581	382
GO:1905310	0.0893269466585608	0.997236259183041	1	3	regulation of cardiac neural crest cell migration involved in outflow tract morphogenesis	BP	13581	382
GO:1905312	0.0893269466585608	0.997236259183041	1	3	positive regulation of cardiac neural crest cell migration involved in outflow tract morphogenesis	BP	13581	382
GO:0006677	0.0895397939491224	0.987042394094676	2	16	glycosylceramide metabolic process	BP	13581	382
GO:2000866	0.0895558744548087	0.997221771962921	1	3	positive regulation of estradiol secretion	BP	13581	382
GO:1901215	0.0896283665356857	0.956819405615275	9	191	negative regulation of neuron death	BP	13581	382
GO:0021730	0.0900519497762885	0.997190243323357	1	3	trigeminal sensory nucleus development	BP	13581	382
GO:0021740	0.0900519497762885	0.997190243323357	1	3	principal sensory nucleus of trigeminal nerve development	BP	13581	382
GO:0050905	0.0900673053929657	0.964428581049944	6	103	neuromuscular process	BP	13581	382
GO:0097168	0.0904154922468461	0.996821270476655	1	4	mesenchymal stem cell proliferation	BP	13581	382
GO:1904020	0.0905749273796353	0.997156803906331	1	3	regulation of G-protein coupled receptor internalization	BP	13581	382
GO:0008038	0.090740982158009	0.978626950682973	3	34	neuron recognition	BP	13581	382
GO:0019371	0.0909110552024561	0.997135202779187	1	3	cyclooxygenase pathway	BP	13581	382
GO:0015942	0.0909841604470103	0.997130493403997	1	3	formate metabolic process	BP	13581	382
GO:0014065	0.091008966573486	0.963951620846168	6	104	phosphatidylinositol 3-kinase signaling	BP	13581	382
GO:0050996	0.0910765080964391	0.986487852904193	2	19	positive regulation of lipid catabolic process	BP	13581	382
GO:0042339	0.0910992415587005	0.997123071802597	1	3	keratan sulfate metabolic process	BP	13581	382
GO:0019676	0.0911386963268234	0.997120525054903	1	3	ammonia assimilation cycle	BP	13581	382
GO:0042345	0.0911648810572051	0.978365702423168	3	38	regulation of NF-kappaB import into nucleus	BP	13581	382
GO:1903725	0.0911830289546734	0.97229742323158	4	59	regulation of phospholipid metabolic process	BP	13581	382
GO:0070168	0.0911843754836512	0.986522541841603	2	18	negative regulation of biomineral tissue development	BP	13581	382
GO:0031998	0.091492831709837	0.986518227652742	2	17	regulation of fatty acid beta-oxidation	BP	13581	382
GO:0050885	0.091690147896957	0.972159822435129	4	55	neuromuscular process controlling balance	BP	13581	382
GO:1902174	0.09173193971115	0.997082090255533	1	3	positive regulation of keratinocyte apoptotic process	BP	13581	382
GO:0009449	0.0919686489851247	0.997066680182821	1	3	gamma-aminobutyric acid biosynthetic process	BP	13581	382
GO:0050961	0.0920143138298255	0.986328892575279	2	18	detection of temperature stimulus involved in sensory perception	BP	13581	382
GO:0050965	0.0920143138298255	0.986328892575279	2	18	detection of temperature stimulus involved in sensory perception of pain	BP	13581	382
GO:0042091	0.0921371419355326	0.997055685261504	1	3	interleukin-10 biosynthetic process	BP	13581	382
GO:0045074	0.0921371419355326	0.997055685261504	1	3	regulation of interleukin-10 biosynthetic process	BP	13581	382
GO:0048015	0.0923338538112668	0.960162300166841	7	129	phosphatidylinositol-mediated signaling	BP	13581	382
GO:0046685	0.0923700448218286	0.977986201230225	3	37	response to arsenic-containing substance	BP	13581	382
GO:0033387	0.0924146468635036	0.997037530001806	1	3	putrescine biosynthetic process from ornithine	BP	13581	382
GO:0033512	0.0924235159231431	0.997036948798589	1	3	L-lysine catabolic process to acetyl-CoA via saccharopine	BP	13581	382
GO:0042475	0.0924706656016114	0.967020569475798	5	81	odontogenesis of dentin-containing tooth	BP	13581	382
GO:0070777	0.0926240716827599	0.997023790173666	1	3	D-aspartate transport	BP	13581	382
GO:0070779	0.0926240716827599	0.997023790173666	1	3	D-aspartate import	BP	13581	382
GO:0110021	0.092725963488421	0.997017093305853	1	3	cardiac muscle myoblast proliferation	BP	13581	382
GO:0110022	0.092725963488421	0.997017093305853	1	3	regulation of cardiac muscle myoblast proliferation	BP	13581	382
GO:0110024	0.092725963488421	0.997017093305853	1	3	positive regulation of cardiac muscle myoblast proliferation	BP	13581	382
GO:0097374	0.0928235445080464	0.997010672396706	1	3	sensory neuron axon guidance	BP	13581	382
GO:0097187	0.0930847832696737	0.996993447182013	1	3	dentinogenesis	BP	13581	382
GO:0030210	0.0932548208455843	0.996982207694075	1	3	heparin biosynthetic process	BP	13581	382
GO:0052564	0.0933944557639137	0.996972961439785	1	3	response to immune response of other organism involved in symbiotic interaction	BP	13581	382
GO:0052572	0.0933944557639137	0.996972961439785	1	3	response to host immune response	BP	13581	382
GO:0023061	0.0935930844502001	0.943556597705294	17	424	signal release	BP	13581	382
GO:0033209	0.0937348733103438	0.97123594453553	4	60	tumor necrosis factor-mediated signaling pathway	BP	13581	382
GO:0014061	0.0937951003679991	0.9858473348512	2	19	regulation of norepinephrine secretion	BP	13581	382
GO:0048243	0.0937951003679991	0.9858473348512	2	19	norepinephrine secretion	BP	13581	382
GO:0032077	0.0939894090779022	0.9965595124295	1	4	positive regulation of deoxyribonuclease activity	BP	13581	382
GO:2000211	0.0940904503484866	0.996926654065156	1	3	regulation of glutamate metabolic process	BP	13581	382
GO:0035902	0.0942056386000226	0.977280780213922	3	40	response to immobilization stress	BP	13581	382
GO:0046104	0.0942785744308516	0.996914074320158	1	3	thymidine metabolic process	BP	13581	382
GO:0042346	0.0943012238814193	0.985789810819763	2	18	positive regulation of NF-kappaB import into nucleus	BP	13581	382
GO:0046133	0.0943968090912258	0.996528988538595	1	4	pyrimidine ribonucleoside catabolic process	BP	13581	382
GO:0006680	0.094402959285488	0.996905742030015	1	3	glucosylceramide catabolic process	BP	13581	382
GO:0006208	0.0944423448166664	0.996903101224984	1	3	pyrimidine nucleobase catabolic process	BP	13581	382
GO:0006210	0.0944423448166664	0.996903101224984	1	3	thymine catabolic process	BP	13581	382
GO:0019482	0.0944423448166664	0.996903101224984	1	3	beta-alanine metabolic process	BP	13581	382
GO:0019859	0.0944423448166664	0.996903101224984	1	3	thymine metabolic process	BP	13581	382
GO:0048839	0.0944802809656918	0.954021454152945	9	185	inner ear development	BP	13581	382
GO:0014808	0.095018675656285	0.985498215031578	2	20	release of sequestered calcium ion into cytosol by sarcoplasmic reticulum	BP	13581	382
GO:0060054	0.0952551259022338	0.996848341167446	1	3	positive regulation of epithelial cell proliferation involved in wound healing	BP	13581	382
GO:0045597	0.0953833970061201	0.933608858467954	32	856	positive regulation of cell differentiation	BP	13581	382
GO:0048017	0.0955686081242715	0.958424669268521	7	130	inositol lipid-mediated signaling	BP	13581	382
GO:0042348	0.0956775380805547	0.97680068677138	3	39	NF-kappaB import into nucleus	BP	13581	382
GO:0051960	0.0957065477157898	0.933755852150037	31	807	regulation of nervous system development	BP	13581	382
GO:0046928	0.0958668405326229	0.970337919646995	4	61	regulation of neurotransmitter secretion	BP	13581	382
GO:0014057	0.0960083434550012	0.996797145917923	1	3	positive regulation of acetylcholine secretion, neurotransmission	BP	13581	382
GO:2000766	0.0961944181086262	0.996784432187234	1	3	negative regulation of cytoplasmic translation	BP	13581	382
GO:0033159	0.0962018302057493	0.996783925202851	1	3	negative regulation of protein import into nucleus, translocation	BP	13581	382
GO:0051240	0.0962949594287249	0.928265783317697	49	1395	positive regulation of multicellular organismal process	BP	13581	382
GO:0021553	0.0963787908851691	0.996771808748999	1	3	olfactory nerve development	BP	13581	382
GO:0061366	0.0963787908851691	0.996771808748999	1	3	behavioral response to chemical pain	BP	13581	382
GO:0061368	0.0963787908851691	0.996771808748999	1	3	behavioral response to formalin induced pain	BP	13581	382
GO:0099560	0.0967345641617039	0.996747376893203	1	3	synaptic membrane adhesion	BP	13581	382
GO:0072021	0.0967786401260884	0.996744343374033	1	3	ascending thin limb development	BP	13581	382
GO:0072218	0.0967786401260884	0.996744343374033	1	3	metanephric ascending thin limb development	BP	13581	382
GO:0007529	0.0968204155819346	0.996741466820967	1	3	establishment of synaptic specificity at neuromuscular junction	BP	13581	382
GO:0099552	0.096834691186728	0.996740483533882	1	3	trans-synaptic signaling by lipid, modulating synaptic transmission	BP	13581	382
GO:0099553	0.096834691186728	0.996740483533882	1	3	trans-synaptic signaling by endocannabinoid, modulating synaptic transmission	BP	13581	382
GO:0120034	0.0968859862408267	0.96494574951988	5	83	positive regulation of plasma membrane bounded cell projection assembly	BP	13581	382
GO:0033574	0.0969675381348414	0.969833562219846	4	64	response to testosterone	BP	13581	382
GO:0006629	0.0971192745342442	0.931204533688574	35	970	lipid metabolic process	BP	13581	382
GO:0051402	0.0971579316404861	0.948592334953157	11	250	neuron apoptotic process	BP	13581	382
GO:0072592	0.097324823738733	0.996305470915107	1	4	oxygen metabolic process	BP	13581	382
GO:0016051	0.0974425838702363	0.954643306141249	8	158	carbohydrate biosynthetic process	BP	13581	382
GO:0006933	0.0976688238429129	0.99627873280025	1	4	negative regulation of cell adhesion involved in substrate-bound cell migration	BP	13581	382
GO:0001502	0.0980946885867734	0.984952955868765	2	17	cartilage condensation	BP	13581	382
GO:0060761	0.0983410964663283	0.97590512685974	3	38	negative regulation of response to cytokine stimulus	BP	13581	382
GO:0009063	0.0988452573365989	0.964013545829062	5	84	cellular amino acid catabolic process	BP	13581	382
GO:0044255	0.0989638708332942	0.93256078155494	28	749	cellular lipid metabolic process	BP	13581	382
GO:0021555	0.0990978368731611	0.996166581574076	1	4	midbrain-hindbrain boundary morphogenesis	BP	13581	382
GO:0016925	0.099519696560785	0.975492979743314	3	38	protein sumoylation	BP	13581	382
GO:0051924	0.0996356866581941	0.948862166304211	10	225	regulation of calcium ion transport	BP	13581	382
GO:0097479	0.0998767058669208	0.956056633639439	7	136	synaptic vesicle localization	BP	13581	382
GO:1904009	0.0998957152695707	0.996103205750852	1	4	cellular response to monosodium glutamate	BP	13581	382
GO:0001659	0.0999054146111956	0.975274465559612	3	41	temperature homeostasis	BP	13581	382
GO:0051797	0.100350105501764	0.98432552908458	2	18	regulation of hair follicle development	BP	13581	382
GO:0030258	0.100355446049495	0.950567713923057	9	184	lipid modification	BP	13581	382
GO:0021988	0.10069370052837	0.975080216434869	3	38	olfactory lobe development	BP	13581	382
GO:0001553	0.100898575200417	0.98426822419523	2	17	luteinization	BP	13581	382
GO:0042753	0.10118941646719	0.98392861543999	2	21	positive regulation of circadian rhythm	BP	13581	382
GO:0019230	0.101277133884989	0.995992194209733	1	4	proprioception	BP	13581	382
GO:0021801	0.10176016064382	0.983976249939904	2	18	cerebral cortex radial glia guided migration	BP	13581	382
GO:0022030	0.10176016064382	0.983976249939904	2	18	telencephalon glial cell migration	BP	13581	382
GO:0045669	0.10230042052638	0.967630948454227	4	61	positive regulation of osteoblast differentiation	BP	13581	382
GO:0098881	0.103237321121092	0.995831871563815	1	4	exocytic insertion of neurotransmitter receptor to plasma membrane	BP	13581	382
GO:0098967	0.103237321121092	0.995831871563815	1	4	exocytic insertion of neurotransmitter receptor to postsynaptic membrane	BP	13581	382
GO:0045595	0.10330111543671	0.922409968215913	50	1420	regulation of cell differentiation	BP	13581	382
GO:0032071	0.103374887752779	0.995820496462763	1	4	regulation of endodeoxyribonuclease activity	BP	13581	382
GO:0006182	0.103451003048203	0.974102118598706	3	38	cGMP biosynthetic process	BP	13581	382
GO:1903514	0.103611643044444	0.983316909851044	2	21	release of sequestered calcium ion into cytosol by endoplasmic reticulum	BP	13581	382
GO:0008295	0.103654199150841	0.995797350852555	1	4	spermidine biosynthetic process	BP	13581	382
GO:1905867	0.103850627112091	0.995781033437744	1	4	epididymis development	BP	13581	382
GO:0071460	0.104033598528371	0.995765804084676	1	4	cellular response to cell-matrix adhesion	BP	13581	382
GO:0060326	0.104081360075299	0.948262362242606	9	207	cell chemotaxis	BP	13581	382
GO:0035556	0.104221850635044	0.918783333402428	68	2011	intracellular signal transduction	BP	13581	382
GO:0006813	0.104241751396015	0.946079050561746	10	212	potassium ion transport	BP	13581	382
GO:0045638	0.104308116612557	0.966738745849289	4	63	negative regulation of myeloid cell differentiation	BP	13581	382
GO:0010243	0.104624330242997	0.924686685422525	37	1036	response to organonitrogen compound	BP	13581	382
GO:0045925	0.104908265585093	0.995692605351112	1	4	positive regulation of female receptivity	BP	13581	382
GO:0008209	0.105130497297096	0.983055235898579	2	19	androgen metabolic process	BP	13581	382
GO:0018095	0.105264694346828	0.995662588210793	1	4	protein polyglutamylation	BP	13581	382
GO:0072673	0.105324273130199	0.983080141126208	2	18	lamellipodium morphogenesis	BP	13581	382
GO:0060612	0.105364672835914	0.973384893949905	3	39	adipose tissue development	BP	13581	382
GO:0090407	0.105453171236144	0.935319647407276	17	440	organophosphate biosynthetic process	BP	13581	382
GO:0016584	0.105477954647544	0.995644575975592	1	4	nucleosome positioning	BP	13581	382
GO:0034349	0.105839623028266	0.982874142762777	2	19	glial cell apoptotic process	BP	13581	382
GO:2000301	0.105948128534003	0.995604726298336	1	4	negative regulation of synaptic vesicle exocytosis	BP	13581	382
GO:0035864	0.106102361876333	0.982806855714077	2	19	response to potassium ion	BP	13581	382
GO:0070858	0.106161070519788	0.995586615774114	1	4	negative regulation of bile acid biosynthetic process	BP	13581	382
GO:1904252	0.106161070519788	0.995586615774114	1	4	negative regulation of bile acid metabolic process	BP	13581	382
GO:0050878	0.106397410580747	0.939519977819728	13	308	regulation of body fluid levels	BP	13581	382
GO:0002278	0.106408255301299	0.995278751431927	1	5	eosinophil activation involved in immune response	BP	13581	382
GO:0002447	0.106408255301299	0.995278751431927	1	5	eosinophil mediated immunity	BP	13581	382
GO:0043308	0.106408255301299	0.995278751431927	1	5	eosinophil degranulation	BP	13581	382
GO:0009217	0.10687883722455	0.995235927858227	1	5	purine deoxyribonucleoside triphosphate catabolic process	BP	13581	382
GO:0015850	0.106998613125046	0.9465478970338	9	197	organic hydroxy compound transport	BP	13581	382
GO:0043271	0.107148812128392	0.952016567381103	7	143	negative regulation of ion transport	BP	13581	382
GO:0034220	0.107254103943521	0.924465989476279	32	875	ion transmembrane transport	BP	13581	382
GO:0014744	0.107361253817093	0.99548381091689	1	4	positive regulation of muscle adaptation	BP	13581	382
GO:0030166	0.10776595028681	0.972581354749454	3	37	proteoglycan biosynthetic process	BP	13581	382
GO:1901844	0.107917051691799	0.995435781921061	1	4	regulation of cell communication by electrical coupling involved in cardiac conduction	BP	13581	382
GO:0044030	0.108154004098033	0.982277907252082	2	19	regulation of DNA methylation	BP	13581	382
GO:2000637	0.108351901189309	0.982304092395349	2	18	positive regulation of gene silencing by miRNA	BP	13581	382
GO:0005980	0.10847246108593	0.98219524429543	2	19	glycogen catabolic process	BP	13581	382
GO:0009251	0.10847246108593	0.98219524429543	2	19	glucan catabolic process	BP	13581	382
GO:0044247	0.10847246108593	0.98219524429543	2	19	cellular polysaccharide catabolic process	BP	13581	382
GO:0009166	0.108557561557867	0.972111795028185	3	43	nucleotide catabolic process	BP	13581	382
GO:0090257	0.108712693292408	0.945510403956484	9	198	regulation of muscle system process	BP	13581	382
GO:0030168	0.10879784981039	0.959207166013681	5	87	platelet activation	BP	13581	382
GO:0043461	0.108851442005357	0.995354436126738	1	4	proton-transporting ATP synthase complex assembly	BP	13581	382
GO:0070272	0.108851442005357	0.995354436126738	1	4	proton-transporting ATP synthase complex biogenesis	BP	13581	382
GO:0048521	0.109221263469786	0.981756551794948	2	23	negative regulation of behavior	BP	13581	382
GO:0097494	0.109282564875993	0.995316649302618	1	4	regulation of vesicle size	BP	13581	382
GO:2000653	0.109357230999102	0.995310088682687	1	4	regulation of genetic imprinting	BP	13581	382
GO:0070498	0.109510651096396	0.981924716856357	2	19	interleukin-1-mediated signaling pathway	BP	13581	382
GO:0006520	0.109639368554099	0.940718874927166	11	247	cellular amino acid metabolic process	BP	13581	382
GO:0033087	0.10980911953426	0.994964709146119	1	5	negative regulation of immature T cell proliferation	BP	13581	382
GO:0071467	0.109840597474306	0.981838407537954	2	19	cellular response to pH	BP	13581	382
GO:0051224	0.109867150471752	0.944812088886078	9	198	negative regulation of protein transport	BP	13581	382
GO:0010959	0.110327697064111	0.935457281401984	14	350	regulation of metal ion transport	BP	13581	382
GO:0046125	0.110633911379405	0.995197165421631	1	4	pyrimidine deoxyribonucleoside metabolic process	BP	13581	382
GO:2000209	0.110830046361476	0.981578619763793	2	19	regulation of anoikis	BP	13581	382
GO:0006548	0.110959514383472	0.995168139737446	1	4	histidine catabolic process	BP	13581	382
GO:2001273	0.111164237503248	0.98141830117477	2	20	regulation of glucose import in response to insulin stimulus	BP	13581	382
GO:0030070	0.111367143110693	0.995131672394358	1	4	insulin processing	BP	13581	382
GO:2000354	0.111393303207155	0.994814802308834	1	5	regulation of ovarian follicle development	BP	13581	382
GO:0032914	0.111581091791952	0.995112474428746	1	4	positive regulation of transforming growth factor beta1 production	BP	13581	382
GO:0007341	0.111866164681597	0.995086832669083	1	4	penetration of zona pellucida	BP	13581	382
GO:0006627	0.112170347565949	0.995059394229015	1	4	protein processing involved in protein targeting to mitochondrion	BP	13581	382
GO:0010595	0.112271480748747	0.963288389906762	4	62	positive regulation of endothelial cell migration	BP	13581	382
GO:0009138	0.112325464611116	0.995045371164019	1	4	pyrimidine nucleoside diphosphate metabolic process	BP	13581	382
GO:0035747	0.112461846286524	0.994233823648956	1	8	natural killer cell chemotaxis	BP	13581	382
GO:2000501	0.112461846286524	0.994233823648956	1	8	regulation of natural killer cell chemotaxis	BP	13581	382
GO:0014043	0.112759242276541	0.99500604538415	1	4	negative regulation of neuron maturation	BP	13581	382
GO:0019367	0.1127763381541	0.994682042928732	1	5	fatty acid elongation, saturated fatty acid	BP	13581	382
GO:0019368	0.1127763381541	0.994682042928732	1	5	fatty acid elongation, unsaturated fatty acid	BP	13581	382
GO:0034625	0.1127763381541	0.994682042928732	1	5	fatty acid elongation, monounsaturated fatty acid	BP	13581	382
GO:0034626	0.1127763381541	0.994682042928732	1	5	fatty acid elongation, polyunsaturated fatty acid	BP	13581	382
GO:0070296	0.112903880323081	0.98077333172903	2	23	sarcoplasmic reticulum calcium ion transport	BP	13581	382
GO:0006499	0.112940703124986	0.994989545857822	1	4	N-terminal protein myristoylation	BP	13581	382
GO:0032869	0.113016624469565	0.942923427169502	9	192	cellular response to insulin stimulus	BP	13581	382
GO:0061448	0.113021179884423	0.940600831163703	10	217	connective tissue development	BP	13581	382
GO:0043090	0.113076634600063	0.980983417243255	2	19	amino acid import	BP	13581	382
GO:0014045	0.113105251252727	0.994974559397854	1	4	establishment of endothelial blood-brain barrier	BP	13581	382
GO:0022009	0.113105251252727	0.994974559397854	1	4	central nervous system vasculogenesis	BP	13581	382
GO:0031649	0.113256072182758	0.980861267804777	2	20	heat generation	BP	13581	382
GO:0072025	0.113452502908209	0.994942855693171	1	4	distal convoluted tubule development	BP	13581	382
GO:0072221	0.113452502908209	0.994942855693171	1	4	metanephric distal convoluted tubule development	BP	13581	382
GO:1901071	0.1137159090652	0.98073795609869	2	20	glucosamine-containing compound metabolic process	BP	13581	382
GO:1903587	0.11374777052956	0.994915815575763	1	4	regulation of blood vessel endothelial cell proliferation involved in sprouting angiogenesis	BP	13581	382
GO:0046324	0.113903923211636	0.962529107668807	4	64	regulation of glucose import	BP	13581	382
GO:0051902	0.113986870633333	0.994893863602195	1	4	negative regulation of mitochondrial depolarization	BP	13581	382
GO:0006382	0.114019859524045	0.994890830959577	1	4	adenosine to inosine editing	BP	13581	382
GO:0048864	0.114359197827223	0.962309150468884	4	65	stem cell development	BP	13581	382
GO:0009165	0.114612425707223	0.937459795553709	11	270	nucleotide biosynthetic process	BP	13581	382
GO:0060401	0.114922223941331	0.947665818800455	7	142	cytosolic calcium ion transport	BP	13581	382
GO:0021546	0.115370434610339	0.994765859901231	1	4	rhombomere development	BP	13581	382
GO:0048522	0.11564460499901	0.904783055000265	127	4015	positive regulation of cellular process	BP	13581	382
GO:1904177	0.115753757337709	0.99439025160556	1	5	regulation of adipose tissue development	BP	13581	382
GO:0051490	0.115989656951364	0.994708030494684	1	4	negative regulation of filopodium assembly	BP	13581	382
GO:0031960	0.116060760496358	0.936534067877804	11	266	response to corticosteroid	BP	13581	382
GO:1902714	0.116409518231468	0.994668629106339	1	4	negative regulation of interferon-gamma secretion	BP	13581	382
GO:1990743	0.116974013535861	0.994615412035413	1	4	protein sialylation	BP	13581	382
GO:0006639	0.117028255574407	0.955111156306929	5	90	acylglycerol metabolic process	BP	13581	382
GO:0000272	0.117087772195473	0.979824291372461	2	20	polysaccharide catabolic process	BP	13581	382
GO:0072194	0.117161380539128	0.994597686694095	1	4	kidney smooth muscle tissue development	BP	13581	382
GO:0032849	0.117202446045895	0.994245314431963	1	5	positive regulation of cellular pH reduction	BP	13581	382
GO:0009405	0.117260062913414	0.994588338779122	1	4	pathogenesis	BP	13581	382
GO:0070836	0.117291953859015	0.994585316015336	1	4	caveola assembly	BP	13581	382
GO:0006554	0.117724626787441	0.99454421747208	1	4	lysine catabolic process	BP	13581	382
GO:0019474	0.117724626787441	0.99454421747208	1	4	L-lysine catabolic process to acetyl-CoA	BP	13581	382
GO:0019477	0.117724626787441	0.99454421747208	1	4	L-lysine catabolic process	BP	13581	382
GO:0046440	0.117724626787441	0.99454421747208	1	4	L-lysine metabolic process	BP	13581	382
GO:0060065	0.11799661657544	0.979654174092436	2	19	uterus development	BP	13581	382
GO:0010626	0.118215813364518	0.994497362317988	1	4	negative regulation of Schwann cell proliferation	BP	13581	382
GO:1903859	0.118315023062577	0.979566937063248	2	19	regulation of dendrite extension	BP	13581	382
GO:0008284	0.118356725271268	0.918312560222623	27	755	positive regulation of cell proliferation	BP	13581	382
GO:0000429	0.118434686228137	0.994476415615939	1	4	carbon catabolite regulation of transcription from RNA polymerase II promoter	BP	13581	382
GO:0000436	0.118434686228137	0.994476415615939	1	4	carbon catabolite activation of transcription from RNA polymerase II promoter	BP	13581	382
GO:0046016	0.118434686228137	0.994476415615939	1	4	positive regulation of transcription by glucose	BP	13581	382
GO:0031102	0.118545871035732	0.960397312587446	4	67	neuron projection regeneration	BP	13581	382
GO:2000403	0.118823983483961	0.979000634450632	2	26	positive regulation of lymphocyte migration	BP	13581	382
GO:0070778	0.118948928170993	0.994427036194574	1	4	L-aspartate transport	BP	13581	382
GO:0089712	0.118948928170993	0.994427036194574	1	4	L-aspartate transmembrane transport	BP	13581	382
GO:0006863	0.119119267427056	0.994410628487377	1	4	purine nucleobase transport	BP	13581	382
GO:0015851	0.119119267427056	0.994410628487377	1	4	nucleobase transport	BP	13581	382
GO:0060148	0.119324155196182	0.979289485240631	2	19	positive regulation of posttranscriptional gene silencing	BP	13581	382
GO:0090219	0.119329406850039	0.994390352030239	1	4	negative regulation of lipid kinase activity	BP	13581	382
GO:0050915	0.119341928876108	0.994389142551206	1	4	sensory perception of sour taste	BP	13581	382
GO:0071638	0.119411757440675	0.994020532563285	1	5	negative regulation of monocyte chemotactic protein-1 production	BP	13581	382
GO:0015846	0.119662522357455	0.994358130189344	1	4	polyamine transport	BP	13581	382
GO:0060718	0.119853330754759	0.994339629679562	1	4	chorionic trophoblast cell differentiation	BP	13581	382
GO:2000275	0.119868804032909	0.9939734652826	1	5	regulation of oxidative phosphorylation uncoupler activity	BP	13581	382
GO:0035938	0.119951430395811	0.994330105641536	1	4	estradiol secretion	BP	13581	382
GO:2000864	0.119951430395811	0.994330105641536	1	4	regulation of estradiol secretion	BP	13581	382
GO:0061001	0.120182667721462	0.967875268169856	3	39	regulation of dendritic spine morphogenesis	BP	13581	382
GO:0035616	0.120425808332859	0.994283931279906	1	4	histone H2B conserved C-terminal lysine deubiquitination	BP	13581	382
GO:0072733	0.12060033375342	0.99426689382737	1	4	response to staurosporine	BP	13581	382
GO:0072734	0.12060033375342	0.99426689382737	1	4	cellular response to staurosporine	BP	13581	382
GO:1901029	0.120835273890473	0.993873296849289	1	5	negative regulation of mitochondrial outer membrane permeabilization involved in apoptotic signaling pathway	BP	13581	382
GO:0061110	0.121063627318058	0.994221536532438	1	4	dense core granule biogenesis	BP	13581	382
GO:1904950	0.121157841122513	0.937876572284925	9	202	negative regulation of establishment of protein localization	BP	13581	382
GO:0001552	0.12147099165177	0.994181498903192	1	4	ovarian follicle atresia	BP	13581	382
GO:0055086	0.121494700672019	0.920058666023646	21	593	nucleobase-containing small molecule metabolic process	BP	13581	382
GO:1904008	0.12157280074713	0.993796271651382	1	5	response to monosodium glutamate	BP	13581	382
GO:0090324	0.121585548961491	0.993545654482939	1	6	negative regulation of oxidative phosphorylation	BP	13581	382
GO:0014834	0.121733874680915	0.994155584062274	1	4	skeletal muscle satellite cell maintenance involved in skeletal muscle regeneration	BP	13581	382
GO:0035624	0.121921268116532	0.994137073810539	1	4	receptor transactivation	BP	13581	382
GO:0035625	0.121921268116532	0.994137073810539	1	4	epidermal growth factor-activated receptor transactivation by G-protein coupled receptor signaling pathway	BP	13581	382
GO:0071883	0.121921268116532	0.994137073810539	1	4	activation of MAPK activity by adrenergic receptor signaling pathway	BP	13581	382
GO:0009064	0.12200660848752	0.95888006768126	4	64	glutamine family amino acid metabolic process	BP	13581	382
GO:0042427	0.122053016256049	0.994124041555555	1	4	serotonin biosynthetic process	BP	13581	382
GO:1901162	0.122053016256049	0.994124041555555	1	4	primary amino compound biosynthetic process	BP	13581	382
GO:0060066	0.122478242040918	0.994081874820323	1	4	oviduct development	BP	13581	382
GO:1903322	0.122668376875813	0.947288075300102	6	117	positive regulation of protein modification by small protein conjugation or removal	BP	13581	382
GO:2000273	0.123153234029557	0.966595461767628	3	43	positive regulation of receptor activity	BP	13581	382
GO:0021756	0.123251382602143	0.97819574326558	2	19	striatum development	BP	13581	382
GO:0023021	0.123399539410948	0.993989969485889	1	4	termination of signal transduction	BP	13581	382
GO:0030202	0.123527211548903	0.993977174322729	1	4	heparin metabolic process	BP	13581	382
GO:0014070	0.123671647848478	0.908847783878442	39	1116	response to organic cyclic compound	BP	13581	382
GO:0090154	0.123763179775466	0.993953487987583	1	4	positive regulation of sphingolipid biosynthetic process	BP	13581	382
GO:2000304	0.123763179775466	0.993953487987583	1	4	positive regulation of ceramide biosynthetic process	BP	13581	382
GO:0051590	0.12384640694909	0.977943184199217	2	20	positive regulation of neurotransmitter transport	BP	13581	382
GO:1904030	0.123862530859256	0.977792623418864	2	22	negative regulation of cyclin-dependent protein kinase activity	BP	13581	382
GO:0006638	0.124845421439187	0.95113782147407	5	92	neutral lipid metabolic process	BP	13581	382
GO:0051461	0.125007910872213	0.992979395303563	1	7	positive regulation of corticotropin secretion	BP	13581	382
GO:0060501	0.125010544774586	0.993430543561317	1	5	positive regulation of epithelial cell proliferation involved in lung morphogenesis	BP	13581	382
GO:0007198	0.125069280184958	0.993424198884629	1	5	adenylate cyclase-inhibiting serotonin receptor signaling pathway	BP	13581	382
GO:0021759	0.125132681824104	0.993815047480251	1	4	globus pallidus development	BP	13581	382
GO:0072523	0.125170985548673	0.965807541539171	3	43	purine-containing compound catabolic process	BP	13581	382
GO:0019740	0.125265908033506	0.993402935361575	1	5	nitrogen utilization	BP	13581	382
GO:0051387	0.125360438473322	0.993392699853591	1	5	negative regulation of neurotrophin TRK receptor signaling pathway	BP	13581	382
GO:0050975	0.125474558302156	0.993380332099169	1	5	sensory perception of touch	BP	13581	382
GO:0018101	0.125492295258479	0.993778419994876	1	4	protein citrullination	BP	13581	382
GO:0036414	0.125492295258479	0.993778419994876	1	4	histone citrullination	BP	13581	382
GO:0060078	0.125578074582757	0.941606440189689	7	136	regulation of postsynaptic membrane potential	BP	13581	382
GO:0010499	0.125684439655576	0.993758802733216	1	4	proteasomal ubiquitin-independent protein catabolic process	BP	13581	382
GO:0060666	0.125743857797949	0.99375272973763	1	4	dichotomous subdivision of terminal units involved in salivary gland branching	BP	13581	382
GO:1901617	0.125771991090646	0.937959714447286	8	173	organic hydroxy compound biosynthetic process	BP	13581	382
GO:0009146	0.126354206369479	0.993015223830146	1	6	purine nucleoside triphosphate catabolic process	BP	13581	382
GO:0010760	0.126777459832421	0.992967076911451	1	6	negative regulation of macrophage chemotaxis	BP	13581	382
GO:1905522	0.126777459832421	0.992967076911451	1	6	negative regulation of macrophage migration	BP	13581	382
GO:0006928	0.126787052742624	0.903409612447511	49	1420	movement of cell or subcellular component	BP	13581	382
GO:0031161	0.126987880309128	0.993624862976056	1	4	phosphatidylinositol catabolic process	BP	13581	382
GO:0099541	0.126987880309128	0.993624862976056	1	4	trans-synaptic signaling by lipid	BP	13581	382
GO:0099542	0.126987880309128	0.993624862976056	1	4	trans-synaptic signaling by endocannabinoid	BP	13581	382
GO:0046882	0.127102808430405	0.993202539581766	1	5	negative regulation of follicle-stimulating hormone secretion	BP	13581	382
GO:0021533	0.127671614654101	0.976849376211373	2	20	cell differentiation in hindbrain	BP	13581	382
GO:0009137	0.127807654123324	0.993124803619304	1	5	purine nucleoside diphosphate catabolic process	BP	13581	382
GO:0009181	0.127807654123324	0.993124803619304	1	5	purine ribonucleoside diphosphate catabolic process	BP	13581	382
GO:1901293	0.12821748941089	0.928550956426898	11	276	nucleoside phosphate biosynthetic process	BP	13581	382
GO:0010803	0.128354090948103	0.976498058247804	2	22	regulation of tumor necrosis factor-mediated signaling pathway	BP	13581	382
GO:0050687	0.128544540801452	0.976515888894429	2	21	negative regulation of defense response to virus	BP	13581	382
GO:0051354	0.128764728972654	0.976250051581669	2	24	negative regulation of oxidoreductase activity	BP	13581	382
GO:0009155	0.128817856940625	0.992732523537904	1	6	purine deoxyribonucleotide catabolic process	BP	13581	382
GO:0043647	0.129196532578671	0.964285872514574	3	41	inositol phosphate metabolic process	BP	13581	382
GO:0060075	0.129294204158841	0.992959322777321	1	5	regulation of resting membrane potential	BP	13581	382
GO:0043307	0.129537041837962	0.992648881398297	1	6	eosinophil activation	BP	13581	382
GO:0010446	0.129701941804622	0.992913570198362	1	5	response to alkaline pH	BP	13581	382
GO:0060696	0.129937321421983	0.992887086695979	1	5	regulation of phospholipid catabolic process	BP	13581	382
GO:0014821	0.130336320696981	0.975849336739649	2	23	phasic smooth muscle contraction	BP	13581	382
GO:0009966	0.130571967273406	0.895907802937345	73	2260	regulation of signal transduction	BP	13581	382
GO:0015874	0.130750594600624	0.975726976841073	2	23	norepinephrine transport	BP	13581	382
GO:0033673	0.130763021106873	0.929220706310509	10	232	negative regulation of kinase activity	BP	13581	382
GO:2000672	0.130787582008453	0.992790985028044	1	5	negative regulation of motor neuron apoptotic process	BP	13581	382
GO:0034227	0.130945007801619	0.992773116922066	1	5	tRNA thio-modification	BP	13581	382
GO:0002155	0.131296571112235	0.992733129349901	1	5	regulation of thyroid hormone mediated signaling pathway	BP	13581	382
GO:1903071	0.131301446014396	0.992732574047107	1	5	positive regulation of ER-associated ubiquitin-dependent protein catabolic process	BP	13581	382
GO:0036230	0.131468098872285	0.975393337584274	2	25	granulocyte activation	BP	13581	382
GO:1901565	0.131643157309415	0.905317851066095	32	903	organonitrogen compound catabolic process	BP	13581	382
GO:0007186	0.131742541179211	0.911537532892607	22	632	G-protein coupled receptor signaling pathway	BP	13581	382
GO:0050866	0.131978336320937	0.937769280647216	7	150	negative regulation of cell activation	BP	13581	382
GO:0061003	0.132630448937525	0.97540033190968	2	20	positive regulation of dendritic spine morphogenesis	BP	13581	382
GO:0046165	0.132850703606805	0.946978706896379	5	94	alcohol biosynthetic process	BP	13581	382
GO:0008347	0.133154846456069	0.962630974759561	3	43	glial cell migration	BP	13581	382
GO:0009204	0.133175915344561	0.992004591790746	1	7	deoxyribonucleoside triphosphate catabolic process	BP	13581	382
GO:0044381	0.133202704378733	0.975068142235367	2	22	glucose import in response to insulin stimulus	BP	13581	382
GO:1901019	0.133758113878496	0.953282770715223	4	71	regulation of calcium ion transmembrane transporter activity	BP	13581	382
GO:2001138	0.133792419357474	0.992445884993035	1	5	regulation of phospholipid transport	BP	13581	382
GO:2001140	0.133792419357474	0.992445884993035	1	5	positive regulation of phospholipid transport	BP	13581	382
GO:0016485	0.134464658590449	0.932644638441557	8	175	protein processing	BP	13581	382
GO:0045113	0.134858650123141	0.992321374150382	1	5	regulation of integrin biosynthetic process	BP	13581	382
GO:0055088	0.134976152942607	0.945853508725093	5	95	lipid homeostasis	BP	13581	382
GO:0043666	0.135021839132052	0.961874719458856	3	43	regulation of phosphoprotein phosphatase activity	BP	13581	382
GO:0006553	0.135032503836361	0.992300969770414	1	5	lysine metabolic process	BP	13581	382
GO:1904180	0.135382358466761	0.99225982197586	1	5	negative regulation of membrane depolarization	BP	13581	382
GO:0021675	0.135794993012333	0.952408865323991	4	66	nerve development	BP	13581	382
GO:0070541	0.13595884130234	0.992191765757039	1	5	response to platinum ion	BP	13581	382
GO:0032847	0.136388995566309	0.991826567503937	1	6	regulation of cellular pH reduction	BP	13581	382
GO:0060348	0.136389366555409	0.931493115038172	8	169	bone development	BP	13581	382
GO:0010727	0.137176856582959	0.991729054225625	1	6	negative regulation of hydrogen peroxide metabolic process	BP	13581	382
GO:0046173	0.137211150300401	0.960914380924081	3	45	polyol biosynthetic process	BP	13581	382
GO:0060384	0.137856952614164	0.973745531230233	2	21	innervation	BP	13581	382
GO:0032386	0.138080037485006	0.910756472765395	18	472	regulation of intracellular transport	BP	13581	382
GO:0051239	0.138302079778146	0.88890600386671	76	2323	regulation of multicellular organismal process	BP	13581	382
GO:0000101	0.138514610598909	0.991886235962451	1	5	sulfur amino acid transport	BP	13581	382
GO:0051384	0.138552514597749	0.924084167361415	10	245	response to glucocorticoid	BP	13581	382
GO:0051584	0.13856821167419	0.991555349134234	1	6	regulation of dopamine uptake involved in synaptic transmission	BP	13581	382
GO:0051940	0.13856821167419	0.991555349134234	1	6	regulation of catecholamine uptake involved in synaptic transmission	BP	13581	382
GO:1901135	0.138720600389045	0.899659939324275	32	939	carbohydrate derivative metabolic process	BP	13581	382
GO:0009446	0.138841031321012	0.991846765411032	1	5	putrescine biosynthetic process	BP	13581	382
GO:0046486	0.139563441701692	0.921024104954142	11	261	glycerolipid metabolic process	BP	13581	382
GO:0042036	0.139636844906215	0.973043504511676	2	23	negative regulation of cytokine biosynthetic process	BP	13581	382
GO:0032535	0.140029645859633	0.916625026071835	13	313	regulation of cellular component size	BP	13581	382
GO:2000210	0.140041058418911	0.991700784041567	1	5	positive regulation of anoikis	BP	13581	382
GO:0009259	0.140163058893232	0.911696292339014	16	443	ribonucleotide metabolic process	BP	13581	382
GO:0046467	0.140553357115436	0.942879025563755	5	97	membrane lipid biosynthetic process	BP	13581	382
GO:0051954	0.140648879357221	0.959495704216533	3	45	positive regulation of amine transport	BP	13581	382
GO:0006357	0.141064758943072	0.891295057756465	50	1460	regulation of transcription from RNA polymerase II promoter	BP	13581	382
GO:0018377	0.141166195992234	0.99156266167303	1	5	protein myristoylation	BP	13581	382
GO:0072710	0.141190105578176	0.991559713368311	1	5	response to hydroxyurea	BP	13581	382
GO:0072711	0.141190105578176	0.991559713368311	1	5	cellular response to hydroxyurea	BP	13581	382
GO:0033233	0.141346319380189	0.972514455239188	2	23	regulation of protein sumoylation	BP	13581	382
GO:0044854	0.14196772036295	0.991463526560656	1	5	plasma membrane raft assembly	BP	13581	382
GO:0044857	0.14196772036295	0.991463526560656	1	5	plasma membrane raft organization	BP	13581	382
GO:0021871	0.142121984756155	0.972273044795136	2	23	forebrain regionalization	BP	13581	382
GO:0051388	0.142303512249438	0.991421811631852	1	5	positive regulation of neurotrophin TRK receptor signaling pathway	BP	13581	382
GO:2000271	0.14250195144345	0.991053862658427	1	6	positive regulation of fibroblast apoptotic process	BP	13581	382
GO:0006685	0.142771159927114	0.99136353617065	1	5	sphingomyelin catabolic process	BP	13581	382
GO:0042940	0.143155587038173	0.991315473900671	1	5	D-amino acid transport	BP	13581	382
GO:0043124	0.143232846230715	0.958418239757847	3	45	negative regulation of I-kappaB kinase/NF-kappaB signaling	BP	13581	382
GO:0042488	0.143421817993207	0.991282105673372	1	5	positive regulation of odontogenesis of dentin-containing tooth	BP	13581	382
GO:0072236	0.143464489212458	0.991276751115216	1	5	metanephric loop of Henle development	BP	13581	382
GO:0045834	0.143612184994421	0.935489911252486	6	125	positive regulation of lipid metabolic process	BP	13581	382
GO:0010757	0.143863750341651	0.991226565394465	1	5	negative regulation of plasminogen activation	BP	13581	382
GO:0043583	0.143878475505536	0.923472053693366	9	205	ear development	BP	13581	382
GO:0006213	0.143879837527629	0.971523192460566	2	26	pyrimidine nucleoside metabolic process	BP	13581	382
GO:0030838	0.144072428010981	0.948296945792291	4	72	positive regulation of actin filament polymerization	BP	13581	382
GO:0019228	0.144354880958011	0.958019096099205	3	43	neuronal action potential	BP	13581	382
GO:0001101	0.144399314928302	0.908651093530199	16	419	response to acid chemical	BP	13581	382
GO:0038171	0.144636464408515	0.991129002420016	1	5	cannabinoid signaling pathway	BP	13581	382
GO:1900107	0.144653685493562	0.99112682153766	1	5	regulation of nodal signaling pathway	BP	13581	382
GO:0051534	0.144702072070351	0.991120692321744	1	5	negative regulation of NFAT protein import into nucleus	BP	13581	382
GO:0010758	0.144860778842194	0.971273930582498	2	25	regulation of macrophage chemotaxis	BP	13581	382
GO:0035469	0.144899379975936	0.991095675630194	1	5	determination of pancreatic left/right asymmetry	BP	13581	382
GO:0045932	0.145089920932266	0.971201242795424	2	25	negative regulation of muscle contraction	BP	13581	382
GO:0072615	0.145262609316295	0.991049523688821	1	5	interleukin-17 secretion	BP	13581	382
GO:0072191	0.145273108533914	0.991048187767435	1	5	ureter smooth muscle development	BP	13581	382
GO:0072193	0.145273108533914	0.991048187767435	1	5	ureter smooth muscle cell differentiation	BP	13581	382
GO:0006703	0.145376753264315	0.990677642828466	1	6	estrogen biosynthetic process	BP	13581	382
GO:0046959	0.145485346547501	0.991021159805177	1	5	habituation	BP	13581	382
GO:0046579	0.145640934228608	0.95737175817725	3	46	positive regulation of Ras protein signal transduction	BP	13581	382
GO:0052173	0.145921477414921	0.990965483371227	1	5	response to defenses of other organism involved in symbiotic interaction	BP	13581	382
GO:0052200	0.145921477414921	0.990965483371227	1	5	response to host defenses	BP	13581	382
GO:0075136	0.145921477414921	0.990965483371227	1	5	response to host	BP	13581	382
GO:0099132	0.146631425773278	0.956830088366363	3	50	ATP hydrolysis coupled cation transmembrane transport	BP	13581	382
GO:0097283	0.14717851785577	0.990803982891932	1	5	keratinocyte apoptotic process	BP	13581	382
GO:1902172	0.14717851785577	0.990803982891932	1	5	regulation of keratinocyte apoptotic process	BP	13581	382
GO:0051094	0.147355878720008	0.889191749955642	40	1150	positive regulation of developmental process	BP	13581	382
GO:0009448	0.147618992723214	0.990747031030605	1	5	gamma-aminobutyric acid metabolic process	BP	13581	382
GO:0097475	0.147855564095321	0.990716365760657	1	5	motor neuron migration	BP	13581	382
GO:0045991	0.147868650233427	0.990714667906633	1	5	carbon catabolite activation of transcription	BP	13581	382
GO:1903531	0.147984674764015	0.924162841110497	8	184	negative regulation of secretion by cell	BP	13581	382
GO:0051957	0.148044726318098	0.970401885934354	2	23	positive regulation of amino acid transport	BP	13581	382
GO:0009117	0.148403513281541	0.901851668237297	19	546	nucleotide metabolic process	BP	13581	382
GO:0021697	0.148453198735401	0.97035381031751	2	22	cerebellar cortex formation	BP	13581	382
GO:2000318	0.148533534845996	0.990628184760797	1	5	positive regulation of T-helper 17 type immune response	BP	13581	382
GO:0048813	0.148854400144375	0.92773791872856	7	141	dendrite morphogenesis	BP	13581	382
GO:0009120	0.148978458106741	0.990194643281643	1	6	deoxyribonucleoside metabolic process	BP	13581	382
GO:0008215	0.149293894198871	0.990151723255083	1	6	spermine metabolic process	BP	13581	382
GO:0006538	0.149421816575066	0.990511975962592	1	5	glutamate catabolic process	BP	13581	382
GO:1901214	0.149738976802808	0.911793967472623	12	301	regulation of neuron death	BP	13581	382
GO:0048512	0.15000308841878	0.955307306908819	3	53	circadian behavior	BP	13581	382
GO:0097305	0.150158369149394	0.913782568229837	11	275	response to alcohol	BP	13581	382
GO:1902532	0.150259375023991	0.9029802126217	17	440	negative regulation of intracellular signal transduction	BP	13581	382
GO:0007620	0.150555548152103	0.969516570647707	2	24	copulation	BP	13581	382
GO:0048168	0.150936501476618	0.94497042227509	4	69	regulation of neuronal synaptic plasticity	BP	13581	382
GO:0033602	0.1513478964783	0.990257369674661	1	5	negative regulation of dopamine secretion	BP	13581	382
GO:0045165	0.151618857769997	0.918439967319604	9	204	cell fate commitment	BP	13581	382
GO:0031999	0.151626590214444	0.989831219439526	1	6	negative regulation of fatty acid beta-oxidation	BP	13581	382
GO:0035106	0.151740957903109	0.990204968679128	1	5	operant conditioning	BP	13581	382
GO:0032070	0.151905927694528	0.989792472381964	1	6	regulation of deoxyribonuclease activity	BP	13581	382
GO:0043550	0.151972175275722	0.954704172148072	3	45	regulation of lipid kinase activity	BP	13581	382
GO:2001023	0.152278119318895	0.990133114015894	1	5	regulation of response to drug	BP	13581	382
GO:0051209	0.152476799913611	0.936394844920627	5	100	release of sequestered calcium ion into cytosol	BP	13581	382
GO:0051283	0.152476799913611	0.936394844920627	5	100	negative regulation of sequestering of calcium ion	BP	13581	382
GO:0050679	0.152810024249633	0.925225078017384	7	153	positive regulation of epithelial cell proliferation	BP	13581	382
GO:0060260	0.15281927309781	0.968778810720244	2	24	regulation of transcription initiation from RNA polymerase II promoter	BP	13581	382
GO:0009445	0.153317232550821	0.989595506749115	1	6	putrescine metabolic process	BP	13581	382
GO:0019348	0.153629791100231	0.989551613353311	1	6	dolichol metabolic process	BP	13581	382
GO:2000969	0.15366353999079	0.989946493345008	1	5	positive regulation of AMPA receptor activity	BP	13581	382
GO:0033500	0.153877459471901	0.91389135869039	10	241	carbohydrate homeostasis	BP	13581	382
GO:0042593	0.153877459471901	0.91389135869039	10	241	glucose homeostasis	BP	13581	382
GO:0072521	0.154038005697319	0.900098193145842	17	483	purine-containing compound metabolic process	BP	13581	382
GO:0007176	0.154256145068741	0.968306831414831	2	24	regulation of epidermal growth factor-activated receptor activity	BP	13581	382
GO:0060385	0.154502327492761	0.98983259657659	1	5	axonogenesis involved in innervation	BP	13581	382
GO:0016199	0.154829792220937	0.989787944617745	1	5	axon midline choice point recognition	BP	13581	382
GO:0035066	0.154996425594303	0.967988483218349	2	25	positive regulation of histone acetylation	BP	13581	382
GO:0060449	0.155126442644238	0.989050048601173	1	7	bud elongation involved in lung branching	BP	13581	382
GO:0021869	0.155331107034803	0.98971938414024	1	5	forebrain ventricular zone progenitor cell division	BP	13581	382
GO:0003056	0.155368491352772	0.989305640876394	1	6	regulation of vascular smooth muscle contraction	BP	13581	382
GO:0010216	0.155528028755092	0.989692385677925	1	5	maintenance of DNA methylation	BP	13581	382
GO:0061038	0.155795701445447	0.989655626285005	1	5	uterus morphogenesis	BP	13581	382
GO:0007009	0.156199254743815	0.942332676149957	4	69	plasma membrane organization	BP	13581	382
GO:0051282	0.15642345920117	0.934207125074322	5	101	regulation of sequestering of calcium ion	BP	13581	382
GO:0032446	0.156426790708865	0.892646389638428	22	599	protein modification by small protein conjugation	BP	13581	382
GO:0050896	0.156459546395302	0.867613821284317	183	6043	response to stimulus	BP	13581	382
GO:0015812	0.156506630320568	0.967733260472185	2	22	gamma-aminobutyric acid transport	BP	13581	382
GO:1900182	0.156580159093151	0.927987912686121	6	121	positive regulation of protein localization to nucleus	BP	13581	382
GO:2000253	0.156658760235969	0.98882531329543	1	7	positive regulation of feeding behavior	BP	13581	382
GO:0009952	0.156716428787173	0.922850236106767	7	149	anterior/posterior pattern specification	BP	13581	382
GO:0032620	0.156717406178017	0.967347077147044	2	26	interleukin-17 production	BP	13581	382
GO:0007589	0.156976679410536	0.933875290610822	5	103	body fluid secretion	BP	13581	382
GO:0014719	0.157523877488366	0.988996470383935	1	6	skeletal muscle satellite cell activation	BP	13581	382
GO:0008216	0.157966566781756	0.988631576135712	1	7	spermidine metabolic process	BP	13581	382
GO:0051961	0.158478498225504	0.905711351518827	12	287	negative regulation of nervous system development	BP	13581	382
GO:0006498	0.158860803409417	0.988802330761413	1	6	N-terminal protein lipidation	BP	13581	382
GO:0003253	0.158869369510905	0.988801080988831	1	6	cardiac neural crest cell migration involved in outflow tract morphogenesis	BP	13581	382
GO:0098742	0.158885301432421	0.921576362125764	7	141	cell-cell adhesion via plasma-membrane adhesion molecules	BP	13581	382
GO:0010562	0.159437972151392	0.882951148298974	32	937	positive regulation of phosphorus metabolic process	BP	13581	382
GO:0045937	0.159437972151392	0.882951148298974	32	937	positive regulation of phosphate metabolic process	BP	13581	382
GO:0009065	0.159567731883062	0.966537272283982	2	24	glutamine family amino acid catabolic process	BP	13581	382
GO:0035303	0.160044367204051	0.925917570379966	6	123	regulation of dephosphorylation	BP	13581	382
GO:0002154	0.16030225709253	0.988590974915954	1	6	thyroid hormone mediated signaling pathway	BP	13581	382
GO:0045742	0.160458541615633	0.966158708520697	2	25	positive regulation of epidermal growth factor receptor signaling pathway	BP	13581	382
GO:0042321	0.160606599844788	0.988235056709094	1	7	negative regulation of circadian sleep/wake cycle, sleep	BP	13581	382
GO:0006753	0.160693190277847	0.892510202304603	19	552	nucleoside phosphate metabolic process	BP	13581	382
GO:0035637	0.161763380789479	0.924864000103219	6	126	multicellular organismal signaling	BP	13581	382
GO:0051208	0.16180221996592	0.93119781543164	5	102	sequestering of calcium ion	BP	13581	382
GO:0043552	0.161828467214523	0.965693324798151	2	25	positive regulation of phosphatidylinositol 3-kinase activity	BP	13581	382
GO:0010827	0.162062945850604	0.939263053340407	4	73	regulation of glucose transport	BP	13581	382
GO:2000058	0.162092427110055	0.965530452322527	2	26	regulation of protein ubiquitination involved in ubiquitin-dependent protein catabolic process	BP	13581	382
GO:0099131	0.162193954590781	0.949985195382608	3	52	ATP hydrolysis coupled ion transmembrane transport	BP	13581	382
GO:0046010	0.162198392871125	0.987755100308382	1	8	positive regulation of circadian sleep/wake cycle, non-REM sleep	BP	13581	382
GO:0010257	0.162330768310067	0.964877562597742	2	38	NADH dehydrogenase complex assembly	BP	13581	382
GO:0032981	0.162330768310067	0.964877562597742	2	38	mitochondrial respiratory chain complex I assembly	BP	13581	382
GO:0097031	0.162330768310067	0.964877562597742	2	38	mitochondrial respiratory chain complex I biogenesis	BP	13581	382
GO:0046850	0.162626291071925	0.949956191498739	3	47	regulation of bone remodeling	BP	13581	382
GO:0006465	0.16267849822939	0.98791877029966	1	7	signal peptide processing	BP	13581	382
GO:0031293	0.162826258769017	0.988215784184405	1	6	membrane protein intracellular domain proteolysis	BP	13581	382
GO:0070555	0.162926714422527	0.924092913462857	6	134	response to interleukin-1	BP	13581	382
GO:0002683	0.162968614351443	0.900270666991793	13	343	negative regulation of immune system process	BP	13581	382
GO:0060087	0.162969279459441	0.987874021413765	1	7	relaxation of vascular smooth muscle	BP	13581	382
GO:0035308	0.163206747522247	0.965222492912123	2	25	negative regulation of protein dephosphorylation	BP	13581	382
GO:0008627	0.163379392191976	0.988132691526305	1	6	intrinsic apoptotic signaling pathway in response to osmotic stress	BP	13581	382
GO:0033157	0.163426711367045	0.899969563394511	13	332	regulation of intracellular protein transport	BP	13581	382
GO:0045112	0.163745713213907	0.988077489744453	1	6	integrin biosynthetic process	BP	13581	382
GO:0055017	0.163821987472758	0.938337882361814	4	74	cardiac muscle tissue growth	BP	13581	382
GO:1902895	0.163878268803314	0.965072601076968	2	24	positive regulation of pri-miRNA transcription from RNA polymerase II promoter	BP	13581	382
GO:1901615	0.163972979467243	0.897597997366701	14	363	organic hydroxy compound metabolic process	BP	13581	382
GO:0043278	0.164272140429434	0.949148780751382	3	49	response to morphine	BP	13581	382
GO:1905521	0.164295619793368	0.964705569720999	2	27	regulation of macrophage migration	BP	13581	382
GO:0002676	0.164390986558702	0.987979917608252	1	6	regulation of chronic inflammatory response	BP	13581	382
GO:2000821	0.164563515869941	0.987953757041826	1	6	regulation of grooming behavior	BP	13581	382
GO:2000758	0.164763657139093	0.964612802105838	2	26	positive regulation of peptidyl-lysine acetylation	BP	13581	382
GO:1901522	0.16488974478065	0.964644022365309	2	25	positive regulation of transcription from RNA polymerase II promoter involved in cellular response to chemical stimulus	BP	13581	382
GO:1901292	0.165016587184975	0.948717664960139	3	52	nucleoside phosphate catabolic process	BP	13581	382
GO:0006305	0.165145735469689	0.94886518853893	3	46	DNA alkylation	BP	13581	382
GO:0006306	0.165145735469689	0.94886518853893	3	46	DNA methylation	BP	13581	382
GO:0043066	0.165187961886767	0.882269026026018	26	748	negative regulation of apoptotic process	BP	13581	382
GO:0042435	0.165405523025508	0.98782564559335	1	6	indole-containing compound biosynthetic process	BP	13581	382
GO:0030917	0.165409305067327	0.987495026132145	1	7	midbrain-hindbrain boundary development	BP	13581	382
GO:0035065	0.165514494811672	0.94862463182763	3	48	regulation of histone acetylation	BP	13581	382
GO:0014046	0.165520348189674	0.96435106959032	2	26	dopamine secretion	BP	13581	382
GO:0014059	0.165520348189674	0.96435106959032	2	26	regulation of dopamine secretion	BP	13581	382
GO:0050951	0.165543471478351	0.964418277254208	2	25	sensory perception of temperature stimulus	BP	13581	382
GO:0009987	0.165870227063633	0.867397227197875	309	10559	cellular process	BP	13581	382
GO:0035754	0.16592501696393	0.987414122817962	1	7	B cell chemotaxis	BP	13581	382
GO:1905244	0.16592578185525	0.987746124390914	1	6	regulation of modification of synaptic structure	BP	13581	382
GO:0019693	0.167012397519485	0.891847602596594	16	455	ribose phosphate metabolic process	BP	13581	382
GO:0021942	0.167226940109646	0.987546025263045	1	6	radial glia guided migration of Purkinje cell	BP	13581	382
GO:0046794	0.167287683920922	0.987536641199059	1	6	transport of virus	BP	13581	382
GO:0097352	0.1674172132202	0.963767985949809	2	25	autophagosome maturation	BP	13581	382
GO:0032811	0.167495312981291	0.987504536747752	1	6	negative regulation of epinephrine secretion	BP	13581	382
GO:0006547	0.167643202801232	0.987481642351064	1	6	histidine metabolic process	BP	13581	382
GO:1901679	0.16768769395265	0.987474750396519	1	6	nucleotide transmembrane transport	BP	13581	382
GO:0046889	0.167701905872152	0.936287177084937	4	76	positive regulation of lipid biosynthetic process	BP	13581	382
GO:0050942	0.168306852589785	0.987378627215392	1	6	positive regulation of pigment cell differentiation	BP	13581	382
GO:0010831	0.16846533241126	0.963324936719815	2	26	positive regulation of myotube differentiation	BP	13581	382
GO:0048489	0.168511299521153	0.920784654541747	6	129	synaptic vesicle transport	BP	13581	382
GO:0097480	0.168511299521153	0.920784654541747	6	129	establishment of synaptic vesicle localization	BP	13581	382
GO:0099003	0.168511299521153	0.920784654541747	6	129	vesicle-mediated transport in synapse	BP	13581	382
GO:0042447	0.168567955072601	0.987337973106614	1	6	hormone catabolic process	BP	13581	382
GO:0071514	0.16924569315568	0.963128763288137	2	25	genetic imprinting	BP	13581	382
GO:0005979	0.169408595934708	0.963071591634118	2	25	regulation of glycogen biosynthetic process	BP	13581	382
GO:0010962	0.169408595934708	0.963071591634118	2	25	regulation of glucan biosynthetic process	BP	13581	382
GO:0006469	0.169712605846882	0.906344182380958	9	217	negative regulation of protein kinase activity	BP	13581	382
GO:0008206	0.170075037225767	0.962837322199675	2	25	bile acid metabolic process	BP	13581	382
GO:0033363	0.170141220431447	0.962814024121896	2	25	secretory granule organization	BP	13581	382
GO:0060605	0.170251887612622	0.987074091846217	1	6	tube lumen cavitation	BP	13581	382
GO:0060662	0.170251887612622	0.987074091846217	1	6	salivary gland cavitation	BP	13581	382
GO:0051799	0.171040696331396	0.986949473535057	1	6	negative regulation of hair follicle development	BP	13581	382
GO:0061077	0.171059825732095	0.945999700465739	3	51	chaperone-mediated protein folding	BP	13581	382
GO:0006606	0.171274499286621	0.902007443012983	10	241	protein import into nucleus	BP	13581	382
GO:0014823	0.171420503004002	0.925749524227691	5	102	response to activity	BP	13581	382
GO:0009247	0.171636690133663	0.945734727815769	3	51	glycolipid biosynthetic process	BP	13581	382
GO:1901797	0.171657941431184	0.962125747786297	2	27	negative regulation of signal transduction by p53 class mediator	BP	13581	382
GO:0072235	0.171666566972395	0.98685013853847	1	6	metanephric distal tubule development	BP	13581	382
GO:0051459	0.171853635259507	0.985990289889645	1	9	regulation of corticotropin secretion	BP	13581	382
GO:0016601	0.171932348835933	0.962028155438901	2	27	Rac protein signal transduction	BP	13581	382
GO:0032844	0.172063869241021	0.888087417455717	16	433	regulation of homeostatic process	BP	13581	382
GO:0072659	0.172241294543357	0.904640313878877	9	216	protein localization to plasma membrane	BP	13581	382
GO:0009266	0.172363740840927	0.908401062205133	8	189	response to temperature stimulus	BP	13581	382
GO:1902416	0.172888164256816	0.986655083669192	1	6	positive regulation of mRNA binding	BP	13581	382
GO:0098903	0.173050499071496	0.986629046849737	1	6	regulation of membrane repolarization during action potential	BP	13581	382
GO:0071910	0.173452063849039	0.986564522507736	1	6	determination of liver left/right asymmetry	BP	13581	382
GO:0022602	0.173608674641691	0.924523114594623	5	100	ovulation cycle process	BP	13581	382
GO:0035356	0.17377676331316	0.986512226622814	1	6	cellular triglyceride homeostasis	BP	13581	382
GO:0046477	0.173847341893324	0.986500844792353	1	6	glycosylceramide catabolic process	BP	13581	382
GO:0009991	0.173967546950994	0.881089568521557	20	563	response to extracellular stimulus	BP	13581	382
GO:0030497	0.174016975871447	0.985834465594409	1	8	fatty acid elongation	BP	13581	382
GO:0021798	0.174050096905561	0.986102417039531	1	7	forebrain dorsal/ventral pattern formation	BP	13581	382
GO:0006936	0.174079671870707	0.900019121836952	10	251	muscle contraction	BP	13581	382
GO:0014055	0.174197771285436	0.98644425626182	1	6	acetylcholine secretion, neurotransmission	BP	13581	382
GO:0014056	0.174197771285436	0.98644425626182	1	6	regulation of acetylcholine secretion, neurotransmission	BP	13581	382
GO:0045990	0.174224800172749	0.98643988624314	1	6	carbon catabolite regulation of transcription	BP	13581	382
GO:0032960	0.174259291356714	0.986434308620662	1	6	regulation of inositol trisphosphate biosynthetic process	BP	13581	382
GO:0060437	0.174362223275819	0.986050631470613	1	7	lung growth	BP	13581	382
GO:0000820	0.174520087696698	0.986392094807927	1	6	regulation of glutamine family amino acid metabolic process	BP	13581	382
GO:0010825	0.174771189451882	0.986351383369407	1	6	positive regulation of centrosome duplication	BP	13581	382
GO:1901020	0.174842717774179	0.960851991422912	2	29	negative regulation of calcium ion transmembrane transporter activity	BP	13581	382
GO:0019220	0.174898507019182	0.863616228636986	47	1428	regulation of phosphate metabolic process	BP	13581	382
GO:0010746	0.17493264233061	0.986325172166881	1	6	regulation of plasma membrane long-chain fatty acid transport	BP	13581	382
GO:0018879	0.175500489103634	0.985860900165916	1	7	biphenyl metabolic process	BP	13581	382
GO:0010624	0.175802635890547	0.986183465279367	1	6	regulation of Schwann cell proliferation	BP	13581	382
GO:0016242	0.175927992256169	0.960753821288174	2	25	negative regulation of macroautophagy	BP	13581	382
GO:1903069	0.176611109228817	0.985674445375951	1	7	regulation of ER-associated ubiquitin-dependent protein catabolic process	BP	13581	382
GO:0006678	0.177320907564386	0.985934275545336	1	6	glucosylceramide metabolic process	BP	13581	382
GO:0007220	0.177511449506318	0.985522326419817	1	7	Notch receptor processing	BP	13581	382
GO:0048708	0.177633366806791	0.931029683544288	4	77	astrocyte differentiation	BP	13581	382
GO:0007613	0.177692238350451	0.915233712718789	6	125	memory	BP	13581	382
GO:0014072	0.177699259006419	0.942922928870479	3	51	response to isoquinoline alkaloid	BP	13581	382
GO:1900078	0.177705022303044	0.960028459623335	2	26	positive regulation of cellular response to insulin stimulus	BP	13581	382
GO:0035633	0.178029677499496	0.985817123334856	1	6	maintenance of permeability of blood-brain barrier	BP	13581	382
GO:0032370	0.178627311085327	0.942454034453412	3	52	positive regulation of lipid transport	BP	13581	382
GO:0009264	0.178662011235793	0.984635823613619	1	10	deoxyribonucleotide catabolic process	BP	13581	382
GO:0046386	0.178662011235793	0.984635823613619	1	10	deoxyribose phosphate catabolic process	BP	13581	382
GO:0017156	0.178807921394481	0.921459214097364	5	104	calcium ion regulated exocytosis	BP	13581	382
GO:2000671	0.179039621886917	0.985262145998138	1	7	regulation of motor neuron apoptotic process	BP	13581	382
GO:0021769	0.179165042868039	0.985628364959915	1	6	orbitofrontal cortex development	BP	13581	382
GO:0031284	0.179260114862442	0.984934126994642	1	8	positive regulation of guanylate cyclase activity	BP	13581	382
GO:2001259	0.179279542489816	0.942147630084464	3	52	positive regulation of cation channel activity	BP	13581	382
GO:0002866	0.179390545062227	0.984911348639285	1	8	positive regulation of acute inflammatory response to antigenic stimulus	BP	13581	382
GO:0032226	0.180031213483394	0.985091983289292	1	7	positive regulation of synaptic transmission, dopaminergic	BP	13581	382
GO:0042634	0.180210936440146	0.959199650225177	2	25	regulation of hair cycle	BP	13581	382
GO:0016553	0.180703675412264	0.984975984745385	1	7	base conversion or substitution editing	BP	13581	382
GO:0042542	0.180766743394633	0.907509005393771	7	167	response to hydrogen peroxide	BP	13581	382
GO:2000794	0.180821900622044	0.984955540909119	1	7	regulation of epithelial cell proliferation involved in lung morphogenesis	BP	13581	382
GO:0014060	0.181059701070495	0.984914374309427	1	7	regulation of epinephrine secretion	BP	13581	382
GO:0009150	0.181173334751213	0.882879462184058	15	431	purine ribonucleotide metabolic process	BP	13581	382
GO:0051174	0.181514368421368	0.857971680409145	47	1433	regulation of phosphorus metabolic process	BP	13581	382
GO:0061370	0.181528131959719	0.984535394069336	1	8	testosterone biosynthetic process	BP	13581	382
GO:0065009	0.181556541996003	0.851409470025261	75	2408	regulation of molecular function	BP	13581	382
GO:0018963	0.181595432802596	0.984821408928835	1	7	phthalate metabolic process	BP	13581	382
GO:0048745	0.181742976950432	0.958731449801687	2	24	smooth muscle tissue development	BP	13581	382
GO:0048087	0.181756731635355	0.984793358343788	1	7	positive regulation of developmental pigmentation	BP	13581	382
GO:0048664	0.18213722261759	0.984427354124488	1	8	neuron fate determination	BP	13581	382
GO:0002092	0.182315694549262	0.958426762960563	2	25	positive regulation of receptor internalization	BP	13581	382
GO:0017157	0.182480661174688	0.906446978191631	7	161	regulation of exocytosis	BP	13581	382
GO:0034314	0.182979017848907	0.957869951518867	2	29	Arp2/3 complex-mediated actin nucleation	BP	13581	382
GO:0071464	0.183001455541288	0.984575953597899	1	7	cellular response to hydrostatic pressure	BP	13581	382
GO:0051170	0.183139160112729	0.89371081783713	10	245	nuclear import	BP	13581	382
GO:0034764	0.183287795602004	0.911648342637549	6	137	positive regulation of transmembrane transport	BP	13581	382
GO:1900246	0.183324387480128	0.984925315442352	1	6	positive regulation of RIG-I signaling pathway	BP	13581	382
GO:0050869	0.183343368753327	0.957803935443855	2	28	negative regulation of B cell activation	BP	13581	382
GO:0043627	0.183568088106106	0.918692160912	5	103	response to estrogen	BP	13581	382
GO:1900118	0.183683927924731	0.984456043856836	1	7	negative regulation of execution phase of apoptosis	BP	13581	382
GO:0019896	0.183716386415174	0.984450328420925	1	7	axonal transport of mitochondrion	BP	13581	382
GO:0031646	0.183717180516377	0.957821030781821	2	26	positive regulation of neurological system process	BP	13581	382
GO:0042297	0.183994933394971	0.984810271249192	1	6	vocal learning	BP	13581	382
GO:0098596	0.183994933394971	0.984810271249192	1	6	imitative learning	BP	13581	382
GO:1905114	0.184153952559024	0.878948229714081	16	414	cell surface receptor signaling pathway involved in cell-cell signaling	BP	13581	382
GO:0000160	0.184315451174437	0.984755113269455	1	6	phosphorelay signal transduction system	BP	13581	382
GO:1901186	0.184436618198803	0.957472034596952	2	27	positive regulation of ERBB signaling pathway	BP	13581	382
GO:0006112	0.185650655125632	0.926709629754812	4	77	energy reserve metabolic process	BP	13581	382
GO:0030224	0.18576781760518	0.957056904970269	2	26	monocyte differentiation	BP	13581	382
GO:1903131	0.18576781760518	0.957056904970269	2	26	mononuclear cell differentiation	BP	13581	382
GO:0098909	0.186006796532253	0.984044150507826	1	7	regulation of cardiac muscle cell action potential involved in regulation of contraction	BP	13581	382
GO:0060837	0.186221900408123	0.984005713001134	1	7	blood vessel endothelial cell differentiation	BP	13581	382
GO:0010996	0.186514515831966	0.956777250285566	2	26	response to auditory stimulus	BP	13581	382
GO:0008154	0.186576875791962	0.90379406801064	7	160	actin polymerization or depolymerization	BP	13581	382
GO:0046888	0.187350348980278	0.925680613551252	4	82	negative regulation of hormone secretion	BP	13581	382
GO:0046626	0.18739101682616	0.938326088188362	3	51	regulation of insulin receptor signaling pathway	BP	13581	382
GO:0070527	0.187527141117545	0.938224320912316	3	52	platelet aggregation	BP	13581	382
GO:0060315	0.187563530724888	0.983003046236224	1	10	negative regulation of ryanodine-sensitive calcium-release channel activity	BP	13581	382
GO:0010700	0.18827709981732	0.983315529719182	1	8	negative regulation of norepinephrine secretion	BP	13581	382
GO:0071907	0.188545779307394	0.983587256242256	1	7	determination of digestive tract left/right asymmetry	BP	13581	382
GO:0086064	0.18890710862634	0.983521665976396	1	7	cell communication by electrical coupling involved in cardiac conduction	BP	13581	382
GO:0003298	0.189029669169303	0.955593913555115	2	29	physiological muscle hypertrophy	BP	13581	382
GO:0003301	0.189029669169303	0.955593913555115	2	29	physiological cardiac muscle hypertrophy	BP	13581	382
GO:0061049	0.189029669169303	0.955593913555115	2	29	cell growth involved in cardiac muscle cell development	BP	13581	382
GO:0001661	0.189746786373734	0.983368695589676	1	7	conditioned taste aversion	BP	13581	382
GO:0050768	0.189980450630995	0.885756281680399	11	270	negative regulation of neurogenesis	BP	13581	382
GO:2000427	0.190333670377328	0.983261323220178	1	7	positive regulation of apoptotic cell clearance	BP	13581	382
GO:0008610	0.190532155591782	0.874001594581106	16	440	lipid biosynthetic process	BP	13581	382
GO:2000303	0.190568804493275	0.982889894577749	1	8	regulation of ceramide biosynthetic process	BP	13581	382
GO:0051592	0.190919851286816	0.906913439469434	6	133	response to calcium ion	BP	13581	382
GO:0006366	0.19107609113615	0.848772763735827	50	1506	transcription from RNA polymerase II promoter	BP	13581	382
GO:0030851	0.19151594688182	0.954644276477777	2	29	granulocyte differentiation	BP	13581	382
GO:0001574	0.191727359950378	0.982672505209649	1	8	ganglioside biosynthetic process	BP	13581	382
GO:0045542	0.19178605109196	0.982993992450717	1	7	positive regulation of cholesterol biosynthetic process	BP	13581	382
GO:0090205	0.19178605109196	0.982993992450717	1	7	positive regulation of cholesterol metabolic process	BP	13581	382
GO:1904468	0.191867320551521	0.982646142482135	1	8	negative regulation of tumor necrosis factor secretion	BP	13581	382
GO:0046427	0.191890118744545	0.935915878358687	3	58	positive regulation of JAK-STAT cascade	BP	13581	382
GO:1904894	0.191890118744545	0.935915878358687	3	58	positive regulation of STAT cascade	BP	13581	382
GO:0019751	0.192199658937929	0.923098591612909	4	78	polyol metabolic process	BP	13581	382
GO:0014002	0.19223203796815	0.954369212942145	2	29	astrocyte development	BP	13581	382
GO:0006995	0.192421251464674	0.982541591768479	1	8	cellular response to nitrogen starvation	BP	13581	382
GO:0043562	0.192421251464674	0.982541591768479	1	8	cellular response to nitrogen levels	BP	13581	382
GO:2000601	0.19275352985185	0.982814637847648	1	7	positive regulation of Arp2/3 complex-mediated actin nucleation	BP	13581	382
GO:0090218	0.192963419222747	0.954162654062465	2	28	positive regulation of lipid kinase activity	BP	13581	382
GO:0008283	0.193049349502217	0.846427421626414	52	1616	cell proliferation	BP	13581	382
GO:0032377	0.193253115347656	0.982721622686878	1	7	regulation of intracellular lipid transport	BP	13581	382
GO:0032380	0.193253115347656	0.982721622686878	1	7	regulation of intracellular sterol transport	BP	13581	382
GO:0032383	0.193253115347656	0.982721622686878	1	7	regulation of intracellular cholesterol transport	BP	13581	382
GO:0048247	0.193973933093911	0.953241932911871	2	37	lymphocyte chemotaxis	BP	13581	382
GO:0010611	0.194459150708317	0.934857413083422	3	52	regulation of cardiac muscle hypertrophy	BP	13581	382
GO:0046958	0.194717275217381	0.982447446213321	1	7	nonassociative learning	BP	13581	382
GO:0006641	0.194773736525274	0.92162954882635	4	80	triglyceride metabolic process	BP	13581	382
GO:1902514	0.19486634892639	0.982419399238365	1	7	regulation of calcium ion transmembrane transport via high voltage-gated calcium channel	BP	13581	382
GO:0043069	0.195012298429855	0.858107433369659	26	764	negative regulation of programmed cell death	BP	13581	382
GO:0060024	0.195167669037419	0.982362634015133	1	7	rhythmic synaptic transmission	BP	13581	382
GO:0033692	0.195211421873878	0.934566280077423	3	50	cellular polysaccharide biosynthetic process	BP	13581	382
GO:0016093	0.19537687672513	0.981977971867194	1	8	polyprenol metabolic process	BP	13581	382
GO:1903430	0.195399374061628	0.981973644458756	1	8	negative regulation of cell maturation	BP	13581	382
GO:0043276	0.195417247954048	0.953296150109322	2	27	anoikis	BP	13581	382
GO:0042987	0.195456042213019	0.9531987590573	2	28	amyloid precursor protein catabolic process	BP	13581	382
GO:0007219	0.195905342770555	0.903726156179884	6	136	Notch signaling pathway	BP	13581	382
GO:0031644	0.196158328327647	0.920797235096817	4	83	regulation of neurological system process	BP	13581	382
GO:0009154	0.196381004450426	0.95283894509082	2	28	purine ribonucleotide catabolic process	BP	13581	382
GO:0042761	0.196444650195057	0.981501147424633	1	9	very long-chain fatty acid biosynthetic process	BP	13581	382
GO:0051348	0.196640263660203	0.884068987628514	10	257	negative regulation of transferase activity	BP	13581	382
GO:0098712	0.196782954110429	0.982056635090912	1	7	L-glutamate import across plasma membrane	BP	13581	382
GO:1903802	0.196782954110429	0.982056635090912	1	7	L-glutamate(1-) import across plasma membrane	BP	13581	382
GO:0046015	0.19692967272189	0.982028698857325	1	7	regulation of transcription by glucose	BP	13581	382
GO:1903320	0.197391562130692	0.891541176356895	8	196	regulation of protein modification by small protein conjugation or removal	BP	13581	382
GO:0006145	0.19750862557384	0.98191823134947	1	7	purine nucleobase catabolic process	BP	13581	382
GO:0043615	0.197632788340898	0.981541230722075	1	8	astrocyte cell migration	BP	13581	382
GO:0007595	0.197761462734855	0.933193978547993	3	53	lactation	BP	13581	382
GO:0018894	0.197819366053701	0.98150485492808	1	8	dibenzo-p-dioxin metabolic process	BP	13581	382
GO:1903052	0.198529747830949	0.909743822069833	5	105	positive regulation of proteolysis involved in cellular protein catabolic process	BP	13581	382
GO:0042636	0.198679667197646	0.981693662621656	1	7	negative regulation of hair cycle	BP	13581	382
GO:0060717	0.198745487820698	0.981680995486973	1	7	chorion development	BP	13581	382
GO:1903828	0.198837420928183	0.901857517894191	6	136	negative regulation of cellular protein localization	BP	13581	382
GO:0060158	0.198878609839868	0.981297602796844	1	8	phospholipase C-activating dopamine receptor signaling pathway	BP	13581	382
GO:0006972	0.198896428892888	0.951776082037758	2	29	hyperosmotic response	BP	13581	382
GO:0042063	0.198957705268403	0.879186192544096	11	280	gliogenesis	BP	13581	382
GO:0008654	0.199134541440037	0.901667631652082	6	136	phospholipid biosynthetic process	BP	13581	382
GO:0031622	0.199175536717347	0.981239280418465	1	8	positive regulation of fever generation	BP	13581	382
GO:1902166	0.199297850441951	0.981215226816967	1	8	negative regulation of intrinsic apoptotic signaling pathway in response to DNA damage by p53 class mediator	BP	13581	382
GO:1990637	0.199333913154364	0.981208131703753	1	8	response to prolactin	BP	13581	382
GO:0046488	0.199431940971595	0.909229404424585	5	103	phosphatidylinositol metabolic process	BP	13581	382
GO:0048242	0.199837968351622	0.981108809332604	1	8	epinephrine secretion	BP	13581	382
GO:0021680	0.199887642479565	0.951641346348915	2	26	cerebellar Purkinje cell layer development	BP	13581	382
GO:0031396	0.200217693454415	0.894735268451076	7	168	regulation of protein ubiquitination	BP	13581	382
GO:1905216	0.200355434109325	0.981369675025891	1	7	positive regulation of RNA binding	BP	13581	382
GO:0010459	0.200359193242767	0.98049903565403	1	10	negative regulation of heart rate	BP	13581	382
GO:0061526	0.200409960500844	0.981359081006164	1	7	acetylcholine secretion	BP	13581	382
GO:1901897	0.200761372159359	0.9812907258875	1	7	regulation of relaxation of cardiac muscle	BP	13581	382
GO:0015866	0.200821699718625	0.980914147111434	1	8	ADP transport	BP	13581	382
GO:0051057	0.200926604892368	0.931621358851914	3	53	positive regulation of small GTPase mediated signal transduction	BP	13581	382
GO:0061515	0.2011784500238	0.931495669084518	3	53	myeloid cell development	BP	13581	382
GO:0014054	0.201443986991339	0.981157556481867	1	7	positive regulation of gamma-aminobutyric acid secretion	BP	13581	382
GO:0050932	0.201595231040143	0.980760316010409	1	8	regulation of pigment cell differentiation	BP	13581	382
GO:0071230	0.201837426683488	0.917719300191908	4	78	cellular response to amino acid stimulus	BP	13581	382
GO:0060419	0.201846012510186	0.917669063709184	4	80	heart growth	BP	13581	382
GO:2000270	0.201853367648935	0.98107744436266	1	7	negative regulation of fibroblast apoptotic process	BP	13581	382
GO:1901096	0.202135775021418	0.981022071673378	1	7	regulation of autophagosome maturation	BP	13581	382
GO:0010769	0.202576575962457	0.87658120684393	11	269	regulation of cell morphogenesis involved in differentiation	BP	13581	382
GO:1990823	0.202728388258129	0.907178111976759	5	106	response to leukemia inhibitory factor	BP	13581	382
GO:1990830	0.202728388258129	0.907178111976759	5	106	cellular response to leukemia inhibitory factor	BP	13581	382
GO:0006636	0.202951217247315	0.950023298710886	2	31	unsaturated fatty acid biosynthetic process	BP	13581	382
GO:0098700	0.203040804766278	0.980844023943563	1	7	neurotransmitter loading into synaptic vesicle	BP	13581	382
GO:0098908	0.203046374501643	0.980469912893101	1	8	regulation of neuronal action potential	BP	13581	382
GO:0000122	0.203241882974921	0.854344455363436	23	643	negative regulation of transcription from RNA polymerase II promoter	BP	13581	382
GO:1902231	0.203421405813008	0.980394475776068	1	8	positive regulation of intrinsic apoptotic signaling pathway in response to DNA damage	BP	13581	382
GO:1902804	0.203514655453541	0.980375694098967	1	8	negative regulation of synaptic vesicle transport	BP	13581	382
GO:0050999	0.203753006291649	0.949702060077915	2	31	regulation of nitric-oxide synthase activity	BP	13581	382
GO:0044262	0.203921217256541	0.882664113334058	9	220	cellular carbohydrate metabolic process	BP	13581	382
GO:0048246	0.203980429953007	0.949544399530942	2	32	macrophage chemotaxis	BP	13581	382
GO:0010613	0.204216601406119	0.949663025024722	2	29	positive regulation of cardiac muscle hypertrophy	BP	13581	382
GO:0014742	0.204216601406119	0.949663025024722	2	29	positive regulation of muscle hypertrophy	BP	13581	382
GO:0070257	0.204313618608491	0.980214370505062	1	8	positive regulation of mucus secretion	BP	13581	382
GO:0040036	0.204351509494234	0.949690662948447	2	28	regulation of fibroblast growth factor receptor signaling pathway	BP	13581	382
GO:0016567	0.204375985614515	0.857023526430019	20	560	protein ubiquitination	BP	13581	382
GO:0019227	0.204488046182577	0.980179054924665	1	8	neuronal action potential propagation	BP	13581	382
GO:0098870	0.204488046182577	0.980179054924665	1	8	action potential propagation	BP	13581	382
GO:0006968	0.204627234646201	0.980150849400681	1	8	cellular defense response	BP	13581	382
GO:0046880	0.204668867194572	0.980142408617421	1	8	regulation of follicle-stimulating hormone secretion	BP	13581	382
GO:2000756	0.205454833158955	0.929311149051361	3	54	regulation of peptidyl-lysine acetylation	BP	13581	382
GO:0071447	0.205512897735377	0.979674329954841	1	9	cellular response to hydroperoxide	BP	13581	382
GO:1902229	0.205530313160446	0.949058604578631	2	30	regulation of intrinsic apoptotic signaling pathway in response to DNA damage	BP	13581	382
GO:0033238	0.205583188712734	0.949114101716537	2	29	regulation of cellular amine metabolic process	BP	13581	382
GO:0050771	0.205786846827139	0.929261425268329	3	51	negative regulation of axonogenesis	BP	13581	382
GO:0036005	0.2058930138767	0.979893343478635	1	8	response to macrophage colony-stimulating factor	BP	13581	382
GO:0036006	0.2058930138767	0.979893343478635	1	8	cellular response to macrophage colony-stimulating factor stimulus	BP	13581	382
GO:0021796	0.206308974770897	0.980193503771139	1	7	cerebral cortex regionalization	BP	13581	382
GO:0051953	0.206380184397327	0.948715560472639	2	30	negative regulation of amine transport	BP	13581	382
GO:0051583	0.206516508918026	0.979466383265193	1	9	dopamine uptake involved in synaptic transmission	BP	13581	382
GO:0051934	0.206516508918026	0.979466383265193	1	9	catecholamine uptake involved in synaptic transmission	BP	13581	382
GO:0035646	0.206764112304725	0.979715077018708	1	8	endosome to melanosome transport	BP	13581	382
GO:0043476	0.206764112304725	0.979715077018708	1	8	pigment accumulation	BP	13581	382
GO:0043482	0.206764112304725	0.979715077018708	1	8	cellular pigment accumulation	BP	13581	382
GO:0043485	0.206764112304725	0.979715077018708	1	8	endosome to pigment granule transport	BP	13581	382
GO:0048757	0.206764112304725	0.979715077018708	1	8	pigment granule maturation	BP	13581	382
GO:0060509	0.206920632175346	0.979682954821662	1	8	Type I pneumocyte differentiation	BP	13581	382
GO:0014743	0.206939533800062	0.928559939353686	3	54	regulation of muscle hypertrophy	BP	13581	382
GO:0061309	0.207194351225158	0.979626713380713	1	8	cardiac neural crest cell development involved in outflow tract morphogenesis	BP	13581	382
GO:0001942	0.208404825987513	0.913941413745446	4	80	hair follicle development	BP	13581	382
GO:0006163	0.208513551191462	0.861915384540942	15	443	purine nucleotide metabolic process	BP	13581	382
GO:0070857	0.208551822566191	0.979346535902576	1	8	regulation of bile acid biosynthetic process	BP	13581	382
GO:0046425	0.208632468184064	0.903452187336599	5	113	regulation of JAK-STAT cascade	BP	13581	382
GO:1904892	0.208632468184064	0.903452187336599	5	113	regulation of STAT cascade	BP	13581	382
GO:1903242	0.209900770369627	0.979464842219213	1	7	regulation of cardiac muscle hypertrophy in response to stress	BP	13581	382
GO:0035630	0.210182787767231	0.979007141444302	1	8	bone mineralization involved in bone maturation	BP	13581	382
GO:0010649	0.210266822933299	0.978989572221028	1	8	regulation of cell communication by electrical coupling	BP	13581	382
GO:0034763	0.210361221085284	0.912731105576419	4	84	negative regulation of transmembrane transport	BP	13581	382
GO:0071321	0.21058769854525	0.979323843125475	1	7	cellular response to cGMP	BP	13581	382
GO:0090075	0.210906978061718	0.946872007365841	2	30	relaxation of muscle	BP	13581	382
GO:0044092	0.211117639430633	0.843049617747367	28	843	negative regulation of molecular function	BP	13581	382
GO:0048680	0.211243654177416	0.978221146304834	1	10	positive regulation of axon regeneration	BP	13581	382
GO:0099550	0.211491829390898	0.979137454729362	1	7	trans-synaptic signaling, modulating synaptic transmission	BP	13581	382
GO:0043491	0.211493560996158	0.893638843843908	6	140	protein kinase B signaling	BP	13581	382
GO:0032277	0.211643131464514	0.978386096803946	1	9	negative regulation of gonadotropin secretion	BP	13581	382
GO:0034982	0.211648072887597	0.978699641337131	1	8	mitochondrial protein processing	BP	13581	382
GO:0045924	0.211777162332579	0.978357447362787	1	9	regulation of female receptivity	BP	13581	382
GO:0045980	0.212021225340162	0.925893035521006	3	56	negative regulation of nucleotide metabolic process	BP	13581	382
GO:1900543	0.212021225340162	0.925893035521006	3	56	negative regulation of purine nucleotide metabolic process	BP	13581	382
GO:0048739	0.212173021713742	0.978588881450274	1	8	cardiac muscle fiber development	BP	13581	382
GO:0043122	0.212548346137979	0.881040312857193	8	197	regulation of I-kappaB kinase/NF-kappaB signaling	BP	13581	382
GO:2000249	0.212665854842021	0.946002296508609	2	32	regulation of actin cytoskeleton reorganization	BP	13581	382
GO:1902513	0.212686777669234	0.978480178493006	1	8	regulation of organelle transport along microtubule	BP	13581	382
GO:0001547	0.213009379519819	0.978411766696704	1	8	antral ovarian follicle growth	BP	13581	382
GO:0045987	0.213332039451254	0.945726425282556	2	32	positive regulation of smooth muscle contraction	BP	13581	382
GO:0002118	0.213826321900916	0.977660448813365	1	10	aggressive behavior	BP	13581	382
GO:0015870	0.213936167586955	0.978214567499449	1	8	acetylcholine transport	BP	13581	382
GO:0032411	0.214603918867587	0.910279892234838	4	84	positive regulation of transporter activity	BP	13581	382
GO:0006730	0.214695419751363	0.945231556332116	2	31	one-carbon metabolic process	BP	13581	382
GO:1903961	0.215089010186768	0.977967896665192	1	8	positive regulation of anion transmembrane transport	BP	13581	382
GO:0042127	0.215119511152352	0.830583712922097	43	1340	regulation of cell proliferation	BP	13581	382
GO:0022404	0.215417452175808	0.90987459801434	4	81	molting cycle process	BP	13581	382
GO:0022405	0.215417452175808	0.90987459801434	4	81	hair cycle process	BP	13581	382
GO:0045667	0.215499931792428	0.899231887803838	5	110	regulation of osteoblast differentiation	BP	13581	382
GO:0060325	0.215558194311813	0.94503150045579	2	29	face morphogenesis	BP	13581	382
GO:0030259	0.215568338878121	0.977864887510617	1	8	lipid glycosylation	BP	13581	382
GO:0016477	0.21609852684628	0.833893869493247	35	1036	cell migration	BP	13581	382
GO:0008064	0.21624652470018	0.890545993563847	6	138	regulation of actin polymerization or depolymerization	BP	13581	382
GO:0030832	0.21624652470018	0.890545993563847	6	138	regulation of actin filament length	BP	13581	382
GO:0090153	0.21644952775215	0.977345714681427	1	9	regulation of sphingolipid biosynthetic process	BP	13581	382
GO:1905038	0.21644952775215	0.977345714681427	1	9	regulation of membrane lipid metabolic process	BP	13581	382
GO:0021924	0.216469783622428	0.977341273406863	1	9	cell proliferation in external granule layer	BP	13581	382
GO:0021930	0.216469783622428	0.977341273406863	1	9	cerebellar granule cell precursor proliferation	BP	13581	382
GO:1901385	0.216524924171937	0.94432798432243	2	33	regulation of voltage-gated calcium channel activity	BP	13581	382
GO:0050688	0.21653993240069	0.923595161448917	3	55	regulation of defense response to virus	BP	13581	382
GO:0048791	0.216670298859628	0.944485098372169	2	30	calcium ion-regulated exocytosis of neurotransmitter	BP	13581	382
GO:0032229	0.217077273399922	0.977538890895344	1	8	negative regulation of synaptic transmission, GABAergic	BP	13581	382
GO:0032413	0.217225747563918	0.923129878562917	3	58	negative regulation of ion transmembrane transporter activity	BP	13581	382
GO:0032905	0.21759898946802	0.977425568290958	1	8	transforming growth factor beta1 production	BP	13581	382
GO:0032908	0.21759898946802	0.977425568290958	1	8	regulation of transforming growth factor beta1 production	BP	13581	382
GO:0032075	0.217756108581666	0.977058257452069	1	9	positive regulation of nuclease activity	BP	13581	382
GO:0046607	0.218132646752799	0.977309327844849	1	8	positive regulation of centrosome cycle	BP	13581	382
GO:0045746	0.218158894906196	0.94378307914826	2	31	negative regulation of Notch signaling pathway	BP	13581	382
GO:1901985	0.218681371419082	0.943563176552159	2	31	positive regulation of protein acetylation	BP	13581	382
GO:0046007	0.219379980529269	0.976698220690237	1	9	negative regulation of activated T cell proliferation	BP	13581	382
GO:0051775	0.219821480048373	0.976599801373906	1	9	response to redox state	BP	13581	382
GO:0001682	0.219881520061018	0.976315211158267	1	10	tRNA 5'-leader removal	BP	13581	382
GO:0071073	0.220109574839412	0.976875856204241	1	8	positive regulation of phospholipid biosynthetic process	BP	13581	382
GO:0043588	0.220345348191586	0.875590773989735	8	192	skin development	BP	13581	382
GO:0044764	0.22055460179859	0.942851300714355	2	30	multi-organism cellular process	BP	13581	382
GO:0051179	0.221116368834976	0.810012366794541	140	4578	localization	BP	13581	382
GO:1902415	0.22111867764897	0.976652855712208	1	8	regulation of mRNA binding	BP	13581	382
GO:0038180	0.221157399194833	0.976644275227229	1	8	nerve growth factor signaling pathway	BP	13581	382
GO:0090662	0.221206143522456	0.920978185193628	3	60	ATP hydrolysis coupled transmembrane transport	BP	13581	382
GO:0098773	0.221321537276727	0.906400187762608	4	82	skin epidermis development	BP	13581	382
GO:0048845	0.221380374685233	0.976594831313228	1	8	venous blood vessel morphogenesis	BP	13581	382
GO:0001885	0.221540537846004	0.92102147161065	3	54	endothelial cell development	BP	13581	382
GO:0030818	0.221636743093578	0.942392540468378	2	30	negative regulation of cAMP biosynthetic process	BP	13581	382
GO:0051048	0.221901617487206	0.874389510194563	8	206	negative regulation of secretion	BP	13581	382
GO:0072201	0.221920234335593	0.976474881316226	1	8	negative regulation of mesenchymal cell proliferation	BP	13581	382
GO:0030325	0.22218221061924	0.942005033197732	2	32	adrenal gland development	BP	13581	382
GO:0018298	0.222308818115449	0.97604106111943	1	9	protein-chromophore linkage	BP	13581	382
GO:0050803	0.222654478980822	0.886395528114756	6	131	regulation of synapse structure or activity	BP	13581	382
GO:0048170	0.22272008295486	0.976296544527084	1	8	positive regulation of long-term neuronal synaptic plasticity	BP	13581	382
GO:0015816	0.222810087177994	0.976276430488287	1	8	glycine transport	BP	13581	382
GO:0045759	0.223085867871135	0.975865023020073	1	9	negative regulation of action potential	BP	13581	382
GO:0003208	0.223109129090932	0.920116213986236	3	56	cardiac ventricle morphogenesis	BP	13581	382
GO:0048241	0.22329675684249	0.975817124515169	1	9	epinephrine transport	BP	13581	382
GO:0097553	0.22333280923237	0.894256864286541	5	113	calcium ion transmembrane import into cytosol	BP	13581	382
GO:0072530	0.223479007032705	0.976126646656533	1	8	purine-containing compound transmembrane transport	BP	13581	382
GO:0031620	0.223526421972879	0.975764902019768	1	9	regulation of fever generation	BP	13581	382
GO:0044728	0.223921057909245	0.919726074945994	3	55	DNA methylation or demethylation	BP	13581	382
GO:0043589	0.224147423196834	0.975976456861472	1	8	skin morphogenesis	BP	13581	382
GO:0051896	0.224381369919986	0.893591670228477	5	113	regulation of protein kinase B signaling	BP	13581	382
GO:0010563	0.224509871648879	0.8437902418439	18	505	negative regulation of phosphorus metabolic process	BP	13581	382
GO:0045936	0.224509871648879	0.8437902418439	18	505	negative regulation of phosphate metabolic process	BP	13581	382
GO:0060964	0.224912954697768	0.941081737396403	2	29	regulation of gene silencing by miRNA	BP	13581	382
GO:0051458	0.225250299001533	0.974853794328387	1	11	corticotropin secretion	BP	13581	382
GO:0010970	0.225440352932472	0.892934080782523	5	112	transport along microtubule	BP	13581	382
GO:0099111	0.225440352932472	0.892934080782523	5	112	microtubule-based transport	BP	13581	382
GO:0032000	0.22589878396927	0.975580471749828	1	8	positive regulation of fatty acid beta-oxidation	BP	13581	382
GO:0031282	0.225959126014105	0.974921480041692	1	10	regulation of guanylate cyclase activity	BP	13581	382
GO:0001503	0.225968947014078	0.853121295951952	13	346	ossification	BP	13581	382
GO:0009215	0.22636682109754	0.974591605548117	1	11	purine deoxyribonucleoside triphosphate metabolic process	BP	13581	382
GO:0071333	0.226588358781963	0.883594128723288	6	146	cellular response to glucose stimulus	BP	13581	382
GO:1903523	0.226821038420177	0.94001255621779	2	32	negative regulation of blood circulation	BP	13581	382
GO:0042698	0.226910735620074	0.883469350514522	6	138	ovulation cycle	BP	13581	382
GO:0002315	0.227018139358265	0.975325513150089	1	8	marginal zone B cell differentiation	BP	13581	382
GO:0110053	0.22727732620491	0.870619449592966	8	198	regulation of actin filament organization	BP	13581	382
GO:0006658	0.227414328917742	0.975234921856141	1	8	phosphatidylserine metabolic process	BP	13581	382
GO:0015867	0.227500495500972	0.974851423327725	1	9	ATP transport	BP	13581	382
GO:0046320	0.22775594435843	0.939685554485031	2	31	regulation of fatty acid oxidation	BP	13581	382
GO:0015911	0.227823135348631	0.975141253557336	1	8	plasma membrane long-chain fatty acid transport	BP	13581	382
GO:1902001	0.227823135348631	0.975141253557336	1	8	fatty acid transmembrane transport	BP	13581	382
GO:0015871	0.227960976525078	0.975109626521187	1	8	choline transport	BP	13581	382
GO:0035235	0.228351361851092	0.939696793786272	2	28	ionotropic glutamate receptor signaling pathway	BP	13581	382
GO:0098598	0.228527313817081	0.974979449985151	1	8	learned vocalization behavior or vocal learning	BP	13581	382
GO:0045453	0.228794550969203	0.917054704224153	3	57	bone resorption	BP	13581	382
GO:0022027	0.228894920258756	0.974894752416363	1	8	interkinetic nuclear migration	BP	13581	382
GO:0048710	0.228927194546259	0.939098415431356	2	32	regulation of astrocyte differentiation	BP	13581	382
GO:0016074	0.228948892333774	0.973979531476008	1	11	snoRNA metabolic process	BP	13581	382
GO:0051241	0.229164517499967	0.824685894523093	32	968	negative regulation of multicellular organismal process	BP	13581	382
GO:0009611	0.22917122625105	0.841744209768006	17	490	response to wounding	BP	13581	382
GO:2000288	0.229178749255556	0.974460061837585	1	9	positive regulation of myoblast proliferation	BP	13581	382
GO:0006195	0.229320233987084	0.938927166807751	2	32	purine nucleotide catabolic process	BP	13581	382
GO:0000301	0.229410735302681	0.974775640606285	1	8	retrograde transport, vesicle recycling within Golgi	BP	13581	382
GO:0006816	0.229443991478472	0.85037911026229	13	360	calcium ion transport	BP	13581	382
GO:0006101	0.22956928594417	0.938897504562539	2	31	citrate metabolic process	BP	13581	382
GO:0042454	0.230159827161593	0.973932488178606	1	10	ribonucleoside catabolic process	BP	13581	382
GO:0044319	0.230210463348802	0.938702506147739	2	30	wound healing, spreading of cells	BP	13581	382
GO:0090505	0.230210463348802	0.938702506147739	2	30	epiboly involved in wound healing	BP	13581	382
GO:0031397	0.2302643067733	0.916123427950226	3	61	negative regulation of protein ubiquitination	BP	13581	382
GO:0046069	0.230300074072984	0.974569543203149	1	8	cGMP catabolic process	BP	13581	382
GO:0070305	0.23034390214225	0.974559362423941	1	8	response to cGMP	BP	13581	382
GO:0007200	0.230693776935162	0.900677995011689	4	89	phospholipase C-activating G-protein coupled receptor signaling pathway	BP	13581	382
GO:0045906	0.230840624954949	0.974443821746637	1	8	negative regulation of vasoconstriction	BP	13581	382
GO:0044331	0.231115611550143	0.974004246131644	1	9	cell-cell adhesion mediated by cadherin	BP	13581	382
GO:0120032	0.231346349540399	0.880478350978797	6	139	regulation of plasma membrane bounded cell projection assembly	BP	13581	382
GO:0060179	0.231590676015608	0.973891765701215	1	9	male mating behavior	BP	13581	382
GO:1902075	0.231773601911328	0.973848383030323	1	9	cellular response to salt	BP	13581	382
GO:0044264	0.231849713209861	0.900142457063668	4	82	cellular polysaccharide metabolic process	BP	13581	382
GO:0044070	0.231896908560894	0.888820198072534	5	111	regulation of anion transport	BP	13581	382
GO:0030815	0.232548013466093	0.937593463654702	2	31	negative regulation of cAMP metabolic process	BP	13581	382
GO:0090493	0.233017086957015	0.97324772112931	1	10	catecholamine uptake	BP	13581	382
GO:0090494	0.233017086957015	0.97324772112931	1	10	dopamine uptake	BP	13581	382
GO:0006793	0.233061544670648	0.804821170538461	79	2537	phosphorus metabolic process	BP	13581	382
GO:0098969	0.233075391628584	0.973538501097106	1	9	neurotransmitter receptor transport to postsynaptic membrane	BP	13581	382
GO:1903540	0.233075391628584	0.973538501097106	1	9	establishment of protein localization to postsynaptic membrane	BP	13581	382
GO:0010988	0.233587186119782	0.973109918363702	1	10	regulation of low-density lipoprotein particle clearance	BP	13581	382
GO:0070873	0.233633405650088	0.93703434000944	2	32	regulation of glycogen metabolic process	BP	13581	382
GO:0007169	0.234096870402588	0.837802849681044	17	475	transmembrane receptor protein tyrosine kinase signaling pathway	BP	13581	382
GO:0006084	0.234261017408594	0.936756842514121	2	32	acetyl-CoA metabolic process	BP	13581	382
GO:0030953	0.23427341576866	0.973637410166124	1	8	astral microtubule organization	BP	13581	382
GO:0042501	0.235070417080225	0.972749562424364	1	10	serine phosphorylation of STAT protein	BP	13581	382
GO:0044249	0.23522343447559	0.798223279743949	120	3968	cellular biosynthetic process	BP	13581	382
GO:0014074	0.235607051416702	0.8646456553967	8	197	response to purine-containing compound	BP	13581	382
GO:0008090	0.235657282158561	0.972606249268104	1	10	retrograde axonal transport	BP	13581	382
GO:0007193	0.23584148413871	0.913249691651693	3	57	adenylate cyclase-inhibiting G-protein coupled receptor signaling pathway	BP	13581	382
GO:0010612	0.236071162405421	0.973209554511505	1	8	regulation of cardiac muscle adaptation	BP	13581	382
GO:0045657	0.236418216251962	0.972733507652115	1	9	positive regulation of monocyte differentiation	BP	13581	382
GO:0071331	0.23703816254835	0.876520623837944	6	148	cellular response to hexose stimulus	BP	13581	382
GO:0070572	0.237040513755402	0.972009268190958	1	11	positive regulation of neuron projection regeneration	BP	13581	382
GO:0098597	0.237048213152178	0.972975418843908	1	8	observational learning	BP	13581	382
GO:0000050	0.237384426358815	0.972498343119683	1	9	urea cycle	BP	13581	382
GO:0021527	0.237731809489035	0.972096312452886	1	10	spinal cord association neuron differentiation	BP	13581	382
GO:0002688	0.237799593376169	0.896209268008211	4	98	regulation of leukocyte chemotaxis	BP	13581	382
GO:0021891	0.237848656424989	0.972384956867932	1	9	olfactory bulb interneuron development	BP	13581	382
GO:0008406	0.237877268756674	0.857978565229226	9	234	gonad development	BP	13581	382
GO:0060180	0.23807206327213	0.972012178135309	1	10	female mating behavior	BP	13581	382
GO:0006591	0.238246753127156	0.972287517509946	1	9	ornithine metabolic process	BP	13581	382
GO:0006906	0.238270725015542	0.884648926689946	5	114	vesicle fusion	BP	13581	382
GO:0021534	0.238756813594973	0.971842435219341	1	10	cell proliferation in hindbrain	BP	13581	382
GO:0061179	0.238779339400679	0.971836841636066	1	10	negative regulation of insulin secretion involved in cellular response to glucose stimulus	BP	13581	382
GO:0002098	0.239172646998228	0.972060156997181	1	9	tRNA wobble uridine modification	BP	13581	382
GO:2001223	0.239204453769072	0.972052328296116	1	9	negative regulation of neuron migration	BP	13581	382
GO:0070255	0.239578357402103	0.971638032226198	1	10	regulation of mucus secretion	BP	13581	382
GO:0007416	0.239669509969356	0.874939718170604	6	131	synapse assembly	BP	13581	382
GO:0022604	0.239932544750764	0.83723430107634	15	403	regulation of cell morphogenesis	BP	13581	382
GO:0046884	0.239996624802363	0.971533651111891	1	10	follicle-stimulating hormone secretion	BP	13581	382
GO:2000194	0.240009548594518	0.971530422518824	1	10	regulation of female gonad development	BP	13581	382
GO:0021700	0.240028888564668	0.856414425892356	9	229	developmental maturation	BP	13581	382
GO:0043086	0.240183927281381	0.827784382898069	20	597	negative regulation of catalytic activity	BP	13581	382
GO:0043409	0.240348833858304	0.874331946441467	6	142	negative regulation of MAPK cascade	BP	13581	382
GO:0002863	0.2404448787125	0.971156529013796	1	11	positive regulation of inflammatory response to antigenic stimulus	BP	13581	382
GO:0070997	0.240477051541279	0.844672028999203	12	333	neuron death	BP	13581	382
GO:2000425	0.240568955065367	0.971715333455931	1	9	regulation of apoptotic cell clearance	BP	13581	382
GO:0070071	0.240815666923939	0.971654163062165	1	9	proton-transporting two-sector ATPase complex assembly	BP	13581	382
GO:0042113	0.240981826945769	0.866628172882943	7	177	B cell activation	BP	13581	382
GO:0060174	0.241181177988473	0.971563402461848	1	9	limb bud formation	BP	13581	382
GO:0050909	0.241335177198718	0.933438081553277	2	34	sensory perception of taste	BP	13581	382
GO:0046849	0.241349338618874	0.894308980104486	4	85	bone remodeling	BP	13581	382
GO:0010647	0.241500084223195	0.807539974403404	43	1347	positive regulation of cell communication	BP	13581	382
GO:0042552	0.241576309632936	0.882577692724001	5	109	myelination	BP	13581	382
GO:0015758	0.241680835503469	0.882440808722846	5	113	glucose transport	BP	13581	382
GO:0060491	0.241818344521763	0.873338687118124	6	141	regulation of cell projection assembly	BP	13581	382
GO:0044557	0.242210519017092	0.970977618252153	1	10	relaxation of smooth muscle	BP	13581	382
GO:1990778	0.242356401817329	0.854629910538771	9	238	protein localization to cell periphery	BP	13581	382
GO:0006796	0.242387695250114	0.79673514351766	77	2478	phosphate-containing compound metabolic process	BP	13581	382
GO:0034351	0.242443063657522	0.971248823393511	1	9	negative regulation of glial cell apoptotic process	BP	13581	382
GO:0006970	0.242460998649445	0.893603922297908	4	86	response to osmotic stress	BP	13581	382
GO:0060600	0.242530572808066	0.971226936721818	1	9	dichotomous subdivision of an epithelial terminal unit	BP	13581	382
GO:0090504	0.242656830053612	0.933079697302322	2	31	epiboly	BP	13581	382
GO:0005513	0.242726013079661	0.970577203452263	1	11	detection of calcium ion	BP	13581	382
GO:0030803	0.243120053991817	0.932783732093014	2	32	negative regulation of cyclic nucleotide biosynthetic process	BP	13581	382
GO:0097049	0.243264395941978	0.970710833486395	1	10	motor neuron apoptotic process	BP	13581	382
GO:0033089	0.244530534005695	0.970388522852927	1	10	positive regulation of T cell differentiation in thymus	BP	13581	382
GO:0006521	0.244676436955359	0.970351255616437	1	10	regulation of cellular amino acid metabolic process	BP	13581	382
GO:0045586	0.244949423870624	0.970618298939211	1	9	regulation of gamma-delta T cell differentiation	BP	13581	382
GO:0046643	0.244949423870624	0.970618298939211	1	9	regulation of gamma-delta T cell activation	BP	13581	382
GO:1901566	0.245262191721557	0.80519667425315	41	1330	organonitrogen compound biosynthetic process	BP	13581	382
GO:0009151	0.245378090792485	0.969665960015493	1	12	purine deoxyribonucleotide metabolic process	BP	13581	382
GO:0046322	0.245531901414519	0.97013222472085	1	10	negative regulation of fatty acid oxidation	BP	13581	382
GO:0080184	0.245562495952639	0.970124374783395	1	10	response to phenylpropanoid	BP	13581	382
GO:0014032	0.245614164410128	0.907751235321632	3	60	neural crest cell development	BP	13581	382
GO:0043266	0.245910773716353	0.891411007254702	4	89	regulation of potassium ion transport	BP	13581	382
GO:0060502	0.245954329311064	0.970023736928847	1	10	epithelial cell proliferation involved in lung morphogenesis	BP	13581	382
GO:0042100	0.246030266610663	0.907412350761707	3	63	B cell proliferation	BP	13581	382
GO:1900451	0.24620031172172	0.97030076650551	1	9	positive regulation of glutamate receptor signaling pathway	BP	13581	382
GO:0051938	0.247166773552811	0.970054133288794	1	9	L-glutamate import	BP	13581	382
GO:1901654	0.247300527067685	0.846514595135875	10	275	response to ketone	BP	13581	382
GO:0048143	0.247414271999434	0.969647110390288	1	10	astrocyte activation	BP	13581	382
GO:0032885	0.247584920548637	0.930741630701785	2	32	regulation of polysaccharide biosynthetic process	BP	13581	382
GO:0008645	0.24762094969876	0.878519174978013	5	114	hexose transport	BP	13581	382
GO:0071326	0.248089989386914	0.868915959805233	6	150	cellular response to monosaccharide stimulus	BP	13581	382
GO:0046113	0.248229998070723	0.969781494685268	1	9	nucleobase catabolic process	BP	13581	382
GO:0051260	0.24866477501571	0.841644240593608	11	305	protein homooligomerization	BP	13581	382
GO:0022028	0.24875115157702	0.969647354520304	1	9	tangential migration from the subventricular zone to the olfactory bulb	BP	13581	382
GO:1905517	0.248951887085763	0.929806005633564	2	36	macrophage migration	BP	13581	382
GO:0003012	0.249271702196682	0.83779246146495	12	336	muscle system process	BP	13581	382
GO:0033083	0.249360544863826	0.968855854356335	1	11	regulation of immature T cell proliferation	BP	13581	382
GO:1901983	0.24939462590553	0.905635527099808	3	60	regulation of protein acetylation	BP	13581	382
GO:0002091	0.249545189261037	0.969442339837704	1	9	negative regulation of receptor internalization	BP	13581	382
GO:0010923	0.249629110324851	0.905624317787438	3	57	negative regulation of phosphatase activity	BP	13581	382
GO:0000271	0.24963900740618	0.905618758576679	3	57	polysaccharide biosynthetic process	BP	13581	382
GO:2001258	0.249716222486179	0.929384948281615	2	37	negative regulation of cation channel activity	BP	13581	382
GO:1903818	0.249748684040622	0.969039453271227	1	10	positive regulation of voltage-gated potassium channel activity	BP	13581	382
GO:2001225	0.249806210031932	0.969374778185807	1	9	regulation of chloride transport	BP	13581	382
GO:0051503	0.250120019254009	0.968942174771874	1	10	adenine nucleotide transport	BP	13581	382
GO:0009409	0.250130436821997	0.90522165748556	3	60	response to cold	BP	13581	382
GO:0031345	0.250222327949777	0.860128630127107	7	168	negative regulation of cell projection organization	BP	13581	382
GO:0060013	0.250319344413717	0.969241717839043	1	9	righting reflex	BP	13581	382
GO:0021702	0.250485791874967	0.969198487425063	1	9	cerebellar Purkinje cell differentiation	BP	13581	382
GO:0071462	0.250518306411842	0.968837646731905	1	10	cellular response to water stimulus	BP	13581	382
GO:0051341	0.25053103026076	0.904726365985823	3	68	regulation of oxidoreductase activity	BP	13581	382
GO:1903867	0.250655743581226	0.969154311937007	1	9	extraembryonic membrane development	BP	13581	382
GO:0033240	0.250908829355215	0.968734966365798	1	10	positive regulation of cellular amine metabolic process	BP	13581	382
GO:0023056	0.2509592735542	0.799193255822372	43	1353	positive regulation of signaling	BP	13581	382
GO:0051601	0.251085625951093	0.969042415126298	1	9	exocyst localization	BP	13581	382
GO:0089711	0.251153348714533	0.969024766530309	1	9	L-glutamate transmembrane transport	BP	13581	382
GO:2000401	0.251352128695041	0.928498970074119	2	39	regulation of lymphocyte migration	BP	13581	382
GO:0001765	0.251761825626369	0.968510032935606	1	10	membrane raft assembly	BP	13581	382
GO:0072384	0.252175657316095	0.904107036075542	3	59	organelle transport along microtubule	BP	13581	382
GO:0032740	0.252330135202541	0.967824829986281	1	12	positive regulation of interleukin-17 production	BP	13581	382
GO:0051818	0.252917119077234	0.967460408512841	1	13	disruption of cells of other organism involved in symbiotic interaction	BP	13581	382
GO:0051883	0.252917119077234	0.967460408512841	1	13	killing of cells in other organism involved in symbiotic interaction	BP	13581	382
GO:0007272	0.253335539987645	0.874778479578433	5	111	ensheathment of neurons	BP	13581	382
GO:0008366	0.253335539987645	0.874778479578433	5	111	axon ensheathment	BP	13581	382
GO:1903170	0.253683627080357	0.927595714481884	2	36	negative regulation of calcium ion transmembrane transport	BP	13581	382
GO:1904861	0.253822319210809	0.968324757365174	1	9	excitatory synapse assembly	BP	13581	382
GO:0043603	0.253916668316965	0.812127324424999	23	732	cellular amide metabolic process	BP	13581	382
GO:0045086	0.254223972674987	0.967855722028347	1	10	positive regulation of interleukin-2 biosynthetic process	BP	13581	382
GO:0043517	0.254286796199206	0.967295741647231	1	12	positive regulation of DNA damage response, signal transduction by p53 class mediator	BP	13581	382
GO:0006029	0.254642257807568	0.902837000571346	3	56	proteoglycan metabolic process	BP	13581	382
GO:0048672	0.254865213809676	0.967684080389186	1	10	positive regulation of collateral sprouting	BP	13581	382
GO:0009143	0.254894519704426	0.967130431957534	1	12	nucleoside triphosphate catabolic process	BP	13581	382
GO:1902531	0.254919926084841	0.795692810165013	43	1341	regulation of intracellular signal transduction	BP	13581	382
GO:0045137	0.254943082390937	0.845190100723577	9	238	development of primary sexual characteristics	BP	13581	382
GO:0051798	0.255313395957725	0.967563811979424	1	10	positive regulation of hair follicle development	BP	13581	382
GO:0060159	0.255510500346095	0.967877471344854	1	9	regulation of dopamine receptor signaling pathway	BP	13581	382
GO:2000252	0.255571642870054	0.966945697146634	1	12	negative regulation of feeding behavior	BP	13581	382
GO:0045637	0.255613429322019	0.86369359475937	6	149	regulation of myeloid cell differentiation	BP	13581	382
GO:0033198	0.255876360268806	0.926792054179033	2	33	response to ATP	BP	13581	382
GO:0015748	0.256111381509385	0.901793769111417	3	61	organophosphate ester transport	BP	13581	382
GO:0003002	0.256369991207922	0.839614803493033	10	266	regionalization	BP	13581	382
GO:0021517	0.256379466998609	0.926554467992829	2	33	ventral spinal cord development	BP	13581	382
GO:0030007	0.257160295775857	0.967436965143591	1	9	cellular potassium ion homeostasis	BP	13581	382
GO:0010755	0.257265321348066	0.967037106136792	1	10	regulation of plasminogen activation	BP	13581	382
GO:1904251	0.257385537006423	0.967004512207113	1	10	regulation of bile acid metabolic process	BP	13581	382
GO:0090174	0.257400274894177	0.8719392505156	5	118	organelle membrane fusion	BP	13581	382
GO:0070254	0.257733251709256	0.966352093066885	1	12	mucus secretion	BP	13581	382
GO:0098877	0.258686893703275	0.966650523559819	1	10	neurotransmitter receptor transport to plasma membrane	BP	13581	382
GO:1903539	0.258691266313584	0.966649330581879	1	10	protein localization to postsynaptic membrane	BP	13581	382
GO:0042632	0.258819400078898	0.900244064070136	3	61	cholesterol homeostasis	BP	13581	382
GO:0055092	0.258819400078898	0.900244064070136	3	61	sterol homeostasis	BP	13581	382
GO:0060323	0.258962245848126	0.925329462262118	2	33	head morphogenesis	BP	13581	382
GO:0032890	0.259274333663797	0.899944803361027	3	62	regulation of organic acid transport	BP	13581	382
GO:0015749	0.259942004921912	0.870262075548769	5	116	monosaccharide transport	BP	13581	382
GO:0042476	0.260447448723444	0.869904384852384	5	117	odontogenesis	BP	13581	382
GO:1901374	0.260773103867849	0.966078629323995	1	10	acetate ester transport	BP	13581	382
GO:0006527	0.260980015640873	0.966021611607807	1	10	arginine catabolic process	BP	13581	382
GO:0035307	0.261086080321546	0.924231490373695	2	34	positive regulation of protein dephosphorylation	BP	13581	382
GO:0051001	0.26115182877842	0.965974225099465	1	10	negative regulation of nitric-oxide synthase activity	BP	13581	382
GO:0003215	0.261783391479229	0.965799720484587	1	10	cardiac right ventricle morphogenesis	BP	13581	382
GO:0033601	0.261968141366089	0.966134045626627	1	9	positive regulation of mammary gland epithelial cell proliferation	BP	13581	382
GO:0031667	0.262002096156996	0.81298952618903	18	537	response to nutrient levels	BP	13581	382
GO:0060147	0.26230130660958	0.923822507972411	2	32	regulation of posttranscriptional gene silencing	BP	13581	382
GO:0060966	0.26230130660958	0.923822507972411	2	32	regulation of gene silencing by RNA	BP	13581	382
GO:0008298	0.262750089595923	0.965531646758474	1	10	intracellular mRNA localization	BP	13581	382
GO:0002832	0.262824078546699	0.923396409359699	2	34	negative regulation of response to biotic stimulus	BP	13581	382
GO:0042492	0.262965647370285	0.965471710726998	1	10	gamma-delta T cell differentiation	BP	13581	382
GO:1902916	0.263630042180741	0.965286607761651	1	10	positive regulation of protein polyubiquitination	BP	13581	382
GO:0043467	0.26393923922258	0.879968330594385	4	94	regulation of generation of precursor metabolites and energy	BP	13581	382
GO:2001235	0.264179655999615	0.857584196579912	6	156	positive regulation of apoptotic signaling pathway	BP	13581	382
GO:0045778	0.264480992066386	0.87973646152796	4	89	positive regulation of ossification	BP	13581	382
GO:0046164	0.264606968671387	0.922454947681005	2	35	alcohol catabolic process	BP	13581	382
GO:0030800	0.265037545637787	0.922327030783407	2	34	negative regulation of cyclic nucleotide metabolic process	BP	13581	382
GO:0019722	0.265074506276724	0.857018421602575	6	150	calcium-mediated signaling	BP	13581	382
GO:0015804	0.265360745019386	0.922347790506507	2	32	neutral amino acid transport	BP	13581	382
GO:0002024	0.265800240418489	0.964678110447959	1	10	diet induced thermogenesis	BP	13581	382
GO:0050853	0.265900463663719	0.921908361140267	2	34	B cell receptor signaling pathway	BP	13581	382
GO:0046627	0.265941711846275	0.921888323474042	2	34	negative regulation of insulin receptor signaling pathway	BP	13581	382
GO:0033079	0.265964462955296	0.964037494855824	1	12	immature T cell proliferation	BP	13581	382
GO:0010955	0.266146632760449	0.921707443530595	2	35	negative regulation of protein processing	BP	13581	382
GO:1903318	0.266146632760449	0.921707443530595	2	35	negative regulation of protein maturation	BP	13581	382
GO:0040034	0.266280482026545	0.964217447707544	1	11	regulation of development, heterochronic	BP	13581	382
GO:0048505	0.266280482026545	0.964217447707544	1	11	regulation of timing of cell differentiation	BP	13581	382
GO:0006105	0.266619416373784	0.964120842731633	1	11	succinate metabolic process	BP	13581	382
GO:0060347	0.266621032813545	0.964120381654653	1	11	heart trabecula formation	BP	13581	382
GO:0072584	0.266725156416564	0.964416970081609	1	10	caveolin-mediated endocytosis	BP	13581	382
GO:0043584	0.266856936199033	0.964053056374842	1	11	nose development	BP	13581	382
GO:0006390	0.267050698929738	0.963997704768986	1	11	transcription from mitochondrial promoter	BP	13581	382
GO:0042787	0.267062389426068	0.865452048834497	5	115	protein ubiquitination involved in ubiquitin-dependent protein catabolic process	BP	13581	382
GO:0090129	0.267102334265361	0.964310167637567	1	10	positive regulation of synapse maturation	BP	13581	382
GO:0030833	0.26737729611278	0.865136297389658	5	121	regulation of actin filament polymerization	BP	13581	382
GO:0034350	0.267746872502349	0.964127242509574	1	10	regulation of glial cell apoptotic process	BP	13581	382
GO:1905214	0.268138261363411	0.964015906669935	1	10	regulation of RNA binding	BP	13581	382
GO:0060405	0.268767919153778	0.963505060691379	1	11	regulation of penile erection	BP	13581	382
GO:0043117	0.268908677795652	0.96318860182072	1	12	positive regulation of vascular permeability	BP	13581	382
GO:0014041	0.269054297703105	0.963422537068817	1	11	regulation of neuron maturation	BP	13581	382
GO:0042221	0.269270094533798	0.768636686780906	101	3345	response to chemical	BP	13581	382
GO:0060349	0.269374979015369	0.876697300397087	4	85	bone morphogenesis	BP	13581	382
GO:0015868	0.269944778359033	0.963165264270823	1	11	purine ribonucleotide transport	BP	13581	382
GO:0060856	0.270011251085222	0.963480422083589	1	10	establishment of blood-brain barrier	BP	13581	382
GO:0051580	0.27002484517144	0.96314208213234	1	11	regulation of neurotransmitter uptake	BP	13581	382
GO:0044745	0.270879549819587	0.963230666322945	1	10	amino acid transmembrane import	BP	13581	382
GO:0089718	0.270879549819587	0.963230666322945	1	10	amino acid import across plasma membrane	BP	13581	382
GO:0035815	0.27122935733434	0.962511644989712	1	12	positive regulation of renal sodium excretion	BP	13581	382
GO:0021903	0.271459382205939	0.962444167531175	1	12	rostrocaudal neural tube patterning	BP	13581	382
GO:0035907	0.271530919243807	0.963042678397518	1	10	dorsal aorta development	BP	13581	382
GO:0034063	0.271563336877272	0.96269504130011	1	11	stress granule assembly	BP	13581	382
GO:0042177	0.271700744819743	0.874950014769986	4	95	negative regulation of protein catabolic process	BP	13581	382
GO:0032368	0.271706517023713	0.874990966713582	4	93	regulation of lipid transport	BP	13581	382
GO:0043653	0.271794682462712	0.962627556721091	1	11	mitochondrial fragmentation involved in apoptotic process	BP	13581	382
GO:0001973	0.271999974013201	0.962567614744392	1	11	adenosine receptor signaling pathway	BP	13581	382
GO:1904293	0.272004658332768	0.962283938976762	1	12	negative regulation of ERAD pathway	BP	13581	382
GO:0070417	0.272033678974978	0.962897210587503	1	10	cellular response to cold	BP	13581	382
GO:0006887	0.27225842880174	0.827228066240812	10	276	exocytosis	BP	13581	382
GO:0051532	0.272313006090154	0.962816251340339	1	10	regulation of NFAT protein import into nucleus	BP	13581	382
GO:0055089	0.27260034594022	0.962392005038637	1	11	fatty acid homeostasis	BP	13581	382
GO:0001960	0.27318239648333	0.918251253102492	2	35	negative regulation of cytokine-mediated signaling pathway	BP	13581	382
GO:0048814	0.273230748808643	0.874149463045756	4	87	regulation of dendrite morphogenesis	BP	13581	382
GO:0035418	0.273298475202916	0.918367885598357	2	33	protein localization to synapse	BP	13581	382
GO:0006304	0.27360080821888	0.891544586482219	3	63	DNA modification	BP	13581	382
GO:0042307	0.273713701012721	0.873835788523984	4	87	positive regulation of protein import into nucleus	BP	13581	382
GO:0009895	0.273812469262672	0.836239331571244	8	215	negative regulation of catabolic process	BP	13581	382
GO:1901605	0.273909708210175	0.842735468075316	7	182	alpha-amino acid metabolic process	BP	13581	382
GO:0033004	0.274297184714315	0.961893173072096	1	11	negative regulation of mast cell activation	BP	13581	382
GO:0045188	0.274351012902242	0.961139707499967	1	14	regulation of circadian sleep/wake cycle, non-REM sleep	BP	13581	382
GO:2000059	0.274508879259457	0.961300212002601	1	13	negative regulation of protein ubiquitination involved in ubiquitin-dependent protein catabolic process	BP	13581	382
GO:0072102	0.274543420587828	0.962166225053689	1	10	glomerulus morphogenesis	BP	13581	382
GO:0021694	0.275325416768154	0.961936817093517	1	10	cerebellar Purkinje cell layer formation	BP	13581	382
GO:0070472	0.275945098831258	0.961405176054292	1	11	regulation of uterine smooth muscle contraction	BP	13581	382
GO:0008593	0.276382159974824	0.889815526855041	3	65	regulation of Notch signaling pathway	BP	13581	382
GO:0014010	0.276614409517939	0.961556966411929	1	10	Schwann cell proliferation	BP	13581	382
GO:0046628	0.276668683825239	0.961189793961745	1	11	positive regulation of insulin receptor signaling pathway	BP	13581	382
GO:0007320	0.276835704403738	0.96113998260307	1	11	insemination	BP	13581	382
GO:0072017	0.276905264170605	0.961470960478046	1	10	distal tubule development	BP	13581	382
GO:0070838	0.276909544950257	0.809657605189421	14	406	divalent metal ion transport	BP	13581	382
GO:0045217	0.276964734249707	0.961101476723102	1	11	cell-cell junction maintenance	BP	13581	382
GO:0051657	0.277280669133872	0.961359792461208	1	10	maintenance of organelle location	BP	13581	382
GO:0042756	0.277490369278855	0.96040233209196	1	13	drinking behavior	BP	13581	382
GO:0007210	0.277498906702829	0.960647998473359	1	12	serotonin receptor signaling pathway	BP	13581	382
GO:0098664	0.277498906702829	0.960647998473359	1	12	G-protein coupled serotonin receptor signaling pathway	BP	13581	382
GO:1903364	0.27763796962256	0.858094137829821	5	120	positive regulation of cellular protein catabolic process	BP	13581	382
GO:0051898	0.277684989297083	0.915923138247132	2	36	negative regulation of protein kinase B signaling	BP	13581	382
GO:0060707	0.277954971607832	0.960510441755144	1	12	trophoblast giant cell differentiation	BP	13581	382
GO:1903827	0.278066976420405	0.799545159358494	18	529	regulation of cellular protein localization	BP	13581	382
GO:0061308	0.278078982795126	0.960768060075328	1	11	cardiac neural crest cell development involved in heart development	BP	13581	382
GO:0035414	0.278330476745266	0.960692583269598	1	11	negative regulation of catenin import into nucleus	BP	13581	382
GO:0032959	0.278701730874222	0.960937336058238	1	10	inositol trisphosphate biosynthetic process	BP	13581	382
GO:1902930	0.27887948547104	0.915404131021529	2	35	regulation of alcohol biosynthetic process	BP	13581	382
GO:0030148	0.278918514625443	0.888336532126041	3	64	sphingolipid biosynthetic process	BP	13581	382
GO:0016054	0.279186026846024	0.838807963625023	7	183	organic acid catabolic process	BP	13581	382
GO:0046395	0.279186026846024	0.838807963625023	7	183	carboxylic acid catabolic process	BP	13581	382
GO:0048013	0.279396900793375	0.915230622904924	2	34	ephrin receptor signaling pathway	BP	13581	382
GO:0031340	0.279409027099311	0.960367966017099	1	11	positive regulation of vesicle fusion	BP	13581	382
GO:0072070	0.279434783373904	0.960360195568664	1	11	loop of Henle development	BP	13581	382
GO:0030278	0.279762271387791	0.838387952193535	7	182	regulation of ossification	BP	13581	382
GO:0042635	0.280188465462338	0.960132434890152	1	11	positive regulation of hair cycle	BP	13581	382
GO:0031638	0.280631537339978	0.91435878368542	2	37	zymogen activation	BP	13581	382
GO:1900271	0.280731113822477	0.914557246075954	2	34	regulation of long-term synaptic potentiation	BP	13581	382
GO:0007167	0.280763310913906	0.787936528180972	24	716	enzyme linked receptor protein signaling pathway	BP	13581	382
GO:0007162	0.280904373437789	0.830858720764805	8	213	negative regulation of cell adhesion	BP	13581	382
GO:1904591	0.280941970057063	0.869082366296613	4	88	positive regulation of protein import	BP	13581	382
GO:0008542	0.281571445082371	0.886822194028965	3	62	visual learning	BP	13581	382
GO:0009887	0.282009902285206	0.78338802070203	27	805	animal organ morphogenesis	BP	13581	382
GO:0048583	0.282081364156439	0.758854302441795	86	2836	regulation of response to stimulus	BP	13581	382
GO:0010310	0.282285670892706	0.958933818126287	1	13	regulation of hydrogen peroxide metabolic process	BP	13581	382
GO:0034103	0.282548681434705	0.886152443012899	3	64	regulation of tissue remodeling	BP	13581	382
GO:0006654	0.282757829792055	0.959350429840783	1	11	phosphatidic acid biosynthetic process	BP	13581	382
GO:0014031	0.283096148980685	0.885783187210118	3	65	mesenchymal cell development	BP	13581	382
GO:0051152	0.28317370712701	0.95922304594047	1	11	positive regulation of smooth muscle cell differentiation	BP	13581	382
GO:0072511	0.283552255436885	0.804182477455647	14	408	divalent inorganic cation transport	BP	13581	382
GO:0032768	0.28381914958555	0.912590141578067	2	39	regulation of monooxygenase activity	BP	13581	382
GO:0051604	0.283872052854505	0.82855703397485	8	217	protein maturation	BP	13581	382
GO:1902165	0.284025967406775	0.95865345854947	1	12	regulation of intrinsic apoptotic signaling pathway in response to DNA damage by p53 class mediator	BP	13581	382
GO:0002181	0.284055221910446	0.912161914232051	2	44	cytoplasmic translation	BP	13581	382
GO:0006911	0.28418626771301	0.912548985388851	2	37	phagocytosis, engulfment	BP	13581	382
GO:0006650	0.284372839084103	0.834930660282876	7	183	glycerophospholipid metabolic process	BP	13581	382
GO:0034612	0.284534181027557	0.83471875197502	7	193	response to tumor necrosis factor	BP	13581	382
GO:0007632	0.285140561326076	0.884623143039199	3	63	visual behavior	BP	13581	382
GO:0072350	0.285470214643154	0.911971307105794	2	36	tricarboxylic acid metabolic process	BP	13581	382
GO:0006509	0.285549093720951	0.91193085162751	2	36	membrane protein ectodomain proteolysis	BP	13581	382
GO:0051705	0.285738618222875	0.884219783490879	3	64	multi-organism behavior	BP	13581	382
GO:0097011	0.286192008381974	0.958291764013033	1	11	cellular response to granulocyte macrophage colony-stimulating factor stimulus	BP	13581	382
GO:0097012	0.286192008381974	0.958291764013033	1	11	response to granulocyte macrophage colony-stimulating factor	BP	13581	382
GO:0030809	0.286247086779253	0.911572501322033	2	36	negative regulation of nucleotide biosynthetic process	BP	13581	382
GO:1900372	0.286247086779253	0.911572501322033	2	36	negative regulation of purine nucleotide biosynthetic process	BP	13581	382
GO:0051480	0.286490827439049	0.815943169478609	10	287	regulation of cytosolic calcium ion concentration	BP	13581	382
GO:0006953	0.286544078848825	0.911190644782275	2	39	acute-phase response	BP	13581	382
GO:0070647	0.286857243441617	0.783964051752345	23	689	protein modification by small protein conjugation or removal	BP	13581	382
GO:0045010	0.287313885938119	0.910866040986559	2	38	actin nucleation	BP	13581	382
GO:0032276	0.287424049380081	0.957326623601295	1	13	regulation of gonadotropin secretion	BP	13581	382
GO:0050872	0.288092767403183	0.957382453466043	1	12	white fat cell differentiation	BP	13581	382
GO:0032688	0.288194137442065	0.957350493312953	1	12	negative regulation of interferon-beta production	BP	13581	382
GO:0044827	0.288285161987093	0.957321783328898	1	12	modulation by host of viral genome replication	BP	13581	382
GO:1902893	0.28857253523675	0.91046009193466	2	35	regulation of pri-miRNA transcription from RNA polymerase II promoter	BP	13581	382
GO:0030195	0.288623660801956	0.910266004899853	2	37	negative regulation of blood coagulation	BP	13581	382
GO:1900047	0.288623660801956	0.910266004899853	2	37	negative regulation of hemostasis	BP	13581	382
GO:0002043	0.288700640396296	0.957508652920377	1	11	blood vessel endothelial cell proliferation involved in sprouting angiogenesis	BP	13581	382
GO:0008277	0.288783574402926	0.863663541095526	4	97	regulation of G-protein coupled receptor protein signaling pathway	BP	13581	382
GO:0034504	0.288848347742929	0.806128521457375	12	337	protein localization to nucleus	BP	13581	382
GO:0044344	0.288859060942748	0.86356917294268	4	99	cellular response to fibroblast growth factor stimulus	BP	13581	382
GO:0002097	0.289080976336623	0.957389202595188	1	11	tRNA wobble base modification	BP	13581	382
GO:0007249	0.289333200576258	0.824371886217569	8	215	I-kappaB kinase/NF-kappaB signaling	BP	13581	382
GO:0051764	0.28958506916317	0.957230590998717	1	11	actin crosslink formation	BP	13581	382
GO:0005976	0.290252339257425	0.862825805128706	4	91	polysaccharide metabolic process	BP	13581	382
GO:0006821	0.290679328165284	0.862592723941418	4	89	chloride transport	BP	13581	382
GO:2000316	0.290737217691889	0.956866812582462	1	11	regulation of T-helper 17 type immune response	BP	13581	382
GO:1990090	0.290928289035823	0.881048731165912	3	64	cellular response to nerve growth factor stimulus	BP	13581	382
GO:0021515	0.290947307657818	0.909059968536506	2	37	cell differentiation in spinal cord	BP	13581	382
GO:2000060	0.291114924440351	0.956747174538845	1	11	positive regulation of protein ubiquitination involved in ubiquitin-dependent protein catabolic process	BP	13581	382
GO:0048169	0.291163759464113	0.90902974603252	2	36	regulation of long-term neuronal synaptic plasticity	BP	13581	382
GO:0051127	0.291318944893001	0.956682472995699	1	11	positive regulation of actin nucleation	BP	13581	382
GO:0006066	0.291742716755378	0.822479573419549	8	219	alcohol metabolic process	BP	13581	382
GO:0032930	0.291877014768453	0.955670403858923	1	14	positive regulation of superoxide anion generation	BP	13581	382
GO:0042326	0.291977446169717	0.79720674786086	14	406	negative regulation of phosphorylation	BP	13581	382
GO:0045124	0.292088241291752	0.908465136329905	2	37	regulation of bone resorption	BP	13581	382
GO:0051646	0.292180756448711	0.908680523474219	2	34	mitochondrion localization	BP	13581	382
GO:0045955	0.293176685769164	0.956090790311841	1	11	negative regulation of calcium ion-dependent exocytosis	BP	13581	382
GO:1901142	0.293201117334935	0.956082978524249	1	11	insulin metabolic process	BP	13581	382
GO:2000650	0.29343410465141	0.956008443050387	1	11	negative regulation of sodium ion transmembrane transporter activity	BP	13581	382
GO:0001887	0.293475702404494	0.95566646265057	1	12	selenium compound metabolic process	BP	13581	382
[truncated: 19,554 more rows]
