# Supplementary material for: RNA-sequencing of AVPV and ARH reveals vastly different temporal and transcriptomic responses to estradiol in the female rat hypothalamus
Source: PLoS One. 2021 Aug 18;16(8):e0256148. doi: 10.1371/journal.pone.0256148 (PMC8372949; doi:10.1371/journal.pone.0256148)
Supplement: S36 Table — (CSV) [file pone.0256148.s036.csv]

category	over_represented_pvalue	under_represented_pvalue	numDEInCat	numInCat	term	ontology	numBackground	num.modGenes	geneName	geneID
GO:0046907	4.30581854802518e-08	1	283	1345	intracellular transport	BP	13581	2067	Dctn4,Hspa9,Kpna3,Nf1,Creb3l2,Picalm,Psen1,Exoc4,Syt11,Sel1l,Napb,Golga2,Rims3,Cacng2,Stam2,Rdx,Sptbn1,Kif1b,Mtm1,Doc2b,Sec31a,Hid1,Cltc,Fbxw11,Spag9,Cdc42bpa,Vps26a,Mrgpre,Gcc2,Ap2b1,Srpra,Tsc1,Mipep,Stard4,Vps33a,Tmed10,Mecp2,Angpt1,Siah3,Ipo9,Kcnb1,Nkap,Rab35,Pom121,Dnajc27,Apc2,Vps11,Supt6h,Dctn1,Vps50,Tmem106b,Sri,Tgfbr1,Bicd2,Nploc4,Vamp7,Gbf1,Ankrd50,Bmpr1a,Bach2,Atg4b,Fgfr1,RGD1566265,Syn…	84428,291671,361055,24592,362339,89816,29192,116654,60568,314352,499903,64528,65025,84347,311030,315655,305614,117548,288762,81820,93646,287822,54241,303024,360600,114116,361846,404660,309798,140670,315548,60445,81684,291699,65081,84599,29386,89807,692004,304817,25736,298342,288700,113975,298859,299611,315600,303281,29167,312083,312132,683667,29591,306809,140639,85491,309451,294988,81507,313125,3…
GO:0007399	1.58723560690455e-07	1	429	2007	nervous system development	BP	13581	2067	Kif2a,Lrig2,Eif4enif1,Dpysl5,Lifr,Gnao1,Nf1,Cbfa2t2,Picalm,Psen1,Mdga2,Astn1,Taf1,Exoc4,Nrcam,Raph1,Lingo1,Pcdh19,Golga2,Mib1,Mbnl1,Dlc1,Tbc1d24,Atg7,Bend6,Mtpn,Pofut1,Arhgap35,Sez6l,Zhx2,Map2,Spock1,Insr,Ercc3,Kcnq3,Wdr1,Nfib,Ppt1,Spag9,Tenm3,Slc12a5,Shank2,Lrfn1,Rnf6,Dscam,Klhl1,Atp7a,Traf6,Sarm1,Tsc1,Slc6a11,Arfgef1,Ncoa2,Hmg20a,Srrm4,Mecp2,Usp9x,Nexmif,Ttbk1,Mapk8ip3,Nectin1,Fnbp1,Maco1,Slitr…	84391,310753,305468,65208,81680,50664,24592,296293,89816,29192,314180,304900,317256,116654,497815,363239,315691,317183,64528,307594,282635,58834,287110,312647,363212,79215,311551,306400,304554,314988,25595,306759,24954,291703,29682,360950,29227,29411,360600,306451,171373,171093,365222,304271,171119,290426,24941,311245,287545,60445,79213,312915,83724,315689,498189,29386,363445,302396,316229,302983…
GO:0061564	6.28485794892787e-07	1	117	412	axon development	BP	13581	2067	Lrig2,Dpysl5,Picalm,Psen1,Nrcam,Raph1,Lingo1,Golga2,Atg7,Arhgap35,Map2,Nfib,Lrfn1,Rnf6,Dscam,Usp9x,Mapk8ip3,Nectin1,Slitrk2,Cntn2,Fzd3,Ntng2,Eif4g2,Llgl1,Ddr1,Unc5c,Vangl2,Unc5b,Dag1,Myh10,Bcl2,Fgfr2,Fgfr3,Ssh2,Apc,Creb1,Omg,Slitrk1,Shh,Nrg1,Smad4,Efna5,Cnp,Pak1,Ryk,Nrep,Ntrk2,Pou3f2,Apbb1,Bmpr1b,Nfasc,Slit1,Sema4d,Numb,Ptpro,Ank3,Zeb2,Ndel1,Ctnna2,Igf1r,Rab10,Ust,Cntn4,Ext1,Shtn1,Als2,Rtn4,Sema5…	310753,65208,89816,29192,497815,363239,315691,64528,312647,306400,25595,29227,365222,304271,171119,363445,302983,192183,309349,25356,266715,311836,361628,54265,25678,362049,289229,60630,114489,79433,24224,25022,84489,303342,24205,81646,450224,306147,29499,112400,50554,116683,25275,29431,140585,338475,25054,29588,29722,310914,116690,65047,306790,29419,50677,361833,311071,170845,297357,25718,50993,…
GO:0048709	1.10249240911144e-06	0.999999632224337	38	104	oligodendrocyte differentiation	BP	13581	2067	Nf1,Exoc4,Lingo1,Kcnq3,Wdr1,Mecp2,Cntn2,Tenm4,Nkx2-2,Dag1,Bcl2,Fgfr3,Shh,Nrg1,Enpp2,Cnp,Ntrk2,Hdac11,Cntnap1,Sox6,Ptpra,Rtn4,LOC108348175,Fa2h,Id2,Slc8a3,Ascl1,Slc45a3,Plp1,Erbb2,Notch1,Gli3,Dlx2,Myrf,Sox10,Mag,Trpc4,Tlr2	24592,116654,315691,29682,360950,29386,25356,308831,366214,114489,24224,84489,29499,112400,84050,25275,25054,297453,84008,293165,25167,83765,499022,307855,25587,140448,64186,304785,24943,24337,25496,140588,296499,293736,29361,29409,84494,310553
GO:0048667	1.30305075867567e-06	0.999999512108552	134	481	cell morphogenesis involved in neuron differentiation	BP	13581	2067	Dpysl5,Picalm,Psen1,Nrcam,Raph1,Lingo1,Golga2,Tbc1d24,Atg7,Arhgap35,Map2,Nfib,Lrfn1,Rnf6,Dscam,Atp7a,Sarm1,Usp9x,Mapk8ip3,Nectin1,Slitrk2,Cntn2,Slc11a2,Abl2,Fzd3,Tmem106b,Vamp7,Ntng2,Eif4g2,Pdlim5,Llgl1,Fbxw8,Rock2,Unc5c,Il1rapl1,Vangl2,Tnik,Unc5b,Pias2,Dag1,Myh10,Bcl2,Fgfr2,Fgfr3,Ssh2,Apc,Creb1,Omg,Slitrk1,Shh,Nrg1,Pcdh15,Smad4,Efna5,Chrna7,Cnp,Pak1,Ryk,Ntrk2,Pou3f2,Apbb1,Bmpr1b,Nfasc,Map6d1,Sli…	65208,89816,29192,497815,363239,315691,64528,287110,312647,306400,25595,29227,365222,304271,171119,24941,287545,363445,302983,192183,309349,25356,25715,304883,266715,312132,85491,311836,361628,64353,54265,304522,25537,362049,317553,289229,294917,60630,83422,114489,79433,24224,25022,84489,303342,24205,81646,450224,306147,29499,112400,690865,50554,116683,25302,25275,29431,140585,25054,29588,29722,3…
GO:0007409	1.35704619947729e-06	0.999999512118633	108	371	axonogenesis	BP	13581	2067	Dpysl5,Picalm,Psen1,Nrcam,Raph1,Lingo1,Golga2,Atg7,Arhgap35,Map2,Nfib,Lrfn1,Rnf6,Dscam,Usp9x,Mapk8ip3,Nectin1,Slitrk2,Cntn2,Fzd3,Ntng2,Eif4g2,Llgl1,Unc5c,Vangl2,Unc5b,Dag1,Myh10,Bcl2,Fgfr2,Fgfr3,Ssh2,Apc,Creb1,Omg,Slitrk1,Shh,Nrg1,Smad4,Efna5,Cnp,Pak1,Ryk,Ntrk2,Pou3f2,Apbb1,Bmpr1b,Nfasc,Slit1,Sema4d,Numb,Ptpro,Ank3,Zeb2,Ndel1,Ctnna2,Igf1r,Rab10,Ust,Cntn4,Ext1,Shtn1,Als2,Rtn4,Sema5a,Limk1,Thy1,Kif…	65208,89816,29192,497815,363239,315691,64528,312647,306400,25595,29227,365222,304271,171119,363445,302983,192183,309349,25356,266715,311836,361628,54265,362049,289229,60630,114489,79433,24224,25022,84489,303342,24205,81646,450224,306147,29499,112400,50554,116683,25275,29431,140585,25054,29588,29722,310914,116690,65047,306790,29419,50677,361833,311071,170845,297357,25718,50993,361450,116658,299907…
GO:0051649	2.0925477976408e-06	0.999998701331883	327	1620	establishment of localization in cell	BP	13581	2067	Dctn4,Hspa9,Kpna3,Nf1,Creb3l2,Picalm,Psen1,Exoc4,Syt11,Sel1l,Napb,Golga2,Rims3,Cacng2,Stam2,Rdx,Atg7,Sptbn1,Kif1b,Mtm1,Doc2b,Sec31a,Champ1,Hid1,Cltc,Ppt1,Fbxw11,Spag9,Cdc42bpa,Vps26a,Mrgpre,Gcc2,Ap2b1,Srpra,Tsc1,Mipep,Stard4,Vps33a,Adcyap1r1,Tmed10,Mecp2,Angpt1,Siah3,Ipo9,Kcnb1,Nkap,Rab35,Pom121,Dnajc27,Apc2,Vps11,Supt6h,Dctn1,Cacna2d1,Vps50,Tmem106b,Rab11fip2,Sri,Tgfbr1,Bicd2,Nploc4,Vamp7,Gbf1,N…	84428,291671,361055,24592,362339,89816,29192,116654,60568,314352,499903,64528,65025,84347,311030,315655,312647,305614,117548,288762,81820,93646,306647,287822,54241,29411,303024,360600,114116,361846,404660,309798,140670,315548,60445,81684,291699,65081,24167,84599,29386,89807,692004,304817,25736,298342,288700,113975,298859,299611,315600,303281,29167,25399,312083,312132,308003,683667,29591,306809,14…
GO:0000904	3.30105910953598e-06	0.999998139286973	161	608	cell morphogenesis involved in differentiation	BP	13581	2067	Dpysl5,Picalm,Psen1,Nrcam,Raph1,Lingo1,Golga2,Tbc1d24,Atg7,Arhgap35,Map2,Wdr1,Nfib,Lrfn1,Rnf6,Dscam,Atp7a,Sarm1,Vps33a,Peak1,Usp9x,Lims1,Mapk8ip3,Nectin1,Slitrk2,Cntn2,Slc11a2,Fndc3b,Abl2,Fzd3,Tmem106b,Vamp7,Ntng2,Carmil1,Eif4g2,Pdlim5,Llgl1,Fbxw8,Rock2,Clic4,Unc5c,Il1rapl1,Vangl2,Tnik,Unc5b,Pias2,Lrp6,Dag1,Myh10,Bcl2,Fgfr2,Fgfr3,Ssh2,Apc,Creb1,Omg,Slitrk1,Shh,Nrg1,Enpp2,Antxr1,Pcdh15,Smad4,Efna5…	65208,89816,29192,497815,363239,315691,64528,287110,312647,306400,25595,360950,29227,365222,304271,171119,24941,287545,65081,315686,363445,499443,302983,192183,309349,25356,25715,294925,304883,266715,312132,85491,311836,306941,361628,64353,54265,304522,25537,83718,362049,317553,289229,294917,60630,83422,312781,114489,79433,24224,25022,84489,303342,24205,81646,450224,306147,29499,112400,84050,3623…
GO:0022008	4.02936430086193e-06	0.999997359049362	311	1407	neurogenesis	BP	13581	2067	Lrig2,Eif4enif1,Dpysl5,Lifr,Gnao1,Nf1,Cbfa2t2,Picalm,Psen1,Mdga2,Astn1,Exoc4,Nrcam,Raph1,Lingo1,Golga2,Mib1,Tbc1d24,Atg7,Bend6,Mtpn,Arhgap35,Zhx2,Map2,Spock1,Ercc3,Kcnq3,Wdr1,Nfib,Spag9,Tenm3,Slc12a5,Lrfn1,Rnf6,Dscam,Klhl1,Atp7a,Sarm1,Tsc1,Arfgef1,Hmg20a,Mecp2,Usp9x,Mapk8ip3,Nectin1,Slitrk2,Rab35,Cntn2,Slc11a2,Abl2,Fzd3,Hhip,Tcf12,Tmem106b,AABR07031756.1,Rap1gap2,Tgfbr1,Il1rap,Vamp7,Ntng2,Bmpr1a,…	310753,305468,65208,81680,50664,24592,296293,89816,29192,314180,304900,116654,497815,363239,315691,64528,307594,287110,312647,363212,79215,306400,314988,25595,306759,291703,29682,360950,29227,360600,306451,171373,365222,304271,171119,290426,24941,287545,60445,312915,315689,29386,363445,302983,192183,309349,288700,25356,25715,304883,266715,291936,25720,312132,24413,303298,29591,25466,85491,311836,…
GO:0010001	4.99661367336288e-06	0.999997945812937	61	210	glial cell differentiation	BP	13581	2067	Nf1,Psen1,Exoc4,Lingo1,Kcnq3,Wdr1,Nfib,Mecp2,Cntn2,Abl2,Tenm4,Nkx2-2,Lrp6,Dag1,Bcl2,Fgfr3,Nf1x,Shh,Nrg1,Enpp2,Cnp,Ntrk2,Pou3f2,Hdac11,Cntnap1,Sox6,Mbd1,Ptpra,Rtn4,LOC108348175,Lrp1,Fa2h,Gpr157,Id2,Mapk3,Slc8a3,Tlr4,Fgf2,Ascl1,Slc45a3,Gfap,Ntrk3,Plp1,Erbb2,Notch1,Gli3,Dlx2,Lif,Myrf,Erbb3,Ndrg1,S100b,Pax2,Sox10,Mag,Trpc4,Cdh2,Tlr2,Lamc3,Igf1,Fgf5	24592,29192,116654,315691,29682,360950,29227,29386,25356,304883,308831,366214,312781,114489,24224,84489,81524,29499,112400,84050,25275,25054,29588,297453,84008,293165,291439,25167,83765,499022,299858,307855,313725,25587,50689,140448,29260,54250,64186,304785,24387,29613,24943,24337,25496,140588,296499,60584,293736,29496,299923,25742,293992,29361,29409,84494,83501,310553,311862,24482,60662
GO:0006886	5.72499843619749e-06	0.999996494130815	178	828	intracellular protein transport	BP	13581	2067	Hspa9,Kpna3,Nf1,Psen1,Exoc4,Sel1l,Napb,Cacng2,Stam2,Sptbn1,Hid1,Cltc,Fbxw11,Vps26a,Mrgpre,Gcc2,Ap2b1,Srpra,Tsc1,Mipep,Tmed10,Angpt1,Siah3,Ipo9,Kcnb1,Nkap,Pom121,Dnajc27,Apc2,Vps11,Supt6h,Dctn1,Sri,Tgfbr1,Bicd2,Nploc4,Vamp7,Bmpr1a,Atg4b,Syngr2,Pik3r1,Oscp1,Gle1,Tpr,Vti1a,Pex14,Thoc2,Pex26,Ablim3,Gosr2,Dag1,LOC103690017,Vamp1,Adora1,Yod1,Edem1,Tbck,Tomm40l,Tbc1d9b,Vps35,Ipo7,Vps18,Shh,Nrg1,Atg4c,Al…	291671,361055,24592,29192,116654,314352,499903,84347,311030,305614,287822,54241,303024,361846,404660,309798,140670,315548,60445,81684,84599,89807,692004,304817,25736,298342,113975,298859,299611,315600,303281,29167,683667,29591,306809,140639,85491,81507,316640,89815,25513,362595,362098,304862,65277,64460,313308,297570,307395,64154,114489,311118,25624,29290,363982,297504,295446,304971,360520,25479,…
GO:0015031	9.44618705080102e-06	0.99999345044139	289	1452	protein transport	BP	13581	2067	Hspa9,Kpna3,Nf1,Picalm,Psen1,Exoc4,Syt11,Sel1l,Madd,Napb,Cacng2,Stam2,Mon2,Tmed5,Gpam,Zdhhc17,Atg7,Sptbn1,Rab3c,Mtm1,Doc2b,Sec31a,Hid1,Cltc,Ppt1,Fbxw11,Vps26a,Mrgpre,Gcc2,Scamp5,Ap2b1,Traf6,Srpra,Tsc1,Mipep,Arfgef1,Vps33a,Tmed10,Rptor,Angpt1,Siah3,Ipo9,Kcnb1,Nkap,Rab35,Pom121,Dnajc27,Apc2,Vps11,Supt6h,Dctn1,Abl2,Vps50,Igf2r,Rab11fip2,Sri,Tgfbr1,Bicd2,Nploc4,Cd38,Il1rap,Vamp7,Casr,Cd274,Lrsam1,Sen…	291671,361055,24592,89816,29192,116654,60568,314352,94193,499903,84347,311030,314894,289883,29653,366889,312647,305614,171058,288762,81820,93646,287822,54241,29411,303024,361846,404660,309798,65171,140670,311245,315548,60445,81684,312915,65081,84599,287871,89807,692004,304817,25736,298342,288700,113975,298859,299611,315600,303281,29167,304883,312083,25151,308003,683667,29591,306809,140639,25668,2…
GO:0045184	9.77990770585272e-06	0.999993089160509	303	1530	establishment of protein localization	BP	13581	2067	Hspa9,Kpna3,Wbp2,Nf1,Picalm,Psen1,Exoc4,Syt11,Sel1l,Madd,Napb,Cacng2,Stam2,Mon2,Rdx,Tmed5,Gpam,Zdhhc17,Atg7,Sptbn1,Rab3c,Mtm1,Doc2b,Sec31a,Hid1,Cltc,Ppt1,Fbxw11,Vps26a,Mrgpre,Gcc2,Scamp5,Ap2b1,Traf6,Srpra,Tsc1,Mipep,Arfgef1,Vps33a,Tmed10,Rptor,Angpt1,Siah3,Lims1,Ipo9,Kcnb1,Nkap,Rab35,Pom121,Dnajc27,Cntn2,Apc2,Vps11,Supt6h,Dctn1,Abl2,Vps50,Igf2r,Rab11fip2,Sri,Tgfbr1,Bicd2,Nploc4,Cd38,Il1rap,Vamp7,…	291671,361055,192645,24592,89816,29192,116654,60568,314352,94193,499903,84347,311030,314894,315655,289883,29653,366889,312647,305614,171058,288762,81820,93646,287822,54241,29411,303024,361846,404660,309798,65171,140670,311245,315548,60445,81684,312915,65081,84599,287871,89807,692004,499443,304817,25736,298342,288700,113975,298859,25356,299611,315600,303281,29167,304883,312083,25151,308003,683667,…
GO:0048812	1.02949153242174e-05	0.999993803518053	140	522	neuron projection morphogenesis	BP	13581	2067	Dpysl5,Lifr,Picalm,Psen1,Nrcam,Raph1,Lingo1,Golga2,Tbc1d24,Atg7,Arhgap35,Map2,Nfib,Lrfn1,Rnf6,Dscam,Atp7a,Sarm1,Mecp2,Usp9x,Mapk8ip3,Nectin1,Slitrk2,Cntn2,Slc11a2,Abl2,Fzd3,Tmem106b,Vamp7,Ntng2,Eif4g2,Pdlim5,Llgl1,Fbxw8,Ddr1,Rock2,Unc5c,Il1rapl1,Vangl2,Tnik,Unc5b,Pias2,Dag1,Myh10,Bcl2,Fgfr2,Fgfr3,Ssh2,Apc,Creb1,Omg,Slitrk1,Shh,Nrg1,Smad4,Efna5,Chrna7,Cnp,Syt2,Pak1,Ryk,Ntrk2,Pou3f2,Apbb1,Bmpr1b,Nf…	65208,81680,89816,29192,497815,363239,315691,64528,287110,312647,306400,25595,29227,365222,304271,171119,24941,287545,29386,363445,302983,192183,309349,25356,25715,304883,266715,312132,85491,311836,361628,64353,54265,304522,25678,25537,362049,317553,289229,294917,60630,83422,114489,79433,24224,25022,84489,303342,24205,81646,450224,306147,29499,112400,50554,116683,25302,25275,24805,29431,140585,25…
GO:0120039	1.1849672053605e-05	0.999992812555756	143	538	plasma membrane bounded cell projection morphogenesis	BP	13581	2067	Dpysl5,Lifr,Wasf2,Picalm,Psen1,Nrcam,Raph1,Lingo1,Golga2,Tbc1d24,Atg7,Arhgap35,Map2,Nfib,Lrfn1,Rnf6,Dscam,Atp7a,Sarm1,Mecp2,Usp9x,Mapk8ip3,Nectin1,Slitrk2,Cntn2,Slc11a2,Abl2,Fzd3,Tmem106b,Vamp7,Ntng2,Eif4g2,Pdlim5,Llgl1,Fbxw8,Ddr1,Rock2,Unc5c,Il1rapl1,Vangl2,Tnik,Unc5b,Pias2,Dag1,Myh10,Bcl2,Fgfr2,Fgfr3,Ssh2,Apc,Creb1,Omg,Slitrk1,Shh,Nrg1,Enpp2,Smad4,Efna5,Chrna7,Cnp,Syt2,Pak1,Ryk,Ntrk2,Pou3f2,Apb…	65208,81680,313024,89816,29192,497815,363239,315691,64528,287110,312647,306400,25595,29227,365222,304271,171119,24941,287545,29386,363445,302983,192183,309349,25356,25715,304883,266715,312132,85491,311836,361628,64353,54265,304522,25678,25537,362049,317553,289229,294917,60630,83422,114489,79433,24224,25022,84489,303342,24205,81646,450224,306147,29499,112400,84050,50554,116683,25302,25275,24805,29…
GO:0071705	1.36265469747002e-05	0.999990114481484	338	1743	nitrogen compound transport	BP	13581	2067	Hspa9,Kpna3,Nf1,Picalm,Psen1,Exoc4,Syt11,Sel1l,Madd,Napb,Cacng2,Stam2,Mon2,Tmed5,Gpam,Zdhhc17,Atg7,Sptbn1,Rab3c,Mtm1,Oprk1,Doc2b,Sec31a,Hid1,Cltc,Ppt1,Fbxw11,Slc12a5,Vps26a,Mrgpre,Gcc2,Scamp5,Ap2b1,Traf6,Srpra,Tsc1,Slc6a11,Mipep,Arfgef1,Vps33a,Tmed10,Mecp2,Rptor,Angpt1,Siah3,Ipo9,Kcnb1,Nkap,Rab35,Pom121,Dnajc27,Kcna2,Apc2,Vps11,Supt6h,Dctn1,Abl2,Vps50,Igf2r,Rab11fip2,AABR07031756.1,Sri,Tgfbr1,Bic…	291671,361055,24592,89816,29192,116654,60568,314352,94193,499903,84347,311030,314894,289883,29653,366889,312647,305614,171058,288762,29335,81820,93646,287822,54241,29411,303024,171373,361846,404660,309798,65171,140670,311245,315548,60445,79213,81684,312915,65081,84599,29386,287871,89807,692004,304817,25736,298342,288700,113975,298859,25468,299611,315600,303281,29167,304883,312083,25151,308003,244…
GO:0048858	1.39156471491037e-05	0.999991529552958	143	540	cell projection morphogenesis	BP	13581	2067	Dpysl5,Lifr,Wasf2,Picalm,Psen1,Nrcam,Raph1,Lingo1,Golga2,Tbc1d24,Atg7,Arhgap35,Map2,Nfib,Lrfn1,Rnf6,Dscam,Atp7a,Sarm1,Mecp2,Usp9x,Mapk8ip3,Nectin1,Slitrk2,Cntn2,Slc11a2,Abl2,Fzd3,Tmem106b,Vamp7,Ntng2,Eif4g2,Pdlim5,Llgl1,Fbxw8,Ddr1,Rock2,Unc5c,Il1rapl1,Vangl2,Tnik,Unc5b,Pias2,Dag1,Myh10,Bcl2,Fgfr2,Fgfr3,Ssh2,Apc,Creb1,Omg,Slitrk1,Shh,Nrg1,Enpp2,Smad4,Efna5,Chrna7,Cnp,Syt2,Pak1,Ryk,Ntrk2,Pou3f2,Apb…	65208,81680,313024,89816,29192,497815,363239,315691,64528,287110,312647,306400,25595,29227,365222,304271,171119,24941,287545,29386,363445,302983,192183,309349,25356,25715,304883,266715,312132,85491,311836,361628,64353,54265,304522,25678,25537,362049,317553,289229,294917,60630,83422,114489,79433,24224,25022,84489,303342,24205,81646,450224,306147,29499,112400,84050,50554,116683,25302,25275,24805,29…
GO:0032990	1.70353470694963e-05	0.999989384049118	146	561	cell part morphogenesis	BP	13581	2067	Dpysl5,Lifr,Wasf2,Picalm,Psen1,Nrcam,Raph1,Lingo1,Golga2,Tbc1d24,Atg7,Arhgap35,Mtm1,Map2,Nfib,Lrfn1,Rnf6,Dscam,Atp7a,Sarm1,Mecp2,Usp9x,Mapk8ip3,Nectin1,Slitrk2,Cntn2,Slc11a2,Abl2,Fzd3,Tmem106b,Vamp7,Ntng2,Eif4g2,Pdlim5,Llgl1,Fbxw8,Ddr1,Rock2,Unc5c,Il1rapl1,Vangl2,Tnik,Unc5b,Pias2,Dag1,Myh10,Bcl2l1,Bcl2,Fgfr2,Fgfr3,Ssh2,Apc,Creb1,Omg,Slitrk1,Shh,Nrg1,Enpp2,Poldip2,Smad4,Efna5,Chrna7,Cnp,Syt2,Pak1,…	65208,81680,313024,89816,29192,497815,363239,315691,64528,287110,312647,306400,288762,25595,29227,365222,304271,171119,24941,287545,29386,363445,302983,192183,309349,25356,25715,304883,266715,312132,85491,311836,361628,64353,54265,304522,25678,25537,362049,317553,289229,294917,60630,83422,114489,79433,24888,24224,25022,84489,303342,24205,81646,450224,306147,29499,112400,84050,287544,50554,116683,…
GO:0006810	1.84560593299547e-05	0.999985506912174	650	3541	transport	BP	13581	2067	Dctn4,Slc35a5,Snx30,Hspa9,Trpm3,Kpna3,Gnao1,Wasf2,Nf1,Creb3l2,Picalm,Psen1,Slc9a8,Exoc4,Syt11,Acbd5,Sel1l,Rab2b,Madd,Napb,RGD1359108,Golga2,Mib1,Rims3,Cacng2,Stam2,Mon2,Rdx,Tmed5,Gpam,Zdhhc17,Atg7,Sptbn1,Kif1b,Rab3c,Mtm1,Oprk1,Doc2b,Sec31a,Chrm3,Insr,Agfg1,Hid1,Kcnq3,Wdr1,Slc4a8,Cltc,Ppt1,Fbxw11,Spag9,Galr1,Slc12a5,Cdc42bpa,Vps26a,Mrgpre,Stim1,Abca5,Gcc2,Scamp5,Trip4,Exoc6b,Ap2b1,Pde4b,Atp7a,Traf…	84428,498081,298033,291671,309407,361055,50664,313024,24592,362339,89816,29192,311651,116654,60568,307170,314352,305853,94193,499903,313155,64528,307594,65025,84347,311030,314894,315655,289883,29653,366889,312647,305614,117548,171058,288762,29335,81820,93646,24260,24954,363266,287822,29682,360950,315311,54241,29411,303024,360600,50577,171373,114116,361846,404660,361618,286970,309798,65171,315769,…
GO:0015833	2.10405574799122e-05	0.999984807404635	293	1491	peptide transport	BP	13581	2067	Hspa9,Kpna3,Nf1,Picalm,Psen1,Exoc4,Syt11,Sel1l,Madd,Napb,Cacng2,Stam2,Mon2,Tmed5,Gpam,Zdhhc17,Atg7,Sptbn1,Rab3c,Mtm1,Doc2b,Sec31a,Hid1,Cltc,Ppt1,Fbxw11,Vps26a,Mrgpre,Gcc2,Scamp5,Ap2b1,Traf6,Srpra,Tsc1,Mipep,Arfgef1,Vps33a,Tmed10,Rptor,Angpt1,Siah3,Ipo9,Kcnb1,Nkap,Rab35,Pom121,Dnajc27,Apc2,Vps11,Supt6h,Dctn1,Abl2,Vps50,Igf2r,Rab11fip2,Sri,Tgfbr1,Bicd2,Nploc4,Cd38,Il1rap,Vamp7,Casr,Cd274,Lrsam1,Sen…	291671,361055,24592,89816,29192,116654,60568,314352,94193,499903,84347,311030,314894,289883,29653,366889,312647,305614,171058,288762,81820,93646,287822,54241,29411,303024,361846,404660,309798,65171,140670,311245,315548,60445,81684,312915,65081,84599,287871,89807,692004,304817,25736,298342,288700,113975,298859,299611,315600,303281,29167,304883,312083,25151,308003,683667,29591,306809,140639,25668,2…
GO:0048699	2.28843544520679e-05	0.999983538286074	289	1310	generation of neurons	BP	13581	2067	Lrig2,Eif4enif1,Dpysl5,Lifr,Gnao1,Nf1,Cbfa2t2,Picalm,Psen1,Mdga2,Astn1,Nrcam,Raph1,Lingo1,Golga2,Mib1,Tbc1d24,Atg7,Bend6,Mtpn,Arhgap35,Zhx2,Map2,Spock1,Ercc3,Wdr1,Nfib,Spag9,Tenm3,Slc12a5,Lrfn1,Rnf6,Dscam,Klhl1,Atp7a,Sarm1,Tsc1,Arfgef1,Hmg20a,Mecp2,Usp9x,Mapk8ip3,Nectin1,Slitrk2,Rab35,Cntn2,Slc11a2,Abl2,Fzd3,Hhip,Tcf12,Tmem106b,AABR07031756.1,Rap1gap2,Tgfbr1,Il1rap,Vamp7,Ntng2,Bmpr1a,Eif4g2,Fgfr1…	310753,305468,65208,81680,50664,24592,296293,89816,29192,314180,304900,497815,363239,315691,64528,307594,287110,312647,363212,79215,306400,314988,25595,306759,291703,360950,29227,360600,306451,171373,365222,304271,171119,290426,24941,287545,60445,312915,315689,29386,363445,302983,192183,309349,288700,25356,25715,304883,266715,291936,25720,312132,24413,303298,29591,25466,85491,311836,81507,361628,…
GO:0042886	2.8472572659244e-05	0.999979240834539	295	1509	amide transport	BP	13581	2067	Hspa9,Kpna3,Nf1,Picalm,Psen1,Exoc4,Syt11,Sel1l,Madd,Napb,Cacng2,Stam2,Mon2,Tmed5,Gpam,Zdhhc17,Atg7,Sptbn1,Rab3c,Mtm1,Doc2b,Sec31a,Hid1,Cltc,Ppt1,Fbxw11,Vps26a,Mrgpre,Gcc2,Scamp5,Ap2b1,Traf6,Srpra,Tsc1,Mipep,Arfgef1,Vps33a,Tmed10,Rptor,Angpt1,Siah3,Ipo9,Kcnb1,Nkap,Rab35,Pom121,Dnajc27,Apc2,Vps11,Supt6h,Dctn1,Abl2,Vps50,Igf2r,Rab11fip2,Sri,Tgfbr1,Bicd2,Nploc4,Cd38,Il1rap,Vamp7,Casr,Cd274,Lrsam1,Sen…	291671,361055,24592,89816,29192,116654,60568,314352,94193,499903,84347,311030,314894,289883,29653,366889,312647,305614,171058,288762,81820,93646,287822,54241,29411,303024,361846,404660,309798,65171,140670,311245,315548,60445,81684,312915,65081,84599,287871,89807,692004,304817,25736,298342,288700,113975,298859,299611,315600,303281,29167,304883,312083,25151,308003,683667,29591,306809,140639,25668,2…
GO:0032940	3.31446021422444e-05	0.999977737841588	178	841	secretion by cell	BP	13581	2067	Nf1,Psen1,Exoc4,Syt11,Sel1l,Rab2b,Madd,Napb,Rims3,Gpam,Atg7,Sptbn1,Rab3c,Oprk1,Doc2b,Ppt1,Galr1,Scamp5,Exoc6b,Traf6,Tmf1,Vps33a,Tmed10,Mecp2,Rptor,Angpt1,Kcnb1,Kcna2,Vps11,Abl2,Rab11fip2,AABR07031756.1,Sri,Cd38,Il1rap,Vamp7,Casr,Cd274,Fgfr1,Syngr2,Llgl1,Itpr2,Cacna1e,Npy2r,Arf1,Kcnc4,Rest,Il1rapl1,Pcsk6,Apba2,Myh10,Bcl2l1,Vamp1,Adora1,Creb1,Vps35,Vps18,Slc6a9,Nrg1,Stxbp5l,Tmbim6,Rap1b,Syn2,Smad4,…	24592,29192,116654,60568,314352,305853,94193,499903,65025,29653,312647,305614,171058,29335,81820,29411,50577,65171,500233,311245,114206,65081,84599,29386,287871,89807,25736,25468,315600,304883,308003,24413,683667,25668,25466,85491,24247,499342,79114,89815,54265,81678,54234,66024,64310,684516,83618,317553,25507,83610,79433,24888,25624,29290,81646,25479,296083,116509,112400,288080,24822,171337,2917…
GO:0032386	3.5345774374604e-05	0.999978808307781	109	472	regulation of intracellular transport	BP	13581	2067	Nf1,Psen1,Syt11,Napb,Rims3,Rdx,Fbxw11,Mrgpre,Gcc2,Mecp2,Angpt1,Siah3,Kcnb1,Nkap,Dnajc27,Apc2,Vps11,Supt6h,Dctn1,Sri,Tgfbr1,Vamp7,Bmpr1a,Pik3r1,Oscp1,Arf1,Tpr,Thoc2,Ablim3,Bcl2l1,Yod1,Edem1,Reep1,Vps35,Shh,Dnm1,Nrg1,Rap1b,Smad4,Xbp1,Rnf139,Pak1,Tbc1d20,Dhx9,Fer,Insig1,Atg13,Sufu,Ehd1,Lamp1,Ddx58,Ank3,Ndel1,Ldlrap1,Oaz2,Gas6,Iws1,Nup58,Wwtr1,Cd84,Sema5a,Sh3glb1,Arih2,Kif5b,Svip,LOC103694875,Slc35f6…	24592,29192,60568,499903,65025,315655,303024,404660,309798,29386,89807,692004,25736,298342,298859,299611,315600,303281,29167,683667,29591,85491,81507,25513,362595,64310,304862,313308,307395,24888,363982,297504,362384,25479,29499,140694,112400,171337,50554,289754,315000,29431,362237,304859,301737,64194,362164,361769,293692,25328,297989,361833,170845,500564,501454,58935,291705,245922,295062,501872,…
GO:0042063	3.61114496878926e-05	0.999980790534246	74	280	gliogenesis	BP	13581	2067	Nf1,Psen1,Exoc4,Lingo1,Kcnq3,Wdr1,Nfib,Mecp2,Cntn2,Abl2,Tenm4,Nkx2-2,Lrp6,Dag1,Bcl2,Fgfr3,Nf1x,Creb1,Shh,Nrg1,Enpp2,Cnp,Ntrk2,Pou3f2,Hdac11,Cntnap1,Sox6,Mbd1,Srgap2,Ptpra,Rtn4,LOC108348175,Lrp1,Fa2h,Gpr157,Id2,Eef2,Mapk3,Adgrg1,Tgfb2,Slc8a3,Tlr4,Fgf2,Ascl1,Slc45a3,Gfap,Dab2ip,Mmp14,Csf1,Ccr5,P2ry12,Ntrk3,Plp1,Erbb2,Notch1,Tf,Gli3,Dlx2,P2ry1,Lif,Myrf,Erbb3,Ndrg1,S100b,Pax2,Sox10,Mag,Trpc4,Cdh2,Tlr…	24592,29192,116654,315691,29682,360950,29227,29386,25356,304883,308831,366214,312781,114489,24224,84489,81524,81646,29499,112400,84050,25275,25054,29588,297453,84008,293165,291439,360840,25167,83765,499022,299858,307855,313725,25587,29565,50689,260326,81809,140448,29260,54250,64186,304785,24387,192126,81707,78965,117029,64803,29613,24943,24337,25496,24825,140588,296499,25265,60584,293736,29496,29…
GO:0000902	3.78030915626033e-05	0.999974078025368	200	825	cell morphogenesis	BP	13581	2067	Dpysl5,Lifr,Wasf2,Picalm,Psen1,Nrcam,Raph1,Lingo1,Golga2,Dlc1,Tbc1d24,Rdx,Atg7,Arhgap35,Map2,Wdr1,Nfib,Tenm3,Mkln1,Lrfn1,Rnf6,Dscam,Atp7a,Sarm1,Vps33a,Peak1,Mecp2,Usp9x,Ttbk1,Lims1,Mapk8ip3,Nectin1,Slitrk2,Cntn2,Slc11a2,Fndc3b,Abl2,Fzd3,Tmem106b,Vamp7,Ntng2,Carmil1,Eif4g2,Pdlim5,Llgl1,Yap1,Prpf40a,Fbxw8,Ddr1,Rock2,Clic4,Unc5c,Il1rapl1,Tenm4,Vangl2,Tnik,Unc5b,Pias2,Lrp6,Thoc2,Dag1,Myh10,AABR070374…	65208,81680,313024,89816,29192,497815,363239,315691,64528,58834,287110,315655,312647,306400,25595,360950,29227,306451,83536,365222,304271,171119,24941,287545,65081,315686,29386,363445,316229,499443,302983,192183,309349,25356,25715,294925,304883,266715,312132,85491,311836,306941,361628,64353,54265,363014,295607,304522,25678,25537,83718,362049,317553,308831,289229,294917,60630,83422,312781,313308,1…
GO:0051641	3.79491348615665e-05	0.999970964797397	411	2118	cellular localization	BP	13581	2067	Dctn4,Lrig2,Hspa9,Kpna3,Nf1,Creb3l2,Picalm,Psen1,Exoc4,Syt11,Sel1l,Napb,Golga2,Rims3,Cacng2,Stam2,Rdx,Atg7,Sptbn1,Kif1b,Mtm1,Doc2b,Sec31a,Champ1,Hid1,Cltc,Ppt1,Fbxw11,Spag9,Cdc42bpa,Vps26a,Mrgpre,Pygo1,Gcc2,Exoc6b,Ap2b1,Cluh,Srpra,Gnai1,Tsc1,Mipep,Stard4,Vps33a,Adcyap1r1,Tmed10,Mecp2,Angpt1,Siah3,Ipo9,Kcnb1,Nkap,Ppfia1,Rab35,Pom121,Dnajc27,Cntn2,Apc2,Vps11,Supt6h,Dctn1,Abl2,Cacna2d1,Vps50,Tmem106…	84428,310753,291671,361055,24592,362339,89816,29192,116654,60568,314352,499903,64528,65025,84347,311030,315655,312647,305614,117548,288762,81820,93646,306647,287822,54241,29411,303024,360600,114116,361846,404660,691857,309798,500233,140670,303300,315548,25686,60445,81684,291699,65081,24167,84599,29386,89807,692004,304817,25736,298342,293645,288700,113975,298859,25356,299611,315600,303281,29167,30…
GO:0030163	4.28145046867827e-05	0.999972028352179	149	687	protein catabolic process	BP	13581	2067	Bace1,Lrig2,Usp48,Ubr1,Klhl42,Psen1,Taf1,Usp45,Sel1l,Pias1,Rdx,Atg7,Usp13,Mtm1,Ppt1,Fbxw11,Rnf6,Usp8,Ubxn2a,Klhl25,Tmf1,Erlin2,Usp9x,Hecw1,Siah3,Rnf216,Ube2h,Psmd1,Vps11,Usp32,Nploc4,Usp25,Tollip,Lrsam1,Amer1,Atg4b,Cul5,Ppp2r3a,Rnf121,Usp31,Usp10,Trip12,Rnf43,Rab12,Yod1,Edem1,Apc,NEWGENE_1559832,Vps35,Tbl1x,Shh,Nrg1,Uba1,Ube2z,Csnk1e,Smad4,Xbp1,Rad23b,Crbn,Rnf139,Ube2n,Ctsf,Jkamp,Uggt1,Adam9,Gclc…	29392,310753,362636,499877,500367,29192,317256,313098,314352,300772,315655,312647,310306,288762,29411,303024,304271,296121,685859,293023,114206,290823,363445,291209,692004,304294,296956,83806,315600,303394,140639,304150,361677,311866,501584,316640,64624,363122,308871,308959,307905,316575,303412,25530,363982,297504,24205,317241,25479,302711,29499,112400,314432,303478,58822,50554,289754,298012,2974…
GO:0007405	4.68891865099531e-05	0.999985741181025	24	61	neuroblast proliferation	BP	13581	2067	Nf1,Fzd3,Hhip,Fgfr1,Eml1,Lrp6,Cx3cr1,Fgfr2,Daglb,Shh,Racgap1,Kcna1,Numb,Hif1a,Rab10,Mapk8,Ctnna1,Acsl6,Ascl1,Notch1,Gli3,Six3,Sox10,Kctd11	24592,266715,291936,79114,362783,312781,171056,25022,304289,29499,315298,24520,29419,29560,50993,116554,307505,117243,64186,25496,140588,78974,29361,363634
GO:0051234	4.98222952685237e-05	0.999960063306257	661	3634	establishment of localization	BP	13581	2067	Dctn4,Slc35a5,Snx30,Hspa9,Trpm3,Kpna3,Gnao1,Wasf2,Wbp2,Nf1,Creb3l2,Picalm,Psen1,Slc9a8,Exoc4,Syt11,Acbd5,Sel1l,Rab2b,Madd,Napb,RGD1359108,Golga2,Mib1,Rims3,Cacng2,Stam2,Mon2,Rdx,Tmed5,Gpam,Zdhhc17,Atg7,Sptbn1,Kif1b,Rab3c,Mtm1,Oprk1,Doc2b,Sec31a,Chrm3,Champ1,Insr,Agfg1,Hid1,Kcnq3,Wdr1,Slc4a8,Cltc,Ppt1,Fbxw11,Spag9,Galr1,Slc12a5,Cdc42bpa,Vps26a,Mrgpre,Stim1,Abca5,Gcc2,Scamp5,Trip4,Exoc6b,Ap2b1,Pde4…	84428,498081,298033,291671,309407,361055,50664,313024,192645,24592,362339,89816,29192,311651,116654,60568,307170,314352,305853,94193,499903,313155,64528,307594,65025,84347,311030,314894,315655,289883,29653,366889,312647,305614,117548,171058,288762,29335,81820,93646,24260,306647,24954,363266,287822,29682,360950,315311,54241,29411,303024,360600,50577,171373,114116,361846,404660,361618,286970,309798…
GO:0070647	5.41552761251136e-05	0.999964231155331	151	689	protein modification by small protein conjugation or removal	BP	13581	2067	7-Mar,Usp48,Dcaf1,Klhl42,Psen1,Taf1,Usp45,Mib1,Pias1,Atg7,Usp13,Xiap,Dcaf8,Fbxw11,Rnf6,Usp8,Klhl1,rnf141,Traf6,Ubxn2a,Klhl25,Rnf152,Bach1,Hdac4,Hmg20a,Klhl28,Usp9x,Hecw1,Angpt1,Siah3,Rnf216,Ube2h,Usp32,Arrdc3,Tgfbr1,Usp25,Tollip,Lrsam1,Amer1,Senp2,Bach2,Herc3,Cul5,Klhl4,Fbxw8,Pja2,Rnf182,Rnf121,Usp31,Rassf5,Pcgf3,Pias2,Usp10,Trip12,Rnf43,Bcl2,Dcun1d3,Fgfr3,Yod1,NEWGENE_1559832,Gnl3l,Fbxl21,Pcgf5,…	311059,362636,315987,500367,29192,317256,313098,307594,300772,312647,310306,63879,364050,303024,304271,296121,290426,308900,311245,685859,293023,293561,304127,363287,315689,299103,363445,291209,89807,692004,304294,296956,303394,309945,29591,304150,361677,311866,501584,78973,313125,362377,64624,317196,304522,192256,498726,308871,308959,54355,305624,83422,307905,316575,303412,24224,309035,84489,363…
GO:0032446	5.64614066461847e-05	0.999963665513956	132	599	protein modification by small protein conjugation	BP	13581	2067	7-Mar,Dcaf1,Klhl42,Psen1,Taf1,Mib1,Pias1,Atg7,Xiap,Dcaf8,Fbxw11,Rnf6,Klhl1,rnf141,Traf6,Ubxn2a,Klhl25,Rnf152,Bach1,Hdac4,Hmg20a,Klhl28,Hecw1,Angpt1,Siah3,Rnf216,Ube2h,Arrdc3,Tgfbr1,Tollip,Lrsam1,Amer1,Senp2,Bach2,Herc3,Cul5,Klhl4,Fbxw8,Pja2,Rnf182,Rnf121,Rassf5,Pcgf3,Pias2,Trip12,Rnf43,Bcl2,Dcun1d3,Fgfr3,NEWGENE_1559832,Gnl3l,Fbxl21,Pcgf5,Uba1,Ube2z,Gan,Ctr9,Uba2,Crbn,Rnf139,Ube2n,Cdc73,Gclc,Ube4…	311059,315987,500367,29192,317256,307594,300772,312647,63879,364050,303024,304271,290426,308900,311245,685859,293023,293561,304127,363287,315689,299103,291209,89807,692004,304294,296956,309945,29591,361677,311866,501584,78973,313125,362377,64624,317196,304522,192256,498726,308871,54355,305624,83422,316575,303412,24224,309035,84489,317241,100034253,306750,681178,314432,303478,307893,293184,308508,…
GO:0016567	5.82338812424054e-05	0.999963053944639	125	560	protein ubiquitination	BP	13581	2067	7-Mar,Dcaf1,Klhl42,Psen1,Taf1,Mib1,Atg7,Xiap,Dcaf8,Fbxw11,Rnf6,Klhl1,rnf141,Traf6,Ubxn2a,Klhl25,Rnf152,Bach1,Klhl28,Hecw1,Angpt1,Siah3,Rnf216,Ube2h,Arrdc3,Tgfbr1,Lrsam1,Amer1,Senp2,Bach2,Herc3,Cul5,Klhl4,Fbxw8,Pja2,Rnf182,Rnf121,Rassf5,Pcgf3,Trip12,Rnf43,Bcl2,Dcun1d3,Fgfr3,NEWGENE_1559832,Gnl3l,Fbxl21,Pcgf5,Uba1,Ube2z,Gan,Ctr9,Crbn,Rnf139,Ube2n,Cdc73,Gclc,Ube4a,Peli3,Trim36,Klhl24,Sufu,Abtb2,Cblb…	311059,315987,500367,29192,317256,307594,312647,63879,364050,303024,304271,290426,308900,311245,685859,293023,293561,304127,299103,291209,89807,692004,304294,296956,309945,29591,311866,501584,78973,313125,362377,64624,317196,304522,192256,498726,308871,54355,305624,316575,303412,24224,309035,84489,317241,100034253,306750,681178,314432,303478,307893,293184,297498,315000,116725,304832,25283,315608,…
GO:0060284	6.97520376215259e-05	0.999951656919547	189	833	regulation of cell development	BP	13581	2067	Lrig2,Eif4enif1,Nf1,Cbfa2t2,Psen1,Nrcam,Lingo1,Golga2,Mib1,Tbc1d24,Atg7,Bend6,Arhgap35,Zhx2,Map2,Spock1,Wdr1,Spag9,Tenm3,Rnf6,Dscam,Sarm1,Tsc1,Hdac4,Hmg20a,Mecp2,Lims1,Mapk8ip3,Cntn2,Abl2,Fzd3,Tcf12,Tmem106b,AABR07031756.1,Rap1gap2,Il1rap,Vamp7,Carmil1,Bmpr1a,Eif4g2,Fgfr1,Pdlim5,Arsb,Yap1,Fbxw8,Ednrb,Arf1,Rock2,Rest,Il1rapl1,Tenm4,Tnik,Nkx2-2,Gprc5b,Pias2,Lrp6,Thoc2,Dag1,Gdf11,Brinp3,Bcl2,P2ry2,C…	310753,305468,24592,296293,29192,497815,315691,64528,307594,287110,312647,363212,306400,314988,25595,306759,360950,360600,306451,304271,171119,287545,60445,363287,315689,29386,499443,302983,25356,304883,266715,25720,312132,24413,303298,25466,85491,306941,81507,361628,79114,64353,25227,363014,304522,50672,64310,25537,83618,317553,308831,294917,366214,293546,83422,312781,313308,114489,29454,286901,…
GO:0071702	7.12100066305107e-05	0.999945209580652	385	2039	organic substance transport	BP	13581	2067	Slc35a5,Hspa9,Kpna3,Nf1,Picalm,Psen1,Exoc4,Syt11,Sel1l,Madd,Napb,Cacng2,Stam2,Mon2,Tmed5,Gpam,Zdhhc17,Atg7,Sptbn1,Rab3c,Mtm1,Oprk1,Doc2b,Sec31a,Insr,Hid1,Slc4a8,Cltc,Ppt1,Fbxw11,Galr1,Vps26a,Mrgpre,Abca5,Gcc2,Scamp5,Ap2b1,Traf6,Abcc2,Srpra,Tsc1,Slc6a11,Tmf1,Mipep,Arfgef1,Stard4,Vps33a,Atp11a,Tmed10,Mecp2,Rptor,Angpt1,Siah3,Ipo9,Kcnb1,Nkap,Rab35,Pom121,Dnajc27,Kcna2,Apc2,Vps11,Supt6h,Dctn1,Abl2,Vp…	498081,291671,361055,24592,89816,29192,116654,60568,314352,94193,499903,84347,311030,314894,289883,29653,366889,312647,305614,171058,288762,29335,81820,93646,24954,287822,315311,54241,29411,303024,50577,361846,404660,286970,309798,65171,140670,311245,25303,315548,60445,79213,114206,81684,312915,291699,65081,306600,84599,29386,287871,89807,692004,304817,25736,298342,288700,113975,298859,25468,2996…
GO:0007272	7.28773410408957e-05	0.999969919609363	37	111	ensheathment of neurons	BP	13581	2067	Nf1,Tsc1,Cntn2,Scn2a,Tenm4,Dag1,Fgfr3,Nrg1,Zfp24,Pou3f2,Nfasc,Cntnap1,Scd2,LOC108348175,Mal,Fa2h,Pmp22,Scn8a,Xk,Eif2ak3,Slc8a3,Serinc5,Ugt8,Plp1,Amigo1,Ppard,Erbb2,Megf10,Tf,Mall,Myrf,Ndrg1,S100b,Sox10,Mag,Cdh2,Tlr2	24592,60445,25356,24766,308831,114489,84489,112400,360204,29588,116690,84008,83792,499022,25263,307855,24660,29710,497078,29702,140448,170907,50555,24943,295365,25682,24337,291445,24825,362211,293736,299923,25742,29361,29409,83501,310553
GO:0008366	7.28773410408957e-05	0.999969919609363	37	111	axon ensheathment	BP	13581	2067	Nf1,Tsc1,Cntn2,Scn2a,Tenm4,Dag1,Fgfr3,Nrg1,Zfp24,Pou3f2,Nfasc,Cntnap1,Scd2,LOC108348175,Mal,Fa2h,Pmp22,Scn8a,Xk,Eif2ak3,Slc8a3,Serinc5,Ugt8,Plp1,Amigo1,Ppard,Erbb2,Megf10,Tf,Mall,Myrf,Ndrg1,S100b,Sox10,Mag,Cdh2,Tlr2	24592,60445,25356,24766,308831,114489,84489,112400,360204,29588,116690,84008,83792,499022,25263,307855,24660,29710,497078,29702,140448,170907,50555,24943,295365,25682,24337,291445,24825,362211,293736,299923,25742,29361,29409,83501,310553
GO:0014003	8.22226548569054e-05	0.999979953016682	17	41	oligodendrocyte development	BP	13581	2067	Kcnq3,Mecp2,Cntn2,Tenm4,Nkx2-2,Fgfr3,Shh,Hdac11,Cntnap1,Fa2h,Id2,Ascl1,Plp1,Myrf,Sox10,Mag,Tlr2	29682,29386,25356,308831,366214,84489,29499,297453,84008,307855,25587,64186,24943,293736,29361,29409,310553
GO:0007267	8.81806561801967e-05	0.99993595153038	240	1154	cell-cell signaling	BP	13581	2067	Bace1,Nf1,Psen1,Exoc4,Syt11,Madd,Napb,Pcdh19,Rims3,Tbc1d24,Atg7,Plcl1,Kif1b,Xiap,Oprk1,Doc2b,Chrm3,Ppt1,Galr1,Slc12a5,Shank2,Pygo1,Shisa6,Slc24a2,Gnai1,Mpp2,Tmf1,Tmod2,Mecp2,Rptor,Cdk14,Kcnb1,Cntn2,Apc2,Abl2,Fzd3,Cacna2d1,Hrh1,Rab11fip2,AABR07031756.1,Drd5,Sri,Shc3,Cd38,Gabrg1,Vamp7,Casr,Cacnb2,Nat8l,Amer1,Senp2,Fgfr1,Yap1,Prokr2,Itpr2,Adra1a,Cacna1e,Npy2r,Arf1,Ppp2r3a,Kcnc4,Rest,Apba2,Glra3,Vang…	29392,24592,29192,116654,60568,94193,499903,317183,65025,287110,312647,84587,117548,63879,29335,81820,24260,29411,50577,171373,171093,691857,497926,84550,25686,85275,114206,58814,29386,287871,362316,25736,25356,299611,304883,266715,25399,24448,308003,24413,25195,683667,114858,25668,140674,85491,24247,116600,289727,501584,78973,79114,363014,192649,81678,29412,54234,66024,64310,363122,684516,83618,…
GO:0006511	9.7086083122044e-05	0.999940324356665	102	437	ubiquitin-dependent protein catabolic process	BP	13581	2067	Usp48,Ubr1,Klhl42,Psen1,Taf1,Usp45,Pias1,Atg7,Usp13,Mtm1,Fbxw11,Rnf6,Usp8,Ubxn2a,Klhl25,Erlin2,Usp9x,Hecw1,Siah3,Rnf216,Ube2h,Psmd1,Usp32,Nploc4,Usp25,Tollip,Cul5,Rnf121,Usp31,Usp10,Trip12,Rnf43,Yod1,Edem1,NEWGENE_1559832,Tbl1x,Shh,Uba1,Ube2z,Csnk1e,Xbp1,Rad23b,Crbn,Rnf139,Ube2n,Jkamp,Gclc,Ube4a,Faf2,Sufu,Abtb2,Dnajc10,Bfar,Hecw2,Csnk1d,Ubqln1,Klhl15,Znrf2,Cul2,Rnf145,Klhl20,Ubap1,Trim67,Wwtr1,Ub…	362636,499877,500367,29192,317256,313098,300772,312647,310306,288762,303024,304271,296121,685859,293023,290823,363445,291209,692004,304294,296956,83806,303394,140639,304150,361677,64624,308871,308959,307905,316575,303412,363982,297504,317241,302711,29499,314432,303478,58822,289754,298012,297498,315000,116725,299127,25283,315608,291000,361769,171440,295690,304709,316395,64462,114590,314111,362367,…
GO:0051960	0.000107000628356029	0.999925364065006	185	807	regulation of nervous system development	BP	13581	2067	Lrig2,Eif4enif1,Nf1,Cbfa2t2,Psen1,Nrcam,Lingo1,Golga2,Mib1,Tbc1d24,Bend6,Arhgap35,Zhx2,Map2,Spock1,Wdr1,Spag9,Tenm3,Rnf6,Dscam,Sarm1,Tsc1,Hmg20a,Mecp2,Mapk8ip3,Nectin1,Slitrk2,Cntn2,Abl2,Fzd3,Tcf12,Tmem106b,AABR07031756.1,Rap1gap2,Il1rap,Vamp7,Asic2,Bmpr1a,Eif4g2,Fgfr1,Pdlim5,Arsb,Yap1,Fbxw8,Ednrb,Arf1,Lrrn1,Rest,Il1rapl1,Tenm4,Vangl2,Tnik,Nkx2-2,Gprc5b,Pias2,Lrp6,Thoc2,Dag1,Gdf11,Brinp3,Bcl2,P2r…	310753,305468,24592,296293,29192,497815,315691,64528,307594,287110,363212,306400,314988,25595,306759,360950,360600,306451,304271,171119,287545,60445,315689,29386,302983,192183,309349,25356,304883,266715,25720,312132,24413,303298,25466,85491,25364,81507,361628,79114,64353,25227,363014,304522,50672,64310,500280,83618,317553,308831,289229,294917,366214,293546,83422,312781,313308,114489,29454,286901,…
GO:0090087	0.000108973279545968	0.999926362930066	153	729	regulation of peptide transport	BP	13581	2067	Nf1,Picalm,Psen1,Exoc4,Syt11,Madd,Gpam,Atg7,Sptbn1,Doc2b,Fbxw11,Mrgpre,Gcc2,Scamp5,Traf6,Rptor,Angpt1,Siah3,Kcnb1,Nkap,Dnajc27,Apc2,Vps11,Supt6h,Dctn1,Abl2,Sri,Tgfbr1,Cd38,Il1rap,Vamp7,Casr,Cd274,Bmpr1a,Llgl1,Itpr2,Pik3r1,Oscp1,Cacna1e,Npy2r,Arf1,Rest,Tpr,Thoc2,Ablim3,Adora1,Yod1,Edem1,Vps35,Shh,Nrg1,Stxbp5l,Tmbim6,Smad4,Xbp1,Efna5,Wls,Pak1,Adam9,Slc16a1,Oprm1,Apbb1,Dhx9,Aacs,Atg13,Sufu,Sec24a,Dd…	24592,89816,29192,116654,60568,94193,29653,312647,305614,81820,303024,404660,309798,65171,311245,287871,89807,692004,25736,298342,298859,299611,315600,303281,29167,304883,683667,29591,25668,25466,85491,24247,499342,81507,54265,81678,25513,362595,54234,66024,64310,83618,304862,313308,307395,29290,363982,297504,25479,29499,112400,288080,24822,50554,289754,116683,362065,29431,290834,25027,25601,2972…
GO:0050767	0.000109267506523291	0.999925102588711	168	727	regulation of neurogenesis	BP	13581	2067	Lrig2,Eif4enif1,Nf1,Cbfa2t2,Psen1,Nrcam,Lingo1,Golga2,Mib1,Tbc1d24,Bend6,Arhgap35,Zhx2,Map2,Spock1,Wdr1,Spag9,Tenm3,Rnf6,Dscam,Sarm1,Tsc1,Hmg20a,Mecp2,Mapk8ip3,Cntn2,Abl2,Fzd3,Tcf12,Tmem106b,AABR07031756.1,Rap1gap2,Il1rap,Vamp7,Bmpr1a,Eif4g2,Fgfr1,Pdlim5,Arsb,Yap1,Fbxw8,Ednrb,Arf1,Rest,Il1rapl1,Tenm4,Tnik,Nkx2-2,Gprc5b,Pias2,Lrp6,Thoc2,Dag1,Gdf11,Brinp3,Bcl2,P2ry2,Cx3cr1,Zeb1,Fgfr3,Ssh2,Creb1,Omg…	310753,305468,24592,296293,29192,497815,315691,64528,307594,287110,363212,306400,314988,25595,306759,360950,360600,306451,304271,171119,287545,60445,315689,29386,302983,25356,304883,266715,25720,312132,24413,303298,25466,85491,81507,361628,79114,64353,25227,363014,304522,50672,64310,83618,317553,308831,294917,366214,293546,83422,312781,313308,114489,29454,286901,24224,29597,171056,25705,84489,303…
GO:0042552	0.000115537628638694	0.99995163959549	36	109	myelination	BP	13581	2067	Nf1,Tsc1,Cntn2,Scn2a,Tenm4,Dag1,Fgfr3,Nrg1,Zfp24,Pou3f2,Nfasc,Cntnap1,Scd2,LOC108348175,Mal,Fa2h,Pmp22,Scn8a,Xk,Eif2ak3,Slc8a3,Serinc5,Ugt8,Plp1,Amigo1,Erbb2,Megf10,Tf,Mall,Myrf,Ndrg1,S100b,Sox10,Mag,Cdh2,Tlr2	24592,60445,25356,24766,308831,114489,84489,112400,360204,29588,116690,84008,83792,499022,25263,307855,24660,29710,497078,29702,140448,170907,50555,24943,295365,24337,291445,24825,362211,293736,299923,25742,29361,29409,83501,310553
GO:1903530	0.000119660437432826	0.99992069121463	137	639	regulation of secretion by cell	BP	13581	2067	Nf1,Syt11,Rab2b,Madd,Napb,Rims3,Gpam,Atg7,Sptbn1,Rab3c,Oprk1,Doc2b,Galr1,Scamp5,Traf6,Rptor,Angpt1,Kcnb1,Kcna2,Abl2,AABR07031756.1,Sri,Cd38,Il1rap,Vamp7,Casr,Cd274,Fgfr1,Llgl1,Itpr2,Cacna1e,Npy2r,Arf1,Kcnc4,Rest,Il1rapl1,Bcl2l1,Adora1,Creb1,Vps35,Nrg1,Stxbp5l,Tmbim6,Rap1b,Syn2,Smad4,Xbp1,Efna5,Chrna7,Wls,Rala,Hgs,Syt2,Adam9,Slc16a1,Oprm1,Ntrk2,Apbb1,Dhx9,Fer,Aacs,Grm1,Sec24a,Lamp1,Ddx58,Stxbp4,Ed…	24592,60568,305853,94193,499903,65025,29653,312647,305614,171058,29335,81820,50577,65171,311245,287871,89807,25736,25468,304883,24413,683667,25668,25466,85491,24247,499342,79114,54265,81678,54234,66024,64310,684516,83618,317553,24888,29290,81646,25479,112400,288080,24822,171337,29179,50554,289754,116683,25302,362065,81757,56084,24805,290834,25027,25601,25054,29722,304859,301737,65984,24414,287275…
GO:0023052	0.000121915942203864	0.999900216772577	767	4222	signaling	BP	13581	2067	Wdfy1,Bace1,Shoc2,Lrig2,Lifr,Ubr1,Gnao1,Wasf2,Nf1,Cbfa2t2,Creb3l2,Psen1,Taf1,Exoc4,Nrcam,Rasal2,Raph1,Syt11,Sel1l,Lingo1,Madd,Napb,RGD1359108,Cdc42bpb,Pcdh19,Mib1,Rims3,Dlc1,Cacng2,Tbc1d24,Zdhhc17,Med13,Atg7,Sptbn1,Myo9a,Plcl1,Kif1b,Bend6,Xiap,Pofut1,Arhgap35,Mtm1,Sez6l,Oprk1,Doc2b,Spock1,Chrm3,Insr,Ppt1,Map2k7,Fbxw11,Spag9,Tenm3,Galr1,Slc12a5,Tacr3,Cdc42bpa,Tubgcp2,Lbh,Shank2,Mrgpre,Pygo1,Rnf6,S…	301549,29392,309548,310753,81680,499877,50664,313024,24592,296293,362339,29192,317256,116654,497815,304893,363239,60568,314352,315691,94193,499903,313155,113960,317183,307594,65025,58834,84347,287110,366889,303403,312647,305614,171296,84587,117548,363212,63879,311551,306400,288762,304554,29335,81820,306759,24260,24954,29411,363855,303024,360600,306451,50577,171373,24808,114116,309098,683626,17109…
GO:0061448	0.000135232606314256	0.999929301827215	58	217	connective tissue development	BP	13581	2067	Creb3l2,Nfib,Atp7a,Sik3,Trps1,Arrdc3,Tgfbr1,Casr,Tyms,Amer1,Bmpr1a,Itgb8,Fgfr1,Hyal1,Lrp6,Tgfbr2,Zeb1,Fgfr3,Acan,Arid5b,Prrx1,Xbp1,Dyrk1b,Bmpr1b,Aacs,Thbs1,Hif1a,Sox6,Maf,Wnt9a,Creb5,Zbtb16,Thrb,Hyal3,Id2,Smad5,Eif2ak3,Mapk3,Tgfb2,Spart,Slc25a25,Fgf2,Pax7,Csf1,Ghr,Ppard,Notch1,Runx1,Lrp5,Gli3,Gli2,Dlx2,Sulf1,Ift80,Itgb3,Adamts12,Loxl2,Igf1	362339,29227,24941,684112,299897,309945,29591,24247,29261,501584,81507,362800,79114,367166,312781,81810,25705,84489,58968,309728,266813,289754,308468,310914,65984,445442,29560,293165,54267,287357,500131,353227,24831,300993,25587,59328,29702,50689,81809,295053,246771,54250,500574,78965,25235,25682,25496,50662,293649,140588,304729,296499,171396,295106,29302,294809,290350,24482
GO:0051223	0.000143124756956917	0.999903252175702	147	693	regulation of protein transport	BP	13581	2067	Nf1,Picalm,Psen1,Exoc4,Syt11,Madd,Gpam,Atg7,Sptbn1,Doc2b,Fbxw11,Mrgpre,Gcc2,Scamp5,Traf6,Rptor,Angpt1,Siah3,Kcnb1,Nkap,Dnajc27,Apc2,Vps11,Supt6h,Dctn1,Abl2,Sri,Tgfbr1,Cd38,Il1rap,Vamp7,Casr,Cd274,Bmpr1a,Llgl1,Itpr2,Pik3r1,Oscp1,Cacna1e,Arf1,Rest,Tpr,Thoc2,Ablim3,Yod1,Edem1,Vps35,Shh,Nrg1,Stxbp5l,Tmbim6,Smad4,Xbp1,Efna5,Wls,Pak1,Adam9,Slc16a1,Oprm1,Apbb1,Dhx9,Aacs,Atg13,Sufu,Sec24a,Ddx58,Stxbp4,An…	24592,89816,29192,116654,60568,94193,29653,312647,305614,81820,303024,404660,309798,65171,311245,287871,89807,692004,25736,298342,298859,299611,315600,303281,29167,304883,683667,29591,25668,25466,85491,24247,499342,81507,54265,81678,25513,362595,54234,64310,83618,304862,313308,307395,363982,297504,25479,29499,112400,288080,24822,50554,289754,116683,362065,29431,290834,25027,25601,29722,304859,659…
GO:1903827	0.000143792269534669	0.999907428625899	118	529	regulation of cellular protein localization	BP	13581	2067	Lrig2,Nf1,Picalm,Psen1,Syt11,Rdx,Sptbn1,Cltc,Fbxw11,Mrgpre,Gcc2,Gnai1,Angpt1,Siah3,Kcnb1,Nkap,Ppfia1,Dnajc27,Apc2,Vps11,Supt6h,Dctn1,Rab11fip2,Sri,Tgfbr1,Vamp7,Gbf1,Bmpr1a,Astn2,Dpp6,Pik3r1,Oscp1,Tpr,Rassf5,Thoc2,Ablim3,Bcl2l1,Yod1,Edem1,Apc,Gnl3l,Vps35,Shh,Nrg1,Pls1,Csnk1e,Smad4,Xbp1,Synj2bp,Pak1,Atg13,Sufu,Grm1,Ddx58,Numb,Ank3,Acsl3,Ndel1,Ldlrap1,Oaz2,Gas6,Iws1,Nup58,Wwtr1,Rtn4,Sema5a,Sh3glb1,A…	310753,24592,89816,29192,60568,315655,305614,54241,303024,404660,309798,25686,89807,692004,25736,298342,293645,298859,299611,315600,303281,29167,308003,683667,29591,85491,309451,81507,100361323,29272,25513,362595,304862,54355,313308,307395,24888,363982,297504,24205,100034253,25479,29499,112400,315926,58822,50554,289754,64531,29431,362164,361769,24414,297989,29419,361833,114024,170845,500564,50145…
GO:0051046	0.000143998749158686	0.99990277157066	146	688	regulation of secretion	BP	13581	2067	Nf1,Syt11,Rab2b,Madd,Napb,Rims3,Gpam,Atg7,Sptbn1,Rab3c,Oprk1,Doc2b,Galr1,Scamp5,Traf6,Tmf1,Rptor,Angpt1,Kcnb1,Kcna2,Abl2,AABR07031756.1,Sri,Cd38,Il1rap,Vamp7,Casr,Cd274,Fgfr1,Llgl1,Itpr2,Cacna1e,Npy2r,Ednrb,Arf1,Kcnc4,Rest,Il1rapl1,Bcl2l1,P2ry2,Adora1,Creb1,Vps35,Nrg1,Stxbp5l,Tmbim6,Rap1b,Syn2,Smad4,Xbp1,Efna5,Chrna7,Wls,Rala,Hgs,Syt2,Adam9,Slc16a1,Oprm1,Hrh2,Ntrk2,Apbb1,Dhx9,Fer,Aacs,Grm1,Sec24a…	24592,60568,305853,94193,499903,65025,29653,312647,305614,171058,29335,81820,50577,65171,311245,114206,287871,89807,25736,25468,304883,24413,683667,25668,25466,85491,24247,499342,79114,54265,81678,54234,66024,50672,64310,684516,83618,317553,24888,29597,29290,81646,25479,112400,288080,24822,171337,29179,50554,289754,116683,25302,362065,81757,56084,24805,290834,25027,25601,25461,25054,29722,304859,…
GO:0019941	0.000150322977360217	0.99990631492153	102	443	modification-dependent protein catabolic process	BP	13581	2067	Usp48,Ubr1,Klhl42,Psen1,Taf1,Usp45,Pias1,Atg7,Usp13,Mtm1,Fbxw11,Rnf6,Usp8,Ubxn2a,Klhl25,Erlin2,Usp9x,Hecw1,Siah3,Rnf216,Ube2h,Psmd1,Usp32,Nploc4,Usp25,Tollip,Cul5,Rnf121,Usp31,Usp10,Trip12,Rnf43,Yod1,Edem1,NEWGENE_1559832,Tbl1x,Shh,Uba1,Ube2z,Csnk1e,Xbp1,Rad23b,Crbn,Rnf139,Ube2n,Jkamp,Gclc,Ube4a,Faf2,Sufu,Abtb2,Dnajc10,Bfar,Hecw2,Csnk1d,Ubqln1,Klhl15,Znrf2,Cul2,Rnf145,Klhl20,Ubap1,Trim67,Wwtr1,Ub…	362636,499877,500367,29192,317256,313098,300772,312647,310306,288762,303024,304271,296121,685859,293023,290823,363445,291209,692004,304294,296956,83806,303394,140639,304150,361677,64624,308871,308959,307905,316575,303412,363982,297504,317241,302711,29499,314432,303478,58822,289754,298012,297498,315000,116725,299127,25283,315608,291000,361769,171440,295690,304709,316395,64462,114590,314111,362367,…
GO:0044257	0.000152332397970383	0.99990046995575	124	569	cellular protein catabolic process	BP	13581	2067	Usp48,Ubr1,Klhl42,Psen1,Taf1,Usp45,Sel1l,Pias1,Rdx,Atg7,Usp13,Mtm1,Ppt1,Fbxw11,Rnf6,Usp8,Ubxn2a,Klhl25,Tmf1,Erlin2,Usp9x,Hecw1,Siah3,Rnf216,Ube2h,Psmd1,Vps11,Usp32,Nploc4,Usp25,Tollip,Amer1,Cul5,Rnf121,Usp31,Usp10,Trip12,Rnf43,Rab12,Yod1,Edem1,NEWGENE_1559832,Vps35,Tbl1x,Shh,Uba1,Ube2z,Csnk1e,Xbp1,Rad23b,Crbn,Rnf139,Ube2n,Ctsf,Jkamp,Uggt1,Gclc,Ube4a,Faf2,Cln8,Sufu,Abtb2,Dnajc10,Bfar,Hecw2,Csnk1d,…	362636,499877,500367,29192,317256,313098,314352,300772,315655,312647,310306,288762,29411,303024,304271,296121,685859,293023,114206,290823,363445,291209,692004,304294,296956,83806,315600,303394,140639,304150,361677,501584,64624,308871,308959,307905,316575,303412,25530,363982,297504,317241,25479,302711,29499,314432,303478,58822,289754,298012,297498,315000,116725,361704,299127,171129,25283,315608,29…
GO:0051179	0.00015302407413551	0.999874064735779	821	4578	localization	BP	13581	2067	Dctn4,Slc35a5,Snx30,Lrig2,Hspa9,Trpm3,Kpna3,Gnao1,Wasf2,Wbp2,Nf1,Creb3l2,Picalm,Psen1,Slc9a8,Astn1,Exoc4,Nrcam,Syt11,Acbd5,Sdc3,Sel1l,Rab2b,Madd,Napb,RGD1359108,Cdc42bpb,Golga2,Mib1,Rims3,Dlc1,Cacng2,Stam2,Mon2,Tbc1d24,Rdx,Tmed5,Gpam,Zdhhc17,Atg7,Sptbn1,Kif1b,Rab3c,Arhgap35,Mtm1,Oprk1,Doc2b,Spock1,Sec31a,Chrm3,Champ1,Insr,Ercc3,Agfg1,Hid1,Kcnq3,Wdr1,Slc4a8,Cltc,Ppt1,Fbxw11,Spag9,Galr1,Slc12a5,Tac…	84428,498081,298033,310753,291671,309407,361055,50664,313024,192645,24592,362339,89816,29192,311651,304900,116654,497815,60568,307170,116673,314352,305853,94193,499903,313155,113960,64528,307594,65025,58834,84347,311030,314894,287110,315655,289883,29653,366889,312647,305614,117548,171058,306400,288762,29335,81820,306759,93646,24260,306647,24954,291703,363266,287822,29682,360950,315311,54241,29411…
GO:0008104	0.000184502663944097	0.999855381816383	393	2057	protein localization	BP	13581	2067	Lrig2,Hspa9,Kpna3,Wbp2,Nf1,Picalm,Psen1,Exoc4,Nrcam,Syt11,Sel1l,Madd,Napb,Cacng2,Stam2,Mon2,Rdx,Tmed5,Gpam,Zdhhc17,Atg7,Sptbn1,Kif1b,Rab3c,Mtm1,Doc2b,Sec31a,Champ1,Ercc3,Hid1,Cltc,Ppt1,Fbxw11,Vps26a,Mrgpre,Pygo1,Gcc2,Scamp5,Ap2b1,Traf6,Srpra,Gnai1,Tsc1,Mipep,Arfgef1,Sik3,Vps33a,Tmed10,Mecp2,Rptor,Angpt1,Siah3,Lims1,Mapk8ip3,Ipo9,Nectin1,Kcnb1,Nkap,Ppfia1,Rab35,Pom121,Dnajc27,Cntn2,Apc2,Vps11,Supt…	310753,291671,361055,192645,24592,89816,29192,116654,497815,60568,314352,94193,499903,84347,311030,314894,315655,289883,29653,366889,312647,305614,117548,171058,288762,81820,93646,306647,291703,287822,54241,29411,303024,361846,404660,691857,309798,65171,140670,311245,315548,25686,60445,81684,312915,684112,65081,84599,29386,287871,89807,692004,499443,302983,304817,192183,25736,298342,293645,288700…
GO:0030182	0.000191791250866313	0.999857101192423	260	1191	neuron differentiation	BP	13581	2067	Lrig2,Eif4enif1,Dpysl5,Lifr,Gnao1,Nf1,Cbfa2t2,Picalm,Psen1,Mdga2,Nrcam,Raph1,Lingo1,Golga2,Mib1,Tbc1d24,Atg7,Bend6,Mtpn,Arhgap35,Zhx2,Map2,Spock1,Ercc3,Nfib,Spag9,Tenm3,Slc12a5,Lrfn1,Rnf6,Dscam,Klhl1,Atp7a,Sarm1,Tsc1,Arfgef1,Hmg20a,Mecp2,Usp9x,Mapk8ip3,Nectin1,Slitrk2,Rab35,Cntn2,Slc11a2,Abl2,Fzd3,Tcf12,Tmem106b,AABR07031756.1,Rap1gap2,Tgfbr1,Il1rap,Vamp7,Ntng2,Eif4g2,Fgfr1,Pdlim5,Llgl1,Arsb,Fbxw…	310753,305468,65208,81680,50664,24592,296293,89816,29192,314180,497815,363239,315691,64528,307594,287110,312647,363212,79215,306400,314988,25595,306759,291703,29227,360600,306451,171373,365222,304271,171119,290426,24941,287545,60445,312915,315689,29386,363445,302983,192183,309349,288700,25356,25715,304883,266715,25720,312132,24413,303298,29591,25466,85491,311836,361628,79114,64353,54265,25227,304…
GO:0007154	0.000196298965804271	0.999838237725492	775	4288	cell communication	BP	13581	2067	Wdfy1,Bace1,Shoc2,Lrig2,Lifr,Ubr1,Gnao1,Wasf2,Nf1,Cbfa2t2,Creb3l2,Psen1,Taf1,Exoc4,Nrcam,Rasal2,Raph1,Syt11,Sel1l,Lingo1,Madd,Napb,RGD1359108,Cdc42bpb,Pcdh19,Mib1,Rims3,Dlc1,Cacng2,Tbc1d24,Zdhhc17,Med13,Atg7,Sptbn1,Myo9a,Plcl1,Kif1b,Bend6,Xiap,Pofut1,Arhgap35,Mtm1,Sez6l,Oprk1,Doc2b,Spock1,Chrm3,Insr,Ppt1,Map2k7,Fbxw11,Spag9,Tenm3,Galr1,Slc12a5,Tacr3,Cdc42bpa,Tubgcp2,Lbh,Shank2,Mrgpre,Pygo1,Rnf6,S…	301549,29392,309548,310753,81680,499877,50664,313024,24592,296293,362339,29192,317256,116654,497815,304893,363239,60568,314352,315691,94193,499903,313155,113960,317183,307594,65025,58834,84347,287110,366889,303403,312647,305614,171296,84587,117548,363212,63879,311551,306400,288762,304554,29335,81820,306759,24260,24954,29411,363855,303024,360600,306451,50577,171373,24808,114116,309098,683626,17109…
GO:0032989	0.00020055923627513	0.999855163128316	210	909	cellular component morphogenesis	BP	13581	2067	Dpysl5,Lifr,Wasf2,Picalm,Psen1,Nrcam,Raph1,Lingo1,Golga2,Dlc1,Tbc1d24,Rdx,Atg7,Arhgap35,Mtm1,Map2,Agfg1,Wdr1,Nfib,Tenm3,Mkln1,Lrfn1,Rnf6,Dscam,Atp7a,Sarm1,Tmf1,Tmod2,Vps33a,Peak1,Mecp2,Usp9x,Ttbk1,Lims1,Mapk8ip3,Nectin1,Slitrk2,Cntn2,Slc11a2,Fndc3b,Abl2,Fzd3,Tmem106b,Vamp7,Ntng2,Carmil1,Eif4g2,Pdlim5,Llgl1,Yap1,Prpf40a,Fbxw8,Ddr1,Rock2,Clic4,Unc5c,Il1rapl1,Tenm4,Vangl2,Tnik,Unc5b,Pias2,Lrp6,Thoc2…	65208,81680,313024,89816,29192,497815,363239,315691,64528,58834,287110,315655,312647,306400,288762,25595,363266,360950,29227,306451,83536,365222,304271,171119,24941,287545,114206,58814,65081,315686,29386,363445,316229,499443,302983,192183,309349,25356,25715,294925,304883,266715,312132,85491,311836,306941,361628,64353,54265,363014,295607,304522,25678,25537,83718,362049,317553,308831,289229,294917,…
GO:0023051	0.000200929316494268	0.999839438657117	476	2567	regulation of signaling	BP	13581	2067	Wdfy1,Bace1,Shoc2,Lrig2,Ubr1,Nf1,Cbfa2t2,Psen1,Taf1,Exoc4,Rasal2,Madd,Napb,RGD1359108,Rims3,Dlc1,Cacng2,Tbc1d24,Zdhhc17,Med13,Atg7,Plcl1,Bend6,Xiap,Pofut1,Arhgap35,Mtm1,Sez6l,Oprk1,Doc2b,Insr,Ppt1,Map2k7,Fbxw11,Spag9,Galr1,Cdc42bpa,Lbh,Shank2,Rnf6,Shisa6,Ago1,Tab2,Traf6,Slc24a2,Gnai1,Tsc1,Rnf152,Mpp2,Arfgef1,Ncoa2,Ece1,Tmod2,Adcyap1r1,Ralgps2,Mecp2,Rptor,Angpt1,Lims1,Mapk8ip3,Trps1,Cdk14,Kcnb1,Dn…	301549,29392,309548,310753,499877,24592,296293,29192,317256,116654,304893,94193,499903,313155,65025,58834,84347,287110,366889,303403,312647,84587,363212,63879,311551,306400,288762,304554,29335,81820,24954,29411,363855,303024,360600,50577,114116,683626,171093,304271,497926,313594,308267,311245,84550,25686,60445,293561,85275,312915,83724,94204,58814,24167,304887,29386,287871,89807,499443,302983,299…
GO:0006464	0.000216240722259282	0.99982550025054	535	2862	cellular protein modification process	BP	13581	2067	7-Mar,Prdm2,Usp48,Dcaf1,Nek9,Klhl42,Wbp2,Nf1,Zdhhc21,Psen1,Taf1,Zdhhc5,Usp45,Zdhhc20,Madd,Cdc42bpb,Golga2,Mib1,Pias1,Dlc1,Pign,Tbc1d24,Nsd1,Zdhhc17,Atg7,Usp13,Sptbn1,Plcl1,Xiap,Pofut1,Mtm1,Oprk1,Dcaf8,Galnt10,Insr,Ercc3,Ppt1,Map2k7,Fbxw11,Spag9,Cdc42bpa,Rnf6,Usp8,Srpk1,Kdm5a,Klhl1,Atp7a,rnf141,Tab2,Kat6a,Traf6,Ubxn2a,Tsc1,Fnip2,Klhl25,Rnf152,Bach1,Arfgef1,Sik3,Top1,Ece1,Hdac4,Hmg20a,Peak1,Mecp2,K…	311059,313678,362636,315987,299204,500367,192645,24592,298184,29192,317256,362156,313098,305923,94193,113960,64528,307594,300772,58834,309051,287110,306764,366889,312647,310306,305614,84587,63879,311551,288762,29335,364050,170501,24954,291703,29411,363855,303024,360600,114116,304271,296121,361811,312678,290426,24941,308900,308267,306571,311245,685859,60445,310538,293023,293561,304127,312915,68411…
GO:0036211	0.000216240722259282	0.99982550025054	535	2862	protein modification process	BP	13581	2067	7-Mar,Prdm2,Usp48,Dcaf1,Nek9,Klhl42,Wbp2,Nf1,Zdhhc21,Psen1,Taf1,Zdhhc5,Usp45,Zdhhc20,Madd,Cdc42bpb,Golga2,Mib1,Pias1,Dlc1,Pign,Tbc1d24,Nsd1,Zdhhc17,Atg7,Usp13,Sptbn1,Plcl1,Xiap,Pofut1,Mtm1,Oprk1,Dcaf8,Galnt10,Insr,Ercc3,Ppt1,Map2k7,Fbxw11,Spag9,Cdc42bpa,Rnf6,Usp8,Srpk1,Kdm5a,Klhl1,Atp7a,rnf141,Tab2,Kat6a,Traf6,Ubxn2a,Tsc1,Fnip2,Klhl25,Rnf152,Bach1,Arfgef1,Sik3,Top1,Ece1,Hdac4,Hmg20a,Peak1,Mecp2,K…	311059,313678,362636,315987,299204,500367,192645,24592,298184,29192,317256,362156,313098,305923,94193,113960,64528,307594,300772,58834,309051,287110,306764,366889,312647,310306,305614,84587,63879,311551,288762,29335,364050,170501,24954,291703,29411,363855,303024,360600,114116,304271,296121,361811,312678,290426,24941,308900,308267,306571,311245,685859,60445,310538,293023,293561,304127,312915,68411…
GO:0031175	0.000230760228034796	0.999834294180975	198	860	neuron projection development	BP	13581	2067	Lrig2,Dpysl5,Lifr,Gnao1,Nf1,Cbfa2t2,Picalm,Psen1,Nrcam,Raph1,Lingo1,Golga2,Tbc1d24,Atg7,Arhgap35,Map2,Spock1,Nfib,Tenm3,Slc12a5,Lrfn1,Rnf6,Dscam,Klhl1,Atp7a,Sarm1,Tsc1,Arfgef1,Mecp2,Usp9x,Mapk8ip3,Nectin1,Slitrk2,Rab35,Cntn2,Slc11a2,Abl2,Fzd3,Tmem106b,AABR07031756.1,Rap1gap2,Il1rap,Vamp7,Ntng2,Eif4g2,Fgfr1,Pdlim5,Llgl1,Arsb,Fbxw8,Ddr1,Arf1,Rock2,Unc5c,Il1rapl1,Vangl2,Tnik,Unc5b,Hdgfl3,Gprc5b,Rasg…	310753,65208,81680,50664,24592,296293,89816,29192,497815,363239,315691,64528,287110,312647,306400,25595,306759,29227,306451,171373,365222,304271,171119,290426,24941,287545,60445,312915,29386,363445,302983,192183,309349,288700,25356,25715,304883,266715,312132,24413,303298,25466,85491,311836,361628,79114,64353,54265,25227,304522,25678,64310,25537,362049,317553,289229,294917,60630,252941,293546,1922…
GO:0010646	0.000231935551590306	0.999814396187506	472	2546	regulation of cell communication	BP	13581	2067	Wdfy1,Bace1,Shoc2,Lrig2,Ubr1,Nf1,Cbfa2t2,Psen1,Taf1,Exoc4,Rasal2,Madd,Napb,RGD1359108,Rims3,Dlc1,Cacng2,Tbc1d24,Zdhhc17,Med13,Atg7,Plcl1,Bend6,Xiap,Pofut1,Arhgap35,Mtm1,Sez6l,Oprk1,Doc2b,Insr,Ppt1,Map2k7,Fbxw11,Spag9,Galr1,Cdc42bpa,Lbh,Shank2,Rnf6,Shisa6,Ago1,Tab2,Traf6,Slc24a2,Gnai1,Tsc1,Rnf152,Mpp2,Arfgef1,Ncoa2,Ece1,Tmod2,Adcyap1r1,Ralgps2,Mecp2,Rptor,Angpt1,Lims1,Mapk8ip3,Trps1,Cdk14,Kcnb1,Dn…	301549,29392,309548,310753,499877,24592,296293,29192,317256,116654,304893,94193,499903,313155,65025,58834,84347,287110,366889,303403,312647,84587,363212,63879,311551,306400,288762,304554,29335,81820,24954,29411,363855,303024,360600,50577,114116,683626,171093,304271,497926,313594,308267,311245,84550,25686,60445,293561,85275,312915,83724,94204,58814,24167,304887,29386,287871,89807,499443,302983,299…
GO:0007417	0.000233200976354153	0.999831330873954	204	934	central nervous system development	BP	13581	2067	Gnao1,Nf1,Psen1,Mdga2,Taf1,Exoc4,Nrcam,Lingo1,Pcdh19,Dlc1,Atg7,Mtpn,Arhgap35,Sez6l,Map2,Spock1,Insr,Kcnq3,Wdr1,Nfib,Ppt1,Shank2,Klhl1,Atp7a,Tsc1,Slc6a11,Ncoa2,Mecp2,Usp9x,Ttbk1,Mapk8ip3,Maco1,Cntn2,Pafah1b2,Abl2,Fzd3,AABR07031756.1,Shc3,Tpp1,Bmpr1a,Fgfr1,Arsb,Cul5,Acat2,Unc5c,Kcnc4,Tenm4,Eml1,Nkx2-2,Atic,Lrp6,Tgfbr2,Dag1,Myh10,Myo1d,Phlpp1,Gdf11,Bcl2l1,Bcl2,Zbtb18,Cx3cr1,Fgfr2,Zeb1,Fgfr3,Nf1x,Cre…	50664,24592,29192,314180,317256,116654,497815,315691,317183,58834,312647,79215,306400,304554,25595,306759,24954,29682,360950,29227,29411,171093,290426,24941,60445,79213,83724,29386,363445,316229,302983,313618,25356,64189,304883,266715,24413,114858,83534,81507,79114,25227,64624,308100,362049,684516,308831,362783,366214,81643,312781,81810,114489,79433,25485,59265,29454,24888,24224,64619,171056,2502…
GO:0051049	0.000237456716091969	0.999817066401364	321	1647	regulation of transport	BP	13581	2067	Gnao1,Nf1,Picalm,Psen1,Exoc4,Syt11,Rab2b,Madd,Napb,Mib1,Rims3,Cacng2,Rdx,Gpam,Atg7,Sptbn1,Rab3c,Oprk1,Doc2b,Insr,Kcnq3,Wdr1,Ppt1,Fbxw11,Galr1,Mrgpre,Stim1,Gcc2,Scamp5,Pde4b,Atp7a,Traf6,Tmf1,Adcyap1r1,Mecp2,Rptor,Angpt1,Siah3,Kcnj9,Kcnb1,Nkap,Dnajc27,Kcna2,Apc2,Vps11,Supt6h,Clcn7,Nfatc3,Dctn1,Abl2,Cacna2d1,AABR07031756.1,Sri,Scn3a,Tgfbr1,Cd38,Il1rap,Vamp7,Casr,Adipor2,Cacnb2,Kcnh7,Nat8l,Cd274,Lrsa…	50664,24592,89816,29192,116654,60568,305853,94193,499903,307594,65025,84347,315655,29653,312647,305614,171058,29335,81820,24954,29682,360950,29411,303024,50577,404660,361618,309798,65171,24626,24941,311245,114206,24167,29386,287871,89807,692004,116560,25736,298342,298859,25468,299611,315600,303281,29233,361400,29167,304883,25399,24413,683667,497770,29591,25668,25466,85491,24247,312670,116600,1707…
GO:0022010	0.000259796216652463	0.999962036027114	10	18	central nervous system myelination	BP	13581	2067	Cntn2,Tenm4,Fgfr3,Cntnap1,Fa2h,Plp1,Myrf,Sox10,Mag,Tlr2	25356,308831,84489,84008,307855,24943,293736,29361,29409,310553
GO:0032291	0.000259796216652463	0.999962036027114	10	18	axon ensheathment in central nervous system	BP	13581	2067	Cntn2,Tenm4,Fgfr3,Cntnap1,Fa2h,Plp1,Myrf,Sox10,Mag,Tlr2	25356,308831,84489,84008,307855,24943,293736,29361,29409,310553
GO:0046903	0.000260747872671178	0.999811161567364	199	981	secretion	BP	13581	2067	Nf1,Psen1,Exoc4,Syt11,Sel1l,Rab2b,Madd,Napb,Rims3,Gpam,Atg7,Sptbn1,Rab3c,Oprk1,Doc2b,Chrm3,Ppt1,Galr1,Scamp5,Exoc6b,Atp7a,Traf6,Abcc2,Tmf1,Vps33a,Tmed10,Mecp2,Rptor,Angpt1,Kcnb1,Kcna2,Vps11,Abl2,Rab11fip2,AABR07031756.1,Sri,Cd38,Il1rap,Vamp7,Casr,Cd274,Fgfr1,Syngr2,Llgl1,Itpr2,Cacna1e,Ddr1,Npy2r,Ednrb,Arf1,Kcnc4,Rest,Il1rapl1,Pcsk6,Apba2,Myh10,Bcl2l1,Vamp1,P2ry2,Adora1,Creb1,Vps35,Vps18,Npr3,Slc6…	24592,29192,116654,60568,314352,305853,94193,499903,65025,29653,312647,305614,171058,29335,81820,24260,29411,50577,65171,500233,24941,311245,25303,114206,65081,84599,29386,287871,89807,25736,25468,315600,304883,308003,24413,683667,25668,25466,85491,24247,499342,79114,89815,54265,81678,54234,25678,66024,50672,64310,684516,83618,317553,25507,83610,79433,24888,25624,29597,29290,81646,25479,296083,25…
GO:0043632	0.00026372232857647	0.999832260249202	102	450	modification-dependent macromolecule catabolic process	BP	13581	2067	Usp48,Ubr1,Klhl42,Psen1,Taf1,Usp45,Pias1,Atg7,Usp13,Mtm1,Fbxw11,Rnf6,Usp8,Ubxn2a,Klhl25,Erlin2,Usp9x,Hecw1,Siah3,Rnf216,Ube2h,Psmd1,Usp32,Nploc4,Usp25,Tollip,Cul5,Rnf121,Usp31,Usp10,Trip12,Rnf43,Yod1,Edem1,NEWGENE_1559832,Tbl1x,Shh,Uba1,Ube2z,Csnk1e,Xbp1,Rad23b,Crbn,Rnf139,Ube2n,Jkamp,Gclc,Ube4a,Faf2,Sufu,Abtb2,Dnajc10,Bfar,Hecw2,Csnk1d,Ubqln1,Klhl15,Znrf2,Cul2,Rnf145,Klhl20,Ubap1,Trim67,Wwtr1,Ub…	362636,499877,500367,29192,317256,313098,300772,312647,310306,288762,303024,304271,296121,685859,293023,290823,363445,291209,692004,304294,296956,83806,303394,140639,304150,361677,64624,308871,308959,307905,316575,303412,363982,297504,317241,302711,29499,314432,303478,58822,289754,298012,297498,315000,116725,299127,25283,315608,291000,361769,171440,295690,304709,316395,64462,114590,314111,362367,…
GO:0060341	0.000282072836856759	0.999800432647346	171	817	regulation of cellular localization	BP	13581	2067	Lrig2,Nf1,Picalm,Psen1,Syt11,Napb,Rims3,Rdx,Atg7,Sptbn1,Cltc,Fbxw11,Mrgpre,Gcc2,Gnai1,Adcyap1r1,Mecp2,Angpt1,Siah3,Kcnb1,Nkap,Ppfia1,Dnajc27,Apc2,Vps11,Supt6h,Dctn1,Rab11fip2,Sri,Tgfbr1,Vamp7,Gbf1,Nat8l,Bmpr1a,Astn2,Dpp6,Pik3r1,Oscp1,Cacna1e,Arf1,Kcnc4,Tpr,Rassf5,Thoc2,Ablim3,Bcl2l1,Bcl2,Yod1,Edem1,Apc,Reep1,Gnl3l,Vps35,Shh,Dnm1,Nrg1,Tmbim6,Rap1b,Syn2,Pls1,Csnk1e,Smad4,Xbp1,Efna5,Rnf139,Synj2bp,P…	310753,24592,89816,29192,60568,499903,65025,315655,312647,305614,54241,303024,404660,309798,25686,24167,29386,89807,692004,25736,298342,293645,298859,299611,315600,303281,29167,308003,683667,29591,85491,309451,289727,81507,100361323,29272,25513,362595,54234,64310,684516,304862,54355,313308,307395,24888,24224,363982,297504,24205,362384,100034253,25479,29499,140694,112400,24822,171337,29179,315926,…
GO:0009057	0.000303160426733886	0.999782128657315	185	911	macromolecule catabolic process	BP	13581	2067	Bace1,Lrig2,Usp48,Ubr1,Klhl42,Psen1,Taf1,Usp45,Sel1l,Pias1,Rdx,Atg7,Usp13,Upf2,Mtm1,Zhx2,Ctif,Ppt1,Fbxw11,Rnf6,Usp8,Ago1,Ubxn2a,Klhl25,Tmf1,Erlin2,Usp9x,Hecw1,Siah3,Rnf216,Ube2h,Psmd1,Vps11,Ago2,Usp32,Nploc4,Usp25,Tollip,Lrsam1,Amer1,Snd1,Atg4b,Cul5,Xrn1,Ppp2r3a,Hyal1,Rnf121,Usp31,Usp10,Trip12,Rnf43,Rab12,Yod1,Edem1,Apc,NEWGENE_1559832,Vps35,Tbl1x,Shh,Mtrex,Nrg1,Uba1,Casc3,Ube2z,Csnk1e,Smad4,Xbp1…	29392,310753,362636,499877,500367,29192,317256,313098,314352,300772,315655,312647,310306,361271,288762,314988,364900,29411,303024,304271,296121,313594,685859,293023,114206,290823,363445,291209,692004,304294,296956,83806,315600,59117,303394,140639,304150,361677,311866,501584,64635,316640,64624,300944,363122,367166,308871,308959,307905,316575,303412,25530,363982,297504,24205,317241,25479,302711,294…
GO:0070201	0.000308729940629858	0.999786347582812	148	711	regulation of establishment of protein localization	BP	13581	2067	Nf1,Picalm,Psen1,Exoc4,Syt11,Madd,Gpam,Atg7,Sptbn1,Doc2b,Fbxw11,Mrgpre,Gcc2,Scamp5,Traf6,Rptor,Angpt1,Siah3,Kcnb1,Nkap,Dnajc27,Apc2,Vps11,Supt6h,Dctn1,Abl2,Sri,Tgfbr1,Cd38,Il1rap,Vamp7,Casr,Cd274,Bmpr1a,Llgl1,Itpr2,Pik3r1,Oscp1,Cacna1e,Arf1,Rest,Tpr,Thoc2,Ablim3,Yod1,Edem1,Vps35,Shh,Nrg1,Stxbp5l,Tmbim6,Smad4,Xbp1,Efna5,Wls,Pak1,Adam9,Slc16a1,Oprm1,Apbb1,Dhx9,Aacs,Atg13,Sufu,Sec24a,Ddx58,Stxbp4,An…	24592,89816,29192,116654,60568,94193,29653,312647,305614,81820,303024,404660,309798,65171,311245,287871,89807,692004,25736,298342,298859,299611,315600,303281,29167,304883,683667,29591,25668,25466,85491,24247,499342,81507,54265,81678,25513,362595,54234,64310,83618,304862,313308,307395,363982,297504,25479,29499,112400,288080,24822,50554,289754,116683,362065,29431,290834,25027,25601,29722,304859,659…
GO:0071310	0.00035842908431912	0.999717461845407	370	1949	cellular response to organic substance	BP	13581	2067	Hspa9,Lifr,Ubr1,Nf1,Creb3l2,Psen1,Taf1,Dlc1,Acaca,Rdx,Gpam,Med13,Atg7,Kif1b,Oprk1,Map2,Insr,Map2k7,Lbh,Rnf6,Fasn,Usp8,Trip4,Pde4b,Ago1,Atp7a,Traf6,Abcc2,Ubxn2a,Gnai1,Tsc1,Tmf1,Top1,Ncoa2,Hdac4,Mecp2,Usp9x,Rptor,Angpt1,Lims1,Sp1,Kcnb1,Rab35,Slc11a2,Prpf8,Ago2,Abl2,Cacna2d1,Hhip,Hrh1,Rab11fip2,Yes1,Gclm,AABR07031756.1,Drd5,Sri,Adcy7,Tgfbr1,Il1rap,Casr,Adipor2,Lrch1,Bmpr1a,Cpne3,Akap7,Fgfr1,Yap1,Itp…	291671,81680,499877,24592,362339,29192,317256,58834,60581,315655,29653,303403,312647,117548,29335,25595,24954,363855,683626,304271,50671,296121,315769,24626,313594,24941,311245,25303,685859,25686,60445,114206,64550,83724,363287,29386,363445,287871,89807,499443,24790,25736,288700,25715,287530,59117,304883,25399,291936,24448,308003,24884,29739,24413,25195,683667,84420,29591,25466,24247,312670,50202…
GO:0034613	0.000407762924614619	0.999688571622504	272	1393	cellular protein localization	BP	13581	2067	Lrig2,Hspa9,Kpna3,Nf1,Picalm,Psen1,Exoc4,Syt11,Sel1l,Napb,Cacng2,Stam2,Rdx,Sptbn1,Kif1b,Champ1,Hid1,Cltc,Fbxw11,Vps26a,Mrgpre,Pygo1,Gcc2,Ap2b1,Srpra,Gnai1,Tsc1,Mipep,Tmed10,Angpt1,Siah3,Ipo9,Kcnb1,Nkap,Ppfia1,Rab35,Pom121,Dnajc27,Cntn2,Apc2,Vps11,Supt6h,Dctn1,Abl2,Rab11fip2,Sri,Tgfbr1,Bicd2,Nploc4,Vamp7,Gbf1,Cacnb2,Tollip,Lrsam1,Bmpr1a,Atg4b,Syngr2,Astn2,Dpp6,Pik3r1,Oscp1,Rock2,Acap2,Gle1,Cnep1r1…	310753,291671,361055,24592,89816,29192,116654,60568,314352,499903,84347,311030,315655,305614,117548,306647,287822,54241,303024,361846,404660,691857,309798,140670,315548,25686,60445,81684,84599,89807,692004,304817,25736,298342,293645,288700,113975,298859,25356,299611,315600,303281,29167,304883,308003,683667,29591,306809,140639,85491,309451,116600,361677,311866,81507,316640,89815,100361323,29272,25…
GO:0033036	0.000415865553171192	0.999666786529979	429	2288	macromolecule localization	BP	13581	2067	Lrig2,Hspa9,Kpna3,Wbp2,Nf1,Picalm,Psen1,Exoc4,Nrcam,Syt11,Sel1l,Madd,Napb,Cacng2,Stam2,Mon2,Rdx,Tmed5,Gpam,Zdhhc17,Atg7,Sptbn1,Kif1b,Rab3c,Mtm1,Doc2b,Sec31a,Champ1,Ercc3,Hid1,Cltc,Ppt1,Fbxw11,Galr1,Vps26a,Mrgpre,Pygo1,Abca5,Gcc2,Scamp5,Ap2b1,Traf6,Abcc2,Srpra,Gnai1,Tsc1,Tmf1,Mipep,Arfgef1,Sik3,Stard4,Vps33a,Atp11a,Tmed10,Mecp2,Rptor,Angpt1,Siah3,Lims1,Mapk8ip3,Ipo9,Nectin1,Kcnb1,Nkap,Ppfia1,Rab35…	310753,291671,361055,192645,24592,89816,29192,116654,497815,60568,314352,94193,499903,84347,311030,314894,315655,289883,29653,366889,312647,305614,117548,171058,288762,81820,93646,306647,291703,287822,54241,29411,303024,50577,361846,404660,691857,286970,309798,65171,140670,311245,25303,315548,25686,60445,114206,81684,312915,684112,291699,65081,306600,84599,29386,287871,89807,692004,499443,302983,…
GO:0051603	0.000419376554559076	0.999721604184341	115	532	proteolysis involved in cellular protein catabolic process	BP	13581	2067	Usp48,Ubr1,Klhl42,Psen1,Taf1,Usp45,Sel1l,Pias1,Atg7,Usp13,Mtm1,Fbxw11,Rnf6,Usp8,Ubxn2a,Klhl25,Tmf1,Erlin2,Usp9x,Hecw1,Siah3,Rnf216,Ube2h,Psmd1,Usp32,Nploc4,Usp25,Tollip,Cul5,Rnf121,Usp31,Usp10,Trip12,Rnf43,Yod1,Edem1,NEWGENE_1559832,Tbl1x,Shh,Uba1,Ube2z,Csnk1e,Xbp1,Rad23b,Crbn,Rnf139,Ube2n,Ctsf,Jkamp,Uggt1,Gclc,Ube4a,Faf2,Sufu,Abtb2,Dnajc10,Bfar,Hecw2,Csnk1d,Ubqln1,Pdcd6ip,Klhl15,Znrf2,Cul2,Rnf14…	362636,499877,500367,29192,317256,313098,314352,300772,312647,310306,288762,303024,304271,296121,685859,293023,114206,290823,363445,291209,692004,304294,296956,83806,303394,140639,304150,361677,64624,308871,308959,307905,316575,303412,363982,297504,317241,302711,29499,314432,303478,58822,289754,298012,297498,315000,116725,361704,299127,171129,25283,315608,291000,361769,171440,295690,304709,316395…
GO:0070727	0.00044665668660709	0.999658092309813	273	1401	cellular macromolecule localization	BP	13581	2067	Lrig2,Hspa9,Kpna3,Nf1,Picalm,Psen1,Exoc4,Syt11,Sel1l,Napb,Cacng2,Stam2,Rdx,Sptbn1,Kif1b,Champ1,Hid1,Cltc,Fbxw11,Vps26a,Mrgpre,Pygo1,Gcc2,Ap2b1,Srpra,Gnai1,Tsc1,Mipep,Tmed10,Angpt1,Siah3,Ipo9,Kcnb1,Nkap,Ppfia1,Rab35,Pom121,Dnajc27,Cntn2,Apc2,Vps11,Supt6h,Dctn1,Abl2,Rab11fip2,Sri,Tgfbr1,Bicd2,Nploc4,Vamp7,Gbf1,Cacnb2,Tollip,Lrsam1,Bmpr1a,Atg4b,Syngr2,Astn2,Dpp6,Pik3r1,Oscp1,Rock2,Acap2,Gle1,Cnep1r1…	310753,291671,361055,24592,89816,29192,116654,60568,314352,499903,84347,311030,315655,305614,117548,306647,287822,54241,303024,361846,404660,691857,309798,140670,315548,25686,60445,81684,84599,89807,692004,304817,25736,298342,293645,288700,113975,298859,25356,299611,315600,303281,29167,304883,308003,683667,29591,306809,140639,85491,309451,116600,361677,311866,81507,316640,89815,100361323,29272,25…
GO:0006914	0.000502266050927747	0.999701089985065	72	300	autophagy	BP	13581	2067	Psen1,Acbd5,RGD1359108,Golga2,Atg7,Usp13,Mtm1,Cltc,Ubxn2a,Tsc1,Rnf152,Vps33a,Rptor,Pafah1b2,Tollip,Lrsam1,Eif4g2,Atg4b,Sptlc2,Arsb,Lgals8,Vti1a,Usp10,Rab12,Wdr45b,Bmf,Bcl2,Yod1,Epm2a,Atg4c,Npc1,Tmbim6,Prkaa2,Poldip2,Xbp1,Vps13a,Pik3r4,Atg13,Stx17,Sec22b,Hif1a,Atp6v0a1,Ubqln1,Rb1cc1,Wdfy3,Ubxn2b,Sh3glb1,Svip,Plaa,Vps4a,Ctsd,Srebf1,Mapk3,Hsp90ab1,Tp53inp1,Mul1,Vps4b,Usp30,Gfap,Depdc5,Ikbkg,Snap29,T…	29192,307170,313155,64528,312647,310306,288762,54241,685859,60445,293561,65081,287871,64189,361677,311866,361628,316640,366697,25227,116641,65277,307905,25530,360682,246142,24224,363982,114005,313391,266732,24822,78975,287544,289754,309243,363131,362164,252853,310710,29560,29757,114590,312927,305164,312965,292156,499157,116645,246772,171293,78968,50689,301252,297822,298576,360834,304579,24387,305…
GO:0061919	0.000502266050927747	0.999701089985065	72	300	process utilizing autophagic mechanism	BP	13581	2067	Psen1,Acbd5,RGD1359108,Golga2,Atg7,Usp13,Mtm1,Cltc,Ubxn2a,Tsc1,Rnf152,Vps33a,Rptor,Pafah1b2,Tollip,Lrsam1,Eif4g2,Atg4b,Sptlc2,Arsb,Lgals8,Vti1a,Usp10,Rab12,Wdr45b,Bmf,Bcl2,Yod1,Epm2a,Atg4c,Npc1,Tmbim6,Prkaa2,Poldip2,Xbp1,Vps13a,Pik3r4,Atg13,Stx17,Sec22b,Hif1a,Atp6v0a1,Ubqln1,Rb1cc1,Wdfy3,Ubxn2b,Sh3glb1,Svip,Plaa,Vps4a,Ctsd,Srebf1,Mapk3,Hsp90ab1,Tp53inp1,Mul1,Vps4b,Usp30,Gfap,Depdc5,Ikbkg,Snap29,T…	29192,307170,313155,64528,312647,310306,288762,54241,685859,60445,293561,65081,287871,64189,361677,311866,361628,316640,366697,25227,116641,65277,307905,25530,360682,246142,24224,363982,114005,313391,266732,24822,78975,287544,289754,309243,363131,362164,252853,310710,29560,29757,114590,312927,305164,312965,292156,499157,116645,246772,171293,78968,50689,301252,297822,298576,360834,304579,24387,305…
GO:0016050	0.000540669678894313	0.999689564362342	63	255	vesicle organization	BP	13581	2067	Snx30,Picalm,Syt11,Doc2b,Sec31a,Agfg1,Usp8,Tmf1,Tmed10,Eea1,Vps11,Vamp7,Gbf1,Rab5b,Shroom2,Eps15,Arf1,Vti1a,Gosr2,Bcl2,Vamp1,Tbck,Creb1,Tbc1d9b,Vps18,Dnm1,Pla2g4a,Syt2,Tbc1d20,Insig1,Sec24a,Stx17,Sec22b,Ykt6,Zeb2,Tbc1d9,Pdcd6ip,Als2,Snx1,Sec23ip,Kif5b,Nsf,Vps4a,Arfgef2,Sytl5,Myo18a,Usp6nl,Vps4b,Syt13,Klhl12,Rab39a,Abca1,Snx6,Snap91,Snx33,Snap29,Sec24d,Fnbp1l,Uso1,Zpbp,Sec24c,Gnai3,Rab5c	298033,89816,60568,81820,93646,363266,296121,114206,84599,314764,315600,85491,309451,288779,317435,313474,64310,65277,64154,24224,25624,295446,81646,360520,296083,140694,24653,24805,362237,64194,287275,252853,310710,64351,311071,304645,501083,363235,84471,309010,117550,60355,246772,296380,302538,360570,291309,360834,80977,266772,315668,313210,362738,65178,315696,116500,310843,310839,56042,498415,…
GO:0033157	0.000554932488832987	0.999662784071444	76	332	regulation of intracellular protein transport	BP	13581	2067	Nf1,Psen1,Fbxw11,Mrgpre,Gcc2,Angpt1,Siah3,Kcnb1,Nkap,Dnajc27,Apc2,Vps11,Supt6h,Dctn1,Sri,Tgfbr1,Vamp7,Bmpr1a,Pik3r1,Oscp1,Tpr,Thoc2,Ablim3,Yod1,Edem1,Shh,Nrg1,Smad4,Xbp1,Pak1,Atg13,Sufu,Ddx58,Ank3,Ndel1,Oaz2,Gas6,Iws1,Nup58,Wwtr1,Sema5a,Sh3glb1,Arih2,Kif5b,Svip,LOC103694875,Med1,Xpo4,Tlr3,Kcnn3,Nolc1,Lcp1,Fzd1,Ugcg,Srebf1,Hsp90ab1,Ctdspl2,Tlr4,Cdkl2,Wipf1,Plagl2,LOC103694903,Dab2ip,Rangap1,Slc9a3…	24592,29192,303024,404660,309798,89807,692004,25736,298342,298859,299611,315600,303281,29167,683667,29591,85491,81507,25513,362595,304862,313308,307395,363982,297504,29499,112400,50554,289754,29431,362164,361769,297989,361833,170845,501454,58935,291705,245922,295062,310207,292156,316005,117550,499157,690315,497991,290280,364594,54263,64896,306071,58868,83626,78968,301252,311368,29260,305242,11753…
GO:0097191	0.000564457332714069	0.999703365792995	47	193	extrinsic apoptotic signaling pathway	BP	13581	2067	Nf1,Madd,Trps1,Gclm,Tgfbr1,Fgfr1,Yap1,Pik3r1,Rock2,Unc5b,Eya4,Bcl2l1,Bcl2,Cx3cr1,Fgfr3,Fadd,Nrg1,Eya3,Ddx3x,Gclc,Bmpr1b,Peli3,Thbs1,Moap1,Itga6,Timp3,Pak7,Rb1cc1,Casp8ap2,Mal,Ctnna1,Nrp1,Tlr3,Inhba,Tgfb2,Dab2ip,Sh3rf1,Pea15,Dab2,Tmbim1,Rffl,Erbb3,Rnf41,Bcl2l11,Tnfrsf1b,Gper1,Igf1	24592,94193,299897,29739,29591,79114,363014,25513,25537,60630,292172,24888,24224,171056,84489,266610,112400,313027,317335,25283,310914,309157,445442,299261,114517,25358,311450,312927,313128,25263,307505,246331,364594,29200,81809,192126,306417,364052,79128,316516,282844,29496,362814,64547,156767,171104,24482
GO:0009968	0.000579363294626094	0.999575096978218	191	935	negative regulation of signal transduction	BP	13581	2067	Ubr1,Nf1,Cbfa2t2,Psen1,Rasal2,Madd,Dlc1,Med13,Bend6,Arhgap35,Mtm1,Fbxw11,Lbh,Tsc1,Rnf152,Spred2,Apc2,Abl2,Hhip,Gclm,AABR07031756.1,Sri,Tgfbr1,Nploc4,Amer1,Senp2,Taok3,Yap1,Hif1an,Adra1a,Npy2r,Ppp2r3a,Unc5b,Pias2,Lrp6,Eya4,Usp10,Onecut1,Dag1,Rnf43,Phlpp1,Bcl2l1,Bmf,Bcl2,Cx3cr1,Fgfr3,G3bp1,Apc,Epm2a,Shh,Dnm1,Rasa1,Rassf2,Nrg1,Tmbim6,Prkaa2,Csnk1e,Smad4,Xbp1,LOC108348120,Eya3,Synj2bp,Hgs,Ddx3x,Gclc,…	499877,24592,296293,29192,304893,94193,58834,303403,363212,306400,288762,303024,683626,60445,293561,305539,299611,304883,291936,29739,24413,683667,29591,140639,501584,78973,304530,363014,309434,29412,66024,363122,60630,83422,312781,292172,307905,25231,114489,303412,59265,24888,246142,24224,171056,84489,171092,24205,114005,29499,140694,25676,311437,112400,24822,78975,58822,50554,289754,361807,3130…
GO:0045595	0.00057980413108574	0.999551809191682	286	1420	regulation of cell differentiation	BP	13581	2067	Lrig2,Hspa9,Eif4enif1,Nf1,Cbfa2t2,Psen1,Nrcam,Lingo1,Golga2,Mib1,Pias1,Tbc1d24,Atg7,Bend6,Arhgap35,Zhx2,Map2,Spock1,Wdr1,Spag9,Tenm3,Lbh,Rnf6,Abca5,Dscam,Trip4,Traf6,Sarm1,Tsc1,Hdac4,Hmg20a,Mecp2,Tfe3,Lims1,Mapk8ip3,Trps1,Ptbp3,Nkap,Cntn2,Nln,Fndc3b,Cdk12,Supt6h,Abl2,Fzd3,Tcf12,Smoc1,Tmem106b,AABR07031756.1,Rap1gap2,Tgfbr1,Il1rap,Vamp7,Nfatc2,Carmil1,Bmpr1a,Eif4g2,Fgfr1,Pdlim5,Arsb,Yap1,Hif1an,Fb…	310753,291671,305468,24592,296293,29192,497815,315691,64528,307594,300772,287110,312647,363212,306400,314988,25595,306759,360950,360600,306451,683626,304271,286970,171119,315769,311245,287545,60445,363287,315689,29386,317376,499443,302983,299897,83515,298342,25356,117041,294925,192350,303281,304883,266715,25720,314280,312132,24413,303298,29591,25466,85491,311658,306941,81507,361628,79114,64353,25…
GO:0032880	0.000581280292691567	0.999575381458283	186	912	regulation of protein localization	BP	13581	2067	Lrig2,Nf1,Picalm,Psen1,Exoc4,Syt11,Madd,Rdx,Gpam,Atg7,Sptbn1,Doc2b,Cltc,Fbxw11,Mrgpre,Gcc2,Scamp5,Traf6,Gnai1,Sik3,Rptor,Angpt1,Siah3,Kcnb1,Nkap,Ppfia1,Dnajc27,Apc2,Vps11,Supt6h,Dctn1,Abl2,Rab11fip2,Sri,Tgfbr1,Cd38,Il1rap,Vamp7,Casr,Gbf1,Cd274,Bmpr1a,Llgl1,Astn2,Dpp6,Itpr2,Pik3r1,Oscp1,Cacna1e,Arf1,Rest,Tpr,Rassf5,Thoc2,Ablim3,Bcl2l1,Bcl2,Yod1,Edem1,Apc,Gnl3l,Vps35,Shh,Nrg1,Stxbp5l,Tmbim6,Plekhm2…	310753,24592,89816,29192,116654,60568,94193,315655,29653,312647,305614,81820,54241,303024,404660,309798,65171,311245,25686,684112,287871,89807,692004,25736,298342,293645,298859,299611,315600,303281,29167,304883,308003,683667,29591,25668,25466,85491,24247,309451,499342,81507,54265,100361323,29272,81678,25513,362595,54234,64310,83618,304862,54355,313308,307395,24888,24224,363982,297504,24205,100034…
GO:0043412	0.000589599732673567	0.999515573257148	553	3015	macromolecule modification	BP	13581	2067	7-Mar,Prdm2,Usp48,Dcaf1,Nek9,Klhl42,Wbp2,Nf1,Zdhhc21,Psen1,Taf1,Zdhhc5,Usp45,Zdhhc20,Madd,Cdc42bpb,Cmtr2,Golga2,Mib1,Pias1,Dlc1,Pign,Tbc1d24,Nsd1,Zdhhc17,Atg7,Usp13,Sptbn1,Plcl1,Xiap,Pofut1,Mtm1,Oprk1,Dcaf8,Galnt10,Insr,Ercc3,Ppt1,Map2k7,Fbxw11,Spag9,Cdc42bpa,Alkbh8,Rnf6,Usp8,Cmtr1,Srpk1,Kdm5a,Klhl1,Atp7a,rnf141,Tab2,Kat6a,Traf6,Ubxn2a,Tsc1,Fnip2,Klhl25,Rnf152,Bach1,Arfgef1,Sik3,Top1,Ece1,Hdac4,H…	311059,313678,362636,315987,299204,500367,192645,24592,298184,29192,317256,362156,313098,305923,94193,113960,292016,64528,307594,300772,58834,309051,287110,306764,366889,312647,310306,305614,84587,63879,311551,288762,29335,364050,170501,24954,291703,29411,363855,303024,360600,114116,366783,304271,296121,309656,361811,312678,290426,24941,308900,308267,306571,311245,685859,60445,310538,293023,29356…
GO:0007188	0.000649114925329066	0.999698427756238	34	127	adenylate cyclase-modulating G-protein coupled receptor signaling pathway	BP	13581	2067	Gnao1,Oprk1,Chrm3,Galr1,Gnai1,Gnaz,Drd5,Casr,Adra1a,Npy2r,Adcy3,Gpr101,Adora1,Gpr37,Npr3,Oprm1,Grm1,Gna13,Calcrl,S1pr3,Sstr5,Gabbr1,Grm3,Senp7,Adcy8,P2ry12,Slc9a3r1,Psap,P2ry1,Itgb3,Tsku,Gper1,Gnai3,Ptger3	50664,29335,24260,50577,25686,25740,25195,24247,29412,66024,64508,317608,29290,117549,25339,25601,24414,303634,25029,306792,25354,81657,24416,288167,29241,64803,59114,25524,25265,29302,308843,171104,25643,24929
GO:1901565	0.000711303500036063	0.999481207580889	176	903	organonitrogen compound catabolic process	BP	13581	2067	Bace1,Lrig2,Usp48,Ubr1,Klhl42,Psen1,Taf1,Usp45,Sel1l,Pias1,Rdx,Atg7,Usp13,Mtm1,Ppt1,Fbxw11,Rnf6,Usp8,Pde4b,Ubxn2a,Klhl25,Tmf1,Erlin2,Ece1,Samhd1,Usp9x,Hecw1,Siah3,Rnf216,Ube2h,Psmd1,Vps11,Usp32,Nploc4,Usp25,Tollip,Tpp1,Lrsam1,Amer1,Cyct,Atg4b,Cul5,Ppp2r3a,Hyal1,Rnf121,Usp31,Usp10,Trip12,Rnf43,Rab12,Maoa,Yod1,Edem1,Apc,NEWGENE_1559832,Vps35,Tbl1x,Shh,Ivd,Nrg1,Enpp2,Uba1,Ube2z,Csnk1e,Smad4,Xbp1,Rad…	29392,310753,362636,499877,500367,29192,317256,313098,314352,300772,315655,312647,310306,288762,29411,303024,304271,296121,24626,685859,293023,114206,290823,94204,311580,363445,291209,692004,304294,296956,83806,315600,303394,140639,304150,361677,83534,311866,501584,140928,316640,64624,363122,367166,308871,308959,307905,316575,303412,25530,29253,363982,297504,24205,317241,25479,302711,29499,24513,…
GO:0044248	0.000721372979976516	0.999442200665339	271	1448	cellular catabolic process	BP	13581	2067	Lrig2,Usp48,Ubr1,Klhl42,Psen1,Taf1,Usp45,Acbd5,Sel1l,RGD1359108,Golga2,Pias1,Rdx,Atg7,Usp13,Upf2,Mtm1,Zhx2,Ctif,Insr,Cltc,Ppt1,Fbxw11,Rnf6,Usp8,Pde4b,Ago1,Napepld,Ubxn2a,Tsc1,Klhl25,Rnf152,Tmf1,Erlin2,Ece1,Samhd1,Vps33a,Usp9x,Rptor,Hecw1,Siah3,Rnf216,Ube2h,Psmd1,Pafah1b2,Vps11,Ago2,Usp32,Nploc4,Usp25,Tollip,Tpp1,Lrsam1,Amer1,Snd1,Cyct,Eif4g2,Atg4b,Sptlc2,Arsb,Lgals8,Cul5,Xrn1,Acat2,Hyal1,Rnf121,T…	310753,362636,499877,500367,29192,317256,313098,307170,314352,313155,64528,300772,315655,312647,310306,361271,288762,314988,364900,24954,54241,29411,303024,304271,296121,24626,313594,296757,685859,60445,293023,293561,114206,290823,94204,311580,65081,363445,287871,291209,692004,304294,296956,83806,64189,315600,59117,303394,140639,304150,361677,83534,311866,501584,64635,140928,361628,316640,366697,…
GO:0031643	0.000736700473946308	0.999918103280521	8	12	positive regulation of myelination	BP	13581	2067	Tenm4,Dag1,Nrg1,Tf,Myrf,S100b,Sox10,Mag	308831,114489,112400,24825,293736,25742,29361,29409
GO:0045596	0.000759272653637779	0.999476863220773	127	579	negative regulation of cell differentiation	BP	13581	2067	Lrig2,Hspa9,Eif4enif1,Nf1,Psen1,Lingo1,Mib1,Zhx2,Spock1,Lbh,Rnf6,Abca5,Tsc1,Hdac4,Hmg20a,Mecp2,Cntn2,Fndc3b,Cdk12,Rap1gap2,Tgfbr1,Bmpr1a,Fgfr1,Yap1,Pik3r1,Ednrb,Rest,Nkx2-2,Lrp6,Thoc2,Gdf11,Bcl2,Zeb1,Fgfr3,Tjp2,Tob2,Shh,Nrg1,Ctr9,Smad4,Xbp1,Efna5,Cdk13,Bcar1,Zfp35,Pak1,Ryk,Cdc73,Apbb1,Insig1,Slit1,Cit,Sema4d,Notch3,Rorb,Ppara,Sox6,Ldlrad4,Wnt9a,Cntn4,Mbd1,Zbtb16,Wwtr1,Srgap2,Rtn4,Sema5a,Smad7,Thy…	310753,291671,305468,24592,29192,315691,307594,314988,306759,683626,304271,286970,60445,363287,315689,29386,25356,294925,192350,303298,29591,81507,79114,363014,25513,50672,83618,366214,312781,313308,29454,24224,25705,84489,115769,315159,29499,112400,293184,50554,289754,116683,306998,25414,307547,29431,140585,304832,29722,64194,65047,83620,306790,56761,309288,25747,293165,679578,287357,116658,2914…
GO:0010648	0.00075933209942721	0.999430963343449	212	1053	negative regulation of cell communication	BP	13581	2067	Ubr1,Nf1,Cbfa2t2,Psen1,Rasal2,Madd,Dlc1,Med13,Bend6,Arhgap35,Mtm1,Oprk1,Fbxw11,Lbh,Shank2,Slc24a2,Gnai1,Tsc1,Rnf152,Rptor,Kcnb1,Spred2,Apc2,Abl2,Hhip,Gclm,AABR07031756.1,Drd5,Sri,Tgfbr1,Nploc4,Cd38,Amer1,Senp2,Taok3,Yap1,Hif1an,Adra1a,Npy2r,Arf1,Ppp2r3a,Kcnc4,Rest,Unc5b,Pias2,Lrp6,Eya4,Usp10,Onecut1,Dag1,Rnf43,Phlpp1,Bcl2l1,Bmf,Bcl2,Adora1,Cx3cr1,Fgfr3,G3bp1,Apc,Epm2a,Shh,Dnm1,Rasa1,Rassf2,Nrg1,S…	499877,24592,296293,29192,304893,94193,58834,303403,363212,306400,288762,29335,303024,683626,171093,84550,25686,60445,293561,287871,25736,305539,299611,304883,291936,29739,24413,25195,683667,29591,140639,25668,501584,78973,304530,363014,309434,29412,66024,64310,363122,684516,83618,60630,83422,312781,292172,307905,25231,114489,303412,59265,24888,246142,24224,29290,171056,84489,171092,24205,114005,…
GO:0023061	0.000764284625254369	0.999505390595462	93	424	signal release	BP	13581	2067	Nf1,Psen1,Syt11,Madd,Napb,Rims3,Atg7,Oprk1,Doc2b,Ppt1,Galr1,Tmf1,Rptor,Kcnb1,Rab11fip2,Sri,Cd38,Vamp7,Casr,Fgfr1,Itpr2,Cacna1e,Kcnc4,Rest,Apba2,Bcl2l1,Adora1,Creb1,Vps35,Slc6a9,Nrg1,Stxbp5l,Rap1b,Syn2,Smad4,Xbp1,Efna5,Wls,Syt2,Pak1,Slc16a1,Oprm1,Ntrk2,Aacs,Acvr2b,Stxbp4,Edn3,Hif1a,Dgki,Pclo,Kif5b,Nsf,Pex5l,Sytl5,Lin7a,Myrip,Srebf1,Syde1,Inhba,Sstr5,Gabbr1,Syt13,Hcar2,Smad2,Hmgcr,Hadh,Ppard,Rab8b,…	24592,29192,60568,94193,499903,65025,312647,29335,81820,29411,50577,114206,287871,25736,308003,683667,25668,85491,24247,79114,81678,54234,684516,83618,83610,24888,29290,81646,25479,116509,112400,288080,171337,29179,50554,289754,116683,362065,24805,29431,25027,25601,25054,65984,25366,303443,366270,29560,688705,56768,117550,60355,286937,302538,85327,360034,78968,362842,29200,25354,81657,80977,35325…
GO:0046887	0.000770067187676457	0.999640845242466	33	130	positive regulation of hormone secretion	BP	13581	2067	Atg7,Doc2b,Galr1,Sri,Cd38,Vamp7,Casr,Fgfr1,Creb1,Smad4,Aacs,Edn3,Hif1a,Kif5b,Pex5l,Myrip,Gabbr1,Hcar2,Ppard,Rab8b,Dab2,Trpa1,Trpm2,Runx1,Tardbp,P2ry1,Lif,Irs2,Tm7sf3,Lepr,Nell2,Gper1,Pfkfb2	312647,81820,50577,683667,25668,85491,24247,79114,81646,50554,65984,366270,29560,117550,286937,360034,81657,353250,25682,266688,79128,312896,294329,50662,298648,25265,60584,29376,297725,24536,81734,171104,24640
GO:0048713	0.000771740997727968	0.999782401455945	15	39	regulation of oligodendrocyte differentiation	BP	13581	2067	Nf1,Lingo1,Wdr1,Tenm4,Nkx2-2,Dag1,Shh,Enpp2,Ptpra,LOC108348175,Id2,Slc45a3,Notch1,Dlx2,Tlr2	24592,315691,360950,308831,366214,114489,29499,84050,25167,499022,25587,304785,25496,296499,310553
GO:0006887	0.000777961906575189	0.999540787269217	65	276	exocytosis	BP	13581	2067	Psen1,Exoc4,Syt11,Rab2b,Napb,Rims3,Rab3c,Doc2b,Scamp5,Exoc6b,Vps33a,Tmed10,Kcnb1,Vps11,Rab11fip2,Vamp7,Syngr2,Llgl1,Arf1,Rest,Il1rapl1,Apba2,Myh10,Bcl2l1,Vamp1,Vps18,Stxbp5l,Rap1b,Rala,Hgs,Syt2,Pak1,Fer,Stx17,Sdf4,Lamp1,Ykt6,Pclo,Pdcd6ip,Kit,Rab10,Cd84,Nsf,Vps4a,Arfgef2,Rabgef1,RGD1311164,Pex5l,Sytl5,Lin7a,Mical3,Syde1,Vps4b,Syt13,Scrn1,Rab8b,Notch1,Calm1,Snap29,Itgb2,Lgi3,Exoc6,Ptafr,Scfd2,Gab2	29192,116654,60568,305853,499903,65025,171058,81820,65171,500233,65081,84599,25736,315600,308003,85491,89815,54265,64310,83618,317553,83610,79433,24888,25624,296083,288080,171337,81757,56084,24805,29431,301737,252853,155173,25328,64351,56768,501083,64030,50993,501872,60355,246772,296380,360797,297607,286937,302538,85327,362427,362842,360834,80977,502776,266688,25496,24244,116500,309684,306013,505…
GO:0045685	0.000806385920135842	0.999690080564925	23	73	regulation of glial cell differentiation	BP	13581	2067	Nf1,Lingo1,Wdr1,Mecp2,Cntn2,Tenm4,Nkx2-2,Dag1,Fgfr3,Shh,Enpp2,Mbd1,Ptpra,Rtn4,LOC108348175,Id2,Slc45a3,Ntrk3,Notch1,Dlx2,Lif,Mag,Tlr2	24592,315691,360950,29386,25356,308831,366214,114489,84489,29499,84050,291439,25167,83765,499022,25587,304785,29613,25496,296499,60584,29409,310553
GO:0048280	0.000865791991115705	0.999944904600074	5	8	vesicle fusion with Golgi apparatus	BP	13581	2067	Vamp7,Vti1a,Gosr2,Sec22b,Uso1	85491,65277,64154,310710,56042
GO:0032879	0.000885026834897252	0.999282401896008	425	2256	regulation of localization	BP	13581	2067	Lrig2,Gnao1,Nf1,Picalm,Psen1,Exoc4,Syt11,Sdc3,Rab2b,Madd,Napb,Mib1,Rims3,Dlc1,Cacng2,Tbc1d24,Rdx,Gpam,Atg7,Sptbn1,Rab3c,Oprk1,Doc2b,Insr,Kcnq3,Wdr1,Cltc,Ppt1,Fbxw11,Spag9,Galr1,Tacr3,Mrgpre,Stim1,Srgap1,Gcc2,Dscam,Scamp5,Pde4b,Atp7a,Traf6,Gnai1,Tmf1,Sik3,Hdac4,Adcyap1r1,Mecp2,Rptor,Angpt1,Siah3,Kcnj9,Srgap3,Kcnb1,Nkap,Ppfia1,Dnajc27,Kcna2,Apc2,Vps11,Supt6h,Clcn7,Nfatc3,Dctn1,Abl2,Cacna2d1,Rab11fi…	310753,50664,24592,89816,29192,116654,60568,116673,305853,94193,499903,307594,65025,58834,84347,287110,315655,29653,312647,305614,171058,29335,81820,24954,29682,360950,54241,29411,303024,360600,50577,24808,404660,361618,314903,309798,171119,65171,24626,24941,311245,25686,114206,684112,363287,24167,29386,287871,89807,692004,116560,500287,25736,298342,293645,298859,25468,299611,315600,303281,29233,…
GO:0045664	0.000907057511879494	0.999363445217974	138	604	regulation of neuron differentiation	BP	13581	2067	Lrig2,Eif4enif1,Nf1,Cbfa2t2,Psen1,Nrcam,Golga2,Mib1,Tbc1d24,Bend6,Arhgap35,Zhx2,Map2,Spock1,Spag9,Tenm3,Rnf6,Dscam,Sarm1,Tsc1,Hmg20a,Mecp2,Mapk8ip3,Cntn2,Abl2,Tcf12,Tmem106b,AABR07031756.1,Rap1gap2,Il1rap,Vamp7,Eif4g2,Fgfr1,Pdlim5,Arsb,Fbxw8,Ednrb,Arf1,Rest,Il1rapl1,Tnik,Nkx2-2,Gprc5b,Pias2,Lrp6,Thoc2,Gdf11,Brinp3,Bcl2,P2ry2,Zeb1,Ssh2,Omg,Slitrk1,Ccnd2,Shh,Nrg1,Prrx1,Csnk1e,Ywhag,Efna5,Syt2,Pak1,…	310753,305468,24592,296293,29192,497815,64528,307594,287110,363212,306400,314988,25595,306759,360600,306451,304271,171119,287545,60445,315689,29386,302983,25356,304883,25720,312132,24413,303298,25466,85491,361628,79114,64353,25227,304522,50672,64310,83618,317553,294917,366214,293546,83422,312781,313308,29454,286901,24224,29597,25705,303342,450224,306147,64033,29499,112400,266813,58822,56010,11668…
GO:0023057	0.000909070177019847	0.999315777616144	212	1056	negative regulation of signaling	BP	13581	2067	Ubr1,Nf1,Cbfa2t2,Psen1,Rasal2,Madd,Dlc1,Med13,Bend6,Arhgap35,Mtm1,Oprk1,Fbxw11,Lbh,Shank2,Slc24a2,Gnai1,Tsc1,Rnf152,Rptor,Kcnb1,Spred2,Apc2,Abl2,Hhip,Gclm,AABR07031756.1,Drd5,Sri,Tgfbr1,Nploc4,Cd38,Amer1,Senp2,Taok3,Yap1,Hif1an,Adra1a,Npy2r,Arf1,Ppp2r3a,Kcnc4,Rest,Unc5b,Pias2,Lrp6,Eya4,Usp10,Onecut1,Dag1,Rnf43,Phlpp1,Bcl2l1,Bmf,Bcl2,Adora1,Cx3cr1,Fgfr3,G3bp1,Apc,Epm2a,Shh,Dnm1,Rasa1,Rassf2,Nrg1,S…	499877,24592,296293,29192,304893,94193,58834,303403,363212,306400,288762,29335,303024,683626,171093,84550,25686,60445,293561,287871,25736,305539,299611,304883,291936,29739,24413,25195,683667,29591,140639,25668,501584,78973,304530,363014,309434,29412,66024,64310,363122,684516,83618,60630,83422,312781,292172,307905,25231,114489,303412,59265,24888,246142,24224,29290,171056,84489,171092,24205,114005,…
GO:0010498	0.000910846320392578	0.999434150886244	76	343	proteasomal protein catabolic process	BP	13581	2067	Klhl42,Psen1,Taf1,Sel1l,Pias1,Atg7,Usp13,Mtm1,Fbxw11,Rnf6,Ubxn2a,Tmf1,Erlin2,Hecw1,Rnf216,Ube2h,Psmd1,Nploc4,Usp25,Rnf121,Yod1,Edem1,NEWGENE_1559832,Tbl1x,Shh,Csnk1e,Xbp1,Rad23b,Crbn,Rnf139,Jkamp,Uggt1,Gclc,Ube4a,Faf2,Abtb2,Dnajc10,Bfar,Hecw2,Csnk1d,Ubqln1,Klhl15,Znrf2,Rnf145,Klhl20,Wwtr1,Ubxn4,Ubxn2b,Smad7,Arih2,Psmd2,Svip,Plaa,LOC103694875,Pcnp,Rnf14,Rnf165,Hsp90ab1,Socs4,Dnajb12,Dab2ip,Fzr1,Tr…	500367,29192,317256,314352,300772,312647,310306,288762,303024,304271,685859,114206,290823,291209,304294,296956,83806,140639,304150,308871,363982,297504,317241,302711,29499,58822,289754,298012,297498,315000,299127,171129,25283,315608,291000,171440,295690,304709,316395,64462,114590,314111,362367,287212,304920,295062,304766,312965,81516,316005,287984,499157,116645,690315,288165,619577,307251,301252,…
GO:0050769	0.000916354572875269	0.99938738067986	107	457	positive regulation of neurogenesis	BP	13581	2067	Nf1,Cbfa2t2,Psen1,Golga2,Tbc1d24,Bend6,Arhgap35,Spag9,Tenm3,Dscam,Mecp2,Mapk8ip3,Abl2,Fzd3,Tcf12,Tmem106b,AABR07031756.1,Il1rap,Vamp7,Eif4g2,Fgfr1,Arsb,Fbxw8,Arf1,Il1rapl1,Tenm4,Tnik,Nkx2-2,Gprc5b,Pias2,Lrp6,Dag1,Brinp3,Bcl2,P2ry2,Cx3cr1,Zeb1,Slitrk1,Shh,Nrg1,Enpp2,Csnk1e,Efna5,Zfp609,Syt2,Pak1,Oprm1,Ntrk2,Apbb1,Ptk7,Sema4d,Numb,Hif1a,Zeb2,Ndel1,Igf1r,Kit,Shank1,Shtn1,Trim67,Ptpra,Rtn4,Cyb5d2,Sem…	24592,296293,29192,64528,287110,363212,306400,360600,306451,171119,29386,302983,304883,266715,25720,312132,24413,25466,85491,361628,79114,25227,304522,64310,317553,308831,294917,366214,293546,83422,312781,114489,286901,24224,29597,171056,25705,306147,29499,112400,84050,58822,116683,363412,24805,29431,25601,25054,29722,301242,306790,29419,29560,311071,170845,25718,64030,78957,292139,307938,25167,8…
GO:0051962	0.000919960067550021	0.999370806282159	120	515	positive regulation of nervous system development	BP	13581	2067	Nf1,Cbfa2t2,Psen1,Golga2,Tbc1d24,Bend6,Arhgap35,Spag9,Tenm3,Dscam,Mecp2,Mapk8ip3,Slitrk2,Abl2,Fzd3,Tcf12,Tmem106b,AABR07031756.1,Il1rap,Vamp7,Asic2,Eif4g2,Fgfr1,Arsb,Fbxw8,Arf1,Lrrn1,Il1rapl1,Tenm4,Tnik,Nkx2-2,Gprc5b,Pias2,Lrp6,Dag1,Brinp3,Bcl2,P2ry2,Clstn2,Cx3cr1,Zeb1,Slitrk1,Shh,Nrg1,Enpp2,Csnk1e,Efna5,Zfp609,Syt2,Pak1,Oprm1,Ntrk2,Apbb1,Ptk7,Sema4d,Numb,Hif1a,Zeb2,Ndel1,Igf1r,Kit,Lrrc4b,Shank1,…	24592,296293,29192,64528,287110,363212,306400,360600,306451,171119,29386,302983,309349,304883,266715,25720,312132,24413,25466,85491,25364,361628,79114,25227,304522,64310,500280,317553,308831,294917,366214,293546,83422,312781,114489,286901,24224,29597,171394,171056,25705,306147,29499,112400,84050,58822,116683,363412,24805,29431,25601,25054,29722,301242,306790,29419,29560,311071,170845,25718,64030,…
GO:0042398	0.00100039656085854	0.999757714652202	12	30	cellular modified amino acid biosynthetic process	BP	13581	2067	Ptdss1,Gclm,Atic,Mthfd1,Gclc,Ptdss2,Eif2ak3,Gart,Aldh1l1,Chdh,Mthfd1l,Ggt6	314553,29739,81643,64300,25283,293620,29702,288259,64392,290551,361472,408206
GO:2001236	0.00116428593872903	0.999429690944828	35	137	regulation of extrinsic apoptotic signaling pathway	BP	13581	2067	Nf1,Madd,Trps1,Gclm,Tgfbr1,Fgfr1,Yap1,Unc5b,Eya4,Bcl2l1,Bcl2,Cx3cr1,Fadd,Nrg1,Eya3,Gclc,Bmpr1b,Peli3,Thbs1,Itga6,Timp3,Pak7,Rb1cc1,Mal,Ctnna1,Nrp1,Inhba,Tgfb2,Sh3rf1,Pea15,Dab2,Tmbim1,Rffl,Gper1,Igf1	24592,94193,299897,29739,29591,79114,363014,60630,292172,24888,24224,171056,266610,112400,313027,25283,310914,309157,445442,114517,25358,311450,312927,25263,307505,246331,29200,81809,306417,364052,79128,316516,282844,171104,24482
GO:0048663	0.00116496563650071	0.999574786709818	20	61	neuron fate commitment	BP	13581	2067	Tgfbr1,Myt1l,Nkx2-2,Shh,Nrg1,Prrx1,Smad4,Pou3f2,Sufu,Notch3,Id2,Tgfb2,Ascl1,Pax7,Ntrk3,Notch1,Runx1,Gli3,Gli2,Dlx2	29591,116668,366214,29499,112400,266813,50554,29588,361769,56761,25587,81809,64186,500574,29613,25496,50662,140588,304729,296499
GO:0015693	0.00117477664576367	0.999826500413333	8	15	magnesium ion transport	BP	13581	2067	Zdhhc17,Cnnm2,Nipa1,Slc41a1,Mmgt1,Nipal4,Magt1,Cnnm4	366889,294014,308668,363985,302864,303070,116967,363216
GO:0007193	0.00118887542510593	0.999579053082514	19	57	adenylate cyclase-inhibiting G-protein coupled receptor signaling pathway	BP	13581	2067	Oprk1,Chrm3,Gnaz,Casr,Npy2r,Adora1,Gpr37,Npr3,Oprm1,Grm1,S1pr3,Sstr5,Gabbr1,Grm3,P2ry12,Psap,P2ry1,Itgb3,Gnai3	29335,24260,25740,24247,66024,29290,117549,25339,25601,24414,306792,25354,81657,24416,64803,25524,25265,29302,25643
GO:0006900	0.00122623931553267	0.99961524000025	16	44	vesicle budding from membrane	BP	13581	2067	Sec31a,Tmed10,Gbf1,Eps15,Arf1,Dnm1,Tbc1d20,Insig1,Sec24a,Vps4a,Myo18a,Klhl12,Snap91,Sec24d,Fnbp1l,Sec24c	93646,84599,309451,313474,64310,140694,362237,64194,287275,246772,360570,266772,65178,310843,310839,685144
GO:0010720	0.0012602414202606	0.999132250938019	117	516	positive regulation of cell development	BP	13581	2067	Nf1,Cbfa2t2,Psen1,Golga2,Tbc1d24,Bend6,Arhgap35,Spag9,Tenm3,Dscam,Mecp2,Lims1,Mapk8ip3,Abl2,Fzd3,Tcf12,Tmem106b,AABR07031756.1,Il1rap,Vamp7,Carmil1,Eif4g2,Fgfr1,Arsb,Fbxw8,Arf1,Il1rapl1,Tenm4,Tnik,Nkx2-2,Gprc5b,Pias2,Lrp6,Dag1,Brinp3,Bcl2,P2ry2,Cx3cr1,Zeb1,Slitrk1,Shh,Nrg1,Enpp2,Csnk1e,Efna5,Zfp609,Syt2,Pak1,Oprm1,Ntrk2,Apbb1,Ptk7,Sema4d,Numb,Hif1a,Zeb2,Ndel1,Igf1r,Kit,Shank1,Shtn1,Trim67,Ptpra,R…	24592,296293,29192,64528,287110,363212,306400,360600,306451,171119,29386,499443,302983,304883,266715,25720,312132,24413,25466,85491,306941,361628,79114,25227,304522,64310,317553,308831,294917,366214,293546,83422,312781,114489,286901,24224,29597,171056,25705,306147,29499,112400,84050,58822,116683,363412,24805,29431,25601,25054,29722,301242,306790,29419,29560,311071,170845,25718,64030,78957,292139,…
GO:0006497	0.00127963829080098	0.999504317742976	21	75	protein lipidation	BP	13581	2067	Zdhhc21,Zdhhc5,Zdhhc20,Pign,Zdhhc17,Atg7,Nmt2,Atg4b,Zdhhc9,Wdr45b,Atg4c,Zdhhc7,Map6d1,Zdhhc2,Svip,Pigt,Abca1,Pigs,Zdhhc8,Pigq,Piga	298184,362156,305923,309051,366889,312647,291318,316640,302808,360682,313391,170906,363823,246326,499157,296360,313210,303277,303796,287159,363464
GO:0022612	0.00129114862150238	0.999343991848386	39	138	gland morphogenesis	BP	13581	2067	Btbd7,Nfib,Lims1,AABR07031756.1,Fgfr1,Ddr1,Lrp6,Tgfbr2,Dag1,Bcl2,Fgfr2,Shh,Polb,Xbp1,Zfp157,Ctnnd1,Pgr,Igf1r,Notch2,Slc12a2,Tgfa,Med1,Nrp1,Esr2,Tgfb2,Csf1,Slc9a3r1,Erbb2,Notch1,Lrp5,Igfbp5,Gli3,Gli2,Sulf1,Erbb3,B4galt1,Stat5a,Fgf7,Igf1	362772,29227,499443,24413,79114,25678,312781,81810,114489,24224,25022,29499,29240,289754,360775,311163,25154,25718,29492,83629,24827,497991,246331,25149,81809,78965,59114,24337,25496,293649,25285,140588,304729,171396,29496,24390,24918,29348,24482
GO:0048708	0.00130637406605752	0.999465689385678	24	77	astrocyte differentiation	BP	13581	2067	Nf1,Psen1,Mecp2,Cntn2,Abl2,Nkx2-2,Fgfr3,Nf1x,Shh,Pou3f2,Sox6,Mbd1,Lrp1,Id2,Mapk3,Tlr4,Gfap,Ntrk3,Plp1,Notch1,Lif,S100b,Mag,Lamc3	24592,29192,29386,25356,304883,366214,84489,81524,29499,29588,293165,291439,299858,25587,50689,29260,24387,29613,24943,25496,60584,25742,29409,311862
GO:0010960	0.0013112874388244	0.999824022616602	8	13	magnesium ion homeostasis	BP	13581	2067	Cnnm2,Kcna1,Edn3,Ank3,Slc41a1,Xk,Trpm7,Cnnm4	294014,24520,366270,361833,363985,497078,679906,363216
GO:0016192	0.00138192574138607	0.998952343618202	208	1024	vesicle-mediated transport	BP	13581	2067	Snx30,Wasf2,Creb3l2,Picalm,Psen1,Exoc4,Syt11,Rab2b,Napb,RGD1359108,Golga2,Mib1,Rims3,Cacng2,Rdx,Atg7,Sptbn1,Rab3c,Mtm1,Doc2b,Sec31a,Cltc,Ppt1,Spag9,Vps26a,Gcc2,Scamp5,Exoc6b,Ap2b1,Arfgef1,Vps33a,Tmed10,Angpt1,Mapk8ip3,Fnbp1,Kcnb1,Rab35,Cntn2,Eea1,Vps11,Dctn1,Abl2,Vps50,Rab11fip2,Clint1,Bicd2,Vamp7,Gbf1,Lrsam1,Txndc5,Carmil1,Ankrd50,Rab5b,Syngr2,Llgl1,Itpr2,Eps15,AABR07068285.2,Arf1,Rest,Il1rapl1,…	298033,313024,362339,89816,29192,116654,60568,305853,499903,313155,64528,307594,65025,84347,315655,312647,305614,171058,288762,81820,93646,54241,29411,360600,361846,309798,65171,500233,140670,312915,65081,84599,89807,302983,192348,25736,288700,25356,314764,315600,29167,304883,312083,308003,360515,306809,85491,309451,311866,100362805,306941,294988,288779,89815,54265,81678,313474,103693239,64310,83…
GO:0048468	0.0013978664471321	0.998874777115088	359	1795	cell development	BP	13581	2067	Lrig2,Eif4enif1,Dpysl5,Lifr,Gnao1,Wasf2,Nf1,Cbfa2t2,Picalm,Psen1,Nrcam,Raph1,Lingo1,Golga2,Mib1,Fndc3a,Tbc1d24,Rdx,Vezf1,Atg7,Bend6,Arhgap35,Zhx2,Map2,Spock1,Agfg1,Kcnq3,Wdr1,Nfib,Spag9,Tenm3,Slc12a5,Lrfn1,Pygo1,Rnf6,Dscam,Klhl1,Atp7a,Traf6,Sarm1,Tsc1,Tmf1,Arfgef1,Hdac4,Hmg20a,Tmod2,Vps33a,Peak1,Mecp2,Usp9x,Lims1,Mapk8ip3,Nectin1,Ptbp3,Slitrk2,Rab35,Cntn2,Slc11a2,Fndc3b,Nfatc3,Abl2,Fzd3,Tcf12,Tme…	310753,305468,65208,81680,50664,313024,24592,296293,89816,29192,497815,363239,315691,64528,307594,306022,287110,315655,287615,312647,363212,306400,314988,25595,306759,363266,29682,360950,29227,360600,306451,171373,365222,691857,304271,171119,290426,24941,311245,287545,60445,114206,312915,363287,315689,58814,65081,315686,29386,363445,499443,302983,192183,83515,309349,288700,25356,25715,294925,3614…
GO:0006888	0.00144782129143577	0.999437496359889	21	71	ER to Golgi vesicle-mediated transport	BP	13581	2067	Creb3l2,Golga2,Sec31a,Vamp7,Arf1,Vti1a,Gosr2,Rnf139,Tbc1d20,Insig1,Sec24a,Stx17,Sec22b,Ykt6,Sec23ip,Tex261,Klhl12,Trappc11,Sec24d,Uso1,Sec24c	362339,64528,93646,85491,64310,65277,64154,315000,362237,64194,287275,252853,310710,64351,309010,297392,266772,290746,310843,56042,685144
GO:0016197	0.00146107675582818	0.999171754730618	52	201	endosomal transport	BP	13581	2067	Picalm,Cacng2,Rdx,Mtm1,Cltc,Spag9,Vps26a,Gcc2,Vps33a,Rab35,Vps11,Dctn1,Vps50,Vamp7,Gbf1,Ankrd50,Eps15,AABR07068285.2,Arf1,Vti1a,Gosr2,Rab12,Bcl2l1,Vps35,Vps18,Trappc10,Hgs,Pik3r4,Ehd1,Erc1,Ap5m1,Ykt6,Rab10,Klhl20,Als2,Snx1,Ap5s1,Vps4a,Trak1,Mapk3,Kif16b,Vps4b,Dennd5a,Abca1,Snx6,Dab2,Snx33,Dtx3l,Wdr91,Rab7b,Snx18,Bves	89816,84347,315655,288762,54241,360600,361846,309798,65081,288700,315600,29167,312083,85491,309451,294988,313474,103693239,64310,65277,64154,25530,24888,25479,296083,309678,56084,363131,293692,266806,305861,64351,50993,304920,363235,84471,499893,246772,316085,50689,311478,360834,308942,313210,362738,79128,315696,498089,312225,501854,310097,365603
GO:0021782	0.00146423674553157	0.999367477451994	26	88	glial cell development	BP	13581	2067	Nf1,Psen1,Kcnq3,Mecp2,Cntn2,Tenm4,Nkx2-2,Dag1,Fgfr3,Shh,Pou3f2,Hdac11,Cntnap1,Lrp1,Fa2h,Id2,Tlr4,Ascl1,Gfap,Plp1,Myrf,Ndrg1,Sox10,Mag,Tlr2,Lamc3	24592,29192,29682,29386,25356,308831,366214,114489,84489,29499,29588,297453,84008,299858,307855,25587,29260,64186,24387,24943,293736,299923,29361,29409,310553,311862
GO:0048666	0.00147054561343546	0.998883965558511	211	964	neuron development	BP	13581	2067	Lrig2,Dpysl5,Lifr,Gnao1,Nf1,Cbfa2t2,Picalm,Psen1,Nrcam,Raph1,Lingo1,Golga2,Tbc1d24,Atg7,Arhgap35,Map2,Spock1,Nfib,Tenm3,Slc12a5,Lrfn1,Rnf6,Dscam,Klhl1,Atp7a,Sarm1,Tsc1,Arfgef1,Mecp2,Usp9x,Mapk8ip3,Nectin1,Slitrk2,Rab35,Cntn2,Slc11a2,Abl2,Fzd3,Tmem106b,AABR07031756.1,Rap1gap2,Il1rap,Vamp7,Ntng2,Eif4g2,Fgfr1,Pdlim5,Llgl1,Arsb,Fbxw8,Myt1l,Ddr1,Ednrb,Arf1,Rock2,Unc5c,Il1rapl1,Tenm4,Vangl2,Tnik,Unc5b,…	310753,65208,81680,50664,24592,296293,89816,29192,497815,363239,315691,64528,287110,312647,306400,25595,306759,29227,306451,171373,365222,304271,171119,290426,24941,287545,60445,312915,29386,363445,302983,192183,309349,288700,25356,25715,304883,266715,312132,24413,303298,25466,85491,311836,361628,79114,64353,54265,25227,304522,116668,25678,50672,64310,25537,362049,317553,308831,289229,294917,6063…
GO:0072089	0.00150314753257008	0.999275836717601	33	117	stem cell proliferation	BP	13581	2067	Nf1,Nkap,Fzd3,Hhip,Fgfr1,Yap1,Eml1,Lrp6,Rnf43,Cx3cr1,Fgfr2,Daglb,Eif2ak2,Shh,Racgap1,Etv6,Kcna1,Numb,Hif1a,Rab10,Ago3,Arih2,Mapk8,Ctnna1,Acsl6,Ascl1,N4bp2l2,Pim1,Notch1,Gli3,Six3,Sox10,Kctd11	24592,298342,266715,291936,79114,363014,362783,312781,303412,171056,25022,304289,54287,29499,315298,312777,24520,29419,29560,50993,313593,316005,116554,307505,117243,64186,288416,24649,25496,140588,78974,29361,363634
GO:0051093	0.00158461966804652	0.998839110234582	159	772	negative regulation of developmental process	BP	13581	2067	Lrig2,Hspa9,Eif4enif1,Nf1,Psen1,Lingo1,Mib1,Zhx2,Spock1,Nfib,Lbh,Rnf6,Abca5,Tsc1,Hdac4,Hmg20a,Mecp2,Lims1,Cntn2,Fndc3b,Cdk12,Fzd3,Rap1gap2,Tgfbr1,Bmpr1a,Fgfr1,Yap1,Pik3r1,Ednrb,Rock2,Rest,Nkx2-2,Lrp6,Thoc2,Tgfbr2,Gdf11,Bcl2,Cx3cr1,Zeb1,Fgfr3,Apc,Tjp2,Tob2,Nras,Shh,Nrg1,Ctr9,Smad4,Xbp1,Efna5,Cdk13,Bcar1,Synj2bp,Zfp35,Pak1,Ryk,Cdc73,Apbb1,Insig1,Sufu,Slit1,Cit,Sema4d,Thbs1,Notch3,Rorb,Rai1,Ppara,Hi…	310753,291671,305468,24592,29192,315691,307594,314988,306759,29227,683626,304271,286970,60445,363287,315689,29386,499443,25356,294925,192350,266715,303298,29591,81507,79114,363014,25513,50672,25537,83618,366214,312781,313308,81810,29454,24224,171056,25705,84489,24205,115769,315159,24605,29499,112400,293184,50554,289754,116683,306998,25414,64531,307547,29431,140585,304832,29722,64194,361769,65047,…
GO:0007626	0.00159397780644661	0.999080173619197	55	205	locomotory behavior	BP	13581	2067	Gnao1,Astn1,Atg7,Sez6l,Oprk1,Ppt1,Dscam,Klhl1,Atp7a,Tsc1,Ncoa2,Mecp2,Cntn2,Abl2,Arrdc3,Fign,Scn1a,Cacna1e,Apba2,Gprc5b,Lsamp,Gpr37,Vps35,Ccnd2,Dnm1,Selenop,Nrg1,Npc1,Pcdh15,Cnp,Vps13a,Arcn1,Oprm1,Cln8,Grm1,Pak7,Als2,Scn8a,Id2,Sod2,Ntsr1,Ddhd2,Mcoln3,Prex2,Gaa,Gmfb,Zdhhc8,Fzd4,Sez6l2,Nav2,Atp1a3,Lepr,Rcan2,Mapt,Chrnb4	50664,304900,312647,304554,29335,29411,171119,290426,24941,60445,83724,29386,25356,304883,309945,295649,81574,54234,83610,293546,29561,117549,25479,64033,140694,29360,112400,266732,690865,25275,309243,300674,25601,306619,24414,311450,363235,29710,25587,24787,366274,680971,308022,312912,367562,81661,303796,64558,308988,171563,24213,24536,140666,29477,25103
GO:0007610	0.00165026655458184	0.998831331586294	129	598	behavior	BP	13581	2067	Gnao1,Nf1,Picalm,Psen1,Astn1,Pias1,Atg7,Sez6l,Oprk1,Ppt1,Slc12a5,Tacr3,Shank2,Dscam,Klhl1,Atp7a,Napepld,Slc24a2,Tsc1,Ncoa2,Tmod2,Mecp2,Cntn2,Kcna2,Slc11a2,Abl2,Arrdc3,Fbxl20,Hrh1,AABR07031756.1,Drd5,Shc3,Fign,Scn1a,Prokr2,Cacna1e,Npy2r,Pja2,Apba2,Adcy3,Gprc5b,Lsamp,Bcl2,Adora1,Cx3cr1,Fadd,Creb1,Gpr37,Epm2a,Vps35,Slitrk1,Ccnd2,Dnm1,Selenop,Nrg1,Grpr,Npc1,Pcdh15,Csnk1e,Chrna7,Cnp,Vps13a,Arcn1,Mafg,…	50664,24592,89816,29192,304900,300772,312647,304554,29335,29411,171373,24808,171093,171119,290426,24941,296757,84550,60445,83724,58814,29386,25356,25468,25715,304883,309945,64039,24448,24413,25195,114858,295649,81574,192649,54234,66024,192256,83610,64508,293546,29561,24224,29290,171056,266610,81646,117549,114005,25479,306147,64033,140694,29360,112400,24938,266732,690865,58822,25302,25275,309243,3…
GO:1903335	0.00167119452352433	1	3	3	regulation of vacuolar transport	BP	13581	2067	Vamp7,Arf1,Vps35	85491,64310,25479
GO:0007187	0.00168471584730346	0.999153955512853	35	139	G-protein coupled receptor signaling pathway, coupled to cyclic nucleotide second messenger	BP	13581	2067	Gnao1,Oprk1,Chrm3,Galr1,Gnai1,Gnaz,Hrh1,Drd5,Casr,Adra1a,Npy2r,Adcy3,Gpr101,Adora1,Gpr37,Npr3,Oprm1,Grm1,Gna13,Calcrl,S1pr3,Sstr5,Gabbr1,Grm3,Senp7,Adcy8,P2ry12,Slc9a3r1,Psap,P2ry1,Itgb3,Tsku,Gper1,Gnai3,Ptger3	50664,29335,24260,50577,25686,25740,24448,25195,24247,29412,66024,64508,317608,29290,117549,25339,25601,24414,303634,25029,306792,25354,81657,24416,288167,29241,64803,59114,25524,25265,29302,308843,171104,25643,24929
GO:0046883	0.00169535419356708	0.998996158532606	57	253	regulation of hormone secretion	BP	13581	2067	Madd,Atg7,Oprk1,Doc2b,Galr1,Rptor,Kcnb1,Sri,Cd38,Vamp7,Casr,Fgfr1,Itpr2,Cacna1e,Rest,Adora1,Creb1,Nrg1,Stxbp5l,Smad4,Efna5,Slc16a1,Aacs,Stxbp4,Edn3,Hif1a,Kif5b,Pex5l,Myrip,Srebf1,Inhba,Sstr5,Gabbr1,Hcar2,Hmgcr,Hadh,Ppard,Rab8b,Dab2,Trpa1,Trpm2,Cpt1a,Runx1,Lrp5,Tardbp,P2ry1,Clock,Lif,Irs2,Tm7sf3,Myt1,Pde3b,Lepr,Nell2,Gper1,Pfkfb2,Ptger3	94193,312647,29335,81820,50577,287871,25736,683667,25668,85491,24247,79114,81678,54234,83618,29290,81646,112400,288080,50554,116683,25027,65984,303443,366270,29560,117550,286937,360034,78968,29200,25354,81657,353250,25675,113965,25682,266688,79128,312896,294329,25757,50662,293649,298648,25265,60447,60584,29376,297725,362291,29516,24536,81734,171104,24640,24929
GO:0000186	0.00171198635569269	0.999363293231018	20	56	activation of MAPKK activity	BP	13581	2067	Psen1,Map3k9,Tgfbr1,Taok3,Tnik,Adora1,Eif2ak2,Taok1,Pak1,Adam9,Ntrk2,Grm1,Ywhab,Map3k4,Taok2,Map3k13,Map3k2,Fgf2,Ntrk3,Map3k5	29192,500690,29591,304530,294917,29290,54287,286993,29431,290834,25054,24414,56011,308106,64666,303823,171492,54250,29613,365057
GO:0010256	0.00178179860092167	0.998894186257905	69	284	endomembrane system organization	BP	13581	2067	Syt11,Golga2,Tmed5,Sptbn1,Agfg1,Cltc,Usp8,Gcc2,Ubxn2a,Tmf1,Arfgef1,Tmed10,Vps11,Dctn1,Nploc4,Gbf1,Rab5b,Syngr2,Fbxw8,Vti1a,Myh10,Creb1,Reep1,Vps18,Dnm1,Plekhm2,LOC103690024,Atl2,LOC108348120,Tbc1d20,Cit,Nup155,Stx17,Ank3,Reep3,Csnk1d,Ndel1,Rab10,Mtss1l,Shtn1,Als2,Rtn4,Sec23ip,Ubxn2b,Sh3glb1,Rab43,Vps4a,Arfgef2,Fa2h,Myo18a,Eif2ak3,Usp6nl,Mapk3,Tgfb2,Vps4b,Rab30,Abca1,Snx33,Trappc11,Tardbp,Tmem43,M…	60568,64528,289883,305614,363266,54241,296121,309798,685859,114206,312915,84599,315600,29167,140639,309451,288779,89815,304522,65277,79433,81646,362384,296083,140694,313667,312703,298757,361807,362237,83620,117021,252853,361833,294375,64462,170845,50993,307845,292139,363235,83765,309010,312965,292156,500249,246772,296380,307855,360570,29702,291309,50689,81809,360834,308821,313210,315696,290746,29…
GO:0044267	0.00178540302650207	0.998495393290099	632	3627	cellular protein metabolic process	BP	13581	2067	Lrig2,7-Mar,Prdm2,Usp48,Dcaf1,Eif4enif1,Nek9,Ubr1,Klhl42,Wbp2,Nf1,Zdhhc21,Picalm,Psen1,Taf1,Zdhhc5,Usp45,Sel1l,Zdhhc20,Madd,Cdc42bpb,Golga2,Mib1,Pias1,Dlc1,Pign,Tbc1d24,Nsd1,Rdx,Zdhhc17,Atg7,Usp13,Sptbn1,Plcl1,Xiap,Pofut1,Mtm1,Oprk1,Dcaf8,Spock1,Galnt10,Ctif,Insr,Ercc3,Ppt1,Map2k7,Fbxw11,Spag9,Cdc42bpa,Rnf6,Usp8,Srpk1,Kdm5a,Klhl1,Ago1,Atp7a,rnf141,Tab2,Kat6a,Traf6,Ubxn2a,Tsc1,Fnip2,Klhl25,Rnf152,…	310753,311059,313678,362636,315987,305468,299204,499877,500367,192645,24592,298184,89816,29192,317256,362156,313098,314352,305923,94193,113960,64528,307594,300772,58834,309051,287110,306764,315655,366889,312647,310306,305614,84587,63879,311551,288762,29335,364050,306759,170501,364900,24954,291703,29411,363855,303024,360600,114116,304271,296121,361811,312678,290426,313594,24941,308900,308267,30657…
GO:0051216	0.00181870603448619	0.999034475508943	41	154	cartilage development	BP	13581	2067	Creb3l2,Nfib,Atp7a,Sik3,Trps1,Tgfbr1,Tyms,Bmpr1a,Itgb8,Fgfr1,Hyal1,Lrp6,Tgfbr2,Zeb1,Fgfr3,Acan,Prrx1,Bmpr1b,Thbs1,Hif1a,Sox6,Maf,Wnt9a,Zbtb16,Thrb,Hyal3,Smad5,Eif2ak3,Mapk3,Tgfb2,Fgf2,Pax7,Ghr,Runx1,Gli3,Gli2,Dlx2,Sulf1,Ift80,Adamts12,Loxl2	362339,29227,24941,684112,299897,29591,29261,81507,362800,79114,367166,312781,81810,25705,84489,58968,266813,310914,445442,29560,293165,54267,287357,353227,24831,300993,59328,29702,50689,81809,54250,500574,25235,50662,140588,304729,296499,171396,295106,294809,290350
GO:0008625	0.00183141779200958	0.999311487077011	19	64	extrinsic apoptotic signaling pathway via death domain receptors	BP	13581	2067	Nf1,Madd,Trps1,Pik3r1,Rock2,Bcl2l1,Bcl2,Fadd,Ddx3x,Bmpr1b,Thbs1,Moap1,Timp3,Casp8ap2,Mal,Dab2ip,Pea15,Tmbim1,Rffl	24592,94193,299897,25513,25537,24888,24224,266610,317335,310914,445442,299261,25358,313128,25263,192126,364052,316516,282844
GO:0007165	0.00189150243901557	0.998398560467963	688	3864	signal transduction	BP	13581	2067	Wdfy1,Shoc2,Lrig2,Lifr,Ubr1,Gnao1,Wasf2,Nf1,Cbfa2t2,Creb3l2,Psen1,Taf1,Exoc4,Rasal2,Raph1,Sel1l,Lingo1,Madd,RGD1359108,Cdc42bpb,Mib1,Dlc1,Cacng2,Tbc1d24,Zdhhc17,Med13,Sptbn1,Myo9a,Plcl1,Bend6,Xiap,Pofut1,Arhgap35,Mtm1,Sez6l,Oprk1,Spock1,Chrm3,Insr,Map2k7,Fbxw11,Spag9,Tenm3,Galr1,Tacr3,Cdc42bpa,Tubgcp2,Lbh,Mrgpre,Pygo1,Rnf6,Srgap1,Usp8,Srpk1,Trip4,Pde4b,Ago1,Atp7a,Tab2,Traf6,Sarm1,Gnai1,Gpr165,Tsc…	301549,309548,310753,81680,499877,50664,313024,24592,296293,362339,29192,317256,116654,304893,363239,314352,315691,94193,313155,113960,307594,58834,84347,287110,366889,303403,305614,171296,84587,363212,63879,311551,306400,288762,304554,29335,306759,24260,24954,363855,303024,360600,306451,50577,24808,114116,309098,683626,404660,691857,304271,314903,296121,361811,315769,24626,313594,24941,308267,31…
GO:0043161	0.00190840912583765	0.998827013320526	64	290	proteasome-mediated ubiquitin-dependent protein catabolic process	BP	13581	2067	Klhl42,Psen1,Taf1,Pias1,Atg7,Mtm1,Fbxw11,Rnf6,Ubxn2a,Erlin2,Hecw1,Rnf216,Ube2h,Psmd1,Nploc4,Rnf121,Yod1,Edem1,NEWGENE_1559832,Tbl1x,Shh,Csnk1e,Rad23b,Crbn,Rnf139,Jkamp,Gclc,Ube4a,Faf2,Abtb2,Dnajc10,Bfar,Hecw2,Csnk1d,Ubqln1,Klhl15,Znrf2,Rnf145,Klhl20,Wwtr1,Ubxn4,Ubxn2b,Smad7,Arih2,Psmd2,Svip,Plaa,LOC103694875,Pcnp,Rnf14,Rnf165,Hsp90ab1,Socs4,Fzr1,Trib1,Kbtbd4,Dab2,Tnfaip1,Clock,Rffl,Ubr2,Ube4b,Lon…	500367,29192,317256,300772,312647,288762,303024,304271,685859,290823,291209,304294,296956,83806,140639,308871,363982,297504,317241,302711,29499,58822,298012,297498,315000,299127,25283,315608,291000,171440,295690,304709,316395,64462,114590,314111,362367,287212,304920,295062,304766,312965,81516,316005,287984,499157,116645,690315,288165,619577,307251,301252,305828,314642,78969,311185,79128,287543,60…
GO:2001237	0.00192378648329688	0.999196496978168	23	79	negative regulation of extrinsic apoptotic signaling pathway	BP	13581	2067	Gclm,Tgfbr1,Yap1,Unc5b,Eya4,Bcl2l1,Bcl2,Cx3cr1,Nrg1,Eya3,Gclc,Peli3,Itga6,Pak7,Rb1cc1,Ctnna1,Nrp1,Sh3rf1,Pea15,Dab2,Tmbim1,Rffl,Igf1	29739,29591,363014,60630,292172,24888,24224,171056,112400,313027,25283,309157,114517,311450,312927,307505,246331,306417,364052,79128,316516,282844,24482
GO:0009056	0.00192842301290245	0.99845920543252	303	1672	catabolic process	BP	13581	2067	Bace1,Lrig2,Usp48,Ubr1,Klhl42,Psen1,Taf1,Usp45,Acbd5,Sel1l,RGD1359108,Golga2,Pias1,Rdx,Atg7,Usp13,Plcl1,Upf2,Mtm1,Zhx2,Ctif,Insr,Cltc,Ppt1,Fbxw11,Rnf6,Usp8,Pde4b,Ago1,Napepld,Ubxn2a,Tsc1,Klhl25,Rnf152,Tmf1,Erlin2,Ece1,Samhd1,Hdac4,Vps33a,Usp9x,Rptor,Hecw1,Siah3,Rnf216,Ube2h,Psmd1,Pafah1b2,Vps11,Ago2,Usp32,Nploc4,Usp25,Tollip,Tpp1,Lrsam1,Amer1,Snd1,Cyct,Plcb4,Eif4g2,Atg4b,Sptlc2,Arsb,Lgals8,Cul5,X…	29392,310753,362636,499877,500367,29192,317256,313098,307170,314352,313155,64528,300772,315655,312647,310306,84587,361271,288762,314988,364900,24954,54241,29411,303024,304271,296121,24626,313594,296757,685859,60445,293023,293561,114206,290823,94204,311580,363287,65081,363445,287871,291209,692004,304294,296956,83806,64189,315600,59117,303394,140639,304150,361677,83534,311866,501584,64635,140928,25…
GO:0046654	0.00197565250919755	0.999873846849167	5	7	tetrahydrofolate biosynthetic process	BP	13581	2067	Atic,Mthfd1,Gart,Aldh1l1,Mthfd1l	81643,64300,288259,64392,361472
GO:0031644	0.00198677498807058	0.999150232679174	24	83	regulation of neurological system process	BP	13581	2067	Oprk1,Fgfr1,Npy2r,Ednrb,Kcnc4,Tenm4,Dag1,Adora1,Nrg1,Oprm1,Grm1,Rtn4,Slc9a1,Ntsr1,Eif2ak3,Tlr4,Trpa1,Tf,Myrf,S100b,Ptafr,Sox10,Mag,Chrnb4	29335,79114,66024,50672,684516,308831,114489,29290,112400,25601,24414,83765,24782,366274,29702,29260,312896,24825,293736,25742,58949,29361,29409,25103
GO:0044265	0.00201335815477087	0.99852337186212	152	761	cellular macromolecule catabolic process	BP	13581	2067	Usp48,Ubr1,Klhl42,Psen1,Taf1,Usp45,Sel1l,Pias1,Rdx,Atg7,Usp13,Upf2,Mtm1,Zhx2,Ctif,Ppt1,Fbxw11,Rnf6,Usp8,Ago1,Ubxn2a,Klhl25,Tmf1,Erlin2,Usp9x,Hecw1,Siah3,Rnf216,Ube2h,Psmd1,Vps11,Ago2,Usp32,Nploc4,Usp25,Tollip,Amer1,Snd1,Cul5,Xrn1,Rnf121,Usp31,Usp10,Trip12,Rnf43,Rab12,Yod1,Edem1,NEWGENE_1559832,Vps35,Tbl1x,Shh,Mtrex,Uba1,Casc3,Ube2z,Csnk1e,Xbp1,Rad23b,Crbn,Rnf139,Ube2n,Ctsf,Jkamp,Uggt1,Gclc,Dhx9,U…	362636,499877,500367,29192,317256,313098,314352,300772,315655,312647,310306,361271,288762,314988,364900,29411,303024,304271,296121,313594,685859,293023,114206,290823,363445,291209,692004,304294,296956,83806,315600,59117,303394,140639,304150,361677,501584,64635,64624,300944,308871,308959,307905,316575,303412,25530,363982,297504,317241,25479,302711,29499,365668,314432,259170,303478,58822,289754,298…
GO:0050793	0.00208632675795278	0.99829911075556	377	1969	regulation of developmental process	BP	13581	2067	Lrig2,7-Mar,Hspa9,Eif4enif1,Nf1,Cbfa2t2,Psen1,Nrcam,Lingo1,Golga2,Mib1,Pias1,Dlc1,Btbd7,Tbc1d24,Rdx,Gpam,Atg7,Bend6,Arhgap35,Mtm1,Zhx2,Map2,Spock1,Insr,Wdr1,Nfib,Spag9,Tenm3,Lbh,Mkln1,Rnf6,Stim1,Abca5,Dscam,Trip4,Traf6,Sarm1,Tsc1,Hdac4,Hmg20a,Mecp2,Tfe3,Ttbk1,Lims1,Mapk8ip3,Trps1,Nectin1,Ptbp3,Nkap,Slitrk2,Cntn2,Nln,Fndc3b,Cdk12,Supt6h,Abl2,Fzd3,Tcf12,Smoc1,Tmem106b,AABR07031756.1,Rap1gap2,Tgfbr1…	310753,311059,291671,305468,24592,296293,29192,497815,315691,64528,307594,300772,58834,362772,287110,315655,29653,312647,363212,306400,288762,314988,25595,306759,24954,360950,29227,360600,306451,683626,83536,304271,361618,286970,171119,315769,311245,287545,60445,363287,315689,29386,317376,316229,499443,302983,299897,192183,83515,298342,309349,25356,117041,294925,192350,303281,304883,266715,25720,…
GO:0048585	0.00217163257776489	0.998312959816892	229	1202	negative regulation of response to stimulus	BP	13581	2067	Lrig2,Ubr1,Nf1,Cbfa2t2,Psen1,Rasal2,Madd,Dlc1,Tbc1d24,Med13,Atg7,Bend6,Arhgap35,Mtm1,Fbxw11,Lbh,Tsc1,Rnf152,Mecp2,Angpt1,Spred2,Apc2,Abl2,Hhip,Gclm,AABR07031756.1,Sri,Tgfbr1,Nploc4,Usp25,Mvk,Amer1,Senp2,Taok3,Yap1,Hif1an,Gpr17,Adra1a,Npy2r,Ppp2r3a,Unc5b,Pias2,Lrp6,Eya4,Usp10,Onecut1,Dag1,Trip12,Rnf43,Phlpp1,Bcl2l1,Bmf,Bcl2,Adora1,Cx3cr1,Fgfr3,Yod1,G3bp1,Apc,Gpr37,Epm2a,Vps35,Shh,Dnm1,Rasa1,Rassf2…	310753,499877,24592,296293,29192,304893,94193,58834,287110,303403,312647,363212,306400,288762,303024,683626,60445,293561,29386,89807,305539,299611,304883,291936,29739,24413,683667,29591,140639,304150,81727,501584,78973,304530,363014,309434,767613,29412,66024,363122,60630,83422,312781,292172,307905,25231,114489,316575,303412,59265,24888,246142,24224,29290,171056,84489,363982,171092,24205,117549,11…
GO:0035728	0.00218674031948902	0.999580650467162	9	18	response to hepatocyte growth factor	BP	13581	2067	Gclm,Casr,Gab1,Creb1,Bcar1,Gclc,Med1,Nrp1,Adamts12	29739,24247,361388,81646,25414,25283,497991,246331,294809
GO:0051047	0.00219470912566174	0.99855494945075	83	394	positive regulation of secretion	BP	13581	2067	Rab2b,Atg7,Sptbn1,Oprk1,Doc2b,Galr1,Scamp5,Tmf1,Kcnb1,Abl2,AABR07031756.1,Sri,Cd38,Il1rap,Vamp7,Casr,Cd274,Fgfr1,Npy2r,Ednrb,Arf1,Bcl2l1,P2ry2,Adora1,Creb1,Vps35,Stxbp5l,Smad4,Xbp1,Wls,Hgs,Adam9,Apbb1,Dhx9,Aacs,Sec24a,Lamp1,Ddx58,Edn3,Hif1a,Acsl3,Pdcd6ip,Cd84,Rtn4,Kif5b,Vps4a,Tnfsf15,Pex5l,Csf1r,Myrip,Myo18a,Ntsr1,Mapk3,Gabbr1,Tgfb2,Tlr4,Vps4b,Hcar2,Ccr5,Ppard,Rab8b,Dab2,Trpa1,Trpm2,Il1rl1,Oxtr,R…	305853,312647,305614,29335,81820,50577,65171,114206,25736,304883,24413,683667,25668,25466,85491,24247,499342,79114,66024,50672,64310,24888,29597,29290,81646,25479,288080,50554,289754,362065,56084,290834,29722,304859,65984,287275,25328,297989,366270,29560,114024,501083,501872,83765,117550,246772,252878,286937,307403,360034,360570,366274,50689,81657,81809,29260,360834,353250,117029,25682,266688,791…
GO:0016236	0.00221894411643544	0.998807155019386	41	155	macroautophagy	BP	13581	2067	Psen1,RGD1359108,Atg7,Mtm1,Ubxn2a,Tsc1,Vps33a,Pafah1b2,Lrsam1,Atg4b,Sptlc2,Lgals8,Rab12,Wdr45b,Yod1,Epm2a,Atg4c,Npc1,Prkaa2,Poldip2,Pik3r4,Atg13,Stx17,Sec22b,Hif1a,Atp6v0a1,Ubqln1,Rb1cc1,Wdfy3,Ubxn2b,Sh3glb1,Plaa,Ctsd,Mapk3,Tp53inp1,Usp30,Ikbkg,Snap29,Rnf41,Tlr2,Gnai3	29192,313155,312647,288762,685859,60445,65081,64189,311866,316640,366697,116641,25530,360682,363982,114005,313391,266732,78975,287544,363131,362164,252853,310710,29560,29757,114590,312927,305164,312965,292156,116645,171293,50689,297822,304579,309295,116500,362814,310553,25643
GO:0060463	0.002258005116484	0.999850973122778	5	7	lung lobe morphogenesis	BP	13581	2067	Tgfbr2,Fgfr2,Shh,Lif,Igf1	81810,25022,29499,60584,24482
GO:0051716	0.00240946740995086	0.997936024376974	871	5014	cellular response to stimulus	BP	13581	2067	Wdfy1,Shoc2,Lrig2,Hspa9,Lifr,Ubr1,Gnao1,Wasf2,Wbp2,Nf1,Cbfa2t2,Creb3l2,Psen1,Taf1,Exoc4,Usp45,Rasal2,Raph1,Sel1l,Lingo1,Madd,RGD1359108,Cdc42bpb,Mib1,Dlc1,Cacng2,Fam168a,Acaca,Tbc1d24,Rdx,Gpam,Zdhhc17,Med13,Atg7,Usp13,Sptbn1,Myo9a,Plcl1,Kif1b,Bend6,Mtpn,Xiap,Pofut1,Arhgap35,Mtm1,Sez6l,Oprk1,Map2,Spock1,Chrm3,Insr,Ercc3,Kcnq3,Map2k7,Fbxw11,Spag9,Tenm3,Galr1,Tacr3,Cdc42bpa,Tubgcp2,Lbh,Alkbh8,Mrgpre…	301549,309548,310753,291671,81680,499877,50664,313024,192645,24592,296293,362339,29192,317256,116654,313098,304893,363239,314352,315691,94193,313155,113960,307594,58834,84347,361614,60581,287110,315655,29653,366889,303403,312647,310306,305614,171296,84587,117548,363212,79215,63879,311551,306400,288762,304554,29335,25595,306759,24260,24954,291703,29682,363855,303024,360600,306451,50577,24808,11411…
GO:0019538	0.0024302866770114	0.997931819379553	705	4071	protein metabolic process	BP	13581	2067	Bace1,Lrig2,7-Mar,Prdm2,Usp48,Dcaf1,Eif4enif1,Nek9,Ubr1,Klhl42,Wbp2,Nf1,Zdhhc21,Picalm,Psen1,Taf1,Zdhhc5,Usp45,Sel1l,Zdhhc20,Madd,Cdc42bpb,Golga2,Mib1,Pias1,Dlc1,Pign,Acaca,Tbc1d24,Nsd1,Rdx,Zdhhc17,Atg7,Usp13,Sptbn1,Plcl1,Mtpn,Xiap,Pofut1,Mtm1,Oprk1,Dcaf8,Spock1,Galnt10,Ctif,Insr,Ercc3,Ppt1,Map2k7,Fbxw11,Spag9,Tenm3,Cdc42bpa,Tubgcp2,Rnf6,Usp8,Srpk1,Kdm5a,Klhl1,Ago1,Atp7a,rnf141,Tab2,Kat6a,Traf6,U…	29392,310753,311059,313678,362636,315987,305468,299204,499877,500367,192645,24592,298184,89816,29192,317256,362156,313098,314352,305923,94193,113960,64528,307594,300772,58834,309051,60581,287110,306764,315655,366889,312647,310306,305614,84587,79215,63879,311551,288762,29335,364050,306759,170501,364900,24954,291703,29411,363855,303024,360600,306451,114116,309098,304271,296121,361811,312678,290426,…
GO:0023056	0.00245899183240548	0.998060008562221	256	1353	positive regulation of signaling	BP	13581	2067	Wdfy1,Shoc2,Nf1,Psen1,Taf1,Exoc4,Madd,Tbc1d24,Zdhhc17,Atg7,Xiap,Oprk1,Doc2b,Insr,Map2k7,Spag9,Galr1,Shank2,Ago1,Tab2,Traf6,Slc24a2,Mpp2,Arfgef1,Ncoa2,Ece1,Tmod2,Adcyap1r1,Mecp2,Rptor,Angpt1,Lims1,Mapk8ip3,Trps1,Dnajc27,Spred2,Cntn2,Abl2,Arrdc3,Map3k9,AABR07031756.1,Sri,Tgfbr1,Cd38,Vamp7,Casr,Nat8l,Amer1,Taok3,Bmpr1a,Fgfr1,Yap1,Gpr17,Adra1a,Pik3r1,Eps15,Gab1,Ppp2r3a,Vangl2,Lgr5,Tnik,Unc5b,Gprc5b,R…	301549,309548,24592,29192,317256,116654,94193,287110,366889,312647,63879,29335,81820,24954,363855,360600,50577,171093,313594,308267,311245,84550,85275,312915,83724,94204,58814,24167,29386,287871,89807,499443,302983,299897,298859,305539,25356,304883,309945,500690,24413,683667,29591,25668,85491,24247,289727,501584,304530,81507,79114,363014,767613,29412,25513,313474,361388,363122,289229,299802,29491…
GO:0072594	0.00256934499946203	0.998245438837418	96	465	establishment of protein localization to organelle	BP	13581	2067	Kpna3,Nf1,Psen1,Cacng2,Sptbn1,Fbxw11,Mrgpre,Gcc2,Srpra,Mipep,Angpt1,Siah3,Ipo9,Nkap,Pom121,Apc2,Vps11,Sri,Tgfbr1,Bicd2,Vamp7,Lrsam1,Bmpr1a,Pik3r1,Oscp1,Tpr,Vti1a,Pex14,Pex26,Ablim3,Gosr2,Dag1,Tomm40l,Ipo7,Shh,Nrg1,LOC103690024,Smad4,Xbp1,Tomm34,Hgs,Pik3r4,Atg13,Sufu,Nup155,Lamp1,Ddx58,Moap1,Rab10,Gas6,Nup58,Wwtr1,Sema5a,Sh3glb1,Arih2,Med1,Vps4a,Tlr3,Kcnn3,Pex5l,Nolc1,Fzd1,Ugcg,Srebf1,Hsp90ab1,Tgf…	361055,24592,29192,84347,305614,303024,404660,309798,315548,81684,89807,692004,304817,298342,113975,299611,315600,683667,29591,306809,85491,311866,81507,25513,362595,304862,65277,64460,297570,307395,64154,114489,304971,308939,29499,112400,312703,50554,289754,311621,56084,363131,362164,361769,117021,25328,297989,299261,50993,58935,245922,295062,310207,292156,316005,497991,246772,364594,54263,28693…
GO:1902043	0.00259488948995966	0.999529113745644	8	17	positive regulation of extrinsic apoptotic signaling pathway via death domain receptors	BP	13581	2067	Nf1,Trps1,Fadd,Bmpr1b,Thbs1,Timp3,Mal,Pea15	24592,299897,266610,310914,445442,25358,25263,364052
GO:0003149	0.0025953097488191	0.999711835307526	6	10	membranous septum morphogenesis	BP	13581	2067	Vangl2,Tgfbr2,Fgfr2,Id2,Fzd1,Tgfb2	289229,81810,25022,25587,58868,81809
GO:0006760	0.00263832917965016	0.999372891939918	10	25	folic acid-containing compound metabolic process	BP	13581	2067	Tyms,Atic,Mthfd1,Mtr,Mtrr,Folh1,Gart,Sardh,Aldh1l1,Mthfd1l	29261,81643,64300,81522,290947,85309,288259,114123,64392,361472
GO:0044003	0.00264695853065997	0.999309625097437	11	29	modification by symbiont of host morphology or physiology	BP	13581	2067	Atg7,Insr,Tyms,Dag1,Bcl2l1,Tnip1,Ccr5,Ntrk3,Cd4,Tlr2,Bcl2l11	312647,24954,29261,114489,24888,363599,117029,29613,24932,310553,64547
GO:0032570	0.00270241785386228	0.99897470877649	18	61	response to progesterone	BP	13581	2067	Map2,Cd38,Tyms,Pik3r1,Nkx2-2,Nrg1,Pgr,Igf1r,Srebf1,Tgfb2,Tlr4,Txnip,Erbb2,Oxtr,Sox10,Tlr2,Ptger3,Igf1	25595,25668,29261,25513,366214,112400,25154,25718,78968,81809,29260,117514,24337,25342,29361,310553,24929,24482
GO:0010721	0.00274860784827143	0.99823581693417	73	305	negative regulation of cell development	BP	13581	2067	Lrig2,Eif4enif1,Nf1,Psen1,Lingo1,Mib1,Zhx2,Spock1,Rnf6,Tsc1,Hmg20a,Mecp2,Cntn2,Rap1gap2,Bmpr1a,Ednrb,Rest,Nkx2-2,Thoc2,Gdf11,Bcl2,Fgfr3,Tjp2,Shh,Nrg1,Smad4,Efna5,Bcar1,Pak1,Ryk,Apbb1,Slit1,Cit,Notch3,Cntn4,Mbd1,Srgap2,Rtn4,Sema5a,Thy1,Lrp1,Ctnna1,Med1,Pmp22,Nrp1,Id2,Brinp1,S1pr3,Adgrg1,Itgb1,Spart,Ascl1,Dennd5a,Inppl1,Gfap,Ccr5,Ntrk3,Dab2,Notch1,Trpc6,Gli3,Dlx2,Six3,Aatk,Ntm,Ulk2,Sox10,Mag,Tacstd…	310753,305468,24592,29192,315691,307594,314988,306759,304271,60445,315689,29386,25356,303298,81507,50672,83618,366214,313308,29454,24224,84489,115769,29499,112400,50554,116683,25414,29431,140585,29722,65047,83620,56761,116658,291439,360840,83765,310207,24832,299858,307505,497991,24660,246331,25587,140610,306792,260326,24511,295053,64186,308942,65038,24387,117029,29613,79128,25496,89823,140588,296…
GO:0035459	0.00279821258694474	0.999610424679907	7	12	cargo loading into vesicle	BP	13581	2067	Picalm,Sec31a,Tbc1d20,Insig1,Sec24a,Sec24d,Sec24c	89816,93646,362237,64194,287275,310843,685144
GO:0018345	0.00281010316229443	0.999379587226914	9	23	protein palmitoylation	BP	13581	2067	Zdhhc21,Zdhhc5,Zdhhc20,Zdhhc17,Zdhhc9,Zdhhc7,Map6d1,Zdhhc2,Zdhhc8	298184,362156,305923,366889,302808,170906,363823,246326,303796
GO:0014013	0.00288493974393386	0.998541626446127	33	121	regulation of gliogenesis	BP	13581	2067	Nf1,Lingo1,Wdr1,Mecp2,Cntn2,Tenm4,Nkx2-2,Dag1,Fgfr3,Creb1,Shh,Nrg1,Enpp2,Mbd1,Ptpra,Rtn4,LOC108348175,Id2,Slc45a3,Gfap,Csf1,Ccr5,P2ry12,Ntrk3,Notch1,Tf,Dlx2,Lif,Sox10,Mag,Cdh2,Tlr2,Igf1	24592,315691,360950,29386,25356,308831,366214,114489,84489,81646,29499,112400,84050,291439,25167,83765,499022,25587,304785,24387,78965,117029,64803,29613,25496,24825,296499,60584,29361,29409,83501,310553,24482
GO:0007052	0.00291023874219372	0.998698618165719	25	83	mitotic spindle organization	BP	13581	2067	Kif2a,Golga2,Cltc,Tubgcp2,Gnai1,Mecp2,Dctn1,RGD1566265,Tpr,Eml1,Racgap1,Map9,Map10,Stag1,Tubgcp6,Smc1a,Ptpa,Ccnb1,Zfp207,Vps4b,Cdc14b,Cep97,Ralbp1,Stag2,Nup62	84391,64528,54241,309098,25686,29386,29167,363487,304862,362783,315298,310544,307948,315958,362980,63996,362102,25203,303763,360834,361195,304007,84014,313304,65274
GO:0017145	0.00293932430389363	0.999076977409583	14	37	stem cell division	BP	13581	2067	Lbh,Fgfr1,Vangl2,Lrp6,Thoc2,Fgfr2,Numb,Kit,Rab10,Zbtb16,Wwtr1,Esrrb,Tgfb2,Notch1	683626,79114,289229,312781,313308,25022,29419,64030,50993,353227,295062,299210,81809,25496
GO:0042158	0.00300007124142938	0.998736802263105	21	80	lipoprotein biosynthetic process	BP	13581	2067	Zdhhc21,Zdhhc5,Zdhhc20,Pign,Zdhhc17,Atg7,Nmt2,Atg4b,Zdhhc9,Wdr45b,Atg4c,Zdhhc7,Map6d1,Zdhhc2,Svip,Pigt,Abca1,Pigs,Zdhhc8,Pigq,Piga	298184,362156,305923,309051,366889,312647,291318,316640,302808,360682,313391,170906,363823,246326,499157,296360,313210,303277,303796,287159,363464
GO:0007030	0.00315212286255054	0.998531033665831	27	91	Golgi organization	BP	13581	2067	Golga2,Tmed5,Cltc,Gcc2,Ubxn2a,Arfgef1,Tmed10,Nploc4,Gbf1,Fbxw8,Vti1a,Plekhm2,Atl2,Tbc1d20,Cit,Stx17,Csnk1d,Sec23ip,Ubxn2b,Rab43,Myo18a,Usp6nl,Mapk3,Rab30,Trappc11,Cog4,Uso1	64528,289883,54241,309798,685859,312915,84599,140639,309451,304522,65277,313667,298757,362237,83620,252853,64462,309010,312965,500249,360570,291309,50689,308821,290746,361407,56042
GO:1903077	0.00316268001668617	0.999310474003063	9	21	negative regulation of protein localization to plasma membrane	BP	13581	2067	Picalm,Cltc,Ppfia1,Bcl2l1,Grm1,Numb,Dab2,Tmbim1,Lrrc15	89816,54241,293645,24888,24414,29419,79128,316516,246296
GO:0044068	0.0031637218360467	0.999479286216563	7	15	modulation by symbiont of host cellular process	BP	13581	2067	Atg7,Bcl2l1,Tnip1,Ccr5,Ntrk3,Cd4,Bcl2l11	312647,24888,363599,117029,29613,24932,64547
GO:0010647	0.00318524218134809	0.997473837411637	254	1347	positive regulation of cell communication	BP	13581	2067	Wdfy1,Shoc2,Nf1,Psen1,Taf1,Exoc4,Madd,Tbc1d24,Zdhhc17,Atg7,Xiap,Oprk1,Doc2b,Insr,Map2k7,Spag9,Galr1,Shank2,Ago1,Tab2,Traf6,Slc24a2,Mpp2,Arfgef1,Ncoa2,Ece1,Tmod2,Adcyap1r1,Mecp2,Rptor,Angpt1,Lims1,Mapk8ip3,Trps1,Dnajc27,Spred2,Cntn2,Abl2,Arrdc3,Map3k9,AABR07031756.1,Sri,Tgfbr1,Cd38,Vamp7,Casr,Nat8l,Amer1,Taok3,Bmpr1a,Fgfr1,Yap1,Gpr17,Adra1a,Pik3r1,Gab1,Ppp2r3a,Vangl2,Lgr5,Tnik,Unc5b,Gprc5b,Rasgrf1…	301549,309548,24592,29192,317256,116654,94193,287110,366889,312647,63879,29335,81820,24954,363855,360600,50577,171093,313594,308267,311245,84550,85275,312915,83724,94204,58814,24167,29386,287871,89807,499443,302983,299897,298859,305539,25356,304883,309945,500690,24413,683667,29591,25668,85491,24247,289727,501584,304530,81507,79114,363014,767613,29412,25513,361388,363122,289229,299802,294917,60630…
GO:0099612	0.00320487022970983	0.999728920649077	6	8	protein localization to axon	BP	13581	2067	Cntn2,Nfasc,Cntnap1,Ank3,Mal,Ugt8	25356,116690,84008,361833,25263,50555
GO:0071000	0.00329159561540399	0.99987414940879	4	5	response to magnetism	BP	13581	2067	Sod2,Esr2,Ascl1,Tjp1	24787,25149,64186,292994
GO:1901564	0.00333520681265744	0.99713369601503	810	4822	organonitrogen compound metabolic process	BP	13581	2067	Bace1,Lrig2,7-Mar,Prdm2,Usp48,Dcaf1,Eif4enif1,Nek9,Ubr1,Klhl42,Wbp2,Nf1,Zdhhc21,Picalm,Psen1,Taf1,Zdhhc5,Usp45,Sel1l,Zdhhc20,Madd,Cdc42bpb,Golga2,Mib1,Pias1,Dlc1,Pign,Acaca,Tbc1d24,Nsd1,Rdx,Zdhhc17,Atg7,Usp13,Elovl5,Sptbn1,Plcl1,Kif1b,Mtpn,Xiap,Pofut1,Mtm1,Oprk1,Dcaf8,Spock1,Galnt10,Ctif,Insr,Ercc3,Cltc,Ppt1,Map2k7,Fbxw11,Spag9,Tenm3,Galr1,Tacr3,Cdc42bpa,Tubgcp2,Rnf6,Usp8,Srpk1,Cers4,Kdm5a,Pde4b,…	29392,310753,311059,313678,362636,315987,305468,299204,499877,500367,192645,24592,298184,89816,29192,317256,362156,313098,314352,305923,94193,113960,64528,307594,300772,58834,309051,60581,287110,306764,315655,366889,312647,310306,171400,305614,84587,117548,79215,63879,311551,288762,29335,364050,306759,170501,364900,24954,291703,54241,29411,363855,303024,360600,306451,50577,24808,114116,309098,304…
GO:0006930	0.00336618417099429	0.999754425387696	5	7	substrate-dependent cell migration, cell extension	BP	13581	2067	Abl2,Myh10,Shtn1,Nrp1,P2ry12	304883,79433,292139,246331,64803
GO:0006986	0.00346718795195751	0.998522938731499	21	79	response to unfolded protein	BP	13581	2067	Creb3l2,Hspa4l,Pik3r1,Rnf121,Yod1,Eif2ak2,Tmbim6,Xbp1,Jkamp,Uggt1,Faf2,Bfar,Ubxn4,LOC103694875,Eif2ak3,Hsp90ab1,Dnajc3,Dab2ip,Tm7sf3,Stc2,Rhbdd1	362339,294993,25513,308871,363982,54287,24822,289754,299127,171129,291000,304709,304766,690315,29702,301252,63880,192126,297725,63878,316557
GO:0042157	0.00347188362266796	0.998359224786174	26	107	lipoprotein metabolic process	BP	13581	2067	Zdhhc21,Zdhhc5,Zdhhc20,Pign,Zdhhc17,Atg7,Ppt1,Nmt2,Atg4b,Zdhhc9,Wdr45b,Atg4c,Zdhhc7,Map6d1,Ppara,Zdhhc2,Svip,Lrp1,Pigt,Abca1,Pigs,Zdhhc8,Pigq,Itgb3,Piga,Pla2g7	298184,362156,305923,309051,366889,312647,29411,291318,316640,302808,360682,313391,170906,363823,25747,246326,499157,299858,296360,313210,303277,303796,287159,29302,363464,301265
GO:1903076	0.00358262166029955	0.998416532510814	23	81	regulation of protein localization to plasma membrane	BP	13581	2067	Picalm,Sptbn1,Cltc,Ppfia1,Rab11fip2,Dpp6,Pik3r1,Bcl2l1,Pls1,Grm1,Numb,Acsl3,Ldlrap1,Kif5b,Csnk2a1,Lrp1,Vps4a,Itgb1,Dab2,Tmbim1,Lrrc15,Camk2b,Gper1	89816,305614,54241,293645,308003,29272,25513,24888,315926,24414,29419,114024,500564,117550,116549,299858,246772,24511,79128,316516,246296,24245,171104
GO:0048103	0.00362745536981443	0.999136266794514	10	22	somatic stem cell division	BP	13581	2067	Lbh,Fgfr1,Vangl2,Lrp6,Fgfr2,Numb,Kit,Rab10,Tgfb2,Notch1	683626,79114,289229,312781,25022,29419,64030,50993,81809,25496
GO:1901575	0.00373684914064441	0.997021188045119	255	1413	organic substance catabolic process	BP	13581	2067	Bace1,Lrig2,Usp48,Ubr1,Klhl42,Psen1,Taf1,Usp45,Sel1l,Pias1,Rdx,Atg7,Usp13,Plcl1,Upf2,Mtm1,Zhx2,Ctif,Insr,Ppt1,Fbxw11,Rnf6,Usp8,Pde4b,Ago1,Napepld,Ubxn2a,Klhl25,Tmf1,Erlin2,Ece1,Samhd1,Hdac4,Usp9x,Hecw1,Siah3,Rnf216,Ube2h,Psmd1,Pafah1b2,Vps11,Ago2,Usp32,Nploc4,Usp25,Tollip,Tpp1,Lrsam1,Amer1,Snd1,Cyct,Plcb4,Atg4b,Cul5,Xrn1,Ppp2r3a,Acat2,Hyal1,Rnf121,Usp31,Usp10,Trip12,Rnf43,Rab12,Adora1,Maoa,Yod1,E…	29392,310753,362636,499877,500367,29192,317256,313098,314352,300772,315655,312647,310306,84587,361271,288762,314988,364900,24954,29411,303024,304271,296121,24626,313594,296757,685859,293023,114206,290823,94204,311580,363287,363445,291209,692004,304294,296956,83806,64189,315600,59117,303394,140639,304150,361677,83534,311866,501584,64635,140928,25031,316640,64624,300944,363122,308100,367166,308871,…
GO:0000281	0.00376574655057837	0.99871126932945	15	42	mitotic cytokinesis	BP	13581	2067	Sptbn1,Usp8,Arf1,Myh10,Apc,Rasa1,Racgap1,Map9,Cit,Ank3,Pdcd6ip,Son,Snx33,Snx18,Nup62	305614,296121,64310,79433,24205,25676,315298,310544,83620,361833,501083,304092,315696,310097,65274
GO:1903532	0.0037886949358365	0.997487359807828	77	367	positive regulation of secretion by cell	BP	13581	2067	Rab2b,Atg7,Sptbn1,Oprk1,Doc2b,Galr1,Scamp5,Kcnb1,Abl2,AABR07031756.1,Sri,Cd38,Il1rap,Vamp7,Casr,Cd274,Fgfr1,Npy2r,Arf1,Bcl2l1,Creb1,Vps35,Stxbp5l,Smad4,Xbp1,Wls,Hgs,Adam9,Apbb1,Dhx9,Aacs,Sec24a,Lamp1,Ddx58,Edn3,Hif1a,Pdcd6ip,Cd84,Rtn4,Kif5b,Vps4a,Tnfsf15,Pex5l,Csf1r,Myrip,Myo18a,Ntsr1,Mapk3,Gabbr1,Tgfb2,Tlr4,Vps4b,Hcar2,Ccr5,Ppard,Rab8b,Dab2,Trpa1,Trpm2,Il1rl1,Oxtr,Runx1,Tardbp,Ncl,Itgb2,P2ry1,Li…	305853,312647,305614,29335,81820,50577,65171,25736,304883,24413,683667,25668,25466,85491,24247,499342,79114,66024,64310,24888,81646,25479,288080,50554,289754,362065,56084,290834,29722,304859,65984,287275,25328,297989,366270,29560,501083,501872,83765,117550,246772,252878,286937,307403,360034,360570,366274,50689,81657,81809,29260,360834,353250,117029,25682,266688,79128,312896,294329,25556,25342,506…
GO:1901701	0.00388563571178044	0.996994967534247	195	1008	cellular response to oxygen-containing compound	BP	13581	2067	Ubr1,Nf1,Psen1,Taf1,Dlc1,Acaca,Gpam,Atg7,Oprk1,Chrm3,Insr,Map2k7,Usp8,Pde4b,Atp7a,Traf6,Abcc2,Gnai1,Tsc1,Top1,Rptor,Sp1,Kcnb1,Prpf8,Abl2,Cacna2d1,Rab11fip2,Yes1,Gclm,AABR07031756.1,Drd5,Sri,Adcy7,Casr,Akap7,Yap1,Itpr2,Pik3r1,Cacna1e,Ednrb,Xrn1,Rock2,Acat2,Adcy3,Glra3,Rasgrf1,Lrp6,Klf6,Dag1,Bcl2l1,Brinp3,Bcl2,P2ry2,Cx3cr1,Fgfr2,Zeb1,Apc,Creb1,Gpr37,Nras,Rad51,Ccnd2,Adnp2,Enpp2,Rap1b,Prkaa2,Ctr9,Yw…	499877,24592,29192,317256,58834,60581,29653,312647,29335,24260,24954,363855,296121,24626,24941,311245,25303,25686,60445,64550,287871,24790,25736,287530,304883,25399,308003,24884,29739,24413,25195,683667,84420,24247,361458,363014,81678,25513,54234,50672,300944,25537,308100,64508,114516,192213,312781,58954,114489,24888,286901,24224,29597,171056,25022,25705,24205,81646,117549,24605,499870,64033,3072…
GO:0031646	0.00402365714380518	0.998923431266729	11	26	positive regulation of neurological system process	BP	13581	2067	Tenm4,Dag1,Nrg1,Trpa1,Tf,Myrf,S100b,Ptafr,Sox10,Mag,Chrnb4	308831,114489,112400,312896,24825,293736,25742,58949,29361,29409,25103
GO:0002070	0.00412264225456785	0.999311203370863	7	14	epithelial cell maturation	BP	13581	2067	Tyms,Xbp1,Pgr,Hif1a,Tfcp2l1,Esr2,Six3	29261,289754,25154,29560,304741,25149,78974
GO:0060462	0.00413905041923393	0.999614957992177	5	8	lung lobe development	BP	13581	2067	Tgfbr2,Fgfr2,Shh,Lif,Igf1	81810,25022,29499,60584,24482
GO:0035272	0.00415799915029622	0.998379137760722	18	55	exocrine system development	BP	13581	2067	Btbd7,Insr,Nfib,Fgfr1,Dag1,Fgfr2,Shh,Polb,Xbp1,Wls,Ctnnd1,Tfcp2l1,Igf1r,Nrp1,Tgfb2,Sox10,Fgf7,Igf1	362772,24954,29227,79114,114489,25022,29499,29240,289754,362065,311163,304741,25718,246331,81809,29361,29348,24482
GO:0035729	0.00416512967223299	0.999203287083357	8	16	cellular response to hepatocyte growth factor stimulus	BP	13581	2067	Gclm,Casr,Creb1,Bcar1,Gclc,Med1,Nrp1,Adamts12	29739,24247,81646,25414,25283,497991,246331,294809
GO:0060612	0.00418617138284392	0.998610738869292	14	39	adipose tissue development	BP	13581	2067	Arrdc3,Casr,Amer1,Arid5b,Xbp1,Dyrk1b,Aacs,Creb5,Id2,Spart,Slc25a25,Csf1,Ppard,Lrp5	309945,24247,501584,309728,289754,308468,65984,500131,25587,295053,246771,78965,25682,293649
GO:0045927	0.00419403372764178	0.997385834169127	59	250	positive regulation of growth	BP	13581	2067	Gpam,Mtpn,Mtm1,Insr,Dscam,Mecp2,Rptor,AABR07031756.1,Tgfbr1,Cd38,Bmpr1a,Eif4g2,Fgfr1,Yap1,Hyal1,Tgfbr2,Bcl2,Fgfr2,Creb1,Adnp2,Nrg1,LOC103690024,Pls1,Efna5,Syt2,Ddx3x,Pak1,Celf1,Pou3f2,Sema4d,Ndel1,Tfcp2l1,Shtn1,Ikzf1,Sema5a,Limk1,Slc9a1,Csnk2a1,Usp47,Nrp1,Ccnb1,L1cam,Tgfb2,Mul1,Fgf2,Pim1,Mmp14,Csf1,Ntrk3,Ghr,Ppard,Erbb2,Notch1,Gpr21,Ino80,Stat5a,Dcx,Mapt,Igf1	29653,79215,288762,24954,171119,29386,287871,24413,29591,25668,81507,361628,79114,363014,367166,81810,24224,25022,81646,307236,112400,312703,315926,116683,24805,317335,29431,362160,29588,306790,170845,304741,292139,305501,310207,65172,24782,116549,308896,246331,25203,50687,81809,298576,54250,24649,81707,78965,29613,25235,25682,24337,25496,689917,296084,24918,84394,29477,24482
GO:0006509	0.00422943651067218	0.998661152584914	13	36	membrane protein ectodomain proteolysis	BP	13581	2067	Bace1,Lrig2,Psen1,Ncstn,Dag1,Adam9,Timp3,Myh9l1,Bace2,Adam19,Snx33,Erap1,Tnfrsf1b	29392,310753,29192,289231,114489,290834,25358,100911597,288227,303068,315696,80897,156767
GO:0032147	0.00429042291161896	0.997317166112014	60	246	activation of protein kinase activity	BP	13581	2067	Psen1,Madd,Insr,Map2k7,Spag9,Traf6,Rptor,Angpt1,Mapk8ip3,Map3k9,Tgfbr1,Taok3,Gab1,Tnik,Gprc5b,Tgfbr2,Adora1,Eif2ak2,Nrg1,Chrna7,Taok1,Pak1,Stk10,Adam9,Ntrk2,Acvr2b,Grm1,Thbs1,Pak7,Fgd4,Prlr,Kit,Ywhab,Map3k4,Nek4,Gas6,Taok2,Tgfa,Lpar2,Tnfsf15,Map3k13,Mapk3,Map3k2,Tgfb2,Mul1,Tlr4,Fgf2,Dab2ip,Ntrk3,Ghr,Ikbkg,Camkk1,Dab2,Tf,Map3k5,Itgb3,Itga1,Tom1l1,Nek6,Igf1	29192,94193,24954,363855,360600,311245,287871,89807,302983,500690,29591,304530,361388,294917,293546,81810,29290,54287,112400,25302,286993,29431,29398,290834,25054,25366,24414,445442,311450,246174,24684,64030,56011,308106,306252,58935,64666,24827,498609,252878,303823,50689,171492,81809,298576,29260,54250,192126,29613,25235,309295,60341,79128,24825,365057,29302,25118,287622,360161,24482
GO:1904375	0.00429186901964964	0.998029967030299	24	87	regulation of protein localization to cell periphery	BP	13581	2067	Picalm,Sptbn1,Cltc,Gnai1,Ppfia1,Rab11fip2,Dpp6,Pik3r1,Bcl2l1,Pls1,Grm1,Numb,Acsl3,Ldlrap1,Kif5b,Csnk2a1,Lrp1,Vps4a,Itgb1,Dab2,Tmbim1,Lrrc15,Camk2b,Gper1	89816,305614,54241,25686,293645,308003,29272,25513,24888,315926,24414,29419,114024,500564,117550,116549,299858,246772,24511,79128,316516,246296,24245,171104
GO:0070887	0.00433453204556847	0.996381908434977	421	2353	cellular response to chemical stimulus	BP	13581	2067	Hspa9,Lifr,Ubr1,Wbp2,Nf1,Creb3l2,Psen1,Taf1,Dlc1,Acaca,Tbc1d24,Rdx,Gpam,Med13,Atg7,Kif1b,Oprk1,Map2,Chrm3,Insr,Kcnq3,Map2k7,Lbh,Rnf6,Fasn,Usp8,Trip4,Pde4b,Ago1,Atp7a,Traf6,Abcc2,Ubxn2a,Gnai1,Tsc1,Bach1,Tmf1,Top1,Ncoa2,Hdac4,Mecp2,Usp9x,Rptor,Angpt1,Lims1,Sp1,Kcnb1,Rab35,Slc11a2,Prpf8,Nfatc3,Ago2,Abl2,Cacna2d1,Hhip,Hrh1,Rab11fip2,Yes1,Gclm,AABR07031756.1,Drd5,Sri,Adcy7,Scn3a,Tgfbr1,Il1rap,Casr,Adi…	291671,81680,499877,192645,24592,362339,29192,317256,58834,60581,287110,315655,29653,303403,312647,117548,29335,25595,24260,24954,29682,363855,683626,304271,50671,296121,315769,24626,313594,24941,311245,25303,685859,25686,60445,304127,114206,64550,83724,363287,29386,363445,287871,89807,499443,24790,25736,288700,25715,287530,361400,59117,304883,25399,291936,24448,308003,24884,29739,24413,25195,683…
GO:0090110	0.00433701695097127	0.999461083289187	6	10	cargo loading into COPII-coated vesicle	BP	13581	2067	Sec31a,Tbc1d20,Insig1,Sec24a,Sec24d,Sec24c	93646,362237,64194,287275,310843,685144
GO:2000737	0.0043515880314508	0.999041114330652	9	19	negative regulation of stem cell differentiation	BP	13581	2067	Hspa9,Lbh,Cdk12,Yap1,Rest,Cdk13,Esrrb,N4bp2l2,Notch1	291671,683626,192350,363014,83618,306998,299210,288416,25496
GO:0045732	0.00440460248741822	0.997475775409849	43	178	positive regulation of protein catabolic process	BP	13581	2067	Psen1,Taf1,Pias1,Rdx,Atg7,Usp13,Vps11,Amer1,Atg4b,Ppp2r3a,Edem1,Apc,Vps35,Csnk1e,Xbp1,Rnf139,Adam9,Gclc,Cblb,Sec22b,Csnk1d,Ubqln1,Oaz2,Trim67,Snx1,Smad7,Arih2,Csnk2a1,Lrp1,Nsf,Rnf14,Mylip,Socs4,Dab2ip,Fzr1,Trib1,Dab2,Snx33,Rnf41,Lonrf3,Rhbdd1,Tnfrsf1b,Rnf125	29192,317256,300772,315655,312647,310306,315600,501584,316640,363122,297504,24205,25479,58822,289754,315000,290834,25283,171136,310710,64462,114590,501454,307938,84471,81516,316005,116549,299858,60355,619577,306825,305828,192126,314642,78969,79128,315696,362814,298322,316557,156767,361296
GO:0060916	0.00452958797461369	0.999809262461439	4	5	mesenchymal cell proliferation involved in lung development	BP	13581	2067	Nfib,Fgfr2,Shh,Phf14	29227,25022,29499,500030
GO:0120036	0.00470384889842195	0.996256830066172	245	1176	plasma membrane bounded cell projection organization	BP	13581	2067	Lrig2,Dpysl5,Lifr,Gnao1,Wasf2,Nf1,Cbfa2t2,Picalm,Psen1,Nrcam,Raph1,Lingo1,Golga2,Tbc1d24,Rdx,Atg7,Arhgap35,Map2,Spock1,Insr,Nfib,Tenm3,Slc12a5,Lrfn1,Rnf6,Dscam,Klhl1,Atp7a,Sarm1,Tsc1,Arfgef1,Hdac4,Mecp2,Usp9x,Mapk8ip3,Nectin1,Slitrk2,Rab35,Cntn2,Slc11a2,Dctn1,Abl2,Fzd3,Tmem106b,AABR07031756.1,Rap1gap2,Tgfbr1,Il1rap,Vamp7,Ntng2,Carmil1,Eif4g2,Fgfr1,Pdlim5,Llgl1,Arsb,Fbxw8,Ddr1,Arf1,Rock2,Unc5c,Il1…	310753,65208,81680,50664,313024,24592,296293,89816,29192,497815,363239,315691,64528,287110,315655,312647,306400,25595,306759,24954,29227,306451,171373,365222,304271,171119,290426,24941,287545,60445,312915,363287,29386,363445,302983,192183,309349,288700,25356,25715,29167,304883,266715,312132,24413,303298,29591,25466,85491,311836,306941,361628,79114,64353,54265,25227,304522,25678,64310,25537,362049…
GO:0048639	0.00473034640210287	0.997271984549057	44	171	positive regulation of developmental growth	BP	13581	2067	Gpam,Mtm1,Insr,Dscam,Mecp2,AABR07031756.1,Bmpr1a,Eif4g2,Fgfr1,Yap1,Tgfbr2,Bcl2,Fgfr2,Creb1,Nrg1,LOC103690024,Pls1,Efna5,Syt2,Pak1,Celf1,Pou3f2,Sema4d,Ndel1,Shtn1,Ikzf1,Sema5a,Limk1,Nrp1,Ccnb1,L1cam,Mul1,Fgf2,Pim1,Csf1,Ntrk3,Ghr,Ppard,Notch1,Gpr21,Stat5a,Dcx,Mapt,Igf1	29653,288762,24954,171119,29386,24413,81507,361628,79114,363014,81810,24224,25022,81646,112400,312703,315926,116683,24805,29431,362160,29588,306790,170845,292139,305501,310207,65172,246331,25203,50687,298576,54250,24649,78965,29613,25235,25682,25496,689917,24918,84394,29477,24482
GO:0021795	0.00473409108186841	0.998263806195188	16	46	cerebral cortex cell migration	BP	13581	2067	Psen1,Fgfr1,Cul5,Lrp6,Cx3cr1,LOC103690024,Pou3f2,Ndel1,Fut10,Srgap2,Rtn4,Nrp1,Adgrg1,Dab2ip,Gli3,Dcx	29192,79114,64624,312781,171056,312703,29588,170845,497619,360840,83765,246331,260326,192126,140588,84394
GO:1900165	0.00499992658401454	0.999454141125882	5	9	negative regulation of interleukin-6 secretion	BP	13581	2067	Syt11,Gas6,Cd84,Rabgef1,C5ar2	60568,58935,501872,360797,445269
GO:0060689	0.00511804041671877	1	3	3	cell differentiation involved in salivary gland development	BP	13581	2067	Nfib,Xbp1,Ctnnd1	29227,289754,311163
GO:0048193	0.00514336529000421	0.996951272258241	47	192	Golgi vesicle transport	BP	13581	2067	Creb3l2,Exoc4,Golga2,Sptbn1,Sec31a,Gcc2,Tmed10,Bicd2,Vamp7,Gbf1,Llgl1,Eps15,Arf1,Vti1a,Gosr2,Ccdc93,Trappc10,Rnf139,Arcn1,Tbc1d20,Insig1,Sec24a,Stx17,Lamp1,Sec22b,Ank3,Ykt6,Acsl3,Rab10,Klhl20,Snx1,Sec23ip,Rp2,Atp9b,Arfgef2,Tex261,Myo18a,Kif16b,RGD621098,Klhl12,Trappc11,Rab7b,Sec24d,Cog4,Uso1,Plcb3,Sec24c	362339,116654,64528,305614,93646,309798,84599,306809,85491,309451,54265,313474,64310,65277,64154,304743,309678,315000,300674,362237,64194,287275,252853,25328,310710,361833,64351,114024,50993,304920,84471,309010,367714,291411,296380,297392,360570,311478,207123,266772,290746,501854,310843,361407,56042,29322,685144
GO:0036314	0.00515742874277799	0.998643709156868	10	25	response to sterol	BP	13581	2067	Tgfbr1,Lrp6,Tgfbr2,Dag1,Aacs,Inhba,Smad2,Mlc1,Abca1,Ccr5	29591,312781,81810,114489,65984,29200,29357,315215,313210,117029
GO:0070723	0.00515742874277799	0.998643709156868	10	25	response to cholesterol	BP	13581	2067	Tgfbr1,Lrp6,Tgfbr2,Dag1,Aacs,Inhba,Smad2,Mlc1,Abca1,Ccr5	29591,312781,81810,114489,65984,29200,29357,315215,313210,117029
GO:0043507	0.00519587586415583	0.997835639947168	20	58	positive regulation of JUN kinase activity	BP	13581	2067	Map2k7,Spag9,Traf6,Mapk8ip3,Map3k9,Taok3,Gab1,Vangl2,Tnik,Pak1,Fzd10,Zeb2,Fgd4,Map3k4,Mul1,Dab2ip,Dab2,Tf,Map3k5,Fzd4	363855,360600,311245,302983,500690,304530,361388,289229,294917,29431,363913,311071,246174,308106,298576,192126,79128,24825,365057,64558
GO:1904376	0.0052217556853453	0.99872587507346	9	23	negative regulation of protein localization to cell periphery	BP	13581	2067	Picalm,Cltc,Ppfia1,Bcl2l1,Grm1,Numb,Dab2,Tmbim1,Lrrc15	89816,54241,293645,24888,24414,29419,79128,316516,246296
GO:0061024	0.00526611504624579	0.996218503428473	109	537	membrane organization	BP	13581	2067	Picalm,Nrcam,Syt11,Napb,Cacng2,Atg7,Sptbn1,Doc2b,Sec31a,Ppt1,Ubxn2a,Atp11a,Tmed10,Cntn2,Eea1,Vps11,Dctn1,Vamp7,Gbf1,Syngr2,Eps15,Arf1,Pi4ka,Il1rapl1,Vti1a,Gosr2,Myh10,Bcl2l1,Bcl2,Vamp1,Tbck,Reep1,Tbc1d9b,Vps35,Vps18,Dnm1,Npc1,Plekhm2,LOC103690024,Pla2g4a,LOC108348120,Cnp,Hgs,Syt2,Tbc1d20,Insig1,Nfasc,Cln8,Sec24a,Nup155,Stx17,Thbs1,Moap1,Sec22b,Ank3,Ykt6,Reep3,Tbc1d9,Ndel1,Immt,Mtss1l,Gas6,Ubxn2b,…	89816,497815,60568,499903,84347,312647,305614,81820,93646,29411,685859,306600,84599,25356,314764,315600,29167,85491,309451,89815,313474,64310,64161,317553,65277,64154,79433,24888,24224,25624,295446,362384,360520,25479,296083,140694,266732,313667,312703,24653,361807,25275,56084,24805,362237,64194,116690,306619,287275,117021,252853,445442,299261,310710,361833,64351,294375,304645,170845,312444,30784…
GO:0031635	0.00529204946527269	1	3	3	adenylate cyclase-inhibiting opioid receptor signaling pathway	BP	13581	2067	Oprk1,Oprm1,Itgb3	29335,25601,29302
GO:0072257	0.00536048276613579	0.99964739238843	4	6	metanephric nephron tubule epithelial cell differentiation	BP	13581	2067	Yap1,Wwtr1,Lif,Pax2	363014,295062,60584,293992
GO:0072307	0.00536048276613579	0.99964739238843	4	6	regulation of metanephric nephron tubule epithelial cell differentiation	BP	13581	2067	Yap1,Wwtr1,Lif,Pax2	363014,295062,60584,293992
GO:0010961	0.00537909047204759	0.999761231794147	4	5	cellular magnesium ion homeostasis	BP	13581	2067	Edn3,Slc41a1,Xk,Trpm7	366270,363985,497078,679906
GO:0019068	0.00548684527302033	0.998751499303224	8	22	virion assembly	BP	13581	2067	Lrsam1,RGD1566265,Tbc1d20,Pdcd6ip,Rab43,Vps4a,Usp6nl,Vps4b	311866,363487,362237,501083,500249,246772,291309,360834
GO:0043112	0.0055243673744505	0.996915307754307	38	151	receptor metabolic process	BP	13581	2067	Picalm,Psen1,Napb,Cacng2,Cltc,Ap2b1,Ece1,Angpt1,Cntn2,Eps15,Arf1,Rnf43,Dnm1,Nrg1,Synj2bp,Pik3r4,Sec24a,Ppara,Hif1a,Ldlrap1,Als2,Snx1,Sh3glb1,Nsf,Arfgef2,Calcrl,Mylip,Itgb1,Kif16b,Ghr,Dab2,Itgb2,Lrpap1,Ache,Dtx3l,Itgb3,Bves,Ptger3	89816,29192,499903,84347,54241,140670,94204,89807,25356,313474,64310,303412,140694,112400,64531,363131,287275,25747,29560,500564,363235,84471,292156,60355,296380,25029,306825,24511,311478,25235,79128,309684,116565,83817,498089,29302,365603,24929
GO:0002763	0.00558604559962108	0.998017119481917	14	46	positive regulation of myeloid leukocyte differentiation	BP	13581	2067	Traf6,Fadd,Creb1,Ppargc1b,Notch2,Ikzf1,Id2,Csf1r,Csf1,Trib1,Runx1,Lif,Stat5a,Cd4	311245,266610,81646,291567,29492,305501,25587,307403,78965,78969,50662,60584,24918,24932
GO:0001708	0.00561793635659553	0.997708491564195	18	60	cell fate specification	BP	13581	2067	Psen1,Bmpr1a,Fgfr1,Myt1l,Tenm4,Nkx2-2,Shh,Pou3f2,Sufu,Sox6,Itgb1,Fgf2,Ascl1,Ntrk3,Notch1,Gli3,Gli2,Pax2	29192,81507,79114,116668,308831,366214,29499,29588,361769,293165,24511,54250,64186,29613,25496,140588,304729,293992
GO:0021940	0.00576638667658089	0.999347363648213	5	9	positive regulation of cerebellar granule cell precursor proliferation	BP	13581	2067	Shh,Lhx5,Fgf2,Gli2,Igf1	29499,124451,54250,304729,24482
GO:0060406	0.0057959141472759	0.999343170958252	5	9	positive regulation of penile erection	BP	13581	2067	Ednrb,P2ry2,Shh,Oxtr,P2ry1	50672,29597,29499,25342,25265
GO:0060579	0.00586986971519888	0.999106295793805	6	12	ventral spinal cord interneuron fate commitment	BP	13581	2067	Nkx2-2,Shh,Sufu,Ascl1,Gli3,Gli2	366214,29499,361769,64186,140588,304729
GO:0060581	0.00586986971519888	0.999106295793805	6	12	cell fate commitment involved in pattern specification	BP	13581	2067	Nkx2-2,Shh,Sufu,Ascl1,Gli3,Gli2	366214,29499,361769,64186,140588,304729
GO:0051239	0.00591244643812132	0.995031869884594	427	2323	regulation of multicellular organismal process	BP	13581	2067	Lrig2,7-Mar,Hspa9,Eif4enif1,Gnao1,Nf1,Cbfa2t2,Picalm,Psen1,Nrcam,Syt11,Sp4,Lingo1,Madd,Golga2,Mib1,Btbd7,Tbc1d24,Gpam,Atg7,Sptbn1,Bend6,Mtpn,Arhgap35,Mtm1,Zhx2,Oprk1,Map2,Spock1,Chrm3,Insr,Wdr1,Nfib,Spag9,Tenm3,Galr1,Tacr3,Lbh,Rnf6,Stim1,Dscam,Scamp5,Pde4b,Traf6,Sarm1,Tsc1,Tmf1,Ece1,Hdac4,Hmg20a,Mecp2,Tfe3,Angpt1,Lims1,Mapk8ip3,Rnf216,Trps1,Nectin1,Nkap,Slitrk2,Cntn2,Kcna2,Nln,Fndc3b,Supt6h,Abl2,…	310753,311059,291671,305468,50664,24592,296293,89816,29192,497815,60568,25162,315691,94193,64528,307594,362772,287110,29653,312647,305614,363212,79215,306400,288762,314988,29335,25595,306759,24260,24954,360950,29227,360600,306451,50577,24808,683626,304271,361618,171119,65171,24626,311245,287545,60445,114206,94204,363287,315689,29386,317376,89807,499443,302983,304294,299897,192183,298342,309349,25…
GO:0040018	0.00593962586580401	0.998123769999608	12	34	positive regulation of multicellular organism growth	BP	13581	2067	Gpam,Bcl2,Creb1,LOC103690024,Pls1,Celf1,Pou3f2,Ikzf1,Csf1,Ghr,Gpr21,Stat5a	29653,24224,81646,312703,315926,362160,29588,305501,78965,25235,689917,24918
GO:0030030	0.00596862723042844	0.995216903671419	247	1195	cell projection organization	BP	13581	2067	Lrig2,Dpysl5,Lifr,Gnao1,Wasf2,Nf1,Cbfa2t2,Picalm,Psen1,Nrcam,Raph1,Lingo1,Golga2,Tbc1d24,Rdx,Atg7,Arhgap35,Map2,Spock1,Insr,Nfib,Tenm3,Slc12a5,Lrfn1,Rnf6,Dscam,Klhl1,Atp7a,Sarm1,Tsc1,Arfgef1,Hdac4,Mecp2,Usp9x,Mapk8ip3,Nectin1,Slitrk2,Rab35,Cntn2,Slc11a2,Dctn1,Abl2,Fzd3,Tmem106b,AABR07031756.1,Rap1gap2,Tgfbr1,Il1rap,Vamp7,Ntng2,Carmil1,Eif4g2,Fgfr1,Pdlim5,Llgl1,Arsb,Fbxw8,Ddr1,Arf1,Rock2,Unc5c,Il1…	310753,65208,81680,50664,313024,24592,296293,89816,29192,497815,363239,315691,64528,287110,315655,312647,306400,25595,306759,24954,29227,306451,171373,365222,304271,171119,290426,24941,287545,60445,312915,363287,29386,363445,302983,192183,309349,288700,25356,25715,29167,304883,266715,312132,24413,303298,29591,25466,85491,311836,306941,361628,79114,64353,54265,25227,304522,25678,64310,25537,362049…
GO:0045597	0.00601491043762963	0.995366395247217	172	856	positive regulation of cell differentiation	BP	13581	2067	Nf1,Cbfa2t2,Psen1,Golga2,Pias1,Tbc1d24,Bend6,Arhgap35,Spag9,Tenm3,Dscam,Traf6,Mecp2,Lims1,Mapk8ip3,Nkap,Fndc3b,Abl2,Fzd3,Tcf12,Tmem106b,AABR07031756.1,Tgfbr1,Il1rap,Vamp7,Nfatc2,Carmil1,Bmpr1a,Eif4g2,Fgfr1,Arsb,Hif1an,Fbxw8,Pik3r1,Arf1,Il1rapl1,Tenm4,Tnik,Nkx2-2,Gprc5b,Pias2,Lrp6,Tgfbr2,Dag1,Brinp3,Bcl2,P2ry2,Cx3cr1,Zeb1,Fgfr3,Sp7,Apc,Fadd,Creb1,Slitrk1,Shh,Nrg1,Enpp2,Rcor1,Csnk1e,Smad4,Xbp1,Efna…	24592,296293,29192,64528,300772,287110,363212,306400,360600,306451,171119,311245,29386,499443,302983,298342,294925,304883,266715,25720,312132,24413,29591,25466,85491,311658,306941,81507,361628,79114,25227,309434,304522,25513,64310,317553,308831,294917,366214,293546,83422,312781,81810,114489,286901,24224,29597,171056,25705,84489,300260,24205,266610,81646,306147,29499,112400,84050,102554884,58822,5…
GO:0045637	0.00602188446858528	0.996663637392606	36	149	regulation of myeloid cell differentiation	BP	13581	2067	Hspa9,Nf1,Traf6,Tfe3,Pik3r1,Fgfr3,Apc,Tjp2,Fadd,Creb1,Tob2,Rassf2,Rcor1,Ctr9,Cdc73,Ppargc1b,Hif1a,Notch2,Zbtb16,Ikzf1,Ubash3b,Med1,Id2,Csf1r,Inhba,Siglec15,Csf1,Trib1,Zbtb46,Runx1,Lif,Rab7b,Rnf41,Stat5a,Cd4,Trim58	291671,24592,311245,317376,25513,84489,24205,115769,266610,81646,315159,311437,102554884,293184,304832,291567,29560,29492,353227,305501,315579,497991,25587,307403,29200,498888,78965,78969,311718,50662,60584,501854,362814,24918,24932,303167
GO:0006605	0.0060338324537025	0.996273017868	51	247	protein targeting	BP	13581	2067	Exoc4,Mrgpre,Gcc2,Srpra,Mipep,Siah3,Kcnb1,Nkap,Vps11,Bicd2,Vamp7,Atg4b,Syngr2,Oscp1,Vti1a,Pex14,Pex26,Ablim3,Gosr2,Adora1,Tomm40l,Nrg1,Atg4c,LOC103690024,Ywhag,Tomm34,Synj2bp,Hgs,Pak1,Pik3r4,Atg13,Stxbp4,Ank3,Ywhab,Sh3glb1,Arih2,Vps4a,Rabgef1,Kcnn3,Pex5l,Ugcg,Ssr1,Srebf1,Cdkl2,Plagl2,Rab8b,Erbb2,Zdhhc8,Gdap1,Sec63,Fam20b	116654,404660,309798,315548,81684,692004,25736,298342,315600,306809,85491,316640,89815,362595,65277,64460,297570,307395,64154,29290,304971,112400,313391,312703,56010,311621,64531,56084,29431,363131,362164,303443,361833,56011,292156,316005,246772,360797,54263,286937,83626,361233,78968,305242,296281,266688,24337,303796,312890,309858,304885
GO:0060443	0.00619999573833662	0.997464494136552	18	57	mammary gland morphogenesis	BP	13581	2067	AABR07031756.1,Ddr1,Lrp6,Tgfbr2,Fgfr2,Zfp157,Pgr,Slc12a2,Med1,Csf1,Erbb2,Lrp5,Igfbp5,Gli3,Gli2,Erbb3,B4galt1,Stat5a	24413,25678,312781,81810,25022,360775,25154,83629,497991,78965,24337,293649,25285,140588,304729,29496,24390,24918
GO:0051247	0.0062672475989259	0.994969738897904	242	1302	positive regulation of protein metabolic process	BP	13581	2067	Wbp2,Picalm,Psen1,Taf1,Madd,Golga2,Pias1,Dlc1,Rdx,Atg7,Usp13,Mtpn,Xiap,Oprk1,Insr,Map2k7,Fbxw11,Spag9,Tab2,Traf6,Fnip2,Arfgef1,Hdac4,Mecp2,Rptor,Angpt1,Mapk8ip3,Dnajc27,Cntn2,Slc11a2,Vps11,Abl2,Arrdc3,Map3k9,Yes1,Tgfbr1,Elp2,Tollip,Soat1,Amer1,Senp2,Taok3,Bmpr1a,Eif4g2,Atg4b,Fgfr1,Ccnt1,Adra1a,Pik3r1,Ednrb,Rock2,Gab1,Ppp2r3a,Rest,Cnep1r1,Vangl2,Tnik,Rassf5,Gprc5b,Tgfbr2,Dag1,Gdf11,Bcl2,Dcun1d3,Ad…	192645,89816,29192,317256,94193,64528,300772,58834,315655,312647,310306,79215,63879,29335,24954,363855,303024,360600,308267,311245,310538,312915,363287,29386,287871,89807,302983,298859,25356,25715,315600,304883,309945,500690,24884,29591,307545,361677,81782,501584,78973,304530,81507,361628,316640,79114,315291,29412,25513,50672,25537,361388,363122,83618,291914,289229,294917,54355,293546,81810,11448…
GO:0032387	0.00631076691726524	0.996782958993124	28	114	negative regulation of intracellular transport	BP	13581	2067	Nf1,Syt11,Fbxw11,Angpt1,Siah3,Apc2,Sri,Tpr,Yod1,Vps35,Rap1b,Insig1,Sufu,Gas6,Wwtr1,Cd84,Svip,LOC103694875,Slc35f6,Rabgef1,Fzd1,LOC103694903,Dab2ip,Rangap1,Slc9a3r1,Bard1,Litaf,Mapt	24592,60568,303024,89807,692004,299611,683667,304862,363982,25479,171337,64194,361769,58935,295062,501872,499157,690315,298851,360797,58868,24672,192126,362965,59114,64557,65161,29477
GO:0030324	0.00633961108494728	0.996168465376437	48	200	lung development	BP	13581	2067	Nfib,Atp7a,Mecp2,Mapk8ip3,Sp1,Fndc3b,Hhip,AABR07031756.1,Tgfbr1,Bmpr1a,Fgfr1,Yap1,Vangl2,Tgfbr2,Dag1,Fgfr2,Fgfr3,Creb1,Shh,Tmbim6,Zfp157,Acvr2b,Ptk7,Numb,Pgr,Thrb,Rc3h2,Fzd1,Srebf1,Mapk3,Tgfb2,Phf14,Fgf2,Ascl1,Smad2,Tns3,Mmp14,Notch1,Igfbp5,Gli3,Gli2,Man2a1,Lif,Phex,Sim2,Fgf7,Tbx4,Igf1	29227,24941,29386,302983,24790,294925,291936,24413,29591,81507,79114,363014,289229,81810,114489,25022,84489,81646,29499,24822,360775,25366,301242,29419,25154,24831,311909,58868,78968,50689,81809,500030,54250,64186,29357,360980,81707,25496,25285,140588,304729,25478,60584,25512,304071,29348,303399,24482
GO:0042176	0.00646142613448293	0.995754700743126	66	306	regulation of protein catabolic process	BP	13581	2067	Lrig2,Psen1,Taf1,Pias1,Rdx,Atg7,Usp13,Mtm1,Ubxn2a,Tmf1,Psmd1,Vps11,Usp25,Amer1,Atg4b,Ppp2r3a,Yod1,Edem1,Apc,Vps35,Shh,Nrg1,Csnk1e,Smad4,Xbp1,Rad23b,Rnf139,Adam9,Gclc,Sufu,Cblb,Sec22b,Csnk1d,Ubqln1,Timp3,Oaz2,Trim67,Snx1,Lats1,Smad7,Arih2,Psmd2,Csnk2a1,Svip,Lrp1,Nsf,LOC103694875,Mdm4,Rnf14,Hsp90ab1,Mylip,Socs4,LOC103694903,Gfap,Dab2ip,Fzr1,Trib1,Dab2,Snx33,Wdr91,Rnf41,Nudt15,Lonrf3,Rhbdd1,Tnfrsf1b…	310753,29192,317256,300772,315655,312647,310306,288762,685859,114206,83806,315600,304150,501584,316640,363122,363982,297504,24205,25479,29499,112400,58822,50554,289754,298012,315000,290834,25283,361769,171136,310710,64462,114590,25358,501454,307938,84471,308265,81516,316005,287984,116549,499157,299858,60355,690315,304798,619577,301252,306825,305828,24672,24387,192126,314642,78969,79128,315696,312…
GO:0019054	0.00651334720987747	0.998940695243581	6	13	modulation by virus of host process	BP	13581	2067	Atg7,Bcl2l1,Ccr5,Ntrk3,Cd4,Bcl2l11	312647,24888,117029,29613,24932,64547
GO:0051961	0.00653460462210917	0.995697863840939	68	287	negative regulation of nervous system development	BP	13581	2067	Lrig2,Eif4enif1,Nf1,Psen1,Lingo1,Mib1,Zhx2,Spock1,Rnf6,Tsc1,Hmg20a,Mecp2,Cntn2,Rap1gap2,Bmpr1a,Ednrb,Rest,Nkx2-2,Lrp6,Thoc2,Gdf11,Fgfr3,Shh,Nrg1,Ryk,Apbb1,Sufu,Slit1,Cit,Notch3,Cntn4,Mbd1,Srgap2,Rtn4,Sema5a,Thy1,Lrp1,Ctnna1,Med1,Pmp22,Nrp1,Id2,Brinp1,Eif2ak3,Adgrg1,Itgb1,Spart,Ascl1,Dennd5a,Inppl1,Gfap,Ccr5,Ntrk3,Dab2,Notch1,Trpc6,Gli3,Dlx2,Six3,Aatk,Ntm,Ulk2,Sox10,Mag,Tlr2,Kctd11,Syngap1,Ptger3	310753,305468,24592,29192,315691,307594,314988,306759,304271,60445,315689,29386,25356,303298,81507,50672,83618,366214,312781,313308,29454,84489,29499,112400,140585,29722,361769,65047,83620,56761,116658,291439,360840,83765,310207,24832,299858,307505,497991,24660,246331,25587,140610,29702,260326,24511,295053,64186,308942,65038,24387,117029,29613,79128,25496,89823,140588,296499,78974,690853,50864,30…
GO:0097069	0.00655460450182311	1	3	3	cellular response to thyroxine stimulus	BP	13581	2067	Gclm,Gclc,L1cam	29739,25283,50687
GO:0007420	0.00657231538909871	0.994992965041061	156	740	brain development	BP	13581	2067	Gnao1,Nf1,Psen1,Taf1,Pcdh19,Dlc1,Atg7,Mtpn,Arhgap35,Sez6l,Insr,Nfib,Ppt1,Shank2,Klhl1,Atp7a,Tsc1,Slc6a11,Ncoa2,Mecp2,Usp9x,Ttbk1,Mapk8ip3,Maco1,Cntn2,Pafah1b2,Abl2,Fzd3,AABR07031756.1,Bmpr1a,Fgfr1,Cul5,Acat2,Unc5c,Kcnc4,Eml1,Atic,Lrp6,Tgfbr2,Myh10,Myo1d,Phlpp1,Bcl2l1,Bcl2,Zbtb18,Cx3cr1,Fgfr2,Zeb1,Fgfr3,Nf1x,Creb1,Ezh1,Shh,Selenop,Nrg1,LOC103690024,Csnk1e,Efna5,Bcan,Wls,Cnp,Srr,Arcn1,Pak1,Ryk,Ntrk…	50664,24592,29192,317256,317183,58834,312647,79215,306400,304554,24954,29227,29411,171093,290426,24941,60445,79213,83724,29386,363445,316229,302983,313618,25356,64189,304883,266715,24413,81507,79114,64624,308100,362049,684516,362783,81643,312781,81810,79433,25485,59265,24888,24224,64619,171056,25022,25705,84489,81524,81646,303547,29499,29360,112400,312703,58822,116683,25393,362065,25275,303306,30…
GO:0045687	0.00657401891131049	0.997747527196052	13	40	positive regulation of glial cell differentiation	BP	13581	2067	Tenm4,Nkx2-2,Dag1,Shh,Enpp2,Ptpra,Rtn4,LOC108348175,Id2,Notch1,Lif,Mag,Tlr2	308831,366214,114489,29499,84050,25167,83765,499022,25587,25496,60584,29409,310553
GO:0046653	0.00663192185436412	0.998510487346571	8	19	tetrahydrofolate metabolic process	BP	13581	2067	Tyms,Atic,Mthfd1,Mtr,Gart,Sardh,Aldh1l1,Mthfd1l	29261,81643,64300,81522,288259,114123,64392,361472
GO:0021953	0.00677308877120569	0.99606603346471	42	159	central nervous system neuron differentiation	BP	13581	2067	Psen1,Mdga2,Lingo1,Atg7,Mtpn,Arhgap35,Map2,Spock1,Nfib,Atp7a,Cntn2,Fgfr1,Nkx2-2,Fgfr2,Nf1x,Shh,LOC103690024,Csnk1e,Ryk,Ntrk2,Cln8,Sufu,Zeb2,Ndel1,Nrp1,Csf1r,Inhba,Lhx5,Chd5,Ascl1,Pax7,Cdh11,Samd4b,Gli3,Gli2,Dlx2,Sall1,RGD1563888,Tsku,Dcx,Ptger3,Arhgef28	29192,314180,315691,312647,79215,306400,25595,306759,29227,24941,25356,79114,366214,25022,81524,29499,312703,58822,140585,25054,306619,361769,311071,170845,246331,307403,29200,124451,691589,64186,500574,84407,308473,140588,304729,296499,307740,360692,308843,84394,24929,361882
GO:0097094	0.00681000235820919	0.998494836750775	8	18	craniofacial suture morphogenesis	BP	13581	2067	Fgfr2,Mmp16,Insig1,Foxn3,Tgfb2,Mmp14,Gli3,Igf1	25022,65205,64194,314374,81809,81707,140588,24482
GO:0002761	0.00689470195995719	0.99662616815161	25	96	regulation of myeloid leukocyte differentiation	BP	13581	2067	Nf1,Traf6,Tfe3,Pik3r1,Fgfr3,Apc,Tjp2,Fadd,Creb1,Tob2,Rassf2,Ppargc1b,Notch2,Ikzf1,Ubash3b,Id2,Csf1r,Siglec15,Csf1,Trib1,Zbtb46,Runx1,Lif,Stat5a,Cd4	24592,311245,317376,25513,84489,24205,115769,266610,81646,315159,311437,291567,29492,305501,315579,25587,307403,498888,78965,78969,311718,50662,60584,24918,24932
GO:0048863	0.00690385356930587	0.996053690478112	39	156	stem cell differentiation	BP	13581	2067	Hspa9,Lbh,Cdk12,Bmpr1a,Yap1,Ednrb,Rest,Lrp6,Fgfr2,Sp7,Eif2ak2,Shh,Nrg1,Smad4,Cdk13,Edn3,Hif1a,Sox6,Zeb2,Tcof1,Kit,Esrrb,Nrp1,Shc4,Nolc1,Fzd1,Mapk3,Tgfb2,Fgf2,Ascl1,N4bp2l2,Klhl12,Notch1,Mtf2,Six3,Lif,Pax2,Sox10,Tacstd2	291671,683626,192350,81507,363014,50672,83618,312781,25022,300260,54287,29499,112400,50554,306998,366270,29560,293165,311071,291571,64030,299210,246331,679845,64896,58868,50689,81809,54250,64186,288416,266772,25496,360905,78974,60584,293992,29361,494343
GO:0035589	0.00698912681408624	0.999105306156472	5	10	G-protein coupled purinergic nucleotide receptor signaling pathway	BP	13581	2067	P2ry2,P2ry13,P2ry12,P2ry1,Ptafr	29597,310444,64803,25265,58949
GO:0009966	0.0070477269971372	0.994076753688154	404	2260	regulation of signal transduction	BP	13581	2067	Wdfy1,Shoc2,Lrig2,Ubr1,Nf1,Cbfa2t2,Psen1,Taf1,Exoc4,Rasal2,Madd,RGD1359108,Dlc1,Cacng2,Tbc1d24,Zdhhc17,Med13,Bend6,Xiap,Pofut1,Arhgap35,Mtm1,Sez6l,Oprk1,Insr,Map2k7,Fbxw11,Spag9,Cdc42bpa,Lbh,Rnf6,Ago1,Tab2,Traf6,Gnai1,Tsc1,Rnf152,Arfgef1,Ncoa2,Ece1,Tmod2,Adcyap1r1,Ralgps2,Rptor,Angpt1,Lims1,Mapk8ip3,Trps1,Cdk14,Dnajc27,Spred2,Cntn2,Apc2,Cdk12,Abl2,Hhip,Arrdc3,Map3k9,Gclm,AABR07031756.1,Rap1gap2,S…	301549,309548,310753,499877,24592,296293,29192,317256,116654,304893,94193,313155,58834,84347,287110,366889,303403,363212,63879,311551,306400,288762,304554,29335,24954,363855,303024,360600,114116,683626,304271,313594,308267,311245,25686,60445,293561,312915,83724,94204,58814,24167,304887,287871,89807,499443,302983,299897,362316,298859,305539,25356,299611,192350,304883,291936,309945,500690,29739,244…
GO:0031017	0.00705161553311146	0.999159836438461	5	9	exocrine pancreas development	BP	13581	2067	Insr,Xbp1,Wls,Igf1r,Igf1	24954,289754,362065,25718,24482
GO:0009894	0.00714365952886625	0.994674883336004	129	642	regulation of catabolic process	BP	13581	2067	Lrig2,Psen1,Taf1,RGD1359108,Golga2,Pias1,Rdx,Atg7,Usp13,Mtm1,Insr,Ubxn2a,Tsc1,Rnf152,Tmf1,Hdac4,Rptor,Psmd1,Pafah1b2,Vps11,Ago2,Usp25,Lrsam1,Amer1,Eif4g2,Atg4b,Sptlc2,Ppp2r3a,Usp10,Rab12,Bmf,Bcl2,Adora1,Yod1,Edem1,Apc,Epm2a,Vps35,Shh,Nrg1,Npc1,Prkaa2,Poldip2,Csnk1e,Smad4,Xbp1,Rad23b,Rnf139,Adam9,Gclc,Entpd5,Dhx9,Sufu,Syncrip,Samd4a,Cblb,Ppp1r3e,Sec22b,Ppara,Hif1a,Csnk1d,Dhx34,Atp6v0a1,Ubqln1,Timp…	310753,29192,317256,313155,64528,300772,315655,312647,310306,288762,24954,685859,60445,293561,114206,363287,287871,83806,64189,315600,59117,304150,311866,501584,361628,316640,366697,363122,307905,25530,246142,24224,29290,363982,297504,24205,114005,25479,29499,112400,266732,78975,287544,58822,50554,289754,298012,315000,290834,25283,314312,304859,361769,363113,305826,171136,691447,310710,25747,2956…
GO:0035426	0.00718553951911766	0.999650988356036	4	5	extracellular matrix-cell signaling	BP	13581	2067	Fer,LOC100909913,Lrp5,Fzd4	301737,363443,293649,64558
GO:0044313	0.00724388848509874	1	3	3	protein K6-linked deubiquitination	BP	13581	2067	Usp13,Usp30,Otud3	310306,304579,500572
GO:0042558	0.00735897971321404	0.997855969396431	10	30	pteridine-containing compound metabolic process	BP	13581	2067	Tyms,Atic,Mthfd1,Mtr,Mtrr,Folh1,Gart,Sardh,Aldh1l1,Mthfd1l	29261,81643,64300,81522,290947,85309,288259,114123,64392,361472
GO:0090307	0.00740436751590529	0.997118210222471	16	48	mitotic spindle assembly	BP	13581	2067	Kif2a,Golga2,Tubgcp2,RGD1566265,Tpr,Racgap1,Map9,Map10,Stag1,Tubgcp6,Smc1a,Zfp207,Vps4b,Cdc14b,Cep97,Stag2	84391,64528,309098,363487,304862,315298,310544,307948,315958,362980,63996,303763,360834,361195,304007,313304
GO:0061351	0.0074060451855842	0.995792786725962	38	146	neural precursor cell proliferation	BP	13581	2067	Nf1,Orc3,Lims1,Fzd3,Hhip,Fgfr1,Eml1,Lrp6,Cx3cr1,Fgfr2,Daglb,Shh,Racgap1,Pou3f2,Kcna1,Numb,Hif1a,Zeb2,Rab10,Mapk8,Ctnna1,Id2,Acsl6,Lhx5,Adgrg1,Rsu1,Fgf2,Ascl1,Ccr5,Notch1,Tf,Gli3,Six3,Sall1,Sox10,Cdh2,Kctd11,Igf1	24592,313138,499443,266715,291936,79114,362783,312781,171056,25022,304289,29499,315298,29588,24520,29419,29560,311071,50993,116554,307505,25587,117243,124451,260326,680419,54250,64186,117029,25496,24825,140588,78974,307740,29361,83501,363634,24482
GO:0045670	0.00760971459639941	0.996997856359776	16	51	regulation of osteoclast differentiation	BP	13581	2067	Nf1,Traf6,Tfe3,Pik3r1,Fgfr3,Apc,Tjp2,Creb1,Tob2,Rassf2,Ppargc1b,Notch2,Ubash3b,Csf1r,Siglec15,Csf1	24592,311245,317376,25513,84489,24205,115769,81646,315159,311437,291567,29492,315579,307403,498888,78965
GO:0050768	0.00761007896227243	0.995016872404766	64	270	negative regulation of neurogenesis	BP	13581	2067	Lrig2,Eif4enif1,Nf1,Psen1,Lingo1,Mib1,Zhx2,Spock1,Rnf6,Tsc1,Hmg20a,Mecp2,Cntn2,Rap1gap2,Bmpr1a,Ednrb,Rest,Nkx2-2,Thoc2,Gdf11,Fgfr3,Shh,Nrg1,Ryk,Apbb1,Slit1,Cit,Notch3,Cntn4,Mbd1,Srgap2,Rtn4,Sema5a,Thy1,Lrp1,Ctnna1,Med1,Pmp22,Nrp1,Id2,Brinp1,Adgrg1,Itgb1,Spart,Ascl1,Dennd5a,Inppl1,Gfap,Ccr5,Ntrk3,Dab2,Notch1,Trpc6,Gli3,Dlx2,Six3,Aatk,Ntm,Ulk2,Sox10,Mag,Kctd11,Syngap1,Ptger3	310753,305468,24592,29192,315691,307594,314988,306759,304271,60445,315689,29386,25356,303298,81507,50672,83618,366214,313308,29454,84489,29499,112400,140585,29722,65047,83620,56761,116658,291439,360840,83765,310207,24832,299858,307505,497991,24660,246331,25587,140610,260326,24511,295053,64186,308942,65038,24387,117029,29613,79128,25496,89823,140588,296499,78974,690853,50864,303206,29361,29409,363…
GO:0048731	0.00766884226807902	0.99336536956541	672	3723	system development	BP	13581	2067	Kif2a,Lrig2,7-Mar,Hspa9,Dcaf1,Eif4enif1,Dpysl5,Lifr,Gnao1,Wasf2,Nf1,Cbfa2t2,Creb3l2,Zdhhc21,Picalm,Psen1,Mdga2,Astn1,Taf1,Exoc4,Nrcam,Raph1,Lingo1,Pcdh19,Golga2,Mib1,Mbnl1,Dlc1,Btbd7,Fndc3a,Tbc1d24,Vezf1,Atg7,Stox2,Bend6,Mtpn,Upf2,Pofut1,Arhgap35,Mtm1,Sez6l,Zhx2,Map2,Spock1,Insr,Ercc3,Kcnq3,Wdr1,Nfib,Ppt1,Wdr7,Spag9,Tenm3,Slc12a5,Lbh,Shank2,Lrfn1,Pygo1,Rnf6,Stim1,Fasn,Dscam,Kdm5a,Ap2b1,Klhl1,Atp7…	84391,310753,311059,291671,315987,305468,65208,81680,50664,313024,24592,296293,362339,298184,89816,29192,314180,304900,317256,116654,497815,363239,315691,317183,64528,307594,282635,58834,362772,306022,287110,287615,312647,306459,363212,79215,361271,311551,306400,288762,304554,314988,25595,306759,24954,291703,29682,360950,29227,29411,66031,360600,306451,171373,683626,171093,365222,691857,304271,36…
GO:0030900	0.00773463145702389	0.994545515744737	92	405	forebrain development	BP	13581	2067	Gnao1,Nf1,Psen1,Dlc1,Atg7,Arhgap35,Insr,Nfib,Atp7a,Tsc1,Mecp2,Usp9x,Mapk8ip3,Cntn2,Bmpr1a,Fgfr1,Cul5,Kcnc4,Atic,Lrp6,Myh10,Myo1d,Phlpp1,Bcl2l1,Bcl2,Zbtb18,Cx3cr1,Fgfr2,Zeb1,Fgfr3,Creb1,Ezh1,Shh,Nrg1,LOC103690024,Bcan,Cnp,Pak1,Ryk,Ntrk2,Pou3f2,Ptchd1,Slit1,Kcna1,Notch3,Numb,Hif1a,Zeb2,Ndel1,Igf1r,Fut10,Ext1,Ikzf1,Srgap2,Phlpp2,Rtn4,Sema5a,Kif5b,Csnk2a1,Lrp1,Nrp1,Id2,Csf1r,Esr2,Inhba,Lhx5,Adgrg1,Sl…	50664,24592,29192,58834,312647,306400,24954,29227,24941,60445,29386,363445,302983,25356,81507,79114,64624,684516,81643,312781,79433,25485,59265,24888,24224,64619,171056,25022,25705,84489,81646,303547,29499,112400,312703,25393,25275,29431,140585,25054,29588,317517,65047,24520,56761,29419,29560,311071,170845,25718,497619,299907,305501,360840,498949,83765,310207,117550,116549,299858,246331,25587,307…
GO:2000177	0.00779259475352706	0.996181371845366	25	88	regulation of neural precursor cell proliferation	BP	13581	2067	Nf1,Lims1,Fzd3,Cx3cr1,Shh,Hif1a,Mapk8,Ctnna1,Id2,Lhx5,Adgrg1,Rsu1,Fgf2,Ascl1,Ccr5,Notch1,Tf,Gli3,Gli2,Six3,Sall1,Sox10,Cdh2,Kctd11,Igf1	24592,499443,266715,171056,29499,29560,116554,307505,25587,124451,260326,680419,54250,64186,117029,25496,24825,140588,304729,78974,307740,29361,83501,363634,24482
GO:0033619	0.00785903886568772	0.997111394238473	14	44	membrane protein proteolysis	BP	13581	2067	Bace1,Lrig2,Psen1,Ncstn,Dag1,Adam9,Timp3,Myh9l1,Bace2,Adam19,Snx33,Erap1,Rhbdd1,Tnfrsf1b	29392,310753,29192,289231,114489,290834,25358,100911597,288227,303068,315696,80897,316557,156767
GO:0048102	0.00792580067025732	0.99922145724972	4	8	autophagic cell death	BP	13581	2067	Bmf,Lamp1,Sh3glb1,Tp53inp1	246142,25328,292156,297822
GO:0030323	0.0079337010775111	0.995136842896909	48	202	respiratory tube development	BP	13581	2067	Nfib,Atp7a,Mecp2,Mapk8ip3,Sp1,Fndc3b,Hhip,AABR07031756.1,Tgfbr1,Bmpr1a,Fgfr1,Yap1,Vangl2,Tgfbr2,Dag1,Fgfr2,Fgfr3,Creb1,Shh,Tmbim6,Zfp157,Acvr2b,Ptk7,Numb,Pgr,Thrb,Rc3h2,Fzd1,Srebf1,Mapk3,Tgfb2,Phf14,Fgf2,Ascl1,Smad2,Tns3,Mmp14,Notch1,Igfbp5,Gli3,Gli2,Man2a1,Lif,Phex,Sim2,Fgf7,Tbx4,Igf1	29227,24941,29386,302983,24790,294925,291936,24413,29591,81507,79114,363014,289229,81810,114489,25022,84489,81646,29499,24822,360775,25366,301242,29419,25154,24831,311909,58868,78968,50689,81809,500030,54250,64186,29357,360980,81707,25496,25285,140588,304729,25478,60584,25512,304071,29348,303399,24482
GO:1990167	0.00794827758770766	1	2	2	protein K27-linked deubiquitination	BP	13581	2067	Yod1,Otud3	363982,500572
GO:0009896	0.00795181648618841	0.994628321873316	72	330	positive regulation of catabolic process	BP	13581	2067	Psen1,Taf1,RGD1359108,Pias1,Rdx,Atg7,Usp13,Insr,Tsc1,Rnf152,Pafah1b2,Vps11,Ago2,Lrsam1,Amer1,Atg4b,Sptlc2,Ppp2r3a,Rab12,Edem1,Apc,Epm2a,Vps35,Prkaa2,Csnk1e,Xbp1,Rnf139,Adam9,Gclc,Entpd5,Cblb,Sec22b,Hif1a,Csnk1d,Ubqln1,Oaz2,Trim67,Snx1,LOC108348175,Smad7,Sh3glb1,Arih2,Csnk2a1,Svip,Lrp1,Nsf,Ythdf2,Esrrb,Rnf14,Mapk3,Tp53inp1,Mylip,Mul1,Tob1,Socs4,Dab2ip,Fzr1,Trib1,Ikbkg,Dab2,Snx33,Cpt1a,Dtx3l,Irs2,R…	29192,317256,313155,300772,315655,312647,310306,24954,60445,293561,64189,315600,59117,311866,501584,316640,366697,363122,25530,297504,24205,114005,25479,78975,58822,289754,315000,290834,25283,314312,171136,310710,29560,64462,114590,501454,307938,84471,499022,81516,292156,316005,116549,499157,299858,60355,313053,299210,619577,50689,297822,306825,298576,170842,305828,192126,314642,78969,309295,7912…
GO:0002115	0.00795472082510971	0.998703487034657	6	12	store-operated calcium entry	BP	13581	2067	Stim1,Nfatc3,Orai2,Cd84,Stim2,Stc2	361618,361400,304592,501872,117087,63878
GO:1902692	0.00806680148054616	0.997359313580091	12	33	regulation of neuroblast proliferation	BP	13581	2067	Nf1,Fzd3,Cx3cr1,Shh,Hif1a,Mapk8,Ctnna1,Notch1,Gli3,Six3,Sox10,Kctd11	24592,266715,171056,29499,29560,116554,307505,25496,140588,78974,29361,363634
GO:1903828	0.00823685423937607	0.995460875091682	33	136	negative regulation of cellular protein localization	BP	13581	2067	Nf1,Picalm,Cltc,Fbxw11,Angpt1,Siah3,Ppfia1,Apc2,Sri,Astn2,Bcl2l1,Yod1,Vps35,Sufu,Grm1,Numb,Gas6,Wwtr1,Svip,LOC103694875,Sin3a,Fzd1,LOC103694903,Dab2ip,Rangap1,Slc9a3r1,Dab2,Snx33,Tmbim1,Lrrc15,Bard1,Litaf,Mapt	24592,89816,54241,303024,89807,692004,293645,299611,683667,100361323,24888,363982,25479,361769,24414,29419,58935,295062,499157,690315,363067,58868,24672,192126,362965,59114,79128,315696,316516,246296,64557,65161,29477
GO:1903778	0.00837281645950906	1	2	2	protein localization to vacuolar membrane	BP	13581	2067	Vamp7,Sh3glb1	85491,292156
GO:0051301	0.0085867290904715	0.994182357420386	71	340	cell division	BP	13581	2067	Kif2a,Golga2,Sptbn1,Lbh,Usp8,Gnai1,Lig1,Top1,Dctn1,Fgfr1,RGD1566265,Prpf40a,Arf1,Tpr,Vangl2,Lrp6,Thoc2,Myh10,Zbtb18,Fgfr2,Apc,Pds5a,Ccnd2,Shh,Rasa1,Racgap1,Map9,Rala,Pik3r4,Pou3f2,Cit,Numb,Ank3,Igf1r,Pdcd6ip,Map10,Kit,Rab10,Zbtb16,Wwtr1,Pds5b,Sh3glb1,Tgfa,Vps4a,Son,Esrrb,Smc1a,Ccnb1,Sstr5,Tgfb2,Spart,Vps4b,Fgf2,Myh9l1,Ccna1,Fzr1,Txnip,Snx33,Brcc3,Cdc14b,Notch1,Specc1l,Ralbp1,Snx18,Nup62,Cdc23,Nek…	84391,64528,305614,683626,296121,25686,81513,64550,29167,79114,363487,295607,64310,304862,289229,312781,313308,79433,64619,25022,24205,305343,64033,29499,25676,315298,310544,81757,363131,29588,83620,29419,361833,25718,501083,307948,64030,50993,353227,295062,304218,292156,24827,246772,304092,299210,63996,25203,25354,81809,295053,360834,54250,100911597,295052,314642,117514,315696,316794,361195,2549…
GO:0048665	0.00869162919901056	0.997661636048174	9	24	neuron fate specification	BP	13581	2067	Myt1l,Nkx2-2,Shh,Pou3f2,Sufu,Ascl1,Ntrk3,Gli3,Gli2	116668,366214,29499,29588,361769,64186,29613,140588,304729
GO:0051222	0.00872752341112799	0.993843657170505	87	431	positive regulation of protein transport	BP	13581	2067	Psen1,Atg7,Sptbn1,Doc2b,Mrgpre,Scamp5,Kcnb1,Nkap,Vps11,Dctn1,Abl2,Sri,Tgfbr1,Cd38,Il1rap,Casr,Cd274,Bmpr1a,Pik3r1,Oscp1,Arf1,Tpr,Ablim3,Edem1,Vps35,Shh,Nrg1,Stxbp5l,Smad4,Xbp1,Wls,Pak1,Adam9,Apbb1,Dhx9,Aacs,Atg13,Sec24a,Ddx58,Ank3,Hif1a,Acsl3,Oaz2,Gas6,Cd84,Sema5a,Sh3glb1,Arih2,Kif5b,Lrp1,Med1,Xpo4,Tlr3,Kcnn3,Tnfsf15,Csf1r,Myrip,Myo18a,Ugcg,Mapk3,Hsp90ab1,Ctdspl2,Tgfb2,Tlr4,Hcar2,Cdkl2,Wipf1,Plag…	29192,312647,305614,81820,404660,65171,25736,298342,315600,29167,304883,683667,29591,25668,25466,24247,499342,81507,25513,362595,64310,304862,307395,297504,25479,29499,112400,288080,50554,289754,362065,29431,290834,29722,304859,65984,362164,287275,297989,361833,29560,114024,501454,58935,501872,310207,292156,316005,117550,299858,497991,290280,364594,54263,252878,307403,360034,360570,83626,50689,30…
GO:0030177	0.00877904904414411	0.995589999733927	26	91	positive regulation of Wnt signaling pathway	BP	13581	2067	Xiap,Abl2,Amer1,Yap1,Ppp2r3a,Lgr5,Gprc5b,Lrp6,Fgfr2,Fgfr3,Vps35,Shh,Csnk1e,Wls,Ddx3x,Cdc73,Csnk1d,Zeb2,Csnk2a1,Mllt3,Fgf2,Gskip,Dab2,Sulf1,Sall1,Tlr2	63879,304883,501584,363014,363122,299802,293546,312781,25022,84489,25479,29499,58822,362065,317335,304832,64462,311071,116549,114510,54250,362778,79128,171396,307740,310553
GO:0198738	0.00878315963859688	0.994057124533937	72	309	cell-cell signaling by wnt	BP	13581	2067	Psen1,Xiap,Pygo1,Cdk14,Apc2,Abl2,Fzd3,Amer1,Senp2,Yap1,Itpr2,Ppp2r3a,Vangl2,Lgr5,Gprc5b,Lrp6,Rnf43,Fgfr2,Fgfr3,G3bp1,Apc,Vps35,Tbl1x,Shh,Prkaa2,Csnk1e,Wls,Ddx3x,Ryk,Cdc73,Oprm1,Fzd10,Ptk7,Ctnnd2,Ptpro,Ctnnd1,Csnk1d,Zeb2,Mcc,Csnk1g1,Wnt9a,LOC100909913,Wwtr1,Lats1,Csnk2a1,Lrp1,Grk5,Mllt3,Otulin,Fzd1,Amotl2,Fgf2,Klhl12,Bcl9l,Dab2ip,Gskip,Slc9a3r1,Dab2,Notch1,Lrp5,Gli3,Six3,Sulf1,Wnt16,Ift80,Fzd4,Nxn…	29192,63879,691857,362316,299611,304883,266715,501584,78973,363014,81678,363122,289229,299802,293546,312781,303412,25022,84489,171092,24205,25479,302711,29499,78975,58822,362065,317335,140585,304832,25601,363913,301242,114028,50677,311163,64462,311071,307449,64086,287357,363443,295062,308265,116549,299858,59075,114510,100362554,58868,65157,54250,266772,300673,192126,362778,59114,79128,25496,29364…
GO:0009396	0.00889389972564174	0.99887473107846	5	9	folic acid-containing compound biosynthetic process	BP	13581	2067	Atic,Mthfd1,Gart,Aldh1l1,Mthfd1l	81643,64300,288259,64392,361472
GO:0038034	0.00889475914252323	0.99623131786985	17	64	signal transduction in absence of ligand	BP	13581	2067	Nf1,Fgfr1,Unc5b,Eya4,Bcl2l1,Bcl2,Cx3cr1,Fadd,Nrg1,Eya3,Moap1,Ctnna1,Inhba,Tgfb2,Erbb3,Bcl2l11,Igf1	24592,79114,60630,292172,24888,24224,171056,266610,112400,313027,299261,307505,29200,81809,29496,64547,24482
GO:0097192	0.00889475914252323	0.99623131786985	17	64	extrinsic apoptotic signaling pathway in absence of ligand	BP	13581	2067	Nf1,Fgfr1,Unc5b,Eya4,Bcl2l1,Bcl2,Cx3cr1,Fadd,Nrg1,Eya3,Moap1,Ctnna1,Inhba,Tgfb2,Erbb3,Bcl2l11,Igf1	24592,79114,60630,292172,24888,24224,171056,266610,112400,313027,299261,307505,29200,81809,29496,64547,24482
GO:0003222	0.00893362353627734	0.998331810459998	7	13	ventricular trabecula myocardium morphogenesis	BP	13581	2067	Tgfbr1,Bmpr1a,Nrg1,Med1,Tgfb2,Notch1,Ube4b	29591,81507,112400,497991,81809,25496,298652
GO:0006643	0.0089578898389448	0.99500117846951	33	148	membrane lipid metabolic process	BP	13581	2067	Pign,Atg7,Elovl5,Cers4,Serinc1,St8sia4,Itgb8,Sptlc2,Sgms2,Degs1,Cln8,Smpd1,St8sia6,Galc,Kit,St6galnac3,Samd8,Ugcg,Sgpp2,Elovl7,Pigt,Agmo,Serinc5,St6galnac5,Ugt8,Pigs,Psap,Pigq,Piga,Kdsr,Gal3st4,NEWGENE_1308624,Ggta1	309051,312647,171400,304208,294421,116696,362800,366697,310849,58970,306619,308909,291325,314360,64030,29758,305684,83626,301543,361895,296360,362732,170907,365984,50555,303277,25524,287159,363464,360833,498166,316642,246766
GO:2000026	0.00899949411478001	0.992576707712416	298	1555	regulation of multicellular organismal development	BP	13581	2067	Lrig2,7-Mar,Hspa9,Eif4enif1,Nf1,Cbfa2t2,Psen1,Nrcam,Lingo1,Golga2,Mib1,Btbd7,Tbc1d24,Atg7,Bend6,Arhgap35,Mtm1,Zhx2,Map2,Spock1,Insr,Wdr1,Nfib,Spag9,Tenm3,Lbh,Rnf6,Stim1,Dscam,Traf6,Sarm1,Tsc1,Hdac4,Hmg20a,Mecp2,Tfe3,Lims1,Mapk8ip3,Trps1,Nectin1,Nkap,Slitrk2,Cntn2,Nln,Supt6h,Abl2,Fzd3,Tcf12,Tmem106b,AABR07031756.1,Rap1gap2,Tgfbr1,Il1rap,Vamp7,Asic2,Bmpr1a,Eif4g2,Fgfr1,Pdlim5,Arsb,Yap1,Fbxw8,Pik3r1…	310753,311059,291671,305468,24592,296293,29192,497815,315691,64528,307594,362772,287110,312647,363212,306400,288762,314988,25595,306759,24954,360950,29227,360600,306451,683626,304271,361618,171119,311245,287545,60445,363287,315689,29386,317376,499443,302983,299897,192183,298342,309349,25356,117041,303281,304883,266715,25720,312132,24413,303298,29591,25466,85491,25364,81507,361628,79114,64353,2522…
GO:0014015	0.00906782460510051	0.995913274215869	20	67	positive regulation of gliogenesis	BP	13581	2067	Tenm4,Nkx2-2,Dag1,Shh,Nrg1,Enpp2,Ptpra,Rtn4,LOC108348175,Id2,Gfap,Csf1,Ccr5,Notch1,Tf,Lif,Sox10,Mag,Tlr2,Igf1	308831,366214,114489,29499,112400,84050,25167,83765,499022,25587,24387,78965,117029,25496,24825,60584,29361,29409,310553,24482
GO:0060236	0.00907446554787222	0.997001704671521	12	32	regulation of mitotic spindle organization	BP	13581	2067	Cltc,Gnai1,Dctn1,RGD1566265,Tpr,Map9,Stag1,Smc1a,Vps4b,Cep97,Stag2,Nup62	54241,25686,29167,363487,304862,310544,315958,63996,360834,304007,313304,65274
GO:0045639	0.00913964524936073	0.995839729212097	20	72	positive regulation of myeloid cell differentiation	BP	13581	2067	Traf6,Fadd,Creb1,Rcor1,Ppargc1b,Hif1a,Notch2,Ikzf1,Med1,Id2,Csf1r,Inhba,Csf1,Trib1,Runx1,Lif,Rab7b,Stat5a,Cd4,Trim58	311245,266610,81646,102554884,291567,29560,29492,305501,497991,25587,307403,29200,78965,78969,50662,60584,501854,24918,24932,303167
GO:0017157	0.00920697255228905	0.994650175674418	38	161	regulation of exocytosis	BP	13581	2067	Rab2b,Napb,Rims3,Rab3c,Doc2b,Scamp5,Kcnb1,Vamp7,Llgl1,Arf1,Rest,Il1rapl1,Bcl2l1,Stxbp5l,Rap1b,Rala,Hgs,Syt2,Fer,Lamp1,Pclo,Pdcd6ip,Rab10,Cd84,Nsf,Vps4a,Rabgef1,RGD1311164,Sytl5,Vps4b,Syt13,Rab8b,Notch1,Calm1,Itgb2,Lgi3,Ptafr,Gab2	305853,499903,65025,171058,81820,65171,25736,85491,54265,64310,83618,317553,24888,288080,171337,81757,56084,24805,301737,25328,56768,501083,50993,501872,60355,246772,360797,297607,302538,360834,80977,266688,25496,24244,309684,306013,58949,84477
GO:0038109	0.00950173028715395	1	3	3	Kit signaling pathway	BP	13581	2067	Fer,Kit,Rabgef1	301737,64030,360797
GO:0019048	0.00961318841675954	0.997340173381654	9	25	modulation by virus of host morphology or physiology	BP	13581	2067	Atg7,Insr,Tyms,Dag1,Bcl2l1,Ccr5,Ntrk3,Cd4,Bcl2l11	312647,24954,29261,114489,24888,117029,29613,24932,64547
GO:0007411	0.00966779398978259	0.994259864139381	42	156	axon guidance	BP	13581	2067	Dpysl5,Nrcam,Arhgap35,Nfib,Dscam,Mapk8ip3,Nectin1,Cntn2,Fzd3,Unc5c,Vangl2,Unc5b,Dag1,Myh10,Shh,Smad4,Efna5,Ryk,Apbb1,Bmpr1b,Nfasc,Slit1,Ptpro,Ank3,Cntn4,Ext1,Sema5a,Kif5b,Slit3,Nrp1,Csf1r,Tenm2,L1cam,Rnf165,Tgfb2,Unc5a,Erbb2,Gli3,Gli2,Ntn3,Kif5c,Ispd	65208,497815,306400,29227,171119,302983,192183,25356,266715,362049,289229,60630,114489,79433,29499,50554,116683,140585,29722,310914,116690,65047,50677,361833,116658,299907,310207,117550,83467,246331,307403,117242,50687,307251,81809,60629,24337,140588,304729,114524,311024,493574
GO:1905475	0.00970036976538118	0.994753561090437	30	123	regulation of protein localization to membrane	BP	13581	2067	Picalm,Sptbn1,Cltc,Kcnb1,Ppfia1,Rab11fip2,Vamp7,Dpp6,Pik3r1,Bcl2l1,Pls1,Pak1,Grm1,Numb,Ank3,Acsl3,Ldlrap1,Sh3glb1,Kif5b,Csnk2a1,Lrp1,Vps4a,Itgb1,Dab2,Erbb2,Tmbim1,Lrrc15,Cdh2,Camk2b,Gper1	89816,305614,54241,25736,293645,308003,85491,29272,25513,24888,315926,29431,24414,29419,361833,114024,500564,292156,117550,116549,299858,246772,24511,79128,24337,316516,246296,83501,24245,171104
GO:0003161	0.00980389926110683	0.998324063756302	6	12	cardiac conduction system development	BP	13581	2067	Bmpr1a,Nrg1,Id2,Notch1,Maml1,Bves	81507,112400,25587,25496,303101,365603
GO:0051593	0.00989349731867296	0.997771395494722	7	19	response to folic acid	BP	13581	2067	Hspa9,Tyms,Lrp6,Bcl2,Timp3,Eef2,Ascl1	291671,29261,312781,24224,25358,29565,64186
GO:0021775	0.00990922615130437	1	3	3	smoothened signaling pathway involved in ventral spinal cord interneuron specification	BP	13581	2067	Sufu,Gli3,Gli2	361769,140588,304729
GO:0021776	0.00990922615130437	1	3	3	smoothened signaling pathway involved in spinal cord motor neuron cell fate specification	BP	13581	2067	Sufu,Gli3,Gli2	361769,140588,304729
GO:0071679	0.0099260339117327	0.998390132037185	6	11	commissural neuron axon guidance	BP	13581	2067	Nfib,Fzd3,Dag1,Shh,Ryk,Nrp1	29227,266715,114489,29499,140585,246331
GO:0016560	0.0100217473920053	0.999605440788022	3	4	protein import into peroxisome matrix, docking	BP	13581	2067	Pex14,LOC103690024,Pex5l	64460,312703,286937
GO:0010821	0.0100530604671704	0.994225134287154	35	163	regulation of mitochondrion organization	BP	13581	2067	Atg7,Mrgpre,Siah3,Nkap,Vps11,Oscp1,Ablim3,Bcl2l1,Bmf,Vps35,Nrg1,Atg13,Moap1,Hif1a,Sh3glb1,Arih2,Slc35f6,5-Mar,Kcnn3,Ugcg,Srebf1,Mul1,Usp30,Cdkl2,Plagl2,Ddhd2,Zdhhc8,Zfp13,Rnf41,Fam20b,Bcl2l11,Wdr35,Gper1,Mapt,Igf1	312647,404660,692004,298342,315600,362595,307395,24888,246142,25479,112400,362164,299261,29560,292156,316005,298851,294079,54263,83626,78968,298576,304579,305242,296281,680971,303796,287095,362814,304885,64547,503018,171104,29477,24482
GO:0051930	0.0101080710964026	0.996135101546224	14	46	regulation of sensory perception of pain	BP	13581	2067	Oprk1,Fgfr1,Npy2r,Ednrb,Kcnc4,Adora1,Oprm1,Grm1,Rtn4,Slc9a1,Ntsr1,Tlr4,Trpa1,Ptafr	29335,79114,66024,50672,684516,29290,25601,24414,83765,24782,366274,29260,312896,58949
GO:0051931	0.0101080710964026	0.996135101546224	14	46	regulation of sensory perception	BP	13581	2067	Oprk1,Fgfr1,Npy2r,Ednrb,Kcnc4,Adora1,Oprm1,Grm1,Rtn4,Slc9a1,Ntsr1,Tlr4,Trpa1,Ptafr	29335,79114,66024,50672,684516,29290,25601,24414,83765,24782,366274,29260,312896,58949
GO:0007611	0.0101881819223776	0.993265027041227	62	266	learning or memory	BP	13581	2067	Nf1,Picalm,Psen1,Pias1,Oprk1,Ppt1,Slc12a5,Shank2,Slc24a2,Tmod2,Mecp2,Cntn2,Slc11a2,Abl2,Hrh1,Drd5,Shc3,Cacna1e,Pja2,Adcy3,Cx3cr1,Creb1,Epm2a,Ccnd2,Nrg1,Grpr,Chrna7,Pak1,Hrh2,Ntrk2,Apbb1,Pomk,Cln8,Ctnnd2,Hif1a,Dgki,Pak7,Kit,Shank1,Tanc1,Kcnk10,Brinp1,Esr2,Ntsr1,Itgb1,Slc8a3,Crtc1,Hmgcr,Trpm7,Adcy8,Jph3,Ddhd2,Oxtr,Gmfb,S100b,Atp1a3,Tlr2,Nrxn2,Rcan2,Mapt,Syngap1,Igf1	24592,89816,29192,300772,29335,29411,171373,171093,84550,58814,29386,25356,25715,304883,24448,25195,114858,54234,192256,64508,171056,81646,114005,64033,112400,24938,25302,29431,25461,25054,29722,306549,306619,114028,29560,688705,311450,64030,78957,311055,65272,140610,25149,366274,24511,140448,684527,25675,679906,29241,307916,680971,25342,81661,25742,24213,310553,116595,140666,29477,192117,24482
GO:0060819	0.0102409719243177	1	2	2	inactivation of X chromosome by genetic imprinting	BP	13581	2067	Pcgf3,Pcgf5	305624,681178
GO:0048714	0.0102456868749673	0.99746237608511	8	20	positive regulation of oligodendrocyte differentiation	BP	13581	2067	Tenm4,Nkx2-2,Dag1,Shh,Enpp2,Ptpra,LOC108348175,Tlr2	308831,366214,114489,29499,84050,25167,499022,310553
GO:0043408	0.0104698982966218	0.992165607439274	120	602	regulation of MAPK cascade	BP	13581	2067	Nf1,Psen1,Madd,Oprk1,Insr,Map2k7,Spag9,Traf6,Ece1,Angpt1,Mapk8ip3,Dnajc27,Spred2,Cdk12,Abl2,Map3k9,Tgfbr1,Taok3,Fgfr1,Adra1a,Gab1,Vangl2,Tnik,Dag1,Phlpp1,Gdf11,Adora1,Fgfr2,Fgfr3,Apc,Eif2ak2,Gpr37,Rassf2,Nrg1,Rap1b,Smad4,Xbp1,Chrna7,LOC108348120,Synj2bp,Hgs,Taok1,Pak1,Ryk,Adam9,Oprm1,Ntrk2,Kl,Smpd1,Fzd10,Grm1,Thbs1,Wnk2,Edn3,Zeb2,Timp3,Pak7,Rb1cc1,Igf1r,Fgd4,Kit,Ywhab,Map3k4,Gas6,Taok2,Cd84,Eif3a…	24592,29192,94193,29335,24954,363855,360600,311245,94204,89807,302983,298859,305539,192350,304883,500690,29591,304530,79114,29412,361388,289229,294917,114489,59265,29454,29290,25022,84489,24205,54287,117549,311437,112400,171337,50554,289754,25302,361807,64531,56084,286993,29431,140585,290834,25601,25054,83504,308909,363913,24414,445442,306811,366270,311071,25358,311450,312927,25718,246174,64030,5…
GO:0022029	0.0104956620856002	0.995343359802533	19	60	telencephalon cell migration	BP	13581	2067	Psen1,Cntn2,Fgfr1,Cul5,Lrp6,Cx3cr1,Nrg1,LOC103690024,Pou3f2,Slit1,Ndel1,Fut10,Srgap2,Rtn4,Nrp1,Adgrg1,Dab2ip,Gli3,Dcx	29192,25356,79114,64624,312781,171056,112400,312703,29588,65047,170845,497619,360840,83765,246331,260326,192126,140588,84394
GO:0022604	0.0105338745127244	0.992452713760325	94	403	regulation of cell morphogenesis	BP	13581	2067	Psen1,Golga2,Dlc1,Tbc1d24,Rdx,Arhgap35,Map2,Wdr1,Mkln1,Rnf6,Dscam,Sarm1,Mecp2,Ttbk1,Lims1,Cntn2,Vamp7,Carmil1,Eif4g2,Pdlim5,Prpf40a,Fbxw8,Il1rapl1,Tnik,Pias2,Myh10,AABR07037410.1,Ssh2,Omg,Slitrk1,Nrg1,Enpp2,Csnk1e,Efna5,Bcar1,Syt2,Pak1,Ryk,Ntrk2,Pou3f2,Slit1,Cit,Myo10,Sema4d,Numb,Csnk1d,Zeb2,Ndel1,Fgd4,Csnk1g1,Kit,Ust,Ermn,Shtn1,Arhgdia,Taok2,Rtn4,Sema5a,Limk1,Thy1,Gna13,Nrp1,Trak1,Csf1r,Xk,L1cam…	29192,64528,58834,287110,315655,306400,25595,360950,83536,304271,171119,287545,29386,316229,499443,25356,85491,306941,361628,64353,295607,304522,317553,294917,83422,79433,363460,303342,450224,306147,112400,84050,58822,116683,25414,24805,29431,140585,25054,29588,65047,83620,310178,306790,29419,64462,311071,170845,246174,64086,64030,361450,295619,292139,360678,64666,83765,310207,65172,24832,303634,…
GO:0050794	0.0106856137358458	0.990633710338946	1212	7194	regulation of cellular process	BP	13581	2067	Wdfy1,Bace1,Shoc2,Lpgat1,Lrig2,7-Mar,Prdm2,Hspa9,Dcaf1,Eif4enif1,Lifr,Ubr1,Gnao1,Klhl42,Wasf2,Wbp2,Nf1,Cbfa2t2,Creb3l2,Picalm,Psen1,Taf1,Exoc4,Nrcam,Rasal2,Raph1,Syt11,Sp4,Zfp799,Sdc3,Clip2,Sel1l,Rab2b,Lingo1,Madd,Napb,RGD1359108,Cdc42bpb,Golga2,Mib1,Mbnl1,Pias1,Rims3,Dlc1,Cacng2,Fam168a,Tbc1d24,Nsd1,Rdx,Gpam,Zdhhc17,Med13,Vezf1,Atg7,Usp13,Elovl5,Sptbn1,Myo9a,Plcl1,Bend6,Rab3c,Mtpn,Xiap,Pofut1,Ar…	301549,29392,309548,679692,310753,311059,313678,291671,315987,305468,81680,499877,50664,500367,313024,192645,24592,296293,362339,89816,29192,317256,116654,497815,304893,363239,60568,25162,494339,116673,29264,314352,305853,315691,94193,499903,313155,113960,64528,307594,282635,300772,65025,58834,84347,361614,287110,306764,315655,29653,366889,303403,287615,312647,310306,171400,305614,171296,84587,36…
GO:0038007	0.0107243576159092	0.99940825654319	4	5	netrin-activated signaling pathway	BP	13581	2067	Unc5c,Unc5b,Shtn1,Unc5a	362049,60630,292139,60629
GO:0021936	0.0107544093940479	0.998461638373154	5	10	regulation of cerebellar granule cell precursor proliferation	BP	13581	2067	Shh,Lhx5,Fgf2,Gli2,Igf1	29499,124451,54250,304729,24482
GO:0031401	0.0107757504245384	0.991482484641137	182	955	positive regulation of protein modification process	BP	13581	2067	Wbp2,Psen1,Madd,Golga2,Pias1,Dlc1,Atg7,Xiap,Oprk1,Insr,Map2k7,Spag9,Tab2,Traf6,Fnip2,Arfgef1,Hdac4,Mecp2,Rptor,Angpt1,Mapk8ip3,Dnajc27,Abl2,Arrdc3,Map3k9,Yes1,Tgfbr1,Tollip,Amer1,Senp2,Taok3,Bmpr1a,Fgfr1,Ccnt1,Adra1a,Pik3r1,Ednrb,Rock2,Gab1,Cnep1r1,Vangl2,Tnik,Rassf5,Gprc5b,Tgfbr2,Dag1,Gdf11,Bcl2,Dcun1d3,Adora1,Fgfr2,Fgfr3,Eif2ak2,Gpr37,Ccnd2,Rasa1,Rassf2,Nrg1,Enpp2,Rap1b,Ctr9,Smad4,Xbp1,Efna5,Ch…	192645,29192,94193,64528,300772,58834,312647,63879,29335,24954,363855,360600,308267,311245,310538,312915,363287,29386,287871,89807,302983,298859,304883,309945,500690,24884,29591,361677,501584,78973,304530,81507,79114,315291,29412,25513,50672,25537,361388,291914,289229,294917,54355,293546,81810,114489,29454,24224,309035,29290,25022,84489,54287,117549,64033,25676,311437,112400,84050,171337,293184,5…
GO:0016055	0.0108462658710312	0.992601197289703	71	307	Wnt signaling pathway	BP	13581	2067	Psen1,Xiap,Pygo1,Cdk14,Apc2,Abl2,Fzd3,Amer1,Senp2,Yap1,Itpr2,Ppp2r3a,Vangl2,Lgr5,Gprc5b,Lrp6,Rnf43,Fgfr2,Fgfr3,G3bp1,Apc,Vps35,Tbl1x,Shh,Prkaa2,Csnk1e,Wls,Ddx3x,Ryk,Cdc73,Fzd10,Ptk7,Ctnnd2,Ptpro,Ctnnd1,Csnk1d,Zeb2,Mcc,Csnk1g1,Wnt9a,LOC100909913,Wwtr1,Lats1,Csnk2a1,Lrp1,Grk5,Mllt3,Otulin,Fzd1,Amotl2,Fgf2,Klhl12,Bcl9l,Dab2ip,Gskip,Slc9a3r1,Dab2,Notch1,Lrp5,Gli3,Six3,Sulf1,Wnt16,Ift80,Fzd4,Nxn,Sall1…	29192,63879,691857,362316,299611,304883,266715,501584,78973,363014,81678,363122,289229,299802,293546,312781,303412,25022,84489,171092,24205,25479,302711,29499,78975,58822,362065,317335,140585,304832,363913,301242,114028,50677,311163,64462,311071,307449,64086,287357,363443,295062,308265,116549,299858,59075,114510,100362554,58868,65157,54250,266772,300673,192126,362778,59114,79128,25496,293649,1405…
GO:0048869	0.0108837205861162	0.990586385386517	577	3182	cellular developmental process	BP	13581	2067	Kif2a,Lrig2,Hspa9,Dcaf1,Eif4enif1,Dpysl5,Lifr,Gnao1,Wasf2,Nf1,Cbfa2t2,Creb3l2,Picalm,Psen1,Mdga2,Astn1,Exoc4,Nrcam,Raph1,Lingo1,Golga2,Mib1,Mbnl1,Pias1,Dlc1,Fndc3a,Tbc1d24,Rdx,Vezf1,Atg7,Myo9a,Bend6,Mtpn,Arhgap35,Mtm1,Zhx2,Map2,Spock1,Insr,Ercc3,Agfg1,Kcnq3,Wdr1,Cltc,Nfib,Wdr7,Spag9,Tenm3,Slc12a5,Lbh,Mkln1,Lrfn1,Pygo1,Rnf6,Stim1,Fasn,Abca5,Dscam,Trip4,Klhl1,Atp7a,Kat6a,Traf6,Sarm1,Tsc1,Tmf1,Arfge…	84391,310753,291671,315987,305468,65208,81680,50664,313024,24592,296293,362339,89816,29192,314180,304900,116654,497815,363239,315691,64528,307594,282635,300772,58834,306022,287110,315655,287615,312647,171296,363212,79215,306400,288762,314988,25595,306759,24954,291703,363266,29682,360950,54241,29227,66031,360600,306451,171373,683626,83536,365222,691857,304271,361618,50671,286970,171119,315769,2904…
GO:0010033	0.010913732431596	0.99066290977064	463	2656	response to organic substance	BP	13581	2067	Prdm2,Hspa9,Lifr,Ubr1,Gnao1,Nf1,Creb3l2,Psen1,Taf1,Sel1l,Dlc1,Acaca,Rdx,Gpam,Med13,Atg7,Usp13,Hspa4l,Kif1b,Oprk1,Map2,Chrm3,Insr,Hid1,Map2k7,Tacr3,Lbh,Rnf6,Fasn,Usp8,Trip4,Pde4b,Ago1,Atp7a,Traf6,Abcc2,Ubxn2a,Sarm1,Gnai1,Tsc1,Tmf1,Top1,Erlin2,Ncoa2,Hdac4,Adcyap1r1,Tmed10,Mecp2,Usp9x,Rptor,Angpt1,Lims1,Sp1,Kcnb1,Rab35,Slc11a2,Prpf8,Ago2,Abl2,Cacna2d1,Hhip,Hrh1,Igf2r,Rab11fip2,Yes1,Gclm,AABR07031756…	313678,291671,81680,499877,50664,24592,362339,29192,317256,314352,58834,60581,315655,29653,303403,312647,310306,294993,117548,29335,25595,24260,24954,287822,363855,24808,683626,304271,50671,296121,315769,24626,313594,24941,311245,25303,685859,287545,25686,60445,114206,64550,290823,83724,363287,24167,84599,29386,363445,287871,89807,499443,24790,25736,288700,25715,287530,59117,304883,25399,291936,2…
GO:0065007	0.0111375952767396	0.990280335165176	1352	8099	biological regulation	BP	13581	2067	Wdfy1,Bace1,Shoc2,Lpgat1,Lrig2,7-Mar,Prdm2,Hspa9,Dcaf1,Eif4enif1,Lifr,Ubr1,Gnao1,Klhl42,Wasf2,Wbp2,Nf1,Cbfa2t2,Creb3l2,Picalm,Psen1,Slc9a8,Mtmr9,Taf1,Exoc4,Nrcam,Rasal2,Raph1,Syt11,Sp4,Zfp799,Sdc3,Clip2,Sel1l,Rab2b,Lingo1,Madd,Napb,RGD1359108,Cdc42bpb,Golga2,Mib1,Mbnl1,Pias1,Rims3,Dlc1,Cacng2,Btbd7,Fam168a,Acaca,Tbc1d24,Nsd1,Rdx,Gpam,Zdhhc17,Med13,Vezf1,Atg7,Usp13,Elovl5,Sptbn1,Myo9a,Plcl1,Kif1b,…	301549,29392,309548,679692,310753,311059,313678,291671,315987,305468,81680,499877,50664,500367,313024,192645,24592,296293,362339,89816,29192,311651,282584,317256,116654,497815,304893,363239,60568,25162,494339,116673,29264,314352,305853,315691,94193,499903,313155,113960,64528,307594,282635,300772,65025,58834,84347,362772,361614,60581,287110,306764,315655,29653,366889,303403,287615,312647,310306,17…
GO:0007275	0.0115323094620657	0.989927382695115	716	4006	multicellular organism development	BP	13581	2067	Kif2a,Lrig2,7-Mar,Prdm2,Hspa9,Dcaf1,Eif4enif1,Dpysl5,Lifr,Gnao1,Wasf2,Nf1,Cbfa2t2,Creb3l2,Zdhhc21,Picalm,Psen1,Mdga2,Astn1,Taf1,Exoc4,Nrcam,Raph1,Lingo1,Pcdh19,Golga2,Mib1,Mbnl1,Dlc1,Btbd7,Fndc3a,Tbc1d24,Nsd1,Vezf1,Atg7,Stox2,Bend6,Mtpn,Upf2,Pofut1,Arhgap35,Mtm1,Sez6l,Zhx2,Map2,Spock1,Insr,Ercc3,Agfg1,Kcnq3,Wdr1,Nfib,Ppt1,Wdr7,Spag9,Tenm3,Slc12a5,Lbh,Shank2,Lrfn1,Pygo1,Rnf6,Stim1,Fasn,Dscam,Kdm5a…	84391,310753,311059,313678,291671,315987,305468,65208,81680,50664,313024,24592,296293,362339,298184,89816,29192,314180,304900,317256,116654,497815,363239,315691,317183,64528,307594,282635,58834,362772,306022,287110,306764,287615,312647,306459,363212,79215,361271,311551,306400,288762,304554,314988,25595,306759,24954,291703,363266,29682,360950,29227,29411,66031,360600,306451,171373,683626,171093,36…
GO:0046879	0.0115746681271684	0.992224899517963	63	304	hormone secretion	BP	13581	2067	Madd,Atg7,Oprk1,Doc2b,Galr1,Tmf1,Rptor,Kcnb1,Rab11fip2,Sri,Cd38,Vamp7,Casr,Fgfr1,Itpr2,Cacna1e,Rest,Adora1,Creb1,Nrg1,Stxbp5l,Smad4,Efna5,Slc16a1,Aacs,Acvr2b,Stxbp4,Edn3,Hif1a,Pclo,Kif5b,Pex5l,Myrip,Srebf1,Inhba,Sstr5,Gabbr1,Hcar2,Smad2,Hmgcr,Hadh,Ppard,Rab8b,Dab2,Trpa1,Trpm2,Cpt1a,Runx1,Lrp5,Tardbp,P2ry1,Clock,Lif,Fzd4,Irs2,Tm7sf3,Myt1,Pde3b,Lepr,Nell2,Gper1,Pfkfb2,Ptger3	94193,312647,29335,81820,50577,114206,287871,25736,308003,683667,25668,85491,24247,79114,81678,54234,83618,29290,81646,112400,288080,50554,116683,25027,65984,25366,303443,366270,29560,56768,117550,286937,360034,78968,29200,25354,81657,353250,29357,25675,113965,25682,266688,79128,312896,294329,25757,50662,293649,298648,25265,60447,60584,64558,29376,297725,362291,29516,24536,81734,171104,24640,24929
GO:0051094	0.011592315086251	0.990628350105684	222	1150	positive regulation of developmental process	BP	13581	2067	Nf1,Cbfa2t2,Psen1,Golga2,Pias1,Tbc1d24,Gpam,Bend6,Arhgap35,Mtm1,Insr,Spag9,Tenm3,Lbh,Stim1,Dscam,Traf6,Mecp2,Lims1,Mapk8ip3,Nkap,Slitrk2,Fndc3b,Abl2,Fzd3,Tcf12,Tmem106b,AABR07031756.1,Tgfbr1,Il1rap,Vamp7,Nfatc2,Asic2,Carmil1,Bmpr1a,Eif4g2,Fgfr1,Arsb,Yap1,Hmga1,Hif1an,Fbxw8,Pik3r1,Arf1,Lrrn1,Il1rapl1,Tenm4,Hyal1,Tnik,Nkx2-2,Gprc5b,Pias2,Lrp6,Tgfbr2,Dag1,Brinp3,Bcl2,P2ry2,Clstn2,Cx3cr1,Fgfr2,Zeb1,F…	24592,296293,29192,64528,300772,287110,29653,363212,306400,288762,24954,360600,306451,683626,361618,171119,311245,29386,499443,302983,298342,309349,294925,304883,266715,25720,312132,24413,29591,25466,85491,311658,25364,306941,81507,361628,79114,25227,363014,117062,309434,304522,25513,64310,500280,317553,308831,367166,294917,366214,293546,83422,312781,81810,114489,286901,24224,29597,171394,171056,…
GO:0034976	0.0117450646643138	0.992779309836273	43	201	response to endoplasmic reticulum stress	BP	13581	2067	Creb3l2,Sel1l,Usp13,Scamp5,Erlin2,Nploc4,Usp25,Txndc5,Pik3r1,Rnf121,Rasgrf1,Bcl2,Yod1,Edem1,Eif2ak2,Tmbim6,Xbp1,Rnf139,Jkamp,Uggt1,Ube4a,Faf2,Thbs1,Dnajc10,Fam129a,Bfar,Ubqln1,Ubxn4,Svip,LOC103694875,Eef2,Eif2ak3,Dnajc3,Dnajb12,Dab2ip,Ikbkg,Tardbp,Map3k5,Ube4b,Stc2,Rhbdd1,Bcl2l11,Tmx1	362339,314352,310306,65171,290823,140639,304150,100362805,25513,308871,192213,24224,363982,297504,54287,24822,289754,315000,299127,171129,315608,291000,445442,295690,63912,304709,114590,304766,499157,690315,29565,29702,63880,294513,192126,309295,298648,365057,298652,63878,316557,64547,362751
GO:0007184	0.0117803762250613	0.997004756571834	8	20	SMAD protein import into nucleus	BP	13581	2067	Sptbn1,Tgfbr1,Bmpr1a,Smad4,Wwtr1,Tgfb2,Tob1,Dab2	305614,29591,81507,50554,295062,81809,170842,79128
GO:0031069	0.0119025034884382	0.996520750514357	9	27	hair follicle morphogenesis	BP	13581	2067	Atp7a,Bcl2,Fgfr2,Shh,Tgfb2,Notch1,Runx1,Igfbp5,Fgf7	24941,24224,25022,29499,81809,25496,50662,25285,29348
GO:1903830	0.0119251125725909	0.997866877156366	6	12	magnesium ion transmembrane transport	BP	13581	2067	Zdhhc17,Cnnm2,Slc41a1,Mmgt1,Nipal4,Cnnm4	366889,294014,363985,302864,303070,363216
GO:1903895	0.0119469381197675	1	2	2	negative regulation of IRE1-mediated unfolded protein response	BP	13581	2067	Tmbim6,Bfar	24822,304709
GO:0002791	0.0120761873298391	0.991426834510477	83	411	regulation of peptide secretion	BP	13581	2067	Syt11,Madd,Gpam,Atg7,Sptbn1,Doc2b,Scamp5,Traf6,Rptor,Angpt1,Kcnb1,Abl2,Sri,Cd38,Il1rap,Casr,Cd274,Llgl1,Itpr2,Cacna1e,Npy2r,Arf1,Rest,Adora1,Vps35,Stxbp5l,Tmbim6,Xbp1,Efna5,Wls,Adam9,Slc16a1,Oprm1,Apbb1,Dhx9,Aacs,Sec24a,Ddx58,Stxbp4,Hif1a,Gas6,Cd84,Kif5b,Rabgef1,Tnfsf15,Arfip1,Pex5l,Csf1r,Myrip,Myo18a,Srebf1,Mapk3,Btn1a1,Sstr5,Gabbr1,Tgfb2,Tlr4,Hcar2,Hmgcr,Ccr5,Hadh,Ppard,Rab8b,Trpa1,Trpm2,Il1rl1…	60568,94193,29653,312647,305614,81820,65171,311245,287871,89807,25736,304883,683667,25668,25466,24247,499342,54265,81678,54234,66024,64310,83618,29290,25479,288080,24822,289754,116683,362065,290834,25027,25601,29722,304859,65984,287275,297989,303443,29560,58935,501872,117550,360797,252878,60382,286937,307403,360034,360570,78968,50689,306956,25354,81657,81809,29260,353250,25675,117029,113965,25682…
GO:0080144	0.0120974615660631	1	2	2	amino acid homeostasis	BP	13581	2067	Atg7,Pqlc2	312647,362642
GO:0045666	0.0121386010038567	0.991433983798998	82	367	positive regulation of neuron differentiation	BP	13581	2067	Nf1,Cbfa2t2,Psen1,Golga2,Tbc1d24,Bend6,Arhgap35,Spag9,Tenm3,Dscam,Mecp2,Mapk8ip3,Abl2,Tcf12,Tmem106b,AABR07031756.1,Il1rap,Vamp7,Eif4g2,Fgfr1,Arsb,Fbxw8,Arf1,Il1rapl1,Tnik,Nkx2-2,Gprc5b,Pias2,Lrp6,Brinp3,Bcl2,P2ry2,Zeb1,Slitrk1,Shh,Nrg1,Csnk1e,Efna5,Syt2,Pak1,Ntrk2,Apbb1,Ptk7,Sema4d,Numb,Zeb2,Ndel1,Igf1r,Shank1,Shtn1,Trim67,Cyb5d2,Sema5a,Limk1,LOC108348175,Nrp1,Trak1,Tcf4,Fzd1,Brinp1,L1cam,Acsl6,…	24592,296293,29192,64528,287110,363212,306400,360600,306451,171119,29386,302983,304883,25720,312132,24413,25466,85491,361628,79114,25227,304522,64310,317553,294917,366214,293546,83422,312781,286901,24224,29597,25705,306147,29499,112400,58822,116683,24805,29431,25054,29722,301242,306790,29419,311071,170845,25718,78957,292139,307938,303293,310207,65172,499022,246331,316085,84382,58868,140610,50687,…
GO:0097485	0.0121679074927376	0.992654057823129	42	158	neuron projection guidance	BP	13581	2067	Dpysl5,Nrcam,Arhgap35,Nfib,Dscam,Mapk8ip3,Nectin1,Cntn2,Fzd3,Unc5c,Vangl2,Unc5b,Dag1,Myh10,Shh,Smad4,Efna5,Ryk,Apbb1,Bmpr1b,Nfasc,Slit1,Ptpro,Ank3,Cntn4,Ext1,Sema5a,Kif5b,Slit3,Nrp1,Csf1r,Tenm2,L1cam,Rnf165,Tgfb2,Unc5a,Erbb2,Gli3,Gli2,Ntn3,Kif5c,Ispd	65208,497815,306400,29227,171119,302983,192183,25356,266715,362049,289229,60630,114489,79433,29499,50554,116683,140585,29722,310914,116690,65047,50677,361833,116658,299907,310207,117550,83467,246331,307403,117242,50687,307251,81809,60629,24337,140588,304729,114524,311024,493574
GO:0044531	0.0122764674170926	0.999243673181437	3	5	modulation of programmed cell death in other organism	BP	13581	2067	Bcl2l1,Ccr5,Bcl2l11	24888,117029,64547
GO:0044532	0.0122764674170926	0.999243673181437	3	5	modulation of apoptotic process in other organism	BP	13581	2067	Bcl2l1,Ccr5,Bcl2l11	24888,117029,64547
GO:0052040	0.0122764674170926	0.999243673181437	3	5	modulation by symbiont of host programmed cell death	BP	13581	2067	Bcl2l1,Ccr5,Bcl2l11	24888,117029,64547
GO:0052150	0.0122764674170926	0.999243673181437	3	5	modulation by symbiont of host apoptotic process	BP	13581	2067	Bcl2l1,Ccr5,Bcl2l11	24888,117029,64547
GO:0052248	0.0122764674170926	0.999243673181437	3	5	modulation of programmed cell death in other organism involved in symbiotic interaction	BP	13581	2067	Bcl2l1,Ccr5,Bcl2l11	24888,117029,64547
GO:0052433	0.0122764674170926	0.999243673181437	3	5	modulation by organism of apoptotic process in other organism involved in symbiotic interaction	BP	13581	2067	Bcl2l1,Ccr5,Bcl2l11	24888,117029,64547
GO:0048194	0.01231187919059	0.99620191227425	10	27	Golgi vesicle budding	BP	13581	2067	Sec31a,Tmed10,Gbf1,Tbc1d20,Insig1,Sec24a,Myo18a,Klhl12,Sec24d,Sec24c	93646,84599,309451,362237,64194,287275,360570,266772,310843,685144
GO:0021987	0.0123524232943505	0.993041452826758	33	122	cerebral cortex development	BP	13581	2067	Nf1,Psen1,Atg7,Tsc1,Mecp2,Fgfr1,Cul5,Atic,Lrp6,Bcl2l1,Bcl2,Zbtb18,Cx3cr1,LOC103690024,Ntrk2,Pou3f2,Hif1a,Ndel1,Fut10,Srgap2,Rtn4,Csnk2a1,Lrp1,Nrp1,Adgrg1,Ascl1,Gart,Dab2ip,Gli3,Atp1a3,Cdh2,Gng12,Dcx	24592,29192,312647,60445,29386,79114,64624,81643,312781,24888,24224,64619,171056,312703,25054,29588,29560,170845,497619,360840,83765,116549,299858,246331,260326,64186,288259,192126,140588,24213,83501,114120,84394
GO:0014855	0.0125007205076881	0.994738830251222	16	53	striated muscle cell proliferation	BP	13581	2067	Angpt1,Tgfbr1,Bmpr1a,Fgfr1,Tenm4,Tgfbr2,Fgfr2,Shh,Nrg1,Ccnb1,Tgfb2,Fgf2,Pim1,Ppard,Megf10,Notch1	89807,29591,81507,79114,308831,81810,25022,29499,112400,25203,81809,54250,24649,25682,291445,25496
GO:0010562	0.0125483794947139	0.99006265977388	177	937	positive regulation of phosphorus metabolic process	BP	13581	2067	Nf1,Psen1,Madd,Dlc1,Oprk1,Insr,Map2k7,Spag9,Dscam,Tab2,Traf6,Fnip2,Ece1,Adcyap1r1,Rptor,Angpt1,Mapk8ip3,Dnajc27,Abl2,Map3k9,Yes1,Drd5,Adcy7,Tgfbr1,Senp2,Taok3,Bmpr1a,Fgfr1,Ccnt1,Adra1a,Pik3r1,Ednrb,Rock2,Gab1,Cnep1r1,Vangl2,Tnik,Gprc5b,Tgfbr2,Gucy1a2,Dag1,Gdf11,Bcl2l1,Bcl2,Adora1,Fgfr2,Fgfr3,Mob1b,Eef1a2,Eif2ak2,Gpr37,Ccnd2,Rasa1,Rassf2,Nrg1,Enpp2,Rap1b,Prkaa2,Smad4,Xbp1,Efna5,Chrna7,Eif4g3,Taok1…	24592,29192,94193,58834,29335,24954,363855,360600,171119,308267,311245,310538,94204,24167,287871,89807,302983,298859,304883,500690,24884,25195,84420,29591,78973,304530,81507,79114,315291,29412,25513,50672,25537,361388,291914,289229,294917,293546,81810,66012,114489,29454,24888,24224,29290,25022,84489,360920,24799,54287,117549,64033,25676,311437,112400,84050,171337,78975,50554,289754,116683,25302,2…
GO:0045937	0.0125483794947139	0.99006265977388	177	937	positive regulation of phosphate metabolic process	BP	13581	2067	Nf1,Psen1,Madd,Dlc1,Oprk1,Insr,Map2k7,Spag9,Dscam,Tab2,Traf6,Fnip2,Ece1,Adcyap1r1,Rptor,Angpt1,Mapk8ip3,Dnajc27,Abl2,Map3k9,Yes1,Drd5,Adcy7,Tgfbr1,Senp2,Taok3,Bmpr1a,Fgfr1,Ccnt1,Adra1a,Pik3r1,Ednrb,Rock2,Gab1,Cnep1r1,Vangl2,Tnik,Gprc5b,Tgfbr2,Gucy1a2,Dag1,Gdf11,Bcl2l1,Bcl2,Adora1,Fgfr2,Fgfr3,Mob1b,Eef1a2,Eif2ak2,Gpr37,Ccnd2,Rasa1,Rassf2,Nrg1,Enpp2,Rap1b,Prkaa2,Smad4,Xbp1,Efna5,Chrna7,Eif4g3,Taok1…	24592,29192,94193,58834,29335,24954,363855,360600,171119,308267,311245,310538,94204,24167,287871,89807,302983,298859,304883,500690,24884,25195,84420,29591,78973,304530,81507,79114,315291,29412,25513,50672,25537,361388,291914,289229,294917,293546,81810,66012,114489,29454,24888,24224,29290,25022,84489,360920,24799,54287,117549,64033,25676,311437,112400,84050,171337,78975,50554,289754,116683,25302,2…
GO:0140056	0.0125620222640537	0.99468191712698	16	55	organelle localization by membrane tethering	BP	13581	2067	Exoc4,Exoc6b,Vps33a,Kcnb1,Vps11,Vps18,Stx17,Ykt6,Rab10,Syde1,Rab8b,Snap29,Exoc6,Scfd2,Uso1,Bves	116654,500233,65081,25736,315600,296083,252853,64351,50993,362842,266688,116500,50556,498353,56042,365603
GO:0014856	0.0125815567119586	0.998124509376464	5	10	skeletal muscle cell proliferation	BP	13581	2067	Angpt1,Shh,Fgf2,Ppard,Megf10	89807,29499,54250,25682,291445
GO:0071396	0.0125899258046549	0.990603421873146	112	565	cellular response to lipid	BP	13581	2067	Nf1,Taf1,Acaca,Med13,Oprk1,Lbh,Rnf6,Usp8,Trip4,Pde4b,Traf6,Abcc2,Gnai1,Ncoa2,Prpf8,Abl2,Yes1,AABR07031756.1,Casr,Yap1,Pik3r1,Ednrb,Rock2,Acat2,Rest,Adcy3,Pias2,Lrp6,Dag1,Bcl2l1,Brinp3,P2ry2,Cx3cr1,Fgfr2,Creb1,Adnp2,Npc1,Enpp2,Prkaa2,Ctr9,Xbp1,Efna5,Pak1,Cdc73,Adam9,Ntrk2,Aacs,Ptk7,Rorb,Pgr,Ppargc1b,Ppara,Hif1a,Igf1r,Thrb,Cd84,Aqp4,Padi2,Lats1,Mapk8,Med1,Esrrb,Rnf14,Ptgfr,Fzd1,Brinp1,Esr2,Ccnb1,L1…	24592,317256,60581,303403,29335,683626,304271,296121,315769,24626,311245,25303,25686,83724,287530,304883,24884,24413,24247,363014,25513,50672,25537,308100,83618,64508,83422,312781,114489,24888,286901,29597,171056,25022,81646,307236,266732,84050,78975,293184,289754,116683,29431,304832,290834,25054,65984,301242,309288,25154,291567,25747,29560,25718,24831,501872,25293,29511,308265,116554,497991,2992…
GO:0002175	0.0126063762652148	0.999266852561745	4	5	protein localization to paranode region of axon	BP	13581	2067	Nfasc,Cntnap1,Mal,Ugt8	116690,84008,25263,50555
GO:0035588	0.0126553650486654	0.997002757827829	7	19	G-protein coupled purinergic receptor signaling pathway	BP	13581	2067	Cntn2,P2ry2,Adora1,P2ry13,P2ry12,P2ry1,Ptafr	25356,29597,29290,310444,64803,25265,58949
GO:0006665	0.0126569717115979	0.993408247866227	25	105	sphingolipid metabolic process	BP	13581	2067	Atg7,Elovl5,Cers4,Serinc1,St8sia4,Itgb8,Sptlc2,Sgms2,Degs1,Cln8,Smpd1,St8sia6,Galc,Kit,St6galnac3,Samd8,Ugcg,Sgpp2,Elovl7,Serinc5,St6galnac5,Ugt8,Psap,Kdsr,NEWGENE_1308624	312647,171400,304208,294421,116696,362800,366697,310849,58970,306619,308909,291325,314360,64030,29758,305684,83626,301543,361895,170907,365984,50555,25524,360833,316642
GO:0043410	0.0127242177235045	0.99086126699137	88	427	positive regulation of MAPK cascade	BP	13581	2067	Psen1,Madd,Oprk1,Insr,Map2k7,Spag9,Traf6,Angpt1,Mapk8ip3,Dnajc27,Abl2,Map3k9,Tgfbr1,Taok3,Fgfr1,Adra1a,Gab1,Vangl2,Tnik,Adora1,Fgfr2,Fgfr3,Eif2ak2,Gpr37,Rassf2,Nrg1,Rap1b,Chrna7,Taok1,Pak1,Ryk,Adam9,Oprm1,Ntrk2,Kl,Fzd10,Grm1,Thbs1,Edn3,Zeb2,Rb1cc1,Igf1r,Fgd4,Kit,Ywhab,Map3k4,Gas6,Taok2,Cd84,Tgfa,Nrp1,Lpar2,Tlr3,Csf1r,Esr2,Map3k13,Mapk3,Map3k2,Tgfb2,Itgb1,Mul1,Tlr4,Fgf2,Hmgcr,Dab2ip,Sema4c,Ntrk3,G…	29192,94193,29335,24954,363855,360600,311245,89807,302983,298859,304883,500690,29591,304530,79114,29412,361388,289229,294917,29290,25022,84489,54287,117549,311437,112400,171337,25302,286993,29431,140585,290834,25601,25054,83504,363913,24414,445442,366270,311071,312927,25718,246174,64030,56011,308106,58935,64666,501872,24827,246331,498609,364594,307403,25149,303823,50689,171492,81809,24511,298576,…
GO:0023014	0.0127459480267158	0.990216058186903	137	693	signal transduction by protein phosphorylation	BP	13581	2067	Nf1,Psen1,Madd,Oprk1,Insr,Map2k7,Spag9,Traf6,Ece1,Angpt1,Mapk8ip3,Dnajc27,Spred2,Cdk12,Abl2,Map3k9,Tgfbr1,Casr,Taok3,Bmpr1a,Fgfr1,Adra1a,Gab1,Tpr,Vangl2,Tnik,Tgfbr2,Dag1,Phlpp1,Gdf11,Adora1,Fgfr2,Fgfr3,Apc,Eif2ak2,Gpr37,Rassf2,Nrg1,Rap1b,Smad4,Xbp1,Chrna7,LOC108348120,Synj2bp,Hgs,Taok1,Pak1,Stk10,Ryk,Adam9,Oprm1,Ntrk2,Kl,Bmpr1b,Acvr2b,Smpd1,Fzd10,Grm1,Thbs1,Wnk2,Edn3,Zeb2,Timp3,Mapkapk2,Pak7,Rb1c…	24592,29192,94193,29335,24954,363855,360600,311245,94204,89807,302983,298859,305539,192350,304883,500690,29591,24247,304530,81507,79114,29412,361388,304862,289229,294917,81810,114489,59265,29454,29290,25022,84489,24205,54287,117549,311437,112400,171337,50554,289754,25302,361807,64531,56084,286993,29431,29398,140585,290834,25601,25054,83504,310914,25366,308909,363913,24414,445442,306811,366270,311…
GO:1905371	0.0127717515362348	1	2	2	ceramide phosphoethanolamine metabolic process	BP	13581	2067	Sgms2,Samd8	310849,305684
GO:1905373	0.0127717515362348	1	2	2	ceramide phosphoethanolamine biosynthetic process	BP	13581	2067	Sgms2,Samd8	310849,305684
GO:0051246	0.0128835490040657	0.989090841748376	372	2092	regulation of protein metabolic process	BP	13581	2067	Lrig2,Eif4enif1,Wbp2,Nf1,Picalm,Psen1,Taf1,Madd,Golga2,Pias1,Dlc1,Tbc1d24,Nsd1,Rdx,Atg7,Usp13,Plcl1,Mtpn,Xiap,Mtm1,Oprk1,Spock1,Ctif,Insr,Map2k7,Fbxw11,Spag9,Kdm5a,Ago1,Tab2,Traf6,Ubxn2a,Tsc1,Fnip2,Klhl25,Tmf1,Arfgef1,Ece1,Hdac4,Hmg20a,Tmed10,Mecp2,Rptor,Angpt1,Mapk8ip3,Dnajc27,Spred2,Cntn2,Psmd1,Slc11a2,Cdk12,Vps11,Supt6h,Ago2,Abl2,Arrdc3,Map3k9,Yes1,Drd5,Zfp287,Tgfbr1,Elp2,Usp25,Tollip,Pm20d2,T…	310753,305468,192645,24592,89816,29192,317256,94193,64528,300772,58834,287110,306764,315655,312647,310306,84587,79215,63879,288762,29335,306759,364900,24954,363855,303024,360600,312678,313594,308267,311245,685859,60445,310538,293023,114206,312915,94204,363287,315689,84599,29386,287871,89807,302983,298859,305539,25356,83806,25715,192350,315600,303281,59117,304883,309945,500690,24884,25195,303212,2…
GO:0035966	0.0129307008532047	0.993445674272211	23	98	response to topologically incorrect protein	BP	13581	2067	Creb3l2,Hspa4l,Pik3r1,Rnf121,Yod1,Eif2ak2,Tmbim6,Xbp1,Jkamp,Uggt1,Faf2,Bfar,Klhl15,Ubxn4,LOC103694875,Eif2ak3,Hsp90ab1,Dnajc3,Dnajb12,Dab2ip,Tm7sf3,Stc2,Rhbdd1	362339,294993,25513,308871,363982,54287,24822,289754,299127,171129,291000,304709,314111,304766,690315,29702,301252,63880,294513,192126,297725,63878,316557
GO:0036503	0.0130040117970262	0.993674887471063	21	83	ERAD pathway	BP	13581	2067	Sel1l,Usp13,Erlin2,Nploc4,Usp25,Rnf121,Yod1,Edem1,Rnf139,Jkamp,Uggt1,Ube4a,Faf2,Dnajc10,Ubqln1,Ubxn4,Svip,LOC103694875,Dnajb12,Ube4b,Rhbdd1	314352,310306,290823,140639,304150,308871,363982,297504,315000,299127,171129,315608,291000,295690,114590,304766,499157,690315,294513,298652,316557
GO:1901841	0.0130165763745888	0.997788997812021	5	13	regulation of high voltage-gated calcium channel activity	BP	13581	2067	Pde4b,Cacna2d1,Sri,Cacnb2,Calm1	24626,25399,683667,116600,24244
GO:0007200	0.0131501754898955	0.993554479123454	21	89	phospholipase C-activating G-protein coupled receptor signaling pathway	BP	13581	2067	Oprk1,Chrm3,Hrh1,Drd5,Gpr139,Casr,Gpr17,Adra1a,Ednrb,P2ry2,Npr3,Grpr,Oprm1,Grm1,Mlnr,Cysltr1,Gpr157,Slc9a3r1,P2ry1,C5ar2,Ptger3	29335,24260,24448,25195,293545,24247,767613,29412,50672,29597,25339,24938,25601,24414,252859,114099,313725,59114,25265,445269,24929
GO:0030154	0.0133270179760189	0.988450307104904	554	3052	cell differentiation	BP	13581	2067	Kif2a,Lrig2,Hspa9,Dcaf1,Eif4enif1,Dpysl5,Lifr,Gnao1,Wasf2,Nf1,Cbfa2t2,Creb3l2,Picalm,Psen1,Mdga2,Astn1,Exoc4,Nrcam,Raph1,Lingo1,Golga2,Mib1,Mbnl1,Pias1,Fndc3a,Tbc1d24,Rdx,Vezf1,Atg7,Myo9a,Bend6,Mtpn,Arhgap35,Zhx2,Map2,Spock1,Insr,Ercc3,Agfg1,Kcnq3,Wdr1,Cltc,Nfib,Wdr7,Spag9,Tenm3,Slc12a5,Lbh,Lrfn1,Pygo1,Rnf6,Stim1,Fasn,Abca5,Dscam,Trip4,Klhl1,Atp7a,Kat6a,Traf6,Sarm1,Tsc1,Tmf1,Arfgef1,Hdac4,Hmg20a,…	84391,310753,291671,315987,305468,65208,81680,50664,313024,24592,296293,362339,89816,29192,314180,304900,116654,497815,363239,315691,64528,307594,282635,300772,306022,287110,315655,287615,312647,171296,363212,79215,306400,314988,25595,306759,24954,291703,363266,29682,360950,54241,29227,66031,360600,306451,171373,683626,365222,691857,304271,361618,50671,286970,171119,315769,290426,24941,306571,311…
GO:0002793	0.0135590037005643	0.991178719106473	52	252	positive regulation of peptide secretion	BP	13581	2067	Atg7,Sptbn1,Doc2b,Scamp5,Abl2,Sri,Cd38,Il1rap,Casr,Cd274,Npy2r,Arf1,Adora1,Vps35,Stxbp5l,Xbp1,Wls,Adam9,Apbb1,Dhx9,Aacs,Sec24a,Ddx58,Hif1a,Cd84,Kif5b,Tnfsf15,Pex5l,Csf1r,Myrip,Myo18a,Mapk3,Gabbr1,Tgfb2,Tlr4,Hcar2,Ccr5,Ppard,Rab8b,Trpa1,Trpm2,Il1rl1,Tardbp,Ncl,Lif,Irs2,Tm7sf3,Tlr2,Lepr,Gper1,Pfkfb2,Igf1	312647,305614,81820,65171,304883,683667,25668,25466,24247,499342,66024,64310,29290,25479,288080,289754,362065,290834,29722,304859,65984,287275,297989,29560,501872,117550,252878,286937,307403,360034,360570,50689,81657,81809,29260,353250,117029,25682,266688,312896,294329,25556,298648,25135,60584,29376,297725,310553,24536,171104,24640,24482
GO:2000243	0.0138056298641274	0.993925949871982	17	58	positive regulation of reproductive process	BP	13581	2067	Insr,Ednrb,P2ry2,Lhfpl2,Shh,Eif4g3,Igf1r,Pde3a,Syde1,Inhba,Lfng,Oxtr,Runx1,P2ry1,Smurf2,Ptafr,Camk2b	24954,50672,29597,294643,29499,298573,25718,50678,362842,29200,170905,25342,50662,25265,303614,58949,24245
GO:0006904	0.0138381426702942	0.995013627015076	12	36	vesicle docking involved in exocytosis	BP	13581	2067	Exoc4,Exoc6b,Vps33a,Kcnb1,Vps11,Vps18,Ykt6,Rab10,Syde1,Rab8b,Exoc6,Scfd2	116654,500233,65081,25736,315600,296083,64351,50993,362842,266688,50556,498353
GO:2000736	0.0138447794473832	0.994569048816877	14	42	regulation of stem cell differentiation	BP	13581	2067	Hspa9,Lbh,Cdk12,Yap1,Rest,Sp7,Eif2ak2,Cdk13,Sox6,Esrrb,Tgfb2,N4bp2l2,Notch1,Tacstd2	291671,683626,192350,363014,83618,300260,54287,306998,293165,299210,81809,288416,25496,494343
GO:0050890	0.0139213601572862	0.990531627104586	65	289	cognition	BP	13581	2067	Nf1,Picalm,Psen1,Pias1,Oprk1,Ppt1,Slc12a5,Shank2,Slc24a2,Tmod2,Mecp2,Cntn2,Slc11a2,Abl2,Hrh1,Drd5,Shc3,Cacna1e,Pja2,Adcy3,Adora1,Cx3cr1,Creb1,Epm2a,Ccnd2,Nrg1,Grpr,Chrna7,Pak1,Hrh2,Ntrk2,Ptchd1,Apbb1,Pomk,Cln8,Ctnnd2,Hif1a,Dgki,Pak7,Kit,Shank1,Tanc1,Kcnk10,Brinp1,Esr2,Ntsr1,Itgb1,Slc8a3,Crtc1,Hmgcr,Trpm7,Adcy8,Jph3,Ddhd2,Magt1,Oxtr,Gmfb,S100b,Atp1a3,Tlr2,Nrxn2,Rcan2,Mapt,Syngap1,Igf1	24592,89816,29192,300772,29335,29411,171373,171093,84550,58814,29386,25356,25715,304883,24448,25195,114858,54234,192256,64508,29290,171056,81646,114005,64033,112400,24938,25302,29431,25461,25054,317517,29722,306549,306619,114028,29560,688705,311450,64030,78957,311055,65272,140610,25149,366274,24511,140448,684527,25675,679906,29241,307916,680971,116967,25342,81661,25742,24213,310553,116595,140666,…
GO:0050796	0.0139634693244209	0.991705747748386	37	156	regulation of insulin secretion	BP	13581	2067	Atg7,Doc2b,Rptor,Kcnb1,Sri,Cd38,Casr,Itpr2,Cacna1e,Rest,Stxbp5l,Efna5,Slc16a1,Aacs,Stxbp4,Hif1a,Kif5b,Myrip,Srebf1,Sstr5,Hmgcr,Hadh,Ppard,Trpa1,Trpm2,Cpt1a,Lrp5,Tardbp,Clock,Irs2,Tm7sf3,Myt1,Pde3b,Lepr,Gper1,Pfkfb2,Ptger3	312647,81820,287871,25736,683667,25668,24247,81678,54234,83618,288080,116683,25027,65984,303443,29560,117550,360034,78968,25354,25675,113965,25682,312896,294329,25757,293649,298648,60447,29376,297725,362291,29516,24536,171104,24640,24929
GO:0061640	0.0140333145385087	0.994206640621342	15	49	cytoskeleton-dependent cytokinesis	BP	13581	2067	Sptbn1,Usp8,Arf1,Myh10,Apc,Rasa1,Racgap1,Map9,Cit,Ank3,Pdcd6ip,Son,Snx33,Snx18,Nup62	305614,296121,64310,79433,24205,25676,315298,310544,83620,361833,501083,304092,315696,310097,65274
GO:0003025	0.0140540456268638	0.998515288403906	4	7	regulation of systemic arterial blood pressure by baroreceptor feedback	BP	13581	2067	Asic2,Adra1a,Chrna7,Nav2	25364,29412,25302,171563
GO:0042787	0.0142543569186324	0.992088159448467	30	115	protein ubiquitination involved in ubiquitin-dependent protein catabolic process	BP	13581	2067	Psen1,Taf1,Klhl25,Hecw1,Cul5,Trip12,Rnf43,Ube2z,Rnf139,Sufu,Abtb2,Bfar,Hecw2,Klhl15,Znrf2,Cul2,Rnf145,Trim67,Lats1,Arih2,Rnf14,Lnx1,Rnf165,Mylip,Kbtbd4,Rffl,Dtx3l,Smurf2,Rnf125,Trim58	29192,317256,293023,291209,64624,316575,303412,303478,315000,361769,171440,304709,316395,314111,362367,361258,287212,307938,308265,316005,619577,360926,307251,306825,311185,282844,498089,303614,361296,303167
GO:1904951	0.0143794178013605	0.989616981544429	87	442	positive regulation of establishment of protein localization	BP	13581	2067	Psen1,Atg7,Sptbn1,Doc2b,Mrgpre,Scamp5,Kcnb1,Nkap,Vps11,Dctn1,Abl2,Sri,Tgfbr1,Cd38,Il1rap,Casr,Cd274,Bmpr1a,Pik3r1,Oscp1,Arf1,Tpr,Ablim3,Edem1,Vps35,Shh,Nrg1,Stxbp5l,Smad4,Xbp1,Wls,Pak1,Adam9,Apbb1,Dhx9,Aacs,Atg13,Sec24a,Ddx58,Ank3,Hif1a,Acsl3,Oaz2,Gas6,Cd84,Sema5a,Sh3glb1,Arih2,Kif5b,Lrp1,Med1,Xpo4,Tlr3,Kcnn3,Tnfsf15,Csf1r,Myrip,Myo18a,Ugcg,Mapk3,Hsp90ab1,Ctdspl2,Tgfb2,Tlr4,Hcar2,Cdkl2,Wipf1,Plag…	29192,312647,305614,81820,404660,65171,25736,298342,315600,29167,304883,683667,29591,25668,25466,24247,499342,81507,25513,362595,64310,304862,307395,297504,25479,29499,112400,288080,50554,289754,362065,29431,290834,29722,304859,65984,362164,287275,297989,361833,29560,114024,501454,58935,501872,310207,292156,316005,117550,299858,497991,290280,364594,54263,252878,307403,360034,360570,83626,50689,30…
GO:0046580	0.0143951180804348	0.994120592772855	15	45	negative regulation of Ras protein signal transduction	BP	13581	2067	Nf1,Rasal2,Dlc1,Arhgap35,Abl2,Adra1a,Rasa1,Trim67,Rabgef1,Tgfb2,Itgb1,Dab2ip,Tnfaip1,Nup62,Syngap1	24592,304893,58834,306400,304883,29412,25676,307938,360797,81809,24511,192126,287543,65274,192117
GO:0021537	0.0144185229617051	0.990223627094339	64	274	telencephalon development	BP	13581	2067	Nf1,Psen1,Atg7,Insr,Nfib,Tsc1,Mecp2,Usp9x,Cntn2,Fgfr1,Cul5,Atic,Lrp6,Myh10,Phlpp1,Bcl2l1,Bcl2,Zbtb18,Cx3cr1,Ezh1,Shh,Nrg1,LOC103690024,Bcan,Ryk,Ntrk2,Pou3f2,Slit1,Kcna1,Numb,Hif1a,Zeb2,Ndel1,Igf1r,Fut10,Ext1,Srgap2,Phlpp2,Rtn4,Kif5b,Csnk2a1,Lrp1,Nrp1,Id2,Csf1r,Inhba,Lhx5,Adgrg1,Slc8a3,Ascl1,Gart,Dab2ip,Oxtr,Gli3,Dlx2,Six3,Sall1,Hsd17b7,Atp1a3,Cdh2,Tsku,Gng12,Dcx,Slc17a6	24592,29192,312647,24954,29227,60445,29386,363445,25356,79114,64624,81643,312781,79433,59265,24888,24224,64619,171056,303547,29499,112400,312703,25393,140585,25054,29588,65047,24520,29419,29560,311071,170845,25718,497619,299907,360840,498949,83765,117550,116549,299858,246331,25587,307403,29200,124451,260326,140448,64186,288259,192126,25342,140588,296499,78974,307740,29540,24213,83501,308843,11412…
GO:0032502	0.0145251029932088	0.987212882216443	816	4654	developmental process	BP	13581	2067	Kif2a,Lrig2,7-Mar,Prdm2,Hspa9,Dcaf1,Eif4enif1,Dpysl5,Lifr,Gnao1,Wasf2,Nf1,Cbfa2t2,Creb3l2,Zdhhc21,Picalm,Psen1,Mdga2,Astn1,Taf1,Exoc4,Nrcam,Raph1,Lingo1,Pcdh19,Golga2,Mib1,Mbnl1,Pias1,Dlc1,Btbd7,Fndc3a,Tbc1d24,Nsd1,Rdx,Gpam,Vezf1,Atg7,Myo9a,Stox2,Bend6,Mtpn,Upf2,Pofut1,Arhgap35,Mtm1,Sez6l,Zhx2,Map2,Spock1,Insr,Ercc3,Agfg1,Kcnq3,Wdr1,Cltc,Nfib,Ppt1,Wdr7,Spag9,Tenm3,Slc12a5,Tacr3,Lbh,Shank2,Mkln1,L…	84391,310753,311059,313678,291671,315987,305468,65208,81680,50664,313024,24592,296293,362339,298184,89816,29192,314180,304900,317256,116654,497815,363239,315691,317183,64528,307594,282635,300772,58834,362772,306022,287110,306764,315655,29653,287615,312647,171296,306459,363212,79215,361271,311551,306400,288762,304554,314988,25595,306759,24954,291703,363266,29682,360950,54241,29227,29411,66031,3606…
GO:0032270	0.0145724910448633	0.988114796337532	225	1226	positive regulation of cellular protein metabolic process	BP	13581	2067	Wbp2,Picalm,Psen1,Taf1,Madd,Golga2,Pias1,Dlc1,Rdx,Atg7,Usp13,Xiap,Oprk1,Insr,Map2k7,Fbxw11,Spag9,Tab2,Traf6,Fnip2,Arfgef1,Hdac4,Mecp2,Rptor,Angpt1,Mapk8ip3,Dnajc27,Cntn2,Slc11a2,Vps11,Abl2,Arrdc3,Map3k9,Yes1,Tgfbr1,Elp2,Tollip,Amer1,Senp2,Taok3,Bmpr1a,Eif4g2,Fgfr1,Ccnt1,Adra1a,Pik3r1,Ednrb,Rock2,Gab1,Rest,Cnep1r1,Vangl2,Tnik,Rassf5,Gprc5b,Tgfbr2,Dag1,Gdf11,Bcl2,Dcun1d3,Adora1,Eif5a2,Fgfr2,Fgfr3,E…	192645,89816,29192,317256,94193,64528,300772,58834,315655,312647,310306,63879,29335,24954,363855,303024,360600,308267,311245,310538,312915,363287,29386,287871,89807,302983,298859,25356,25715,315600,304883,309945,500690,24884,29591,307545,361677,501584,78973,304530,81507,361628,79114,315291,29412,25513,50672,25537,361388,83618,291914,289229,294917,54355,293546,81810,114489,29454,24224,309035,29290…
GO:0006349	0.0145900940106567	0.99664225691853	7	16	regulation of gene expression by genetic imprinting	BP	13581	2067	Mecp2,Pcgf3,Pcgf5,Prmt7,Zfp57,Dnmt3a,Arid4a	29386,305624,681178,361402,361783,444984,314205
GO:0045665	0.0146526342446652	0.990544833778118	51	211	negative regulation of neuron differentiation	BP	13581	2067	Lrig2,Eif4enif1,Psen1,Mib1,Zhx2,Spock1,Rnf6,Tsc1,Hmg20a,Mecp2,Cntn2,Rap1gap2,Ednrb,Rest,Nkx2-2,Thoc2,Gdf11,Shh,Ryk,Apbb1,Slit1,Cit,Notch3,Cntn4,Rtn4,Sema5a,Thy1,Lrp1,Med1,Pmp22,Nrp1,Id2,Itgb1,Spart,Ascl1,Dennd5a,Inppl1,Gfap,Ccr5,Dab2,Notch1,Trpc6,Gli3,Dlx2,Six3,Aatk,Ntm,Ulk2,Mag,Syngap1,Ptger3	310753,305468,29192,307594,314988,306759,304271,60445,315689,29386,25356,303298,50672,83618,366214,313308,29454,29499,140585,29722,65047,83620,56761,116658,83765,310207,24832,299858,497991,24660,246331,25587,24511,295053,64186,308942,65038,24387,117029,79128,25496,89823,140588,296499,78974,690853,50864,303206,29409,192117,24929
GO:0060322	0.0146920415800084	0.988470269296613	159	773	head development	BP	13581	2067	Gnao1,Nf1,Psen1,Taf1,Pcdh19,Dlc1,Atg7,Mtpn,Arhgap35,Sez6l,Insr,Nfib,Ppt1,Shank2,Klhl1,Atp7a,Kat6a,Tsc1,Slc6a11,Ncoa2,Mecp2,Usp9x,Ttbk1,Mapk8ip3,Maco1,Cntn2,Pafah1b2,Abl2,Fzd3,AABR07031756.1,Bmpr1a,Fgfr1,Cul5,Acat2,Unc5c,Kcnc4,Eml1,Atic,Lrp6,Tgfbr2,Myh10,Myo1d,Phlpp1,Bcl2l1,Bcl2,Zbtb18,Cx3cr1,Fgfr2,Zeb1,Fgfr3,Nf1x,Creb1,Ezh1,Shh,Selenop,Nrg1,Arid5b,LOC103690024,Csnk1e,Efna5,Bcan,Wls,Cnp,Srr,Arcn1,…	50664,24592,29192,317256,317183,58834,312647,79215,306400,304554,24954,29227,29411,171093,290426,24941,306571,60445,79213,83724,29386,363445,316229,302983,313618,25356,64189,304883,266715,24413,81507,79114,64624,308100,362049,684516,362783,81643,312781,81810,79433,25485,59265,24888,24224,64619,171056,25022,25705,84489,81524,81646,303547,29499,29360,112400,309728,312703,58822,116683,25393,362065,2…
GO:0021514	0.0148822916438489	0.996981559404067	6	14	ventral spinal cord interneuron differentiation	BP	13581	2067	Nkx2-2,Shh,Sufu,Ascl1,Gli3,Gli2	366214,29499,361769,64186,140588,304729
GO:0048523	0.0148866444561429	0.987005565739814	617	3529	negative regulation of cellular process	BP	13581	2067	Lrig2,7-Mar,Hspa9,Dcaf1,Eif4enif1,Lifr,Ubr1,Wasf2,Nf1,Cbfa2t2,Picalm,Psen1,Taf1,Rasal2,Syt11,Clip2,Lingo1,Madd,Golga2,Mib1,Pias1,Dlc1,Tbc1d24,Nsd1,Rdx,Gpam,Med13,Atg7,Sptbn1,Bend6,Mtpn,Xiap,Arhgap35,Mtm1,Zhx2,Oprk1,Map2,Spock1,Insr,Cltc,Nfib,Ppt1,Fbxw11,Galr1,Lbh,Shank2,Rnf6,Srgap1,Abca5,Dscam,Scamp5,Kdm5a,Ago1,Atp7a,Kat6a,Traf6,Slc24a2,Atf7,Gnai1,Tsc1,Fnip2,Rnf152,Bach1,Tmf1,Arfgef1,Erlin2,Ncoa2…	310753,311059,291671,315987,305468,81680,499877,313024,24592,296293,89816,29192,317256,304893,60568,29264,315691,94193,64528,307594,300772,58834,287110,306764,315655,29653,303403,312647,305614,363212,79215,63879,306400,288762,314988,29335,25595,306759,24954,54241,29227,29411,303024,50577,683626,171093,304271,314903,286970,171119,65171,312678,313594,24941,306571,311245,84550,315333,25686,60445,310…
GO:0060045	0.0149329119149751	0.996094601707311	8	19	positive regulation of cardiac muscle cell proliferation	BP	13581	2067	Bmpr1a,Fgfr1,Fgfr2,Nrg1,Ccnb1,Fgf2,Pim1,Notch1	81507,79114,25022,112400,25203,54250,24649,25496
GO:0021633	0.0151190619563991	1	2	2	optic nerve structural organization	BP	13581	2067	Kcna2,Pax2	25468,293992
GO:2000179	0.0151830839794233	0.993475087639284	16	52	positive regulation of neural precursor cell proliferation	BP	13581	2067	Fzd3,Cx3cr1,Shh,Hif1a,Mapk8,Lhx5,Adgrg1,Rsu1,Fgf2,Ascl1,Notch1,Tf,Gli3,Gli2,Sox10,Igf1	266715,171056,29499,29560,116554,124451,260326,680419,54250,64186,25496,24825,140588,304729,29361,24482
GO:0000187	0.0152436806521751	0.991802076162096	27	100	activation of MAPK activity	BP	13581	2067	Madd,Insr,Map2k7,Spag9,Mapk8ip3,Map3k9,Gab1,Nrg1,Chrna7,Grm1,Thbs1,Fgd4,Kit,Tgfa,Lpar2,Mapk3,Map3k2,Mul1,Tlr4,Dab2ip,Ntrk3,Ghr,Dab2,Tf,Map3k5,Itga1,Igf1	94193,24954,363855,360600,302983,500690,361388,112400,25302,24414,445442,246174,64030,24827,498609,50689,171492,298576,29260,192126,29613,25235,79128,24825,365057,25118,24482
GO:0035307	0.0152928087802661	0.994654880473045	11	34	positive regulation of protein dephosphorylation	BP	13581	2067	Dlc1,Cnep1r1,Adora1,Smpd1,Ppp1r16b,Slc39a10,Ptpa,Hsp90ab1,LOC103694903,Calm1,Itga1	58834,291914,29290,308909,680616,363229,362102,301252,24672,24244,25118
GO:0030902	0.0154549445757001	0.990525417305732	41	165	hindbrain development	BP	13581	2067	Dlc1,Atg7,Mtpn,Sez6l,Insr,Nfib,Klhl1,Atp7a,Ncoa2,Mecp2,Usp9x,Abl2,Cul5,Atic,Lrp6,Myh10,Bcl2,Zbtb18,Nf1x,Shh,Wls,Arcn1,Pak1,Sdf4,Ctnna2,Igf1r,Slc4a7,Esr2,Lhx5,Tgfb2,Itgb1,Fgf2,Ascl1,Gart,Sema4c,Samd4b,Gli2,Ntm,Fzd4,Sez6l2,Igf1	58834,312647,79215,304554,24954,29227,290426,24941,83724,29386,363445,304883,64624,81643,312781,79433,24224,64619,81524,29499,362065,300674,29431,155173,297357,25718,117955,25149,124451,81809,24511,54250,64186,288259,301346,308473,304729,50864,64558,308988,24482
GO:0051240	0.0154796092940012	0.987194421315511	260	1395	positive regulation of multicellular organismal process	BP	13581	2067	Nf1,Cbfa2t2,Picalm,Psen1,Golga2,Tbc1d24,Gpam,Atg7,Sptbn1,Bend6,Mtpn,Arhgap35,Mtm1,Chrm3,Spag9,Tenm3,Galr1,Tacr3,Lbh,Stim1,Dscam,Scamp5,Pde4b,Traf6,Tmf1,Ece1,Mecp2,Angpt1,Mapk8ip3,Nkap,Slitrk2,Abl2,Fzd3,Tcf12,Hrh1,Tmem106b,AABR07031756.1,Tgfbr1,Nploc4,Cd38,Il1rap,Vamp7,Casr,Cd274,Asic2,Bmpr1a,Eif4g2,Fgfr1,Arsb,Yap1,Fbxw8,Adra1a,Pik3r1,Npy2r,Ednrb,Arf1,Rock2,Acat2,Lrrn1,Il1rapl1,Tenm4,Hyal1,Tnik,Nk…	24592,296293,89816,29192,64528,287110,29653,312647,305614,363212,79215,306400,288762,24260,360600,306451,50577,24808,683626,361618,171119,65171,24626,311245,114206,94204,29386,89807,302983,298342,309349,304883,266715,25720,24448,312132,24413,29591,140639,25668,25466,85491,24247,499342,25364,81507,361628,79114,25227,363014,304522,29412,25513,66024,50672,64310,25537,308100,500280,317553,308831,3671…
GO:0090611	0.0155552649460144	0.999271978329603	3	4	ubiquitin-independent protein catabolic process via the multivesicular body sorting pathway	BP	13581	2067	Pdcd6ip,Vps4a,Vps4b	501083,246772,360834
GO:0071372	0.0155829384143989	0.995758512991536	8	21	cellular response to follicle-stimulating hormone stimulus	BP	13581	2067	Gclm,Efna5,Gclc,Pgr,Inhba,LOC103694903,Notch1,Tf	29739,116683,25283,25154,29200,24672,25496,24825
GO:0071361	0.01565394750604	0.995680411431299	8	22	cellular response to ethanol	BP	13581	2067	Adcy7,Itpr2,Glra3,Dnmt3a,Sod2,L1cam,Tp53inp1,LOC103694903	84420,81678,114516,444984,24787,50687,297822,24672
GO:0060363	0.0157729339494793	0.997371062901619	5	11	cranial suture morphogenesis	BP	13581	2067	Fgfr2,Insig1,Tgfb2,Gli3,Igf1	25022,64194,81809,140588,24482
GO:0051350	0.0159515001816936	0.996036370302829	7	19	negative regulation of lyase activity	BP	13581	2067	Galr1,Npr3,Oprm1,Akap9,Mtrr,Gabbr1,P2ry13	50577,25339,25601,246150,290947,81657,310444
GO:0007186	0.0160061013482778	0.987898686122338	112	632	G-protein coupled receptor signaling pathway	BP	13581	2067	Gnao1,Plcl1,Oprk1,Chrm3,Insr,Galr1,Tacr3,Mrgpre,Gnai1,Gpr165,Ece1,Tmod2,Adcyap1r1,Gnaz,Cntn2,Fzd3,Arrdc3,Hrh1,Igf2r,Drd5,Gpr139,Gabrg1,Casr,Adipor2,Cul5,Prokr2,Gpr17,Adra1a,Npy2r,Ednrb,Adcy3,Glra3,Lgr5,Gpr101,Gprc5b,P2ry2,Adora1,Cx3cr1,Npffr1,Gpr37,Vps35,Npr3,Pgr15l,Grpr,Gpr75,Syp,Gpr135,Bcar1,Oprm1,Hrh2,Arhgef12,Grm1,Rorb,Dgki,Mlnr,Prlhr,Ywhab,Slc12a2,Gpr61,Lrp1,Grk5,Cysltr1,Gna13,Lpar2,Gpr157,R…	50664,84587,29335,24260,24954,50577,24808,404660,25686,296866,94204,58814,24167,25740,25356,266715,309945,24448,25151,25195,293545,140674,24247,312670,64624,192649,767613,29412,66024,50672,64508,114516,299802,317608,293546,29597,29290,171056,64107,117549,25479,25339,296867,24938,498434,24804,314213,25414,25601,25461,367072,24414,309288,688705,252859,246075,56011,83629,310780,299858,59075,114099,3…
GO:0007265	0.0160752707119212	0.988975452791723	66	279	Ras protein signal transduction	BP	13581	2067	Shoc2,Wasf2,Nf1,Rasal2,Madd,Dlc1,Arhgap35,Srgap1,Usp8,Arfgef1,Ralgps2,Abl2,Shc3,Gbf1,Gpr17,Adra1a,Rock2,Vangl2,Rasgrf1,Cdh13,Nras,Rasa1,Nrg1,Rap1b,Synj2bp,Rala,Pak1,Ntrk2,Arhgef12,Dgki,Plekhg1,Pak7,Fgd4,Notch2,Shtn1,Arhgdia,Trim67,Als2,Gna13,Arfgef2,Rabgef1,Nrp1,Lpar2,Rit1,Adgrg1,Tgfb2,Itgb1,Rsu1,Rasgrp3,Arhgef11,Dab2ip,Abca1,Csf1,Ntrk3,Tnfaip1,Psd2,Erbb2,Prex2,Arhgef6,Aatk,Fgd6,Nup62,Cdh2,Syngap…	309548,313024,24592,304893,94193,58834,306400,314903,296121,312915,304887,304883,114858,309451,767613,29412,25537,289229,192213,192248,24605,25676,112400,171337,64531,81757,29431,25054,367072,688705,679812,311450,246174,29492,292139,360678,307938,363235,303634,296380,360797,246331,498609,499652,260326,81809,24511,680419,313874,78966,192126,313210,78965,29613,287543,307500,24337,312912,363509,6908…
GO:0050789	0.0162007356146352	0.985723286271179	1276	7623	regulation of biological process	BP	13581	2067	Wdfy1,Bace1,Shoc2,Lpgat1,Lrig2,7-Mar,Prdm2,Hspa9,Dcaf1,Eif4enif1,Lifr,Ubr1,Gnao1,Klhl42,Wasf2,Wbp2,Nf1,Cbfa2t2,Creb3l2,Picalm,Psen1,Taf1,Exoc4,Nrcam,Rasal2,Raph1,Syt11,Sp4,Zfp799,Sdc3,Clip2,Sel1l,Rab2b,Lingo1,Madd,Napb,RGD1359108,Cdc42bpb,Golga2,Mib1,Mbnl1,Pias1,Rims3,Dlc1,Cacng2,Btbd7,Fam168a,Tbc1d24,Nsd1,Rdx,Gpam,Zdhhc17,Med13,Vezf1,Atg7,Usp13,Elovl5,Sptbn1,Myo9a,Plcl1,Kif1b,Bend6,Rab3c,Mtpn,Xi…	301549,29392,309548,679692,310753,311059,313678,291671,315987,305468,81680,499877,50664,500367,313024,192645,24592,296293,362339,89816,29192,317256,116654,497815,304893,363239,60568,25162,494339,116673,29264,314352,305853,315691,94193,499903,313155,113960,64528,307594,282635,300772,65025,58834,84347,362772,361614,287110,306764,315655,29653,366889,303403,287615,312647,310306,171400,305614,171296,8…
GO:0043406	0.0162550931309617	0.989471183280051	50	213	positive regulation of MAP kinase activity	BP	13581	2067	Psen1,Madd,Insr,Map2k7,Spag9,Traf6,Mapk8ip3,Map3k9,Tgfbr1,Taok3,Fgfr1,Gab1,Vangl2,Tnik,Adora1,Eif2ak2,Nrg1,Chrna7,Taok1,Pak1,Adam9,Ntrk2,Fzd10,Grm1,Thbs1,Edn3,Zeb2,Fgd4,Kit,Ywhab,Map3k4,Taok2,Tgfa,Lpar2,Map3k13,Mapk3,Map3k2,Mul1,Tlr4,Fgf2,Dab2ip,Ntrk3,Ghr,Dab2,Erbb2,Tf,Map3k5,Fzd4,Itga1,Igf1	29192,94193,24954,363855,360600,311245,302983,500690,29591,304530,79114,361388,289229,294917,29290,54287,112400,25302,286993,29431,290834,25054,363913,24414,445442,366270,311071,246174,64030,56011,308106,64666,24827,498609,303823,50689,171492,298576,29260,54250,192126,29613,25235,79128,24337,24825,365057,64558,25118,24482
GO:0048521	0.0163511860307564	0.99572212661569	7	23	negative regulation of behavior	BP	13581	2067	Napepld,Arrdc3,Npy2r,Adora1,Esr2,Lepr,Ptger3	296757,309945,66024,29290,25149,24536,24929
GO:0001976	0.016415338055588	0.995838877562573	7	20	neurological system process involved in regulation of systemic arterial blood pressure	BP	13581	2067	Mecp2,Asic2,Adra1a,Chrna7,Sod2,Rps6ka2,Nav2	29386,25364,29412,25302,24787,117269,171563
GO:0048278	0.0164518301215838	0.99300925720048	15	52	vesicle docking	BP	13581	2067	Exoc4,Exoc6b,Vps33a,Kcnb1,Vps11,Vps18,Stx17,Ykt6,Rab10,Syde1,Rab8b,Exoc6,Scfd2,Uso1,Bves	116654,500233,65081,25736,315600,296083,252853,64351,50993,362842,266688,50556,498353,56042,365603
GO:0007033	0.0165783834555887	0.990513554016741	31	131	vacuole organization	BP	13581	2067	Psen1,Atg7,Mtm1,Ppt1,Ubxn2a,Vps33a,Vps11,Tmem106b,Tpp1,Lrsam1,Atg4b,Clvs1,Arf1,Wdr45b,Vps35,Vps18,Atg4c,Atg13,Cln8,Stx17,Sec22b,Ubqln1,Rb1cc1,Ubxn2b,Sh3glb1,Ctsd,Tp53inp1,Rab39a,Abca1,Gaa,Man2a1	29192,312647,288762,29411,685859,65081,315600,312132,83534,311866,316640,366311,64310,360682,25479,296083,313391,362164,306619,252853,310710,114590,312927,312965,292156,171293,297822,315668,313210,367562,25478
GO:0008610	0.0166449997185713	0.987974216341716	83	440	lipid biosynthetic process	BP	13581	2067	Lpgat1,Pign,Acaca,Gpam,Atg7,Elovl5,Fasn,Sc5d,Cers4,Erlin2,Stard4,Agps,Inpp4a,Serinc1,Hrh1,Ptdss1,Fads2,AABR07031756.1,Mvk,St8sia4,Sptlc2,Pik3r1,Acat2,Scd,Rest,Cnep1r1,Creb1,Sgms2,Degs1,Fads1,Prkaa2,Pla2g4a,Insig1,Smpd1,St8sia6,Cyp51,Acsl3,Igf1r,Pld1,Wdtc1,Ptdss2,Mboat2,Scd2,LOC108348175,Sh3glb1,Med1,Fa2h,Samd8,Ugcg,Srebf1,Acsl6,Elovl7,Pigt,Agmo,Fgf2,Slc45a3,Fitm2,Serinc5,Hmgcr,Inppl1,Dhdds,St6gal…	679692,309051,60581,29653,312647,171400,50671,114100,304208,290823,291699,84114,80849,294421,24448,314553,83512,24413,81727,116696,366697,25513,308100,246074,83618,291914,81646,310849,58970,84575,78975,24653,64194,308909,291325,25427,114024,25718,25096,313020,293620,313997,83792,499022,292156,497991,307855,305684,83626,78968,117243,361895,296360,362732,54250,304785,311617,170907,25675,65038,29854…
GO:0008654	0.0167456060754346	0.99038431845999	31	136	phospholipid biosynthetic process	BP	13581	2067	Pign,Gpam,Inpp4a,Serinc1,Ptdss1,Mvk,Sptlc2,Pik3r1,Sgms2,Acsl3,Pld1,Ptdss2,Mboat2,Sh3glb1,Samd8,Acsl6,Pigt,Fgf2,Fitm2,Serinc5,Hmgcr,Inppl1,Ppard,Pigs,Far1,Pigq,Piga,Pcyt1a,Idh1,Fgf7,Mvd	309051,29653,80849,294421,314553,81727,366697,25513,310849,114024,25096,293620,313997,292156,305684,117243,296360,54250,311617,170907,25675,65038,25682,303277,293173,287159,363464,140544,24479,29348,81726
GO:0001698	0.0167596787965645	0.999548592749537	2	3	gastrin-induced gastric acid secretion	BP	13581	2067	Hrh2,Ptger3	25461,24929
GO:0007166	0.0168550832551429	0.985724159313509	343	1864	cell surface receptor signaling pathway	BP	13581	2067	Lrig2,Lifr,Nf1,Cbfa2t2,Psen1,Sel1l,Madd,Mib1,Cacng2,Tbc1d24,Sptbn1,Bend6,Xiap,Pofut1,Insr,Tubgcp2,Pygo1,Pde4b,Traf6,Tsc1,Mpp2,Adcyap1r1,Mecp2,Usp9x,Angpt1,Lims1,Trps1,Cdk14,Kcnb1,Nkap,Cntn2,Apc2,Epha10,Abl2,Fzd3,Hhip,Igf2r,Yes1,Gclm,Shc3,Tgfbr1,Cd38,Il1rap,Adipor2,Ncstn,Cd274,Nfatc2,Amer1,Senp2,Bmpr1a,Itgb8,Cpne3,Fgfr1,Yap1,Hif1an,Itpr2,Pik3r1,Pag1,Ddr1,Npy2r,Rock2,Gab1,Ppp2r3a,Unc5c,Glra3,Vangl2…	310753,81680,24592,296293,29192,314352,94193,307594,84347,287110,305614,363212,63879,311551,24954,309098,691857,24626,311245,60445,85275,24167,29386,363445,89807,499443,299897,362316,25736,298342,25356,299611,298528,304883,266715,291936,25151,24884,29739,114858,29591,25668,25466,312670,289231,499342,311658,501584,78973,81507,362800,313087,79114,363014,309434,81678,25513,64019,25678,66024,25537,36…
GO:0036473	0.0168732305658005	0.991907039586995	19	74	cell death in response to oxidative stress	BP	13581	2067	Tbc1d24,Atg7,Tsc1,Bcl2,Gpr37,Hif1a,Ubqln1,Pdk1,Sod2,Fzd1,Tlr4,Gskip,Trpm2,Pde8a,Psap,Ralbp1,Map3k5,Pycr1,Mapt	287110,312647,60445,24224,117549,29560,114590,116551,24787,58868,29260,362778,294329,308776,25524,84014,365057,287877,29477
GO:0050770	0.0169144258275156	0.989435559218343	44	164	regulation of axonogenesis	BP	13581	2067	Psen1,Golga2,Arhgap35,Map2,Rnf6,Dscam,Cntn2,Eif4g2,Ssh2,Omg,Slitrk1,Nrg1,Efna5,Pak1,Ryk,Ntrk2,Pou3f2,Slit1,Sema4d,Zeb2,Ndel1,Ust,Shtn1,Rtn4,Sema5a,Limk1,Thy1,Nrp1,Trak1,Xk,L1cam,Spart,Kif13b,Ccr5,Ntrk3,Amigo1,Aatk,Ache,Ulk2,Mag,Cdh2,Dcx,Mapt,Syngap1	29192,64528,306400,25595,304271,171119,25356,361628,303342,450224,306147,112400,116683,29431,140585,25054,29588,65047,306790,311071,170845,361450,292139,83765,310207,65172,24832,246331,316085,497078,50687,295053,305967,117029,29613,295365,690853,83817,303206,29409,83501,84394,29477,192117
GO:0021895	0.017037523480339	0.995776233843151	7	18	cerebral cortex neuron differentiation	BP	13581	2067	Psen1,Cntn2,LOC103690024,Chd5,Ascl1,Dlx2,RGD1563888	29192,25356,312703,691589,64186,296499,360692
GO:0009914	0.0171303993303159	0.988197814132284	64	315	hormone transport	BP	13581	2067	Madd,Atg7,Oprk1,Doc2b,Galr1,Abcc2,Tmf1,Rptor,Kcnb1,Rab11fip2,Sri,Cd38,Vamp7,Casr,Fgfr1,Itpr2,Cacna1e,Rest,Adora1,Creb1,Nrg1,Stxbp5l,Smad4,Efna5,Slc16a1,Aacs,Acvr2b,Stxbp4,Edn3,Hif1a,Pclo,Kif5b,Pex5l,Myrip,Srebf1,Inhba,Sstr5,Gabbr1,Hcar2,Smad2,Hmgcr,Hadh,Ppard,Rab8b,Dab2,Trpa1,Trpm2,Cpt1a,Runx1,Lrp5,Tardbp,P2ry1,Clock,Lif,Fzd4,Irs2,Tm7sf3,Myt1,Pde3b,Lepr,Nell2,Gper1,Pfkfb2,Ptger3	94193,312647,29335,81820,50577,25303,114206,287871,25736,308003,683667,25668,85491,24247,79114,81678,54234,83618,29290,81646,112400,288080,50554,116683,25027,65984,25366,303443,366270,29560,56768,117550,286937,360034,78968,29200,25354,81657,353250,29357,25675,113965,25682,266688,79128,312896,294329,25757,50662,293649,298648,25265,60447,60584,64558,29376,297725,362291,29516,24536,81734,171104,2464…
GO:0046467	0.0171459849720216	0.991185338358308	22	97	membrane lipid biosynthetic process	BP	13581	2067	Pign,Atg7,Elovl5,Cers4,St8sia4,Sptlc2,Sgms2,Degs1,Smpd1,St8sia6,Samd8,Ugcg,Elovl7,Pigt,St6galnac5,Ugt8,Pigs,Pigq,Piga,Kdsr,Gal3st4,Ggta1	309051,312647,171400,304208,116696,366697,310849,58970,308909,291325,305684,83626,361895,296360,365984,50555,303277,287159,363464,360833,498166,246766
GO:0048070	0.0172962838287028	0.996270699686349	6	15	regulation of developmental pigmentation	BP	13581	2067	Vps33a,Bcl2,Edn3,Zeb2,Kit,Bcl2l11	65081,24224,366270,311071,64030,64547
GO:0048511	0.0173754183201889	0.987770079163912	72	344	rhythmic process	BP	13581	2067	Oprk1,Fbxw11,Kdm5a,Top1,Ncoa2,Ermp1,Angpt1,Sp1,Kcna2,AABR07031756.1,Kcnh7,Tyms,Prokr2,Npy2r,Rock2,Bhlhe40,Phlpp1,Bcl2l1,Bcl2,Adora1,Creb1,Ccnd2,Nampt,Fbxl21,Enpp2,Prkaa2,Csnk1e,Smad4,Chrna7,Pla2g4a,Oprm1,Ntrk2,Dhx9,Bmpr1b,Syncrip,Rorb,Pgr,Rai1,Ppara,Csnk1d,Igf1r,Kit,Mapk8,Csnk2a1,Ctnna1,Gfpt1,Slit3,Gpr157,Id2,Sin3a,Esr2,Srebf1,Inhba,Crtc1,Mmp14,Ntrk3,Lfng,Erbb2,Trpm2,Oxtr,Runx1,Six3,Clock,Fzd4,Er…	29335,303024,312678,64550,83724,373544,89807,24790,25468,24413,170739,29261,192649,66024,25537,79431,59265,24888,24224,29290,81646,64033,297508,306750,84050,78975,58822,50554,25302,24653,25601,25054,304859,310914,363113,309288,25154,303188,25747,64462,25718,64030,116554,116549,307505,297417,83467,313725,25587,363067,25149,78968,29200,684527,81707,29613,170905,24337,294329,25342,50662,78974,60447,…
GO:0010822	0.017405224538332	0.990479779068799	26	119	positive regulation of mitochondrion organization	BP	13581	2067	Mrgpre,Nkap,Vps11,Oscp1,Ablim3,Bmf,Vps35,Nrg1,Atg13,Moap1,Hif1a,Sh3glb1,Arih2,5-Mar,Kcnn3,Ugcg,Mul1,Cdkl2,Plagl2,Ddhd2,Zdhhc8,Zfp13,Fam20b,Bcl2l11,Wdr35,Gper1	404660,298342,315600,362595,307395,246142,25479,112400,362164,299261,29560,292156,316005,294079,54263,83626,298576,305242,296281,680971,303796,287095,304885,64547,503018,171104
GO:0048368	0.0174121729969899	0.996902962865849	5	12	lateral mesoderm development	BP	13581	2067	Bmpr1a,Fgfr1,Yap1,Shh,Smad2	81507,79114,363014,29499,29357
GO:0050708	0.0174947419664526	0.987523593432026	77	377	regulation of protein secretion	BP	13581	2067	Syt11,Madd,Gpam,Atg7,Sptbn1,Doc2b,Scamp5,Traf6,Rptor,Angpt1,Kcnb1,Abl2,Sri,Cd38,Il1rap,Casr,Cd274,Llgl1,Itpr2,Cacna1e,Arf1,Rest,Vps35,Stxbp5l,Tmbim6,Xbp1,Efna5,Wls,Adam9,Slc16a1,Oprm1,Apbb1,Dhx9,Aacs,Sec24a,Ddx58,Stxbp4,Hif1a,Gas6,Cd84,Kif5b,Rabgef1,Tnfsf15,Arfip1,Csf1r,Myrip,Myo18a,Srebf1,Mapk3,Btn1a1,Sstr5,Tgfb2,Tlr4,Hcar2,Hmgcr,Ccr5,Hadh,Ppard,Trpa1,Trpm2,Il1rl1,Cpt1a,Lrp5,Tardbp,Ncl,Clock,Irs…	60568,94193,29653,312647,305614,81820,65171,311245,287871,89807,25736,304883,683667,25668,25466,24247,499342,54265,81678,54234,64310,83618,25479,288080,24822,289754,116683,362065,290834,25027,25601,29722,304859,65984,287275,297989,303443,29560,58935,501872,117550,360797,252878,60382,307403,360034,360570,78968,50689,306956,25354,81809,29260,353250,25675,117029,113965,25682,312896,294329,25556,2575…
GO:0048518	0.0177826802758211	0.984314444412085	759	4421	positive regulation of biological process	BP	13581	2067	Wdfy1,Shoc2,Lpgat1,Lrig2,Prdm2,Lifr,Wasf2,Wbp2,Nf1,Cbfa2t2,Creb3l2,Picalm,Psen1,Taf1,Exoc4,Syt11,Rab2b,Madd,RGD1359108,Golga2,Mib1,Pias1,Dlc1,Fam168a,Tbc1d24,Nsd1,Rdx,Gpam,Zdhhc17,Med13,Vezf1,Atg7,Usp13,Elovl5,Sptbn1,Kif1b,Bend6,Mtpn,Xiap,Arhgap35,Mtm1,Oprk1,Doc2b,Chrm3,Insr,Ercc3,Wdr1,Nfib,Ppt1,Map2k7,Med12l,Fbxw11,Spag9,Tenm3,Galr1,Tacr3,Lbh,Shank2,Mrgpre,Pygo1,Rnf6,Stim1,Dscam,Srpk1,Scamp5,Tri…	301549,309548,679692,310753,313678,81680,313024,192645,24592,296293,362339,89816,29192,317256,116654,60568,305853,94193,313155,64528,307594,300772,58834,361614,287110,306764,315655,29653,366889,303403,287615,312647,310306,171400,305614,117548,363212,79215,63879,306400,288762,29335,81820,24260,24954,291703,360950,29227,29411,363855,690752,303024,360600,306451,50577,24808,683626,171093,404660,69185…
GO:1903829	0.017864726288162	0.987530920564827	68	329	positive regulation of cellular protein localization	BP	13581	2067	Lrig2,Psen1,Syt11,Rdx,Sptbn1,Mrgpre,Gnai1,Kcnb1,Nkap,Vps11,Dctn1,Rab11fip2,Tgfbr1,Bmpr1a,Dpp6,Pik3r1,Oscp1,Tpr,Ablim3,Edem1,Apc,Gnl3l,Shh,Nrg1,Pls1,Smad4,Xbp1,Synj2bp,Pak1,Atg13,Ddx58,Ank3,Acsl3,Oaz2,Gas6,Rtn4,Sema5a,Sh3glb1,Arih2,Kif5b,Lrp1,Med1,Xpo4,Tlr3,Kcnn3,Eif2ak3,Ugcg,Hsp90ab1,Ctdspl2,Tgfb2,Itgb1,Tlr4,Cdkl2,Wipf1,Plagl2,Dab2,Erbb2,Snx33,Gli3,Zdhhc8,Lif,Dtx3l,Fam20b,Nup62,Tlr2,Gper1,Mapt,Ig…	310753,29192,60568,315655,305614,404660,25686,25736,298342,315600,29167,308003,29591,81507,29272,25513,362595,304862,307395,297504,24205,100034253,29499,112400,315926,50554,289754,64531,29431,362164,297989,361833,114024,501454,58935,83765,310207,292156,316005,117550,299858,497991,290280,364594,54263,29702,83626,301252,311368,81809,24511,29260,305242,117538,296281,79128,24337,315696,140588,303796,…
GO:0010523	0.0179531494650805	0.995877075510303	6	18	negative regulation of calcium ion transport into cytosol	BP	13581	2067	Sri,Bcl2,Tmbim6,Ntsr1,Tgfb2,Calm1	683667,24224,24822,366274,81809,24244
GO:0007612	0.018226588985371	0.988784009439609	40	157	learning	BP	13581	2067	Nf1,Pias1,Oprk1,Ppt1,Slc12a5,Shank2,Slc24a2,Mecp2,Cntn2,Abl2,Hrh1,Drd5,Cacna1e,Adcy3,Creb1,Epm2a,Chrna7,Pak1,Hrh2,Ntrk2,Apbb1,Cln8,Ctnnd2,Hif1a,Dgki,Pak7,Kit,Shank1,Tanc1,Ntsr1,Itgb1,Slc8a3,Hmgcr,Jph3,Ddhd2,Gmfb,Atp1a3,Tlr2,Nrxn2,Syngap1	24592,300772,29335,29411,171373,171093,84550,29386,25356,304883,24448,25195,54234,64508,81646,114005,25302,29431,25461,25054,29722,306619,114028,29560,688705,311450,64030,78957,311055,366274,24511,140448,25675,307916,680971,81661,24213,310553,116595,192117
GO:0032268	0.0183568683041109	0.984402305995099	346	1954	regulation of cellular protein metabolic process	BP	13581	2067	Lrig2,Eif4enif1,Wbp2,Nf1,Picalm,Psen1,Taf1,Madd,Golga2,Pias1,Dlc1,Tbc1d24,Nsd1,Rdx,Atg7,Usp13,Plcl1,Xiap,Mtm1,Oprk1,Spock1,Ctif,Insr,Map2k7,Fbxw11,Spag9,Kdm5a,Ago1,Tab2,Traf6,Ubxn2a,Tsc1,Fnip2,Klhl25,Tmf1,Arfgef1,Ece1,Hdac4,Hmg20a,Mecp2,Rptor,Angpt1,Mapk8ip3,Dnajc27,Spred2,Cntn2,Slc11a2,Cdk12,Vps11,Supt6h,Ago2,Abl2,Arrdc3,Map3k9,Yes1,Drd5,Tgfbr1,Elp2,Usp25,Tollip,Pm20d2,Tyms,Mvk,Amer1,Senp2,Taok3…	310753,305468,192645,24592,89816,29192,317256,94193,64528,300772,58834,287110,306764,315655,312647,310306,84587,63879,288762,29335,306759,364900,24954,363855,303024,360600,312678,313594,308267,311245,685859,60445,310538,293023,114206,312915,94204,363287,315689,29386,287871,89807,302983,298859,305539,25356,25715,192350,315600,303281,59117,304883,309945,500690,24884,25195,29591,307545,304150,361677…
GO:0021885	0.0185803462600587	0.991158482958822	19	63	forebrain cell migration	BP	13581	2067	Psen1,Cntn2,Fgfr1,Cul5,Lrp6,Cx3cr1,Nrg1,LOC103690024,Pou3f2,Slit1,Ndel1,Fut10,Srgap2,Rtn4,Nrp1,Adgrg1,Dab2ip,Gli3,Dcx	29192,25356,79114,64624,312781,171056,112400,312703,29588,65047,170845,497619,360840,83765,246331,260326,192126,140588,84394
GO:0017038	0.0187241353438308	0.987219868266604	60	283	protein import	BP	13581	2067	Kpna3,Nf1,Psen1,Sptbn1,Fbxw11,Angpt1,Ipo9,Pom121,Apc2,Sri,Tgfbr1,Bmpr1a,Pik3r1,Tpr,Pex14,Pex26,Dag1,Tomm40l,Ipo7,Shh,LOC103690024,Smad4,Xbp1,Sufu,Nup155,Ddx58,Gas6,Nup58,Wwtr1,Sema5a,Med1,Tlr3,Pex5l,Nolc1,Fzd1,Hsp90ab1,Tgfb2,Tlr4,Tob1,Cse1l,Kpna1,LOC103694903,Dab2ip,Tnpo1,Ikbkg,Rab8b,Slc9a3r1,Txnip,Nup214,Dab2,Snx33,Gli3,Six3,Litaf,AABR07044962.1,Kpna2,Tnpo3,Nup62,Tlr2,Igf1	361055,24592,29192,305614,303024,89807,304817,113975,299611,683667,29591,81507,25513,304862,64460,297570,114489,304971,308939,29499,312703,50554,289754,361769,117021,297989,58935,245922,295062,310207,497991,364594,286937,64896,58868,301252,81809,29260,170842,362273,288064,24672,192126,309126,309295,266688,59114,117514,296634,79128,315696,140588,78974,65161,294429,85245,296954,65274,310553,24482
GO:0031399	0.0188072778248406	0.984359530942175	259	1410	regulation of protein modification process	BP	13581	2067	Wbp2,Nf1,Psen1,Taf1,Madd,Golga2,Pias1,Dlc1,Tbc1d24,Nsd1,Atg7,Plcl1,Xiap,Oprk1,Insr,Map2k7,Spag9,Kdm5a,Tab2,Traf6,Ubxn2a,Tsc1,Fnip2,Arfgef1,Ece1,Hdac4,Hmg20a,Mecp2,Rptor,Angpt1,Mapk8ip3,Dnajc27,Spred2,Cdk12,Supt6h,Abl2,Arrdc3,Map3k9,Yes1,Drd5,Tgfbr1,Tollip,Amer1,Senp2,Taok3,Bmpr1a,Fgfr1,Ccnt1,Adra1a,Pik3r1,Ednrb,Rock2,Gab1,Cnep1r1,Vangl2,Tnik,Rassf5,Gprc5b,Lrp6,Tgfbr2,Dag1,Trip12,Phlpp1,Gdf11,Bcl2…	192645,24592,29192,317256,94193,64528,300772,58834,287110,306764,312647,84587,63879,29335,24954,363855,360600,312678,308267,311245,685859,60445,310538,312915,94204,363287,315689,29386,287871,89807,302983,298859,305539,192350,303281,304883,309945,500690,24884,25195,29591,361677,501584,78973,304530,81507,79114,315291,29412,25513,50672,25537,361388,291914,289229,294917,54355,293546,312781,81810,1144…
GO:0021543	0.0188300344259317	0.987873769461378	47	196	pallium development	BP	13581	2067	Nf1,Psen1,Atg7,Insr,Tsc1,Mecp2,Usp9x,Fgfr1,Cul5,Atic,Lrp6,Phlpp1,Bcl2l1,Bcl2,Zbtb18,Cx3cr1,Ezh1,LOC103690024,Bcan,Ntrk2,Pou3f2,Kcna1,Hif1a,Zeb2,Ndel1,Igf1r,Fut10,Srgap2,Phlpp2,Rtn4,Kif5b,Csnk2a1,Lrp1,Nrp1,Lhx5,Adgrg1,Ascl1,Gart,Dab2ip,Gli3,Dlx2,Hsd17b7,Atp1a3,Cdh2,Gng12,Dcx,Slc17a6	24592,29192,312647,24954,60445,29386,363445,79114,64624,81643,312781,59265,24888,24224,64619,171056,303547,312703,25393,25054,29588,24520,29560,311071,170845,25718,497619,360840,498949,83765,117550,116549,299858,246331,124451,260326,64186,288259,192126,140588,296499,29540,24213,83501,114120,84394,84487
GO:0046822	0.0189244100267227	0.987839642585346	46	200	regulation of nucleocytoplasmic transport	BP	13581	2067	Nf1,Psen1,Fbxw11,Angpt1,Dnajc27,Apc2,Supt6h,Sri,Tgfbr1,Bmpr1a,Pik3r1,Tpr,Thoc2,Shh,Smad4,Xbp1,Dhx9,Sufu,Ddx58,Gas6,Iws1,Nup58,Wwtr1,Sema5a,Med1,Xpo4,Tlr3,Nolc1,Fzd1,Hsp90ab1,Ctdspl2,Tlr4,Wipf1,LOC103694903,Dab2ip,Rangap1,Slc9a3r1,Xpo5,Nup214,Dab2,Gli3,Bard1,Litaf,Nup62,Tlr2,Igf1	24592,29192,303024,89807,298859,299611,303281,683667,29591,81507,25513,304862,313308,29499,50554,289754,304859,361769,297989,58935,291705,245922,295062,310207,497991,290280,364594,64896,58868,301252,311368,29260,117538,24672,192126,362965,59114,363194,296634,79128,140588,64557,65161,65274,310553,24482
GO:0007020	0.0189651220640262	0.994903195053188	8	18	microtubule nucleation	BP	13581	2067	Golga2,Tubgcp2,Mecp2,Dctn1,Csnk1d,Ndel1,Akap9,Tubgcp6	64528,309098,29386,29167,64462,170845,246150,362980
GO:0042327	0.0190040894353931	0.984936058478197	158	825	positive regulation of phosphorylation	BP	13581	2067	Psen1,Madd,Oprk1,Insr,Map2k7,Spag9,Dscam,Tab2,Traf6,Fnip2,Rptor,Angpt1,Mapk8ip3,Dnajc27,Abl2,Map3k9,Yes1,Tgfbr1,Senp2,Taok3,Bmpr1a,Fgfr1,Ccnt1,Adra1a,Pik3r1,Ednrb,Rock2,Gab1,Vangl2,Tnik,Gprc5b,Tgfbr2,Dag1,Gdf11,Bcl2,Adora1,Fgfr2,Fgfr3,Mob1b,Eef1a2,Eif2ak2,Gpr37,Ccnd2,Rasa1,Rassf2,Nrg1,Enpp2,Rap1b,Prkaa2,Smad4,Xbp1,Efna5,Chrna7,Eif4g3,Taok1,Ddx3x,Pak1,Stk10,Ryk,Adam9,Oprm1,Pik3r4,Ntrk2,Kl,Entpd5,A…	29192,94193,29335,24954,363855,360600,171119,308267,311245,310538,287871,89807,302983,298859,304883,500690,24884,29591,78973,304530,81507,79114,315291,29412,25513,50672,25537,361388,289229,294917,293546,81810,114489,29454,24224,29290,25022,84489,360920,24799,54287,117549,64033,25676,311437,112400,84050,171337,78975,50554,289754,116683,25302,298573,286993,317335,29431,29398,140585,290834,25601,363…
GO:0060405	0.0190472955096836	0.996660494970035	5	11	regulation of penile erection	BP	13581	2067	Ednrb,P2ry2,Shh,Oxtr,P2ry1	50672,29597,29499,25342,25265
GO:1900141	0.0192612578487489	1	2	2	regulation of oligodendrocyte apoptotic process	BP	13581	2067	Gas6,Igf1	58935,24482
GO:1900142	0.0192612578487489	1	2	2	negative regulation of oligodendrocyte apoptotic process	BP	13581	2067	Gas6,Igf1	58935,24482
GO:0000209	0.0192814689975955	0.988349958033697	36	152	protein polyubiquitination	BP	13581	2067	Klhl42,Taf1,Xiap,Fbxw11,Rnf6,Traf6,Rnf152,Rnf216,Ube2h,Lrsam1,Cul5,Trip12,Bcl2,Rnf139,Ube2n,Ube4a,Peli3,Bfar,Znrf2,LOC679539,Rnf145,Klhl20,Arih2,5-Mar,Rnf14,Rc3h2,Rnf165,Bard1,Rffl,Dtx3l,Rnf41,Ube4b,Cdc23,Lonrf3,Rnf125,Trim58	500367,317256,63879,303024,304271,311245,293561,304294,296956,311866,64624,316575,24224,315000,116725,315608,309157,304709,362367,296390,287212,304920,316005,294079,619577,311909,307251,64557,282844,498089,362814,298652,291689,298322,361296,303167
GO:1902850	0.0193250987448551	0.989464162427459	26	101	microtubule cytoskeleton organization involved in mitosis	BP	13581	2067	Kif2a,Golga2,Cltc,Tubgcp2,Gnai1,Mecp2,Dctn1,RGD1566265,Tpr,Eml1,Racgap1,Map9,Ndel1,Map10,Stag1,Tubgcp6,Smc1a,Ptpa,Ccnb1,Zfp207,Vps4b,Cdc14b,Cep97,Ralbp1,Stag2,Nup62	84391,64528,54241,309098,25686,29386,29167,363487,304862,362783,315298,310544,170845,307948,315958,362980,63996,362102,25203,303763,360834,361195,304007,84014,313304,65274
GO:1903203	0.0193955914149928	0.994491429136075	8	21	regulation of oxidative stress-induced neuron death	BP	13581	2067	Tbc1d24,Atg7,Tsc1,Hif1a,Fzd1,Tlr4,Trpm2,Ralbp1	287110,312647,60445,29560,58868,29260,294329,84014
GO:0044057	0.0194100317546193	0.985740119980167	89	448	regulation of system process	BP	13581	2067	Gnao1,Sp4,Madd,Mtpn,Oprk1,Chrm3,Galr1,Tacr3,Pde4b,Ece1,Hdac4,Mecp2,Cacna2d1,Hrh1,AABR07031756.1,Sri,Cd38,Casr,Cacnb2,Asic2,Fgfr1,Itpr2,Adra1a,Pik3r1,Cacna1e,Npy2r,Ednrb,Acat2,Kcnc4,Tenm4,Dag1,Adora1,Nrg1,Smad4,Chrna7,Pak1,Oprm1,Hrh2,Kcnd3,Grm1,Nup155,Kcna1,Ptpro,Edn3,Hif1a,Kit,Gas6,Thrb,Kcne5,Rtn4,Slc9a1,Smad7,Akap9,Cysltr1,Mdm4,Pex5l,Calcrl,Mtmr4,Ntsr1,Eif2ak3,Srebf1,Inhba,Tgfb2,Slc8a3,Tlr4,Hcar…	50664,25162,94193,79215,29335,24260,50577,24808,24626,94204,363287,29386,25399,24448,24413,683667,25668,24247,116600,25364,79114,81678,29412,25513,54234,66024,50672,308100,684516,308831,114489,29290,112400,50554,25302,29431,25601,25461,65195,24414,117021,24520,50677,366270,29560,64030,58935,24831,681190,83765,24782,81516,246150,114099,304798,286937,25029,287607,366274,29702,78968,29200,81809,1404…
GO:0048710	0.0196242936505403	0.993216126414567	10	32	regulation of astrocyte differentiation	BP	13581	2067	Nf1,Mecp2,Cntn2,Fgfr3,Mbd1,Id2,Ntrk3,Notch1,Lif,Mag	24592,29386,25356,84489,291439,25587,29613,25496,60584,29409
GO:0019062	0.0196978888972736	0.997682815060454	4	7	virion attachment to host cell	BP	13581	2067	Grm1,Gas6,Hsp90ab1,Lrrc15	24414,58935,301252,246296
GO:0090224	0.019871795137605	0.992484711130687	12	35	regulation of spindle organization	BP	13581	2067	Cltc,Gnai1,Dctn1,RGD1566265,Tpr,Map9,Stag1,Smc1a,Vps4b,Cep97,Stag2,Nup62	54241,25686,29167,363487,304862,310544,315958,63996,360834,304007,313304,65274
GO:0036215	0.0200108060809993	0.998963510325354	3	4	response to stem cell factor	BP	13581	2067	Fer,Kit,Rabgef1	301737,64030,360797
GO:0036216	0.0200108060809993	0.998963510325354	3	4	cellular response to stem cell factor stimulus	BP	13581	2067	Fer,Kit,Rabgef1	301737,64030,360797
GO:0030879	0.0200989284823681	0.987773840726043	37	148	mammary gland development	BP	13581	2067	Arhgap35,Lbh,Fasn,Atp7a,AABR07031756.1,Ddr1,Lrp6,Tgfbr2,Fgfr2,Creb1,Xbp1,Zfp157,Pgr,Hif1a,Igf1r,Prlr,Slc12a2,Rtn4,Lats1,Tgfa,Med1,Id2,Eif2ak3,Fgf2,Csf1,Erbb2,Oxtr,Lrp5,Igfbp5,Gli3,Gli2,Irs2,Erbb3,B4galt1,Stat5a,Bcl2l11,Igf1	306400,683626,50671,24941,24413,25678,312781,81810,25022,81646,289754,360775,25154,29560,25718,24684,83629,83765,308265,24827,497991,25587,29702,54250,78965,24337,25342,293649,25285,140588,304729,29376,29496,24390,24918,64547,24482
GO:0001921	0.0201545577976386	0.995398366047652	6	16	positive regulation of receptor recycling	BP	13581	2067	Psen1,Ece1,Eps15,Nsf,Dab2,Bves	29192,94204,313474,60355,79128,365603
GO:0043405	0.0202049599467769	0.986082572013489	62	282	regulation of MAP kinase activity	BP	13581	2067	Nf1,Psen1,Madd,Insr,Map2k7,Spag9,Traf6,Mapk8ip3,Spred2,Cdk12,Map3k9,Tgfbr1,Taok3,Fgfr1,Gab1,Vangl2,Tnik,Adora1,Eif2ak2,Nrg1,Chrna7,Hgs,Taok1,Pak1,Adam9,Ntrk2,Smpd1,Fzd10,Grm1,Thbs1,Edn3,Zeb2,Igf1r,Fgd4,Kit,Ywhab,Map3k4,Taok2,Tgfa,Dusp18,Lpar2,Map3k13,Mapk3,Map3k2,Mul1,Tlr4,Fgf2,Hmgcr,Inppl1,Dab2ip,Ntrk3,Trib1,Ghr,Dab2,Erbb2,Tf,Spred3,Map3k5,Fzd4,Itga1,Nup62,Igf1	24592,29192,94193,24954,363855,360600,311245,302983,305539,192350,500690,29591,304530,79114,361388,289229,294917,29290,54287,112400,25302,56084,286993,29431,290834,25054,308909,363913,24414,445442,366270,311071,25718,246174,64030,56011,308106,64666,24827,305477,498609,303823,50689,171492,298576,29260,54250,25675,65038,192126,29613,78969,25235,79128,24337,24825,308478,365057,64558,25118,65274,24482
GO:1902041	0.0202579034684867	0.99204769074751	12	43	regulation of extrinsic apoptotic signaling pathway via death domain receptors	BP	13581	2067	Nf1,Madd,Trps1,Bcl2l1,Fadd,Bmpr1b,Thbs1,Timp3,Mal,Pea15,Tmbim1,Rffl	24592,94193,299897,24888,266610,310914,445442,25358,25263,364052,316516,282844
GO:0007431	0.0203259015054837	0.991805576174595	13	42	salivary gland development	BP	13581	2067	Btbd7,Nfib,Fgfr1,Dag1,Fgfr2,Shh,Polb,Xbp1,Ctnnd1,Tfcp2l1,Nrp1,Tgfb2,Fgf7	362772,29227,79114,114489,25022,29499,29240,289754,311163,304741,246331,81809,29348
GO:0051170	0.020409492219407	0.98631773886439	54	245	nuclear import	BP	13581	2067	Kpna3,Nf1,Psen1,Sptbn1,Fbxw11,Angpt1,Ipo9,Pom121,Apc2,Sri,Tgfbr1,Bmpr1a,Bach2,Pik3r1,Tpr,Dag1,Ipo7,Shh,Smad4,Xbp1,Sufu,Nup155,Ddx58,Gas6,Nup58,Wwtr1,Sema5a,Med1,Tlr3,Nolc1,Fzd1,Hsp90ab1,Tgfb2,Tlr4,Tob1,Cse1l,Kpna1,LOC103694903,Dab2ip,Tnpo1,Ikbkg,Slc9a3r1,Txnip,Nup214,Dab2,Gli3,Six3,Litaf,AABR07044962.1,Kpna2,Tnpo3,Nup62,Tlr2,Igf1	361055,24592,29192,305614,303024,89807,304817,113975,299611,683667,29591,81507,313125,25513,304862,114489,308939,29499,50554,289754,361769,117021,297989,58935,245922,295062,310207,497991,364594,64896,58868,301252,81809,29260,170842,362273,288064,24672,192126,309126,309295,59114,117514,296634,79128,140588,78974,65161,294429,85245,296954,65274,310553,24482
GO:1902822	0.0206096905782338	1	2	2	regulation of late endosome to lysosome transport	BP	13581	2067	Arf1,Vps35	64310,25479
GO:0048286	0.0207195934150609	0.990742758690088	16	52	lung alveolus development	BP	13581	2067	Atp7a,Mecp2,Mapk8ip3,Fgfr2,Fgfr3,Creb1,Zfp157,Pgr,Rc3h2,Fzd1,Phf14,Tns3,Igfbp5,Man2a1,Lif,Igf1	24941,29386,302983,25022,84489,81646,360775,25154,311909,58868,500030,360980,25285,25478,60584,24482
GO:0021778	0.0208603616960787	0.99841824929996	3	5	oligodendrocyte cell fate specification	BP	13581	2067	Nkx2-2,Sox6,Ascl1	366214,293165,64186
GO:0021779	0.0208603616960787	0.99841824929996	3	5	oligodendrocyte cell fate commitment	BP	13581	2067	Nkx2-2,Sox6,Ascl1	366214,293165,64186
GO:0021780	0.0208603616960787	0.99841824929996	3	5	glial cell fate specification	BP	13581	2067	Nkx2-2,Sox6,Ascl1	366214,293165,64186
GO:0032388	0.0210035962780704	0.985661806822028	58	274	positive regulation of intracellular transport	BP	13581	2067	Psen1,Rdx,Mrgpre,Mecp2,Kcnb1,Nkap,Vps11,Dctn1,Tgfbr1,Vamp7,Bmpr1a,Pik3r1,Oscp1,Arf1,Tpr,Ablim3,Bcl2l1,Edem1,Shh,Dnm1,Nrg1,Smad4,Xbp1,Pak1,Tbc1d20,Dhx9,Atg13,Ehd1,Ddx58,Ank3,Ldlrap1,Oaz2,Gas6,Sema5a,Sh3glb1,Arih2,Kif5b,Med1,Xpo4,Tlr3,Kcnn3,Ugcg,Hsp90ab1,Ctdspl2,Tlr4,Cdkl2,Wipf1,Plagl2,Mlc1,Dab2,Erbb2,Gli3,Zdhhc8,Zfp13,Fam20b,Tlr2,Gab2,Igf1	29192,315655,404660,29386,25736,298342,315600,29167,29591,85491,81507,25513,362595,64310,304862,307395,24888,297504,29499,140694,112400,50554,289754,29431,362237,304859,362164,293692,297989,361833,500564,501454,58935,310207,292156,316005,117550,497991,290280,364594,54263,83626,301252,311368,29260,305242,117538,296281,315215,79128,24337,140588,303796,287095,304885,310553,84477,24482
GO:0006913	0.0210446093199282	0.984923945138706	75	363	nucleocytoplasmic transport	BP	13581	2067	Hspa9,Kpna3,Nf1,Psen1,Sptbn1,Fbxw11,Tsc1,Angpt1,Ipo9,Pom121,Dnajc27,Apc2,Supt6h,Sri,Tgfbr1,Bmpr1a,Bach2,Pik3r1,Gle1,Tpr,Thoc2,Dag1,Ipo7,Shh,Alkbh5,Fyttd1,Xpo7,Smad4,Xbp1,Dhx9,Sufu,Nup155,Ddx58,Gas6,Iws1,Nup58,Wwtr1,Sema5a,Sdad1,Med1,Xpo4,Tlr3,Nup160,Nolc1,Fzd1,Hsp90ab1,Ctdspl2,Tgfb2,Tlr4,Tob1,Wipf1,Cse1l,Kpna1,LOC103694903,Dab2ip,Tnpo1,Ikbkg,Rangap1,Slc9a3r1,Xpo5,Txnip,Nup214,Dab2,Gli3,Six3,Bard1…	291671,361055,24592,29192,305614,303024,60445,89807,304817,113975,298859,299611,303281,683667,29591,81507,313125,25513,362098,304862,313308,114489,308939,29499,303193,360726,361070,50554,289754,304859,361769,117021,297989,58935,291705,245922,295062,310207,289504,497991,290280,364594,311182,64896,58868,301252,311368,81809,29260,170842,117538,362273,288064,24672,192126,309126,309295,362965,59114,36…
GO:0032024	0.0210939102305257	0.989834460083667	18	71	positive regulation of insulin secretion	BP	13581	2067	Atg7,Doc2b,Sri,Cd38,Casr,Aacs,Hif1a,Kif5b,Myrip,Ppard,Trpa1,Trpm2,Tardbp,Irs2,Tm7sf3,Lepr,Gper1,Pfkfb2	312647,81820,683667,25668,24247,65984,29560,117550,360034,25682,312896,294329,298648,29376,297725,24536,171104,24640
GO:0043353	0.0211212083261469	0.997458649432077	4	7	enucleate erythrocyte differentiation	BP	13581	2067	Sp1,Med1,Id2,Trim58	24790,497991,25587,303167
GO:1901673	0.021126292441596	0.994617572893427	7	17	regulation of mitotic spindle assembly	BP	13581	2067	RGD1566265,Tpr,Stag1,Smc1a,Vps4b,Cep97,Stag2	363487,304862,315958,63996,360834,304007,313304
GO:0014857	0.0212244451323676	0.997171951976782	4	8	regulation of skeletal muscle cell proliferation	BP	13581	2067	Angpt1,Shh,Fgf2,Ppard	89807,29499,54250,25682
GO:0016477	0.0214152853381605	0.982516433870469	204	1036	cell migration	BP	13581	2067	Lrig2,Wasf2,Nf1,Psen1,Astn1,Sdc3,Cdc42bpb,Dlc1,Tbc1d24,Rdx,Arhgap35,Spock1,Insr,Wdr1,Spag9,Cdc42bpa,Srgap1,Pde4b,Atp7a,Hdac4,Peak1,Usp9x,Angpt1,Srgap3,Cntn2,Fndc3b,Abl2,Fzd3,Hrh1,Yes1,Drd5,Tgfbr1,Gbf1,Cd274,Nfatc2,Carmil1,Lrch1,Bmpr1a,Cpne3,Wdr44,Fgfr1,Shroom2,Arsb,Lgals8,Cul5,Prpf40a,Pik3r1,Ddr1,Ednrb,Rock2,Clic4,Gab1,Unc5c,Hyal1,Vangl2,Lrp6,Tgfbr2,Onecut1,Dag1,Myh10,Pkn3,Bcl2,Lurap1,Cdh13,P2ry2…	310753,313024,24592,29192,304900,116673,113960,58834,287110,315655,306400,306759,24954,360950,360600,114116,314903,24626,24941,363287,315686,363445,89807,500287,25356,294925,304883,266715,24448,24884,25195,29591,309451,499342,311658,306941,502020,81507,313087,246152,79114,317435,25227,116641,64624,295607,25513,25678,50672,25537,83718,361388,362049,367166,289229,312781,81810,25231,114489,79433,296…
GO:0030970	0.0214784208175276	0.99345663985519	8	26	retrograde protein transport, ER to cytosol	BP	13581	2067	Sel1l,Nploc4,Yod1,Edem1,Faf2,Svip,LOC103694875,Rhbdd1	314352,140639,363982,297504,291000,499157,690315,316557
GO:1903513	0.0214784208175276	0.99345663985519	8	26	endoplasmic reticulum to cytosol transport	BP	13581	2067	Sel1l,Nploc4,Yod1,Edem1,Faf2,Svip,LOC103694875,Rhbdd1	314352,140639,363982,297504,291000,499157,690315,316557
GO:0007194	0.0216113225998449	0.995087722400306	6	15	negative regulation of adenylate cyclase activity	BP	13581	2067	Galr1,Npr3,Oprm1,Akap9,Gabbr1,P2ry13	50577,25339,25601,246150,81657,310444
GO:0008542	0.0222136482460383	0.989391904982604	18	62	visual learning	BP	13581	2067	Nf1,Pias1,Mecp2,Abl2,Hrh1,Drd5,Cacna1e,Creb1,Hrh2,Apbb1,Hif1a,Kit,Tanc1,Itgb1,Hmgcr,Ddhd2,Atp1a3,Syngap1	24592,300772,29386,304883,24448,25195,54234,81646,25461,29722,29560,64030,311055,24511,25675,680971,24213,192117
GO:0099536	0.0222280795520885	0.983006558798507	113	559	synaptic signaling	BP	13581	2067	Bace1,Nf1,Psen1,Exoc4,Syt11,Napb,Rims3,Tbc1d24,Plcl1,Kif1b,Oprk1,Doc2b,Chrm3,Ppt1,Slc12a5,Shank2,Shisa6,Slc24a2,Gnai1,Mpp2,Tmod2,Mecp2,Kcnb1,Cntn2,Hrh1,AABR07031756.1,Drd5,Shc3,Cd38,Gabrg1,Cacnb2,Nat8l,Prokr2,Adra1a,Npy2r,Arf1,Kcnc4,Apba2,Glra3,Rasgrf1,Lrp6,Bhlhe40,Bcl2l1,Clstn2,Adora1,Cx3cr1,Camk2n2,Creb1,Dnm1,Slc6a9,Syp,Rap1b,Syn2,Ywhag,Xbp1,Chrna7,Bcan,Syt2,Pak1,Oprm1,Hrh2,Ntrk2,Grm1,Grik4,Ctn…	29392,24592,29192,116654,60568,499903,65025,287110,84587,117548,29335,81820,24260,29411,171373,171093,497926,84550,25686,85275,58814,29386,25736,25356,24448,24413,25195,114858,25668,140674,116600,289727,192649,29412,66024,64310,684516,83610,114516,192213,312781,79431,24888,171394,29290,171056,59314,81646,140694,116509,24804,171337,29179,56010,289754,25302,25393,24805,29431,25601,25461,25054,24414…
GO:0098727	0.0222390650098702	0.986800093536919	33	129	maintenance of cell number	BP	13581	2067	Eif4enif1,Zhx2,Lbh,Kat6a,Nkap,Bmpr1a,Fgfr1,Yap1,Vangl2,Fgfr3,Apc,Prrx1,Ctr9,Cdc73,Kit,Fut10,Mapk8,Esrrb,Smc1a,Rtf1,Jmjd1c,Bcl9l,Tut4,Notch1,Lrp5,Mtf2,Lif,Stag2,Sall1,Pax2,Cdh2,Arid1a,Igf1	305468,314988,683626,306571,298342,81507,79114,363014,289229,84489,24205,266813,293184,304832,64030,497619,116554,299210,63996,366169,171120,300673,313481,25496,293649,360905,60584,313304,307740,293992,83501,297867,24482
GO:0021799	0.0222863287462609	0.992339089757272	10	28	cerebral cortex radially oriented cell migration	BP	13581	2067	Cul5,Pou3f2,Ndel1,Fut10,Srgap2,Rtn4,Adgrg1,Dab2ip,Gli3,Dcx	64624,29588,170845,497619,360840,83765,260326,192126,140588,84394
GO:0000165	0.0223015903859356	0.982653491765563	128	661	MAPK cascade	BP	13581	2067	Nf1,Psen1,Madd,Oprk1,Insr,Map2k7,Spag9,Traf6,Ece1,Angpt1,Mapk8ip3,Dnajc27,Spred2,Cdk12,Abl2,Map3k9,Tgfbr1,Casr,Taok3,Fgfr1,Adra1a,Gab1,Tpr,Vangl2,Tnik,Dag1,Phlpp1,Gdf11,Adora1,Fgfr2,Fgfr3,Apc,Eif2ak2,Gpr37,Rassf2,Nrg1,Rap1b,Smad4,Xbp1,Chrna7,LOC108348120,Synj2bp,Hgs,Taok1,Pak1,Ryk,Adam9,Oprm1,Ntrk2,Kl,Smpd1,Fzd10,Grm1,Thbs1,Wnk2,Edn3,Zeb2,Timp3,Mapkapk2,Pak7,Rb1cc1,Igf1r,Fgd4,Kit,Ywhab,Map3k4,Gas…	24592,29192,94193,29335,24954,363855,360600,311245,94204,89807,302983,298859,305539,192350,304883,500690,29591,24247,304530,79114,29412,361388,304862,289229,294917,114489,59265,29454,29290,25022,84489,24205,54287,117549,311437,112400,171337,50554,289754,25302,361807,64531,56084,286993,29431,140585,290834,25601,25054,83504,308909,363913,24414,445442,306811,366270,311071,25358,289014,311450,312927,…
GO:0008015	0.0223485056411025	0.983725948389348	81	398	blood circulation	BP	13581	2067	Gnao1,Sp4,Arhgap35,Chrm3,Tacr3,Pde4b,Ece1,Hdac4,Mecp2,Angpt1,Cacna2d1,Hrh1,Gclm,AABR07031756.1,Drd5,Sri,Cd38,Casr,Cacnb2,Scn1a,Asic2,Prokr2,Itpr2,Adra1a,Pik3r1,Cacna1e,Ednrb,P2ry2,Adora1,Npr3,Chrna7,Gclc,Hrh2,Kl,Kcnd3,Nup155,Ptpro,Edn3,Ppara,Hif1a,Gas6,Thrb,Kcne5,Slc9a1,Ddah1,Smad7,Akap9,Cysltr1,Pde3a,Mdm4,Id2,Smad5,Sod2,Esr2,Ntsr1,Srebf1,Tgfb2,Agtrap,Hmgcr,Hcn4,Ppard,Rps6ka2,Trpa1,Oxtr,Lrp5,Gaa,…	50664,25162,306400,24260,24808,24626,94204,363287,29386,89807,25399,24448,29739,24413,25195,683667,25668,24247,116600,81574,25364,192649,81678,29412,25513,54234,50672,29597,29290,25339,25302,25283,25461,83504,65195,117021,50677,366270,25747,29560,58935,24831,681190,24782,64157,81516,246150,114099,50678,304798,25587,59328,24787,25149,366274,78968,81809,298646,25675,59266,25682,117269,312896,25342,…
GO:1904306	0.0225347668480917	0.998237763253307	3	5	positive regulation of gastro-intestinal system smooth muscle contraction	BP	13581	2067	Kit,Ptafr,Ptger3	64030,58949,24929
GO:0071902	0.0226109542192405	0.984318165335969	62	284	positive regulation of protein serine/threonine kinase activity	BP	13581	2067	Psen1,Madd,Insr,Map2k7,Spag9,Traf6,Rptor,Mapk8ip3,Map3k9,Tgfbr1,Taok3,Fgfr1,Ccnt1,Gab1,Vangl2,Tnik,Adora1,Eif2ak2,Ccnd2,Nrg1,Chrna7,Taok1,Ddx3x,Pak1,Adam9,Ntrk2,Fzd10,Grm1,Thbs1,Edn3,Zeb2,Fgd4,Kit,Ywhab,Map3k4,Als2,Taok2,Tgfa,Lpar2,Tnfsf15,Csf1r,Map3k13,Ccnb1,Mapk3,Hsp90ab1,Map3k2,Mul1,Tlr4,Fgf2,LOC103694903,Dab2ip,Pim1,Ntrk3,Ghr,Ikbkg,Dab2,Erbb2,Tf,Map3k5,Fzd4,Itga1,Igf1	29192,94193,24954,363855,360600,311245,287871,302983,500690,29591,304530,79114,315291,361388,289229,294917,29290,54287,64033,112400,25302,286993,317335,29431,290834,25054,363913,24414,445442,366270,311071,246174,64030,56011,308106,363235,64666,24827,498609,252878,307403,303823,25203,50689,301252,171492,298576,29260,54250,24672,192126,24649,29613,25235,309295,79128,24337,24825,365057,64558,25118,2…
GO:1903320	0.0226156115501399	0.985603530084244	41	196	regulation of protein modification by small protein conjugation or removal	BP	13581	2067	Psen1,Taf1,Pias1,Atg7,Xiap,Ubxn2a,Hdac4,Hmg20a,Angpt1,Arrdc3,Tgfbr1,Tollip,Amer1,Senp2,Rassf5,Trip12,Dcun1d3,Fgfr3,Gnl3l,Ctr9,Rnf139,Ube2n,Gclc,Peli3,Sufu,Sprtn,Wdr48,Ubqln1,Trim67,Limk1,Lats1,Smad7,Hsp90ab1,Tnip1,Hdac8,Mul1,Tank,Fzr1,Cdc14b,Dtx3l,Nxn	29192,317256,300772,312647,63879,685859,363287,315689,89807,309945,29591,361677,501584,78973,54355,316575,309035,84489,100034253,293184,315000,116725,25283,309157,361769,292101,363164,114590,307938,65172,308265,81516,301252,363599,363481,298576,252961,314642,361195,498089,360577
GO:0090276	0.022627076781521	0.985543467950592	42	193	regulation of peptide hormone secretion	BP	13581	2067	Madd,Atg7,Doc2b,Rptor,Kcnb1,Sri,Cd38,Casr,Itpr2,Cacna1e,Rest,Stxbp5l,Efna5,Slc16a1,Aacs,Stxbp4,Hif1a,Kif5b,Pex5l,Myrip,Srebf1,Sstr5,Gabbr1,Hmgcr,Hadh,Ppard,Rab8b,Trpa1,Trpm2,Cpt1a,Lrp5,Tardbp,Clock,Lif,Irs2,Tm7sf3,Myt1,Pde3b,Lepr,Gper1,Pfkfb2,Ptger3	94193,312647,81820,287871,25736,683667,25668,24247,81678,54234,83618,288080,116683,25027,65984,303443,29560,117550,286937,360034,78968,25354,81657,25675,113965,25682,266688,312896,294329,25757,293649,298648,60447,60584,29376,297725,362291,29516,24536,171104,24640,24929
GO:0036475	0.0226405196425723	0.993286914781082	8	22	neuron death in response to oxidative stress	BP	13581	2067	Tbc1d24,Atg7,Tsc1,Hif1a,Fzd1,Tlr4,Trpm2,Ralbp1	287110,312647,60445,29560,58868,29260,294329,84014
GO:0038172	0.0227245630086768	1	2	2	interleukin-33-mediated signaling pathway	BP	13581	2067	Il1rap,Il1rl1	25466,25556
GO:1902953	0.0229179935452224	0.99926782857607	2	3	positive regulation of ER to Golgi vesicle-mediated transport	BP	13581	2067	Arf1,Tbc1d20	64310,362237
GO:0007257	0.0229851797898932	0.992198003076659	10	26	activation of JUN kinase activity	BP	13581	2067	Map2k7,Spag9,Mapk8ip3,Map3k9,Gab1,Fgd4,Mul1,Dab2ip,Dab2,Tf	363855,360600,302983,500690,361388,246174,298576,192126,79128,24825
GO:0055108	0.0230520044655008	1	2	2	Golgi to transport vesicle transport	BP	13581	2067	Exoc4,Arf1	116654,64310
GO:0051640	0.0230770149336963	0.982758008872822	95	463	organelle localization	BP	13581	2067	Dctn4,Psen1,Exoc4,Syt11,Napb,Golga2,Rims3,Kif1b,Mtm1,Doc2b,Champ1,Cdc42bpa,Exoc6b,Cluh,Vps33a,Tmed10,Mecp2,Kcnb1,Vps11,Dctn1,Tmem106b,Bicd2,Vamp7,Gbf1,RGD1566265,Shroom2,Eps15,Arf1,Apba2,Pex14,Myh10,Bcl2l1,Fgfr2,Vps18,Dnm1,Syp,Rap1b,Plekhm2,LOC108348120,Synj2bp,Syt2,Fer,Map6d1,Slit1,Stx17,Lamp1,Ston2,Ykt6,Hif1a,Pclo,Ndel1,Kit,Rab10,Cd84,Sdad1,Akap9,Kif5b,Vps4a,Rabgef1,RGD1311164,Trak1,Sytl5,Hps6,…	84428,29192,116654,60568,499903,64528,65025,117548,288762,81820,306647,114116,500233,303300,65081,84599,29386,25736,315600,29167,312132,306809,85491,309451,363487,317435,313474,64310,83610,64460,79433,24888,25022,296083,140694,24804,171337,313667,361807,64531,24805,301737,363823,65047,252853,25328,314349,64351,29560,56768,170845,64030,50993,501872,289504,246150,117550,246772,360797,297607,316085,…
GO:0051461	0.0231635101655478	0.997641115244123	3	7	positive regulation of corticotropin secretion	BP	13581	2067	Pex5l,Rab8b,Lif	286937,266688,60584
GO:0000117	0.0232445880076062	1	2	2	regulation of transcription involved in G2/M transition of mitotic cell cycle	BP	13581	2067	Bach1,Esrrb	304127,299210
GO:0051128	0.0232607372722795	0.980058838390649	367	1972	regulation of cellular component organization	BP	13581	2067	Lrig2,Wasf2,Wbp2,Nf1,Cbfa2t2,Picalm,Psen1,Nrcam,Syt11,Clip2,Napb,Golga2,Mib1,Dlc1,Tbc1d24,Nsd1,Rdx,Atg7,Sptbn1,Mtpn,Arhgap35,Mtm1,Map2,Doc2b,Spock1,Insr,Wdr1,Cltc,Ppt1,Map2k7,Tenm3,Mrgpre,Mkln1,Rnf6,Dscam,Scamp5,Kdm5a,Atp7a,Sarm1,Gnai1,Tsc1,Fnip2,Arfgef1,Hdac4,Tmod2,Mecp2,Rptor,Angpt1,Ttbk1,Siah3,Lims1,Cep76,Nectin1,Nkap,Ppfia1,Slitrk2,Cntn2,Vps11,Supt6h,Dctn1,Abl2,Tmem106b,AABR07031756.1,Rap1gap…	310753,313024,192645,24592,296293,89816,29192,497815,60568,29264,499903,64528,307594,58834,287110,306764,315655,312647,305614,79215,306400,288762,25595,81820,306759,24954,360950,54241,29411,363855,306451,404660,83536,304271,171119,65171,312678,24941,287545,25686,60445,310538,312915,363287,58814,29386,287871,89807,316229,692004,499443,291540,192183,298342,293645,309349,25356,315600,303281,29167,30…
GO:0031102	0.0233142895930881	0.988700663158189	18	67	neuron projection regeneration	BP	13581	2067	Lrig2,Dag1,Bcl2,Omg,Nrg1,Prrx1,Nrep,Ndel1,Igf1r,Rtn4,Thy1,Mtr,Ctnna1,Cspg5,Chst3,Gfap,Ntrk3,Calu	310753,114489,24224,450224,112400,266813,338475,170845,25718,83765,24832,81522,307505,50568,84468,24387,29613,64366
GO:0071222	0.023325565370499	0.985713079420731	35	163	cellular response to lipopolysaccharide	BP	13581	2067	Oprk1,Pde4b,Traf6,Abcc2,Prpf8,Ednrb,P2ry2,Cx3cr1,Ctr9,Xbp1,Cdc73,Adam9,Hif1a,Cd84,Mapk8,Mapk3,Tnip1,Tlr4,Entpd2,Dab2ip,Abca1,Ccr5,Trib1,Ppard,Tut4,Zfp709,Ncl,Litaf,Cd180,Ptafr,Entpd1,Tnfrsf1b,Ticam2,Ptger3,Shpk	29335,24626,311245,25303,287530,50672,29597,171056,293184,289754,304832,290834,29560,501872,116554,50689,363599,29260,64467,192126,313210,117029,78969,25682,313481,266773,25135,65161,294706,58949,64519,156767,364867,24929,287479
GO:1905476	0.0233848696293802	0.992236364315873	9	28	negative regulation of protein localization to membrane	BP	13581	2067	Picalm,Cltc,Ppfia1,Bcl2l1,Grm1,Numb,Dab2,Tmbim1,Lrrc15	89816,54241,293645,24888,24414,29419,79128,316516,246296
GO:0033002	0.023445544591103	0.985082410110116	41	185	muscle cell proliferation	BP	13581	2067	Traf6,Hdac4,Angpt1,Tgfbr1,Bmpr1a,Fgfr1,Pik3r1,Tenm4,Tgfbr2,Cdh13,Fgfr2,Nampt,Shh,Npr3,Nrg1,Xbp1,Pak1,Thbs1,Notch3,Hif1a,Igf1r,Id2,Calcrl,Esr2,Ccnb1,Tgfb2,Fgf2,Hmgcr,Pim1,Trib1,Ppard,Megf10,Notch1,Igfbp5,Sulf1,Ralbp1,Map3k5,Itgb3,Ptafr,Gper1,Igf1	311245,363287,89807,29591,81507,79114,25513,308831,81810,192248,25022,297508,29499,25339,112400,289754,29431,445442,56761,29560,25718,25587,25029,25149,25203,81809,54250,25675,24649,78969,25682,291445,25496,25285,171396,84014,365057,29302,58949,171104,24482
GO:0006606	0.0234938230457696	0.984169326718974	53	241	protein import into nucleus	BP	13581	2067	Kpna3,Nf1,Psen1,Sptbn1,Fbxw11,Angpt1,Ipo9,Pom121,Apc2,Sri,Tgfbr1,Bmpr1a,Pik3r1,Tpr,Dag1,Ipo7,Shh,Smad4,Xbp1,Sufu,Nup155,Ddx58,Gas6,Nup58,Wwtr1,Sema5a,Med1,Tlr3,Nolc1,Fzd1,Hsp90ab1,Tgfb2,Tlr4,Tob1,Cse1l,Kpna1,LOC103694903,Dab2ip,Tnpo1,Ikbkg,Slc9a3r1,Txnip,Nup214,Dab2,Gli3,Six3,Litaf,AABR07044962.1,Kpna2,Tnpo3,Nup62,Tlr2,Igf1	361055,24592,29192,305614,303024,89807,304817,113975,299611,683667,29591,81507,25513,304862,114489,308939,29499,50554,289754,361769,117021,297989,58935,245922,295062,310207,497991,364594,64896,58868,301252,81809,29260,170842,362273,288064,24672,192126,309126,309295,59114,117514,296634,79128,140588,78974,65161,294429,85245,296954,65274,310553,24482
GO:0046755	0.0235426120406379	0.995208279017581	5	14	viral budding	BP	13581	2067	Lrsam1,RGD1566265,Pdcd6ip,Vps4a,Vps4b	311866,363487,501083,246772,360834
GO:0050884	0.023615430028337	0.994516577036076	6	15	neuromuscular process controlling posture	BP	13581	2067	Mecp2,Scn1a,Cln8,Cntnap1,Gaa,Prrt2	29386,81574,306619,84008,367562,361651
GO:0051169	0.0237528664530828	0.982869971683619	75	366	nuclear transport	BP	13581	2067	Hspa9,Kpna3,Nf1,Psen1,Sptbn1,Fbxw11,Tsc1,Angpt1,Ipo9,Pom121,Dnajc27,Apc2,Supt6h,Sri,Tgfbr1,Bmpr1a,Bach2,Pik3r1,Gle1,Tpr,Thoc2,Dag1,Ipo7,Shh,Alkbh5,Fyttd1,Xpo7,Smad4,Xbp1,Dhx9,Sufu,Nup155,Ddx58,Gas6,Iws1,Nup58,Wwtr1,Sema5a,Sdad1,Med1,Xpo4,Tlr3,Nup160,Nolc1,Fzd1,Hsp90ab1,Ctdspl2,Tgfb2,Tlr4,Tob1,Wipf1,Cse1l,Kpna1,LOC103694903,Dab2ip,Tnpo1,Ikbkg,Rangap1,Slc9a3r1,Xpo5,Txnip,Nup214,Dab2,Gli3,Six3,Bard1…	291671,361055,24592,29192,305614,303024,60445,89807,304817,113975,298859,299611,303281,683667,29591,81507,313125,25513,362098,304862,313308,114489,308939,29499,303193,360726,361070,50554,289754,304859,361769,117021,297989,58935,291705,245922,295062,310207,289504,497991,290280,364594,311182,64896,58868,301252,311368,81809,29260,170842,117538,362273,288064,24672,192126,309126,309295,362965,59114,36…
GO:0007632	0.0238420230021237	0.988495474635073	18	63	visual behavior	BP	13581	2067	Nf1,Pias1,Mecp2,Abl2,Hrh1,Drd5,Cacna1e,Creb1,Hrh2,Apbb1,Hif1a,Kit,Tanc1,Itgb1,Hmgcr,Ddhd2,Atp1a3,Syngap1	24592,300772,29386,304883,24448,25195,54234,81646,25461,29722,29560,64030,311055,24511,25675,680971,24213,192117
GO:0060541	0.0239104432893391	0.984080443918376	50	223	respiratory system development	BP	13581	2067	Nfib,Atp7a,Mecp2,Mapk8ip3,Sp1,Fndc3b,Hhip,AABR07031756.1,Tgfbr1,Bmpr1a,Fgfr1,Yap1,Vangl2,Lrp6,Tgfbr2,Dag1,Fgfr2,Fgfr3,Creb1,Shh,Tmbim6,Zfp157,Acvr2b,Ptk7,Numb,Pgr,Thrb,Rc3h2,Fzd1,Srebf1,Mapk3,Tgfb2,Phf14,Fgf2,Ascl1,Smad2,Tns3,Mmp14,Notch1,Igfbp5,Gli3,Gli2,Man2a1,Lif,Myt1,Phex,Sim2,Fgf7,Tbx4,Igf1	29227,24941,29386,302983,24790,294925,291936,24413,29591,81507,79114,363014,289229,312781,81810,114489,25022,84489,81646,29499,24822,360775,25366,301242,29419,25154,24831,311909,58868,78968,50689,81809,500030,54250,64186,29357,360980,81707,25496,25285,140588,304729,25478,60584,362291,25512,304071,29348,303399,24482
GO:0048227	0.0242961456261711	0.996939885696338	4	7	plasma membrane to endosome transport	BP	13581	2067	Rab35,Rab5b,Usp6nl,Rab5c	288700,288779,291309,287709
GO:0072604	0.0242966680490944	0.991244407427222	10	33	interleukin-6 secretion	BP	13581	2067	Syt11,Il1rap,Xbp1,Dhx9,Ddx58,Gas6,Cd84,Rabgef1,Ncl,C5ar2	60568,25466,289754,304859,297989,58935,501872,360797,25135,445269
GO:0031329	0.0243303248987481	0.981495218054278	105	533	regulation of cellular catabolic process	BP	13581	2067	Lrig2,Psen1,Taf1,RGD1359108,Golga2,Pias1,Rdx,Atg7,Usp13,Mtm1,Insr,Tsc1,Rnf152,Tmf1,Rptor,Pafah1b2,Vps11,Ago2,Usp25,Lrsam1,Amer1,Eif4g2,Sptlc2,Usp10,Rab12,Bmf,Bcl2,Yod1,Edem1,Epm2a,Vps35,Shh,Npc1,Prkaa2,Poldip2,Csnk1e,Xbp1,Rad23b,Rnf139,Adam9,Gclc,Entpd5,Dhx9,Sufu,Syncrip,Samd4a,Ppp1r3e,Sec22b,Hif1a,Csnk1d,Dhx34,Atp6v0a1,Ubqln1,Timp3,Mapkapk2,Trim67,LOC108348175,Lats1,Smad7,Sh3glb1,Arih2,Svip,Lrp1…	310753,29192,317256,313155,64528,300772,315655,312647,310306,288762,24954,60445,293561,114206,287871,64189,315600,59117,304150,311866,501584,361628,366697,307905,25530,246142,24224,363982,297504,114005,25479,29499,266732,78975,287544,58822,289754,298012,315000,290834,25283,314312,304859,361769,363113,305826,691447,310710,29560,64462,684903,29757,114590,25358,289014,307938,499022,308265,81516,2921…
GO:0006508	0.024458696508957	0.979790191887248	218	1219	proteolysis	BP	13581	2067	Bace1,Lrig2,Usp48,Ubr1,Klhl42,Picalm,Psen1,Taf1,Usp45,Sel1l,Pias1,Dlc1,Atg7,Usp13,Xiap,Mtm1,Spock1,Fbxw11,Tenm3,Tubgcp2,Rnf6,Usp8,Ubxn2a,Klhl25,Tmf1,Mipep,Erlin2,Ece1,Ermp1,Usp9x,Hecw1,Siah3,Rnf216,Ube2h,Cntn2,Psmd1,Slc11a2,Nln,Rhbdd2,Usp32,Sri,Nploc4,Elp2,Usp25,Tollip,Ncstn,Pm20d2,Tpp1,Lmln,Gca,Senp2,Fkrp,Atg4b,Cul5,Dpp6,Pik3r1,Rest,Ace3,Tenm4,Pcsk6,Rnf121,Usp31,Usp10,Dag1,Trip12,Rnf43,Bcl2l1,Yo…	29392,310753,362636,499877,500367,89816,29192,317256,313098,314352,300772,58834,312647,310306,63879,288762,306759,303024,306451,309098,304271,296121,685859,293023,114206,81684,290823,94204,373544,363445,291209,692004,304294,296956,25356,83806,25715,117041,360793,303394,683667,140639,307545,304150,361677,289231,313130,83534,363795,295647,78973,308390,316640,64624,29272,25513,83618,498012,308831,25…
GO:0060484	0.0245336063758181	0.996574820531968	4	8	lung-associated mesenchyme development	BP	13581	2067	Fgfr1,Fgfr2,Shh,Ptk7	79114,25022,29499,301242
GO:0015919	0.0245523995730718	0.998012670722219	3	5	peroxisomal membrane transport	BP	13581	2067	Pex26,LOC103690024,Rab8b	297570,312703,266688
GO:0045046	0.0245523995730718	0.998012670722219	3	5	protein import into peroxisome membrane	BP	13581	2067	Pex26,LOC103690024,Rab8b	297570,312703,266688
GO:0061299	0.0246531536606847	0.994748207449184	6	12	retina vasculature morphogenesis in camera-type eye	BP	13581	2067	Clic4,LOC100909913,Slc4a7,Nrp1,Lrp5,Fzd4	83718,363443,117955,246331,293649,64558
GO:0051271	0.0247367171020943	0.983595068502467	48	225	negative regulation of cellular component movement	BP	13581	2067	Nf1,Dlc1,Srgap1,Srgap3,Drd5,Lrch1,Bmpr1a,Clic4,Dag1,Bcl2,Adora1,Cx3cr1,Acan,Shh,Nrg1,Synj2bp,Ryk,Nav3,Slit1,Thbs1,Ldlrad4,Sema6d,Mcc,Arhgdia,Srgap2,Sema5a,Padi2,Thy1,Lrp1,Ctnna1,Rabgef1,Nrp1,Tp53inp1,Adgrg1,Adipor1,Fgf2,Dab2ip,Ccr5,Trib1,Ppard,Slc9a3r1,Notch1,Igfbp5,Sulf1,Rnf41,C5ar2,Tacstd2,Slamf8	24592,58834,314903,500287,25195,502020,81507,83718,114489,24224,29290,171056,58968,29499,112400,64531,140585,314814,65047,445442,679578,311384,307449,360678,360840,310207,29511,24832,299858,307505,360797,246331,297822,260326,289036,54250,192126,117029,78969,25682,59114,25496,25285,171396,362814,445269,494343,289237
GO:0032462	0.0248088357790273	0.993772929262156	6	19	regulation of protein homooligomerization	BP	13581	2067	Pex14,Bmf,Vps35,LOC103690024,Crbn,Bcl2l11	64460,246142,25479,312703,297498,64547
GO:0061355	0.0249716344218488	0.998583637122046	3	4	Wnt protein secretion	BP	13581	2067	Vps35,Wls,Oprm1	25479,362065,25601
GO:0061356	0.0249716344218488	0.998583637122046	3	4	regulation of Wnt protein secretion	BP	13581	2067	Vps35,Wls,Oprm1	25479,362065,25601
GO:0051050	0.0249786021021964	0.979862886235347	168	907	positive regulation of transport	BP	13581	2067	Psen1,Rab2b,Mib1,Rdx,Atg7,Sptbn1,Oprk1,Doc2b,Insr,Ppt1,Galr1,Mrgpre,Stim1,Scamp5,Tmf1,Adcyap1r1,Mecp2,Angpt1,Kcnb1,Nkap,Vps11,Dctn1,Abl2,Cacna2d1,AABR07031756.1,Sri,Tgfbr1,Cd38,Il1rap,Vamp7,Casr,Adipor2,Cacnb2,Nat8l,Cd274,Asic2,Bmpr1a,Akap7,Fgfr1,Dpp6,Pik3r1,Oscp1,Npy2r,Ednrb,Arf1,Acat2,Tpr,Ablim3,Bcl2l1,P2ry2,Adora1,Edem1,Creb1,Vps35,Shh,Dnm1,Rasa1,Nrg1,Stxbp5l,Smad4,Xbp1,Pla2g4a,Wls,Synj2bp,Hgs…	29192,305853,307594,315655,312647,305614,29335,81820,24954,29411,50577,404660,361618,65171,114206,24167,29386,89807,25736,298342,315600,29167,304883,25399,24413,683667,29591,25668,25466,85491,24247,312670,116600,289727,499342,25364,81507,361458,79114,29272,25513,362595,66024,50672,64310,308100,304862,307395,24888,29597,29290,297504,81646,25479,29499,140694,25676,112400,288080,50554,289754,24653,3…
GO:1904387	0.0250794273566298	0.998574985920293	3	4	cellular response to L-phenylalanine derivative	BP	13581	2067	Gclm,Gclc,L1cam	29739,25283,50687
GO:0097306	0.0251488722245509	0.987241317053428	20	72	cellular response to alcohol	BP	13581	2067	Acaca,Adcy7,Itpr2,Xrn1,Glra3,Lrp6,Klf6,Dag1,Rad51,Prkaa2,Aacs,Ctnna1,Dnmt3a,Sod2,L1cam,Inhba,Tp53inp1,LOC103694903,Mlc1,Abca1	60581,84420,81678,300944,114516,312781,58954,114489,499870,78975,65984,307505,444984,24787,50687,29200,297822,24672,315215,313210
GO:0090080	0.0254406028815551	0.997911025928236	3	5	positive regulation of MAPKKK cascade by fibroblast growth factor receptor signaling pathway	BP	13581	2067	Fgfr1,Fgfr3,Kl	79114,84489,83504
GO:0048583	0.0255190170820763	0.977702729123261	491	2836	regulation of response to stimulus	BP	13581	2067	Wdfy1,Shoc2,Lrig2,Ubr1,Nf1,Cbfa2t2,Psen1,Taf1,Exoc4,Rasal2,Syt11,Madd,RGD1359108,Dlc1,Cacng2,Fam168a,Tbc1d24,Zdhhc17,Med13,Atg7,Usp13,Bend6,Mtpn,Xiap,Pofut1,Arhgap35,Mtm1,Sez6l,Oprk1,Insr,Map2k7,Fbxw11,Spag9,Cdc42bpa,Lbh,Rnf6,Dscam,Pde4b,Ago1,Atp7a,Tab2,Traf6,Gnai1,Tsc1,Rnf152,Arfgef1,Ncoa2,Ece1,Samhd1,Hdac4,Tmod2,Adcyap1r1,Ralgps2,Mecp2,Rptor,Angpt1,Lims1,Mapk8ip3,Rnf216,Trps1,Cdk14,Dnajc27,Spre…	301549,309548,310753,499877,24592,296293,29192,317256,116654,304893,60568,94193,313155,58834,84347,361614,287110,366889,303403,312647,310306,363212,79215,63879,311551,306400,288762,304554,29335,24954,363855,303024,360600,114116,683626,304271,171119,24626,313594,24941,308267,311245,25686,60445,293561,312915,83724,94204,311580,363287,58814,24167,304887,29386,287871,89807,499443,302983,304294,299897…
GO:0009653	0.025534555520268	0.977997993056203	387	2016	anatomical structure morphogenesis	BP	13581	2067	Dpysl5,Lifr,Wasf2,Nf1,Picalm,Psen1,Exoc4,Nrcam,Raph1,Lingo1,Golga2,Mib1,Mbnl1,Dlc1,Btbd7,Tbc1d24,Nsd1,Rdx,Vezf1,Atg7,Myo9a,Mtpn,Pofut1,Arhgap35,Mtm1,Map2,Insr,Agfg1,Wdr1,Nfib,Tenm3,Mkln1,Lrfn1,Rnf6,Stim1,Dscam,Atp7a,Kat6a,Traf6,Sarm1,Tsc1,Tmf1,Sik3,Ece1,Tmod2,Vps33a,Peak1,Mecp2,Usp9x,Angpt1,Ttbk1,Lims1,Mapk8ip3,Nectin1,Sp1,Slitrk2,Cntn2,Kcna2,Slc11a2,Fndc3b,Nfatc3,Abl2,Fzd3,Hhip,Tmem106b,AABR0703…	65208,81680,313024,24592,89816,29192,116654,497815,363239,315691,64528,307594,282635,58834,362772,287110,306764,315655,287615,312647,171296,79215,311551,306400,288762,25595,24954,363266,360950,29227,306451,83536,365222,304271,361618,171119,24941,306571,311245,287545,60445,114206,684112,94204,58814,65081,315686,29386,363445,89807,316229,499443,302983,192183,24790,309349,25356,25468,25715,294925,36…
GO:0060154	0.0258950212635476	0.999115096762294	2	3	cellular process regulating host cell cycle in response to virus	BP	13581	2067	Bcl2l1,Bcl2l11	24888,64547
GO:0007268	0.0259285741744483	0.980066184801402	112	557	chemical synaptic transmission	BP	13581	2067	Bace1,Nf1,Psen1,Exoc4,Syt11,Napb,Rims3,Tbc1d24,Plcl1,Kif1b,Oprk1,Doc2b,Chrm3,Ppt1,Slc12a5,Shank2,Shisa6,Slc24a2,Gnai1,Mpp2,Tmod2,Mecp2,Kcnb1,Cntn2,Hrh1,AABR07031756.1,Drd5,Shc3,Cd38,Gabrg1,Cacnb2,Nat8l,Prokr2,Adra1a,Npy2r,Arf1,Kcnc4,Apba2,Glra3,Rasgrf1,Lrp6,Bhlhe40,Bcl2l1,Clstn2,Adora1,Cx3cr1,Camk2n2,Creb1,Dnm1,Slc6a9,Syp,Rap1b,Syn2,Ywhag,Xbp1,Chrna7,Bcan,Syt2,Pak1,Oprm1,Hrh2,Ntrk2,Grm1,Grik4,Ctn…	29392,24592,29192,116654,60568,499903,65025,287110,84587,117548,29335,81820,24260,29411,171373,171093,497926,84550,25686,85275,58814,29386,25736,25356,24448,24413,25195,114858,25668,140674,116600,289727,192649,29412,66024,64310,684516,83610,114516,192213,312781,79431,24888,171394,29290,171056,59314,81646,140694,116509,24804,171337,29179,56010,289754,25302,25393,24805,29431,25601,25461,25054,24414…
GO:0098916	0.0259285741744483	0.980066184801402	112	557	anterograde trans-synaptic signaling	BP	13581	2067	Bace1,Nf1,Psen1,Exoc4,Syt11,Napb,Rims3,Tbc1d24,Plcl1,Kif1b,Oprk1,Doc2b,Chrm3,Ppt1,Slc12a5,Shank2,Shisa6,Slc24a2,Gnai1,Mpp2,Tmod2,Mecp2,Kcnb1,Cntn2,Hrh1,AABR07031756.1,Drd5,Shc3,Cd38,Gabrg1,Cacnb2,Nat8l,Prokr2,Adra1a,Npy2r,Arf1,Kcnc4,Apba2,Glra3,Rasgrf1,Lrp6,Bhlhe40,Bcl2l1,Clstn2,Adora1,Cx3cr1,Camk2n2,Creb1,Dnm1,Slc6a9,Syp,Rap1b,Syn2,Ywhag,Xbp1,Chrna7,Bcan,Syt2,Pak1,Oprm1,Hrh2,Ntrk2,Grm1,Grik4,Ctn…	29392,24592,29192,116654,60568,499903,65025,287110,84587,117548,29335,81820,24260,29411,171373,171093,497926,84550,25686,85275,58814,29386,25736,25356,24448,24413,25195,114858,25668,140674,116600,289727,192649,29412,66024,64310,684516,83610,114516,192213,312781,79431,24888,171394,29290,171056,59314,81646,140694,116509,24804,171337,29179,56010,289754,25302,25393,24805,29431,25601,25461,25054,24414…
GO:0070373	0.0259852170608095	0.988144414899085	15	57	negative regulation of ERK1 and ERK2 cascade	BP	13581	2067	Phlpp1,Smad4,Xbp1,Synj2bp,Wnk2,Timp3,Eif3a,Tnip1,Tlr4,Dab2ip,Slc9a3r1,Dab2,Lif,Gper1,Igf1	59265,50554,289754,64531,306811,25358,292148,363599,29260,192126,59114,79128,60584,171104,24482
GO:0042325	0.0260430670367262	0.978374322785362	227	1237	regulation of phosphorylation	BP	13581	2067	Nf1,Psen1,Madd,Nsd1,Plcl1,Oprk1,Insr,Map2k7,Spag9,Dscam,Atp7a,Tab2,Traf6,Tsc1,Fnip2,Ece1,Hdac4,Rptor,Angpt1,Mapk8ip3,Dnajc27,Spred2,Cdk12,Abl2,Map3k9,Yes1,Drd5,Tgfbr1,Senp2,Taok3,Bmpr1a,Fgfr1,Ccnt1,Adra1a,Pik3r1,Ednrb,Rock2,Gab1,Vangl2,Tnik,Gprc5b,Lrp6,Tgfbr2,Dag1,Phlpp1,Gdf11,Bcl2,Sh3bp5l,Adora1,Fgfr2,Fgfr3,Mob1b,Apc,Eef1a2,Camk2n2,Eif2ak2,Gpr37,Nras,Rad51,Ccnd2,Rasa1,Rassf2,Nrg1,Enpp2,Rap1b,Prk…	24592,29192,94193,306764,84587,29335,24954,363855,360600,171119,24941,308267,311245,60445,310538,94204,363287,287871,89807,302983,298859,305539,192350,304883,500690,24884,25195,29591,78973,304530,81507,79114,315291,29412,25513,50672,25537,361388,289229,294917,293546,312781,81810,114489,59265,29454,24224,690898,29290,25022,84489,360920,24205,24799,59314,54287,117549,24605,499870,64033,25676,311437…
GO:0030336	0.0260943880450063	0.98305763486319	43	199	negative regulation of cell migration	BP	13581	2067	Nf1,Dlc1,Srgap1,Srgap3,Drd5,Lrch1,Bmpr1a,Clic4,Dag1,Bcl2,Adora1,Cx3cr1,Acan,Shh,Nrg1,Synj2bp,Nav3,Thbs1,Ldlrad4,Sema6d,Mcc,Arhgdia,Srgap2,Padi2,Thy1,Lrp1,Rabgef1,Tp53inp1,Adgrg1,Adipor1,Fgf2,Dab2ip,Ccr5,Trib1,Ppard,Slc9a3r1,Notch1,Igfbp5,Sulf1,Rnf41,C5ar2,Tacstd2,Slamf8	24592,58834,314903,500287,25195,502020,81507,83718,114489,24224,29290,171056,58968,29499,112400,64531,314814,445442,679578,311384,307449,360678,360840,29511,24832,299858,360797,297822,260326,289036,54250,192126,117029,78969,25682,59114,25496,25285,171396,362814,445269,494343,289237
GO:0019695	0.0262622580664545	0.996251439445552	4	8	choline metabolic process	BP	13581	2067	Enpp6,Sardh,Chdh,Ache	306460,114123,290551,83817
GO:0021873	0.0262809445773072	0.996603116344643	4	7	forebrain neuroblast division	BP	13581	2067	Fgfr1,Lrp6,Fgfr2,Numb	79114,312781,25022,29419
GO:0019827	0.0262858508213865	0.984300720521361	32	126	stem cell population maintenance	BP	13581	2067	Eif4enif1,Zhx2,Lbh,Kat6a,Nkap,Bmpr1a,Fgfr1,Yap1,Vangl2,Fgfr3,Apc,Prrx1,Ctr9,Cdc73,Kit,Fut10,Mapk8,Esrrb,Smc1a,Rtf1,Jmjd1c,Bcl9l,Tut4,Notch1,Lrp5,Mtf2,Lif,Stag2,Sall1,Pax2,Cdh2,Arid1a	305468,314988,683626,306571,298342,81507,79114,363014,289229,84489,24205,266813,293184,304832,64030,497619,116554,299210,63996,366169,171120,300673,313481,25496,293649,360905,60584,313304,307740,293992,83501,297867
GO:0040017	0.0264138423238467	0.980318745472538	89	439	positive regulation of locomotion	BP	13581	2067	Tbc1d24,Rdx,Oprk1,Insr,Spag9,Tacr3,Dscam,Atp7a,Hdac4,Angpt1,Tgfbr1,Casr,Cd274,Carmil1,Cpne3,Fgfr1,Pik3r1,Rock2,Hyal1,Tgfbr2,Onecut1,Bcl2,Cdh13,P2ry2,Ssh2,Apc,Fadd,Vps35,Shh,Enpp2,Xbp1,Zfp609,Bcar1,Pak1,Adam9,Fer,Grm1,Sema4d,Thbs1,Numb,Pgr,Edn3,Hif1a,Itga6,Sema6d,Igf1r,Pld1,Kit,Shtn1,Gas6,Rtn4,Sema5a,Thy1,Mapk8,Vps4a,Nrp1,Csf1r,Ddr2,Sod2,Syde1,Mapk3,Tgfb2,Itgb1,Dock1,Vps4b,Fgf2,Dab2ip,Mmp14,Csf1,C…	287110,315655,29335,24954,360600,24808,171119,24941,363287,89807,29591,24247,499342,306941,313087,79114,25513,25537,367166,81810,25231,24224,192248,29597,303342,24205,266610,25479,29499,84050,289754,363412,25414,29431,290834,301737,24414,306790,445442,29419,25154,366270,29560,114517,311384,25718,25096,64030,292139,58935,83765,310207,24832,116554,246772,246331,307403,685781,24787,362842,50689,8180…
GO:0060509	0.0265217611251694	0.996202241934406	4	8	Type I pneumocyte differentiation	BP	13581	2067	Nfib,Creb1,Thrb,Igf1	29227,81646,24831,24482
GO:0043974	0.0267933505350175	1	2	2	histone H3-K27 acetylation	BP	13581	2067	Sin3a,Lif	363067,60584
GO:1901674	0.0267933505350175	1	2	2	regulation of histone H3-K27 acetylation	BP	13581	2067	Sin3a,Lif	363067,60584
GO:0003013	0.0268848725362821	0.980232106623418	81	401	circulatory system process	BP	13581	2067	Gnao1,Sp4,Arhgap35,Chrm3,Tacr3,Pde4b,Ece1,Hdac4,Mecp2,Angpt1,Cacna2d1,Hrh1,Gclm,AABR07031756.1,Drd5,Sri,Cd38,Casr,Cacnb2,Scn1a,Asic2,Prokr2,Itpr2,Adra1a,Pik3r1,Cacna1e,Ednrb,P2ry2,Adora1,Npr3,Chrna7,Gclc,Hrh2,Kl,Kcnd3,Nup155,Ptpro,Edn3,Ppara,Hif1a,Gas6,Thrb,Kcne5,Slc9a1,Ddah1,Smad7,Akap9,Cysltr1,Pde3a,Mdm4,Id2,Smad5,Sod2,Esr2,Ntsr1,Srebf1,Tgfb2,Agtrap,Hmgcr,Hcn4,Ppard,Rps6ka2,Trpa1,Oxtr,Lrp5,Gaa,…	50664,25162,306400,24260,24808,24626,94204,363287,29386,89807,25399,24448,29739,24413,25195,683667,25668,24247,116600,81574,25364,192649,81678,29412,25513,54234,50672,29597,29290,25339,25302,25283,25461,83504,65195,117021,50677,366270,25747,29560,58935,24831,681190,24782,64157,81516,246150,114099,50678,304798,25587,59328,24787,25149,366274,78968,81809,298646,25675,59266,25682,117269,312896,25342,…
GO:0060644	0.0269396317364193	0.993541505544573	6	15	mammary gland epithelial cell differentiation	BP	13581	2067	Lbh,Hif1a,Prlr,Lats1,Id2,Fgf2	683626,29560,24684,308265,25587,54250
GO:0071219	0.0269817697225353	0.983146806820553	36	170	cellular response to molecule of bacterial origin	BP	13581	2067	Oprk1,Pde4b,Traf6,Abcc2,Prpf8,Ednrb,P2ry2,Cx3cr1,Ctr9,Xbp1,Cdc73,Adam9,Hif1a,Cd84,Mapk8,Mapk3,Tnip1,Tlr4,Entpd2,Dab2ip,Abca1,Ccr5,Trib1,Ppard,Tut4,Zfp709,Ncl,Litaf,Cd180,Ptafr,Entpd1,Tlr2,Tnfrsf1b,Ticam2,Ptger3,Shpk	29335,24626,311245,25303,287530,50672,29597,171056,293184,289754,304832,290834,29560,501872,116554,50689,363599,29260,64467,192126,313210,117029,78969,25682,313481,266773,25135,65161,294706,58949,64519,310553,156767,364867,24929,287479
GO:1904341	0.0270287928371593	1	2	2	regulation of colon smooth muscle contraction	BP	13581	2067	Kit,Ptger3	64030,24929
GO:1904343	0.0270287928371593	1	2	2	positive regulation of colon smooth muscle contraction	BP	13581	2067	Kit,Ptger3	64030,24929
GO:1990765	0.0270287928371593	1	2	2	colon smooth muscle contraction	BP	13581	2067	Kit,Ptger3	64030,24929
GO:0097067	0.0271709289507346	0.992329724292267	7	20	cellular response to thyroid hormone stimulus	BP	13581	2067	Rdx,Gclm,Gclc,Kit,Med1,L1cam,Atp1a3	315655,29739,25283,64030,497991,50687,24213
GO:0021521	0.0272311058854745	0.996066909545111	4	8	ventral spinal cord interneuron specification	BP	13581	2067	Shh,Sufu,Gli3,Gli2	29499,361769,140588,304729
GO:0060573	0.0272311058854745	0.996066909545111	4	8	cell fate specification involved in pattern specification	BP	13581	2067	Shh,Sufu,Gli3,Gli2	29499,361769,140588,304729
GO:0014826	0.0272647589229547	0.999041302436351	2	3	vein smooth muscle contraction	BP	13581	2067	Ednrb,Edn3	50672,366270
GO:0019287	0.0273400244237805	0.999037184474179	2	3	isopentenyl diphosphate biosynthetic process, mevalonate pathway	BP	13581	2067	Mvk,Mvd	81727,81726
GO:0046850	0.0273968587891124	0.987984372700298	14	47	regulation of bone remodeling	BP	13581	2067	Nf1,Cd38,Lrp6,Fgfr3,Ppargc1b,Suco,Ubash3b,Csf1r,Siglec15,Lrp5,Tf,Itgb3,Plekhm1,Lepr	24592,25668,312781,84489,291567,360863,315579,307403,498888,293649,24825,29302,303584,24536
GO:0042559	0.0274305361601456	0.994316121270186	5	13	pteridine-containing compound biosynthetic process	BP	13581	2067	Atic,Mthfd1,Gart,Aldh1l1,Mthfd1l	81643,64300,288259,64392,361472
GO:1901090	0.0274338114891334	1	2	2	regulation of protein tetramerization	BP	13581	2067	Pex14,LOC103690024	64460,312703
GO:1901091	0.0274338114891334	1	2	2	negative regulation of protein tetramerization	BP	13581	2067	Pex14,LOC103690024	64460,312703
GO:1901093	0.0274338114891334	1	2	2	regulation of protein homotetramerization	BP	13581	2067	Pex14,LOC103690024	64460,312703
GO:1901094	0.0274338114891334	1	2	2	negative regulation of protein homotetramerization	BP	13581	2067	Pex14,LOC103690024	64460,312703
GO:0048333	0.027533943832098	0.992427530968554	7	18	mesodermal cell differentiation	BP	13581	2067	Bmpr1a,Fgfr1,Fgfr2,Inhba,Itgb1,Itgb3,Pax2	81507,79114,25022,29200,24511,29302,293992
GO:0034205	0.0275747821855729	0.992190547824602	7	20	amyloid-beta formation	BP	13581	2067	Picalm,Psen1,Tmed10,Ncstn,Csnk1e,Chrna7,Lrrtm3	89816,29192,84599,289231,58822,25302,294380
GO:0032874	0.0275827044881694	0.983447546193759	32	127	positive regulation of stress-activated MAPK cascade	BP	13581	2067	Oprk1,Map2k7,Spag9,Traf6,Mapk8ip3,Map3k9,Taok3,Gab1,Vangl2,Tnik,Eif2ak2,Rassf2,Taok1,Pak1,Fzd10,Zeb2,Rb1cc1,Fgd4,Map3k4,Taok2,Tlr3,Tgfb2,Mul1,Tlr4,Hmgcr,Dab2ip,Sema4c,Dab2,Tf,Wnt16,Map3k5,Fzd4	29335,363855,360600,311245,302983,500690,304530,361388,289229,294917,54287,311437,286993,29431,363913,311071,312927,246174,308106,64666,364594,81809,298576,29260,25675,192126,301346,79128,24825,500047,365057,64558
GO:0006203	0.0276046856452491	0.999022652430835	2	3	dGTP catabolic process	BP	13581	2067	Samhd1,Nudt15	311580,290365
GO:0036010	0.0276694495058909	0.993687659084216	6	13	protein localization to endosome	BP	13581	2067	Rdx,Rab35,Tollip,Acap2,Nrp1,Dtx3l	315655,288700,361677,619382,246331,498089
GO:0040011	0.0277390046798785	0.976756718128129	250	1306	locomotion	BP	13581	2067	Lrig2,Dpysl5,Wasf2,Nf1,Psen1,Astn1,Nrcam,Sdc3,Cdc42bpb,Dlc1,Tbc1d24,Rdx,Arhgap35,Oprk1,Spock1,Insr,Wdr1,Nfib,Spag9,Tacr3,Cdc42bpa,Srgap1,Dscam,Pde4b,Atp7a,Tmf1,Hdac4,Peak1,Usp9x,Angpt1,Mapk8ip3,Nectin1,Srgap3,Cntn2,Fndc3b,Abl2,Fzd3,Arrdc3,Hrh1,Yes1,Drd5,Tgfbr1,Casr,Gbf1,Cd274,Nfatc2,Carmil1,Lrch1,Bmpr1a,Cpne3,Wdr44,Fgfr1,Shroom2,Arsb,Lgals8,Cul5,Prpf40a,Pik3r1,Cacna1e,Ddr1,Ednrb,Rock2,Clic4,Gab1,…	310753,65208,313024,24592,29192,304900,497815,116673,113960,58834,287110,315655,306400,29335,306759,24954,360950,29227,360600,24808,114116,314903,171119,24626,24941,114206,363287,315686,363445,89807,302983,192183,500287,25356,294925,304883,266715,309945,24448,24884,25195,29591,24247,309451,499342,311658,306941,502020,81507,313087,246152,79114,317435,25227,116641,64624,295607,25513,54234,25678,506…
GO:0044650	0.0278650606996072	0.995944915580753	4	8	adhesion of symbiont to host cell	BP	13581	2067	Grm1,Gas6,Hsp90ab1,Lrrc15	24414,58935,301252,246296
GO:0099537	0.0279078138738886	0.978474373962184	112	558	trans-synaptic signaling	BP	13581	2067	Bace1,Nf1,Psen1,Exoc4,Syt11,Napb,Rims3,Tbc1d24,Plcl1,Kif1b,Oprk1,Doc2b,Chrm3,Ppt1,Slc12a5,Shank2,Shisa6,Slc24a2,Gnai1,Mpp2,Tmod2,Mecp2,Kcnb1,Cntn2,Hrh1,AABR07031756.1,Drd5,Shc3,Cd38,Gabrg1,Cacnb2,Nat8l,Prokr2,Adra1a,Npy2r,Arf1,Kcnc4,Apba2,Glra3,Rasgrf1,Lrp6,Bhlhe40,Bcl2l1,Clstn2,Adora1,Cx3cr1,Camk2n2,Creb1,Dnm1,Slc6a9,Syp,Rap1b,Syn2,Ywhag,Xbp1,Chrna7,Bcan,Syt2,Pak1,Oprm1,Hrh2,Ntrk2,Grm1,Grik4,Ctn…	29392,24592,29192,116654,60568,499903,65025,287110,84587,117548,29335,81820,24260,29411,171373,171093,497926,84550,25686,85275,58814,29386,25736,25356,24448,24413,25195,114858,25668,140674,116600,289727,192649,29412,66024,64310,684516,83610,114516,192213,312781,79431,24888,171394,29290,171056,59314,81646,140694,116509,24804,171337,29179,56010,289754,25302,25393,24805,29431,25601,25461,25054,24414…
GO:0030111	0.0281765843121428	0.981083386583	50	212	regulation of Wnt signaling pathway	BP	13581	2067	Psen1,Xiap,Cdk14,Apc2,Abl2,Amer1,Yap1,Ppp2r3a,Vangl2,Lgr5,Gprc5b,Lrp6,Rnf43,Fgfr2,Fgfr3,G3bp1,Apc,Vps35,Shh,Csnk1e,Wls,Ddx3x,Cdc73,Ctnnd2,Ptpro,Ctnnd1,Csnk1d,Zeb2,Mcc,Wwtr1,Lats1,Csnk2a1,Lrp1,Mllt3,Fgf2,Dab2ip,Gskip,Dab2,Notch1,Lrp5,Gli3,Six3,Sulf1,Ift80,Nxn,Sall1,Sox10,Cdh2,Tlr2,Tsku	29192,63879,362316,299611,304883,501584,363014,363122,289229,299802,293546,312781,303412,25022,84489,171092,24205,25479,29499,58822,362065,317335,304832,114028,50677,311163,64462,311071,307449,295062,308265,116549,299858,114510,54250,192126,362778,79128,25496,293649,140588,78974,171396,295106,360577,307740,29361,83501,310553,308843
GO:0044533	0.0282934053818392	0.998984459909105	2	3	positive regulation of apoptotic process in other organism	BP	13581	2067	Ccr5,Bcl2l11	117029,64547
GO:0052042	0.0282934053818392	0.998984459909105	2	3	positive regulation by symbiont of host programmed cell death	BP	13581	2067	Ccr5,Bcl2l11	117029,64547
GO:0052151	0.0282934053818392	0.998984459909105	2	3	positive regulation by symbiont of host apoptotic process	BP	13581	2067	Ccr5,Bcl2l11	117029,64547
GO:0052330	0.0282934053818392	0.998984459909105	2	3	positive regulation by organism of programmed cell death in other organism involved in symbiotic interaction	BP	13581	2067	Ccr5,Bcl2l11	117029,64547
GO:0052501	0.0282934053818392	0.998984459909105	2	3	positive regulation by organism of apoptotic process in other organism involved in symbiotic interaction	BP	13581	2067	Ccr5,Bcl2l11	117029,64547
GO:0060139	0.0282934053818392	0.998984459909105	2	3	positive regulation of apoptotic process by virus	BP	13581	2067	Ccr5,Bcl2l11	117029,64547
GO:0046578	0.0288206093267302	0.981150503195812	45	175	regulation of Ras protein signal transduction	BP	13581	2067	Shoc2,Nf1,Rasal2,Madd,Dlc1,Arhgap35,Arfgef1,Ralgps2,Abl2,Gbf1,Gpr17,Adra1a,Rasgrf1,Rasa1,Nrg1,Arhgef12,Dgki,Plekhg1,Fgd4,Notch2,Arhgdia,Trim67,Als2,Arfgef2,Rabgef1,Nrp1,Lpar2,Adgrg1,Tgfb2,Itgb1,Arhgef11,Dab2ip,Abca1,Csf1,Tnfaip1,Psd2,Erbb2,Prex2,Arhgef6,Fgd6,Nup62,Cdh2,Syngap1,Igf1,Arhgef28	309548,24592,304893,94193,58834,306400,312915,304887,304883,309451,767613,29412,192213,25676,112400,367072,688705,679812,246174,29492,360678,307938,363235,296380,360797,246331,498609,260326,81809,24511,78966,192126,313210,78965,287543,307500,24337,312912,363509,500824,65274,83501,192117,24482,361882
GO:0048645	0.0288450156842562	0.987087998798705	14	52	animal organ formation	BP	13581	2067	Bmpr1a,Fgfr1,Tgfbr2,Fgfr2,Shh,LOC108348120,Mapk3,Fgf2,Pim1,Notch1,Gli3,Gli2,Sulf1,Pax2	81507,79114,81810,25022,29499,361807,50689,54250,24649,25496,140588,304729,171396,293992
GO:0009893	0.0288555061725402	0.974796318484626	462	2632	positive regulation of metabolic process	BP	13581	2067	Lpgat1,Prdm2,Wbp2,Nf1,Creb3l2,Picalm,Psen1,Taf1,Madd,RGD1359108,Golga2,Pias1,Dlc1,Fam168a,Nsd1,Rdx,Gpam,Med13,Vezf1,Atg7,Usp13,Elovl5,Kif1b,Mtpn,Xiap,Oprk1,Insr,Ercc3,Nfib,Map2k7,Med12l,Fbxw11,Spag9,Galr1,Lbh,Pygo1,Rnf6,Dscam,Trip4,Kdm5a,Ago1,Atp7a,Tab2,Kat6a,Traf6,Tsc1,Fnip2,Rnf152,Bach1,Arfgef1,Erlin2,Ncoa2,Ece1,Hdac4,Stard4,Adcyap1r1,Mecp2,Rptor,Tfe3,Angpt1,Lims1,Mapk8ip3,Trps1,Sp1,Dnajc27,Cnt…	679692,313678,192645,24592,362339,89816,29192,317256,94193,313155,64528,300772,58834,361614,306764,315655,29653,303403,287615,312647,310306,171400,117548,79215,63879,29335,24954,291703,29227,363855,690752,303024,360600,50577,683626,691857,304271,171119,315769,312678,313594,24941,308267,306571,311245,60445,310538,293561,304127,312915,290823,83724,94204,363287,291699,24167,29386,287871,317376,89807…
GO:1902532	0.0288656370430804	0.978451905317976	87	440	negative regulation of intracellular signal transduction	BP	13581	2067	Ubr1,Nf1,Rasal2,Dlc1,Arhgap35,Mtm1,Fbxw11,Tsc1,Rnf152,Spred2,Abl2,Sri,Nploc4,Senp2,Taok3,Adra1a,Usp10,Dag1,Phlpp1,Bcl2l1,Bcl2,Apc,Epm2a,Rasa1,Rassf2,Tmbim6,Prkaa2,Smad4,Xbp1,LOC108348120,Synj2bp,Hgs,Ddx3x,Oprm1,Smpd1,Grm1,Thbs1,Wnk2,Hif1a,Timp3,Igf1r,Lrrc4b,Trim67,Eif3a,Sh3glb1,Usp47,Rabgef1,Dusp18,Sod2,Tnip1,Tgfb2,Itgb1,Mul1,RGD1565498,Adipor1,Tlr4,Socs4,Hmgcr,Inppl1,Tank,Depdc5,Dab2ip,Ikbkg,Slc…	499877,24592,304893,58834,306400,288762,303024,60445,293561,305539,304883,683667,140639,78973,304530,29412,307905,114489,59265,24888,24224,24205,114005,25676,311437,24822,78975,50554,289754,361807,64531,56084,317335,25601,308909,24414,445442,306811,29560,25358,25718,308571,307938,292148,292156,308896,360797,305477,24787,363599,81809,24511,298576,500843,289036,29260,305828,25675,65038,252961,30546…
GO:0035523	0.0288666071271569	1	2	2	protein K29-linked deubiquitination	BP	13581	2067	Usp13,Yod1	310306,363982
GO:0070426	0.028928507162956	1	2	2	positive regulation of nucleotide-binding oligomerization domain containing signaling pathway	BP	13581	2067	Peli3,Tlr4	309157,29260
GO:0070428	0.028928507162956	1	2	2	regulation of nucleotide-binding oligomerization domain containing 1 signaling pathway	BP	13581	2067	Peli3,Tlr4	309157,29260
GO:0070434	0.028928507162956	1	2	2	positive regulation of nucleotide-binding oligomerization domain containing 2 signaling pathway	BP	13581	2067	Peli3,Tlr4	309157,29260
GO:0007269	0.028967750989138	0.982605461820245	31	132	neurotransmitter secretion	BP	13581	2067	Nf1,Psen1,Syt11,Napb,Rims3,Doc2b,Ppt1,Kcnc4,Apba2,Bcl2l1,Slc6a9,Rap1b,Syn2,Xbp1,Syt2,Pak1,Ntrk2,Edn3,Dgki,Pclo,Nsf,Sytl5,Lin7a,Syde1,Syt13,Snap91,Calm1,Snap29,Kcnc3,Nrxn2,Gper1	24592,29192,60568,499903,65025,81820,29411,684516,83610,24888,116509,171337,29179,289754,24805,29431,25054,366270,688705,56768,60355,302538,85327,362842,80977,65178,24244,116500,117101,116595,171104
GO:0099643	0.028967750989138	0.982605461820245	31	132	signal release from synapse	BP	13581	2067	Nf1,Psen1,Syt11,Napb,Rims3,Doc2b,Ppt1,Kcnc4,Apba2,Bcl2l1,Slc6a9,Rap1b,Syn2,Xbp1,Syt2,Pak1,Ntrk2,Edn3,Dgki,Pclo,Nsf,Sytl5,Lin7a,Syde1,Syt13,Snap91,Calm1,Snap29,Kcnc3,Nrxn2,Gper1	24592,29192,60568,499903,65025,81820,29411,684516,83610,24888,116509,171337,29179,289754,24805,29431,25054,366270,688705,56768,60355,302538,85327,362842,80977,65178,24244,116500,117101,116595,171104
GO:0045761	0.028968388196664	0.98746993984032	13	48	regulation of adenylate cyclase activity	BP	13581	2067	Nf1,Galr1,Adcyap1r1,Drd5,Npr3,Oprm1,Ntrk2,Akap9,Gabbr1,P2ry13,Ntrk3,Calm1,Gper1	24592,50577,24167,25195,25339,25601,25054,246150,81657,310444,29613,24244,171104
GO:0006906	0.0289961348161563	0.983267483721344	27	114	vesicle fusion	BP	13581	2067	Syt11,Doc2b,Eea1,Vps11,Vamp7,Vti1a,Gosr2,Vamp1,Tbck,Tbc1d9b,Vps18,Pla2g4a,Syt2,Stx17,Sec22b,Ykt6,Tbc1d9,Kif5b,Nsf,Vps4a,Sytl5,Usp6nl,Syt13,Rab39a,Snap29,Uso1,Gnai3	60568,81820,314764,315600,85491,65277,64154,25624,295446,360520,296083,24653,24805,252853,310710,64351,304645,117550,60355,246772,302538,291309,80977,315668,116500,56042,25643
GO:0060986	0.0290783662320626	0.986810226301699	14	58	endocrine hormone secretion	BP	13581	2067	Oprk1,Galr1,Tmf1,Fgfr1,Nrg1,Smad4,Pex5l,Inhba,Hcar2,Rab8b,Dab2,Runx1,Lif,Fzd4	29335,50577,114206,79114,112400,50554,286937,29200,353250,266688,79128,50662,60584,64558
GO:0042221	0.0291066792727847	0.974329260506125	567	3345	response to chemical	BP	13581	2067	Prdm2,Hspa9,Dpysl5,Lifr,Ubr1,Gnao1,Wbp2,Nf1,Creb3l2,Psen1,Taf1,Nrcam,Sel1l,Dlc1,Acaca,Tbc1d24,Rdx,Gpam,Med13,Atg7,Usp13,Hspa4l,LOC108348180,Kif1b,Arhgap35,Oprk1,Map2,Sec31a,Chrm3,Insr,Hid1,Kcnq3,Nfib,Map2k7,Slc12a5,Tacr3,Lbh,Shank2,Rnf6,Stim1,Fasn,Usp8,Dscam,Trip4,Pde4b,Ago1,Atp7a,Traf6,Abcc2,Ubxn2a,Sarm1,Gnai1,Tsc1,Slc6a11,Bach1,Tmf1,Lig1,Top1,Erlin2,Ncoa2,Ece1,Hdac4,Adcyap1r1,Tmed10,Mecp2,Usp9x…	313678,291671,65208,81680,499877,50664,192645,24592,362339,29192,317256,497815,314352,58834,60581,287110,315655,29653,303403,312647,310306,294993,498351,117548,306400,29335,25595,93646,24260,24954,287822,29682,29227,363855,171373,24808,683626,171093,304271,361618,50671,296121,171119,315769,24626,313594,24941,311245,25303,685859,287545,25686,60445,79213,304127,114206,81513,64550,290823,83724,94204…
GO:0090277	0.0292318669362093	0.984106563164741	22	98	positive regulation of peptide hormone secretion	BP	13581	2067	Atg7,Doc2b,Sri,Cd38,Casr,Aacs,Hif1a,Kif5b,Pex5l,Myrip,Gabbr1,Ppard,Rab8b,Trpa1,Trpm2,Tardbp,Lif,Irs2,Tm7sf3,Lepr,Gper1,Pfkfb2	312647,81820,683667,25668,24247,65984,29560,117550,286937,360034,81657,25682,266688,312896,294329,298648,60584,29376,297725,24536,171104,24640
GO:0031620	0.029337544532727	0.995365152256766	4	9	regulation of fever generation	BP	13581	2067	Ednrb,Pla2g4a,Ccr5,Ptger3	50672,24653,117029,24929
GO:1904645	0.0294537859715764	0.989289673653726	10	29	response to amyloid-beta	BP	13581	2067	Psen1,Cacna2d1,Bcl2,Chrna7,Igf1r,Mapk8,Lrp1,Tlr4,Atp1a3,Igf1	29192,25399,24224,25302,25718,116554,299858,29260,24213,24482
GO:1904849	0.0294618993099241	0.998918429051676	2	3	positive regulation of cell chemotaxis to fibroblast growth factor	BP	13581	2067	Fgfr1,Fgf2	79114,54250
GO:2000546	0.0294618993099241	0.998918429051676	2	3	positive regulation of endothelial cell chemotaxis to fibroblast growth factor	BP	13581	2067	Fgfr1,Fgf2	79114,54250
GO:0070306	0.0294646068475578	0.990035295133309	9	25	lens fiber cell differentiation	BP	13581	2067	Fgfr2,Fgfr3,Tbc1d20,Zeb2,Maf,Fzr1,Ntrk3,Slc7a11,Six3	25022,84489,362237,311071,54267,314642,29613,310392,78974
GO:0045204	0.029539277804745	1	2	2	MAPK export from nucleus	BP	13581	2067	Dnajc27,Styx	298859,100912536
GO:0051174	0.029591036649344	0.975071557341569	258	1433	regulation of phosphorus metabolic process	BP	13581	2067	Nf1,Psen1,Madd,Dlc1,Nsd1,Plcl1,Oprk1,Insr,Map2k7,Spag9,Galr1,Dscam,Atp7a,Tab2,Traf6,Tsc1,Fnip2,Ece1,Hdac4,Adcyap1r1,Rptor,Angpt1,Mapk8ip3,Dnajc27,Spred2,Cdk12,Abl2,Map3k9,Yes1,Drd5,Adcy7,Tgfbr1,Senp2,Taok3,Bmpr1a,Fgfr1,Ccnt1,Adra1a,Pik3r1,Npy2r,Ednrb,Arf1,Rock2,Gab1,Cnep1r1,Vangl2,Tnik,Gprc5b,Lrp6,Tgfbr2,Gucy1a2,Me2,Dag1,Myo1d,Phlpp1,Gdf11,Bcl2l1,Bcl2,Sh3bp5l,Adora1,Fgfr2,Fgfr3,Mob1b,Apc,Rimbp2,E…	24592,29192,94193,58834,306764,84587,29335,24954,363855,360600,50577,171119,24941,308267,311245,60445,310538,94204,363287,24167,287871,89807,302983,298859,305539,192350,304883,500690,24884,25195,84420,29591,78973,304530,81507,79114,315291,29412,25513,66024,50672,64310,25537,361388,291914,289229,294917,293546,312781,81810,66012,307270,114489,25485,59265,29454,24888,24224,690898,29290,25022,84489,3…
GO:0035526	0.0296188552732551	1	2	2	retrograde transport, plasma membrane to Golgi	BP	13581	2067	Rab43,Usp6nl	500249,291309
GO:0008344	0.0296588500621215	0.983867051550069	23	85	adult locomotory behavior	BP	13581	2067	Atg7,Sez6l,Ppt1,Klhl1,Tsc1,Mecp2,Cntn2,Abl2,Scn1a,Ccnd2,Dnm1,Npc1,Pcdh15,Cnp,Arcn1,Cln8,Scn8a,Id2,Ntsr1,Prex2,Sez6l2,Atp1a3,Mapt	312647,304554,29411,290426,60445,29386,25356,304883,81574,64033,140694,266732,690865,25275,300674,306619,29710,25587,366274,312912,308988,24213,29477
GO:0072665	0.0297783189809845	0.9888312086303	10	34	protein localization to vacuole	BP	13581	2067	Cacng2,Gcc2,Vamp7,Vti1a,Gosr2,Hgs,Pik3r4,Sh3glb1,Vps4a,RGD1565498	84347,309798,85491,65277,64154,56084,363131,292156,246772,500843
GO:0048680	0.0298117598924055	0.995040816506604	4	10	positive regulation of axon regeneration	BP	13581	2067	Nrg1,Ndel1,Igf1r,Ntrk3	112400,170845,25718,29613
GO:0038003	0.029889077189935	0.995548968170526	4	8	opioid receptor signaling pathway	BP	13581	2067	Oprk1,Syp,Oprm1,Itgb3	29335,24804,25601,29302
GO:0032418	0.0300230157732197	0.985956795930075	15	60	lysosome localization	BP	13581	2067	Kif1b,Vps33a,Tmem106b,Vamp7,Plekhm2,Fer,Map6d1,Ndel1,Kit,Cd84,Rabgef1,RGD1311164,Hps6,Plekhm1,Gab2	117548,65081,312132,85491,313667,301737,363823,170845,64030,501872,360797,297607,309446,303584,84477
GO:0015679	0.0300797141489298	0.998156211487523	3	4	plasma membrane copper ion transport	BP	13581	2067	Atp7a,Slc11a2,Slc31a1	24941,25715,171135
GO:0014841	0.0302181105282409	0.995483688608106	4	8	skeletal muscle satellite cell proliferation	BP	13581	2067	Angpt1,Fgf2,Ppard,Megf10	89807,54250,25682,291445
GO:0098705	0.0302881325918454	1	2	2	copper ion import across plasma membrane	BP	13581	2067	Slc11a2,Slc31a1	25715,171135
GO:0048660	0.0304153545292847	0.981771969154379	30	133	regulation of smooth muscle cell proliferation	BP	13581	2067	Traf6,Hdac4,Bmpr1a,Pik3r1,Tgfbr2,Cdh13,Fgfr2,Nampt,Npr3,Xbp1,Pak1,Thbs1,Notch3,Hif1a,Igf1r,Id2,Calcrl,Esr2,Fgf2,Hmgcr,Trib1,Ppard,Igfbp5,Sulf1,Ralbp1,Map3k5,Itgb3,Ptafr,Gper1,Igf1	311245,363287,81507,25513,81810,192248,25022,297508,25339,289754,29431,445442,56761,29560,25718,25587,25029,25149,54250,25675,78969,25682,25285,171396,84014,365057,29302,58949,171104,24482
GO:2001256	0.0305845291658452	0.995410696391208	4	8	regulation of store-operated calcium entry	BP	13581	2067	Stim1,Nfatc3,Cd84,Stc2	361618,361400,501872,63878
GO:0007051	0.0307296073627314	0.981836119668188	29	119	spindle organization	BP	13581	2067	Kif2a,Golga2,Cltc,Tubgcp2,Gnai1,Mecp2,Dctn1,RGD1566265,Tpr,Eml1,Racgap1,Map9,Csnk1d,Map10,Stag1,Tubgcp6,Smc1a,Ptpa,Ccnb1,Zfp207,Vps4b,Haus3,Cdc14b,Cep97,Ralbp1,Stag2,AABR07044962.1,Nup62,Ino80	84391,64528,54241,309098,25686,29386,29167,363487,304862,362783,315298,310544,64462,307948,315958,362980,63996,362102,25203,303763,360834,680477,361195,304007,84014,313304,294429,65274,296084
GO:0006658	0.0308859212089483	0.995350425722478	4	8	phosphatidylserine metabolic process	BP	13581	2067	Serinc1,Ptdss1,Ptdss2,Serinc5	294421,314553,293620,170907
GO:1902894	0.0309128274746307	0.99252221717836	6	14	negative regulation of pri-miRNA transcription from RNA polymerase II promoter	BP	13581	2067	Nfib,Hdac4,Nfatc3,Tgfbr1,Ppara,Ppard	29227,363287,361400,29591,25747,25682
GO:0019220	0.0310494395088761	0.973813430016127	257	1428	regulation of phosphate metabolic process	BP	13581	2067	Nf1,Psen1,Madd,Dlc1,Nsd1,Plcl1,Oprk1,Insr,Map2k7,Spag9,Galr1,Dscam,Atp7a,Tab2,Traf6,Tsc1,Fnip2,Ece1,Hdac4,Adcyap1r1,Rptor,Angpt1,Mapk8ip3,Dnajc27,Spred2,Cdk12,Abl2,Map3k9,Yes1,Drd5,Adcy7,Tgfbr1,Senp2,Taok3,Bmpr1a,Fgfr1,Ccnt1,Adra1a,Pik3r1,Npy2r,Ednrb,Arf1,Rock2,Gab1,Cnep1r1,Vangl2,Tnik,Gprc5b,Lrp6,Tgfbr2,Gucy1a2,Me2,Dag1,Myo1d,Phlpp1,Gdf11,Bcl2l1,Bcl2,Sh3bp5l,Adora1,Fgfr2,Fgfr3,Mob1b,Apc,Rimbp2,E…	24592,29192,94193,58834,306764,84587,29335,24954,363855,360600,50577,171119,24941,308267,311245,60445,310538,94204,363287,24167,287871,89807,302983,298859,305539,192350,304883,500690,24884,25195,84420,29591,78973,304530,81507,79114,315291,29412,25513,66024,50672,64310,25537,361388,291914,289229,294917,293546,312781,81810,66012,307270,114489,25485,59265,29454,24888,24224,690898,29290,25022,84489,3…
GO:0070304	0.0312275015778167	0.981045044834707	32	128	positive regulation of stress-activated protein kinase signaling cascade	BP	13581	2067	Oprk1,Map2k7,Spag9,Traf6,Mapk8ip3,Map3k9,Taok3,Gab1,Vangl2,Tnik,Eif2ak2,Rassf2,Taok1,Pak1,Fzd10,Zeb2,Rb1cc1,Fgd4,Map3k4,Taok2,Tlr3,Tgfb2,Mul1,Tlr4,Hmgcr,Dab2ip,Sema4c,Dab2,Tf,Wnt16,Map3k5,Fzd4	29335,363855,360600,311245,302983,500690,304530,361388,289229,294917,54287,311437,286993,29431,363913,311071,312927,246174,308106,64666,364594,81809,298576,29260,25675,192126,301346,79128,24825,500047,365057,64558
GO:0050435	0.0313542798008752	0.988937091001556	9	29	amyloid-beta metabolic process	BP	13581	2067	Bace1,Picalm,Psen1,Tmed10,Ncstn,Csnk1e,Chrna7,Bace2,Lrrtm3	29392,89816,29192,84599,289231,58822,25302,288227,294380
GO:0031650	0.0314075134075866	0.993243739403998	5	13	regulation of heat generation	BP	13581	2067	Arrdc3,Ednrb,Pla2g4a,Ccr5,Ptger3	309945,50672,24653,117029,24929
GO:0018230	0.0314134513035792	0.997189066597355	3	5	peptidyl-L-cysteine S-palmitoylation	BP	13581	2067	Zdhhc21,Zdhhc9,Zdhhc7	298184,302808,170906
GO:0018231	0.0314134513035792	0.997189066597355	3	5	peptidyl-S-diacylglycerol-L-cysteine biosynthetic process from peptidyl-cysteine	BP	13581	2067	Zdhhc21,Zdhhc9,Zdhhc7	298184,302808,170906
GO:0015788	0.0314580166949385	1	2	2	UDP-N-acetylglucosamine transport	BP	13581	2067	Slc35b4,Slc35a3	296969,310808
GO:0048284	0.0315834923421835	0.980842511097562	31	137	organelle fusion	BP	13581	2067	Syt11,Doc2b,Eea1,Vps11,Vamp7,Vti1a,Gosr2,Vamp1,Tbck,Tbc1d9b,Vps18,Pla2g4a,Syt2,Stx17,Sec22b,Ykt6,Tbc1d9,Kif5b,Nsf,Vps4a,Sytl5,Usp6nl,Mul1,Usp30,Syt13,Afg3l1,Rab39a,Snap29,Gdap1,Uso1,Gnai3	60568,81820,314764,315600,85491,65277,64154,25624,295446,360520,296083,24653,24805,252853,310710,64351,304645,117550,60355,246772,302538,291309,298576,304579,80977,361436,315668,116500,312890,56042,25643
GO:0001675	0.0315853166590477	0.993389851299398	5	12	acrosome assembly	BP	13581	2067	Agfg1,Tmf1,Tbc1d20,Sec23ip,Zpbp	363266,114206,362237,309010,498415
GO:0007182	0.0316849583249062	0.997154719779139	3	5	common-partner SMAD protein phosphorylation	BP	13581	2067	Sptbn1,Tgfbr2,Smad2	305614,81810,29357
GO:0030242	0.0318189268915313	0.998002820728135	3	4	autophagy of peroxisome	BP	13581	2067	Acbd5,Pik3r4,Rb1cc1	307170,363131,312927
GO:0021515	0.0321878599870058	0.987140691265853	11	37	cell differentiation in spinal cord	BP	13581	2067	Mdga2,Nkx2-2,Shh,Cln8,Sufu,Lhx5,Ascl1,Pax7,Notch1,Gli3,Gli2	314180,366214,29499,306619,361769,124451,64186,500574,25496,140588,304729
GO:0070997	0.0323528484897235	0.976692019319888	67	333	neuron death	BP	13581	2067	Nf1,Picalm,Psen1,Magi1,Tbc1d24,Atg7,Xiap,Ppt1,Map2k7,Atp7a,Sarm1,Tsc1,Hdac4,Mecp2,Angpt1,Kcnb1,Gclm,AABR07031756.1,Scn2a,Unc5b,Bcl2l1,Bcl2,Fgfr3,Fadd,Creb1,Vps35,Shh,Rasa1,Gpr75,Polb,Chrna7,Gclc,Ntrk2,Egln3,Cit,Ppara,Hif1a,Slc9a1,Mapk8,Lrp1,Cpeb4,Nrp1,Sod2,Fzd1,Esr2,Hsp90ab1,Tgfb2,Pigt,Tlr4,Pm20d1,Ascl1,Ccr5,Ghr,Trpm2,Aatk,Ache,Ralbp1,Map3k5,Erbb3,Itga1,Mag,Trim2,Bcl2l11,Mapt,Syngap1,Usp53,Igf1	24592,89816,29192,500261,287110,312647,63879,29411,363855,24941,287545,60445,363287,29386,89807,25736,29739,24413,24766,60630,24888,24224,84489,266610,81646,25479,29499,25676,498434,29240,25302,25283,25054,54702,83620,25747,29560,24782,116554,299858,303010,246331,24787,58868,25149,301252,81809,296360,29260,498226,64186,117029,25235,294329,690853,83817,84014,365057,29496,25118,29409,361970,64547,2…
GO:0099531	0.0323602917648796	0.980176083551334	32	140	presynaptic process involved in chemical synaptic transmission	BP	13581	2067	Nf1,Psen1,Syt11,Napb,Rims3,Doc2b,Ppt1,Nat8l,Kcnc4,Apba2,Bcl2l1,Slc6a9,Rap1b,Syn2,Xbp1,Syt2,Pak1,Ntrk2,Edn3,Dgki,Pclo,Nsf,Sytl5,Lin7a,Syde1,Syt13,Snap91,Calm1,Snap29,Kcnc3,Nrxn2,Gper1	24592,29192,60568,499903,65025,81820,29411,289727,684516,83610,24888,116509,171337,29179,289754,24805,29431,25054,366270,688705,56768,60355,302538,85327,362842,80977,65178,24244,116500,117101,116595,171104
GO:1902533	0.0323850972267607	0.97400107680425	147	798	positive regulation of intracellular signal transduction	BP	13581	2067	Shoc2,Psen1,Exoc4,Madd,Zdhhc17,Oprk1,Insr,Map2k7,Spag9,Ago1,Tab2,Traf6,Arfgef1,Adcyap1r1,Rptor,Angpt1,Lims1,Mapk8ip3,Dnajc27,Spred2,Abl2,Map3k9,Tgfbr1,Taok3,Fgfr1,Gpr17,Adra1a,Gab1,Vangl2,Tnik,Unc5b,Gprc5b,Rasgrf1,Phlpp1,Lurap1,Cdh13,Adora1,Fgfr2,Fgfr3,Fadd,Eif2ak2,Gpr37,Myorg,Rassf2,Nrg1,Rap1b,Xbp1,Chrna7,Taok1,Ube2n,Pak1,Ryk,Adam9,Oprm1,Ntrk2,Kl,Peli3,Fzd10,Grm1,Sema4d,Thbs1,Edn3,Dgki,Zeb2,Rb1c…	309548,29192,116654,94193,366889,29335,24954,363855,360600,313594,308267,311245,312915,24167,287871,89807,499443,302983,298859,305539,304883,500690,29591,304530,79114,767613,29412,361388,289229,294917,60630,293546,192213,59265,500527,192248,29290,25022,84489,266610,54287,117549,366360,311437,112400,171337,289754,25302,286993,116725,29431,140585,290834,25601,25054,83504,309157,363913,24414,306790,…
GO:0009967	0.0325365598550555	0.972901472173146	216	1189	positive regulation of signal transduction	BP	13581	2067	Wdfy1,Shoc2,Nf1,Psen1,Taf1,Exoc4,Madd,Tbc1d24,Zdhhc17,Xiap,Oprk1,Insr,Map2k7,Spag9,Ago1,Tab2,Traf6,Arfgef1,Ncoa2,Ece1,Tmod2,Adcyap1r1,Rptor,Angpt1,Lims1,Mapk8ip3,Trps1,Dnajc27,Spred2,Cntn2,Abl2,Arrdc3,Map3k9,AABR07031756.1,Tgfbr1,Amer1,Taok3,Bmpr1a,Fgfr1,Yap1,Gpr17,Adra1a,Pik3r1,Gab1,Ppp2r3a,Vangl2,Lgr5,Tnik,Unc5b,Gprc5b,Rasgrf1,Lrp6,Tspan14,Phlpp1,Gdf11,Bmf,Lurap1,Cdh13,Adora1,Fgfr2,Fgfr3,Fadd,E…	301549,309548,24592,29192,317256,116654,94193,287110,366889,63879,29335,24954,363855,360600,313594,308267,311245,312915,83724,94204,58814,24167,287871,89807,499443,302983,299897,298859,305539,25356,304883,309945,500690,24413,29591,501584,304530,81507,79114,363014,767613,29412,25513,361388,363122,289229,299802,294917,60630,293546,192213,312781,306324,59265,29454,246142,500527,192248,29290,25022,84…
GO:0001503	0.0326091268272906	0.97620564444106	73	346	ossification	BP	13581	2067	Nf1,Cltc,Fasn,Traf6,Sik3,Hdac4,Sp1,Fndc3b,Smoc1,Casr,Snd1,Bmpr1a,Fgfr1,Pias2,Lrp6,Ddx21,Bcl2,P2ry2,Fgfr2,Fgfr3,Sp7,Apc,Tob2,Acan,Shh,Rassf2,Mmp16,Smad4,Pla2g4a,Kl,Dhx9,Bmpr1b,Acvr2b,Tpm4,Syncrip,Sema4d,Rorb,Ppargc1b,Hif1a,Suco,Ext1,Snrnp200,Zbtb16,Wwtr1,Thrb,Mapk8,Id2,Ddr2,Smad5,Fzd1,Eif2ak3,Mapk3,Gabbr1,Tgfb2,Hdac8,Tob1,Fgf2,Inppl1,Mmp14,Csf1,Hsd17b4,Notch1,Runx1,Lrp5,Igfbp5,Gli3,Gli2,Slc26a2,Ac…	24592,54241,50671,311245,684112,363287,24790,294925,314280,24247,64635,81507,79114,83422,312781,317399,24224,29597,25022,84489,300260,24205,315159,58968,29499,311437,65205,50554,24653,83504,304859,310914,25366,24852,363113,306790,309288,291567,29560,360863,299907,296126,353227,295062,24831,116554,25587,685781,59328,58868,29702,50689,81657,81809,363481,170842,54250,65038,81707,78965,79244,25496,50…
GO:1903747	0.0327919341296826	0.983182570826719	18	79	regulation of establishment of protein localization to mitochondrion	BP	13581	2067	Mrgpre,Siah3,Nkap,Vps11,Oscp1,Ablim3,Nrg1,Atg13,Sh3glb1,Arih2,Kcnn3,Ugcg,Srebf1,Cdkl2,Plagl2,Zdhhc8,Fam20b,Mapt	404660,692004,298342,315600,362595,307395,112400,362164,292156,316005,54263,83626,78968,305242,296281,303796,304885,29477
GO:0046825	0.0328091295223542	0.986228401154626	12	41	regulation of protein export from nucleus	BP	13581	2067	Dnajc27,Supt6h,Tpr,Thoc2,Gas6,Iws1,Xpo4,Ctdspl2,Wipf1,Rangap1,Xpo5,Bard1	298859,303281,304862,313308,58935,291705,290280,311368,117538,362965,363194,64557
GO:0033674	0.0328098553369984	0.975271021444826	90	432	positive regulation of kinase activity	BP	13581	2067	Psen1,Madd,Insr,Map2k7,Spag9,Tab2,Traf6,Rptor,Angpt1,Mapk8ip3,Map3k9,Tgfbr1,Taok3,Fgfr1,Ccnt1,Gab1,Vangl2,Tnik,Gprc5b,Tgfbr2,Dag1,Adora1,Fgfr3,Eef1a2,Eif2ak2,Ccnd2,Rassf2,Nrg1,Chrna7,Taok1,Ddx3x,Pak1,Stk10,Adam9,Pik3r4,Ntrk2,Acvr2b,Fzd10,Grm1,Thbs1,Edn3,Zeb2,Pak7,Fgd4,Prlr,Kit,Ywhab,Map3k4,Nek4,Gas6,Als2,Taok2,Sh3glb1,Tgfa,Lpar2,Tnfsf15,Csf1r,Rad50,Ddr2,Map3k13,Ccnb1,Mapk3,Hsp90ab1,Map3k2,Tgfb2,M…	29192,94193,24954,363855,360600,308267,311245,287871,89807,302983,500690,29591,304530,79114,315291,361388,289229,294917,293546,81810,114489,29290,84489,24799,54287,64033,311437,112400,25302,286993,317335,29431,29398,290834,363131,25054,25366,363913,24414,445442,366270,311071,311450,246174,24684,64030,56011,308106,306252,58935,363235,64666,292156,24827,498609,252878,307403,64012,685781,303823,2520…
GO:0010941	0.0329095520475457	0.972293397987163	244	1397	regulation of cell death	BP	13581	2067	Lifr,Nf1,Picalm,Psen1,Madd,Pias1,Dlc1,Tbc1d24,Gpam,Atg7,Xiap,Ercc3,Ppt1,Map2k7,Atp7a,Traf6,Sarm1,Tsc1,Tmf1,Hdac4,Adcyap1r1,Mecp2,Angpt1,Lims1,Trps1,Kcnb1,Slc11a2,Abl2,Fzd3,Hhip,Map3k9,Igf2r,Gclm,AABR07031756.1,Tgfbr1,Cd38,Cd274,Asic2,Taok3,Fgfr1,Yap1,Pik3r1,Ednrb,Unc5c,Rest,Asns,Tnik,Txnrd1,Unc5b,Rassf5,Lrp6,Eya4,Phlpp1,Gdf11,Bcl2l1,Bmf,Bcl2,Dcun1d3,Adora1,Cx3cr1,Fgfr2,Fgfr3,Apc,Eef1a2,Fadd,Eif2a…	81680,24592,89816,29192,94193,300772,58834,287110,29653,312647,63879,291703,29411,363855,24941,311245,287545,60445,114206,363287,24167,29386,89807,499443,299897,25736,25715,304883,266715,291936,500690,25151,29739,24413,29591,25668,499342,25364,304530,79114,363014,25513,50672,362049,83618,25612,294917,58819,60630,54355,312781,292172,59265,29454,24888,246142,24224,309035,29290,171056,25022,84489,24…
GO:0032354	0.0330543835470547	0.9882974658042	9	28	response to follicle-stimulating hormone	BP	13581	2067	Gclm,Asns,Efna5,Gclc,Pgr,Inhba,LOC103694903,Notch1,Tf	29739,25612,116683,25283,25154,29200,24672,25496,24825
GO:0072091	0.0330552573227394	0.983238891683145	18	69	regulation of stem cell proliferation	BP	13581	2067	Nf1,Fzd3,Fgfr1,Yap1,Cx3cr1,Eif2ak2,Shh,Hif1a,Ago3,Mapk8,Ctnna1,N4bp2l2,Pim1,Notch1,Gli3,Six3,Sox10,Kctd11	24592,266715,79114,363014,171056,54287,29499,29560,313593,116554,307505,288416,24649,25496,140588,78974,29361,363634
GO:0014016	0.0330852009497884	0.998704020581899	2	3	neuroblast differentiation	BP	13581	2067	Ascl1,Six3	64186,78974
GO:2001239	0.0331175662469505	0.986555401216296	11	40	regulation of extrinsic apoptotic signaling pathway in absence of ligand	BP	13581	2067	Nf1,Fgfr1,Unc5b,Eya4,Bcl2,Cx3cr1,Nrg1,Eya3,Ctnna1,Inhba,Tgfb2	24592,79114,60630,292172,24224,171056,112400,313027,307505,29200,81809
GO:0060628	0.0331840648674904	0.994284211463048	4	10	regulation of ER to Golgi vesicle-mediated transport	BP	13581	2067	Arf1,Rnf139,Tbc1d20,Insig1	64310,315000,362237,64194
GO:0055025	0.0332012507519667	0.985989906034924	12	42	positive regulation of cardiac muscle tissue development	BP	13581	2067	AABR07031756.1,Bmpr1a,Fgfr1,Fgfr2,Creb1,Nrg1,Ccnb1,Fgf2,Pim1,Notch1,Erbb3,Igf1	24413,81507,79114,25022,81646,112400,25203,54250,24649,25496,29496,24482
GO:0055023	0.0332254666134715	0.98742435474066	10	32	positive regulation of cardiac muscle tissue growth	BP	13581	2067	AABR07031756.1,Bmpr1a,Fgfr1,Fgfr2,Nrg1,Ccnb1,Fgf2,Pim1,Notch1,Igf1	24413,81507,79114,25022,112400,25203,54250,24649,25496,24482
GO:0006612	0.0332361625199615	0.983746269281813	16	67	protein targeting to membrane	BP	13581	2067	Exoc4,Srpra,Kcnb1,Vamp7,Atg4b,Pex26,Adora1,Atg4c,LOC103690024,Pak1,Ank3,Rabgef1,Ssr1,Rab8b,Erbb2,Sec63	116654,315548,25736,85491,316640,297570,29290,313391,312703,29431,361833,360797,361233,266688,24337,309858
GO:0035556	0.0332483424810281	0.971233584530383	367	2011	intracellular signal transduction	BP	13581	2067	Shoc2,Ubr1,Wasf2,Nf1,Psen1,Exoc4,Rasal2,Lingo1,Madd,RGD1359108,Cdc42bpb,Dlc1,Zdhhc17,Myo9a,Plcl1,Arhgap35,Mtm1,Sez6l,Oprk1,Insr,Map2k7,Fbxw11,Spag9,Galr1,Cdc42bpa,Srgap1,Usp8,Srpk1,Ago1,Tab2,Traf6,Gnai1,Tsc1,Fnip2,Rnf152,Arfgef1,Ece1,Hdac4,Adcyap1r1,Ralgps2,Rptor,Angpt1,Lims1,Mapk8ip3,Dnajc27,Spred2,Cdk12,Nfatc3,Abl2,Map3k9,Rap1gap2,Drd5,Sri,Adcy7,Shc3,Tgfbr1,Nploc4,Elp2,Casr,Gbf1,Nfatc2,Senp2,Sc…	309548,499877,313024,24592,29192,116654,304893,315691,94193,313155,113960,58834,366889,171296,84587,306400,288762,304554,29335,24954,363855,303024,360600,50577,114116,314903,296121,361811,313594,308267,311245,25686,60445,310538,293561,312915,94204,363287,24167,304887,287871,89807,499443,302983,298859,305539,192350,361400,304883,500690,303298,25195,683667,84420,114858,29591,140639,307545,24247,309…
GO:0048369	0.0333660480029981	1	2	2	lateral mesoderm morphogenesis	BP	13581	2067	Bmpr1a,Fgfr1	81507,79114
GO:0048370	0.0333660480029981	1	2	2	lateral mesoderm formation	BP	13581	2067	Bmpr1a,Fgfr1	81507,79114
GO:0048371	0.0333660480029981	1	2	2	lateral mesodermal cell differentiation	BP	13581	2067	Bmpr1a,Fgfr1	81507,79114
GO:0048372	0.0333660480029981	1	2	2	lateral mesodermal cell fate commitment	BP	13581	2067	Bmpr1a,Fgfr1	81507,79114
GO:0048377	0.0333660480029981	1	2	2	lateral mesodermal cell fate specification	BP	13581	2067	Bmpr1a,Fgfr1	81507,79114
GO:0048378	0.0333660480029981	1	2	2	regulation of lateral mesodermal cell fate specification	BP	13581	2067	Bmpr1a,Fgfr1	81507,79114
GO:0010517	0.0334062109412882	0.983927644040191	16	57	regulation of phospholipase activity	BP	13581	2067	Dlc1,Ppt1,Adcyap1r1,Abl2,Fgfr1,Itpr2,Adra1a,Fgfr2,Fgfr3,Ntrk2,Lrp1,Gna13,Fgf2,Ntrk3,Ptafr,Camk2b	58834,29411,24167,304883,79114,81678,29412,25022,84489,25054,299858,303634,54250,29613,58949,24245
GO:0070142	0.0334843583193495	0.994822275817282	4	8	synaptic vesicle budding	BP	13581	2067	Eps15,Arf1,Dnm1,Snap91	313474,64310,140694,65178
GO:0031344	0.0336441373535595	0.973491487470408	126	602	regulation of cell projection organization	BP	13581	2067	Lrig2,Wasf2,Nf1,Cbfa2t2,Psen1,Nrcam,Golga2,Tbc1d24,Rdx,Arhgap35,Map2,Spock1,Tenm3,Rnf6,Dscam,Atp7a,Sarm1,Tsc1,Hdac4,Mecp2,Cntn2,Abl2,Tmem106b,AABR07031756.1,Rap1gap2,Tgfbr1,Il1rap,Vamp7,Carmil1,Eif4g2,Fgfr1,Pdlim5,Arsb,Fbxw8,Arf1,Il1rapl1,Tnik,Gprc5b,Pias2,Lrp6,Thoc2,P2ry2,Ssh2,Apc,Vps35,Omg,Slitrk1,Nrg1,Enpp2,Prrx1,Pls1,Efna5,Rala,Syt2,Pak1,Ryk,Nav3,Ntrk2,Pou3f2,Apbb1,Fer,Slit1,Cit,Ptk7,Myo10,Se…	310753,313024,24592,296293,29192,497815,64528,287110,315655,306400,25595,306759,306451,304271,171119,24941,287545,60445,363287,29386,25356,304883,312132,24413,303298,29591,25466,85491,306941,361628,79114,64353,25227,304522,64310,317553,294917,293546,83422,312781,313308,29597,303342,24205,25479,450224,306147,112400,84050,266813,315926,116683,81757,24805,29431,140585,314814,25054,29588,29722,301737…
GO:1903223	0.0337543703727028	0.997827623334399	3	4	positive regulation of oxidative stress-induced neuron death	BP	13581	2067	Tlr4,Trpm2,Ralbp1	29260,294329,84014
GO:0035414	0.0337582902059923	0.993063378250673	5	11	negative regulation of catenin import into nucleus	BP	13581	2067	Apc2,Wwtr1,Fzd1,Dab2ip,Slc9a3r1	299611,295062,58868,192126,59114
GO:0039702	0.0339043709920706	0.993912629142646	4	11	viral budding via host ESCRT complex	BP	13581	2067	RGD1566265,Pdcd6ip,Vps4a,Vps4b	363487,501083,246772,360834
GO:1902531	0.0340517389501905	0.971313121764758	245	1341	regulation of intracellular signal transduction	BP	13581	2067	Shoc2,Ubr1,Nf1,Psen1,Exoc4,Rasal2,Madd,RGD1359108,Dlc1,Zdhhc17,Arhgap35,Mtm1,Sez6l,Oprk1,Insr,Map2k7,Fbxw11,Spag9,Cdc42bpa,Ago1,Tab2,Traf6,Gnai1,Tsc1,Rnf152,Arfgef1,Ece1,Adcyap1r1,Ralgps2,Rptor,Angpt1,Lims1,Mapk8ip3,Dnajc27,Spred2,Cdk12,Abl2,Map3k9,Rap1gap2,Sri,Tgfbr1,Nploc4,Elp2,Gbf1,Senp2,Taok3,Akap7,Fgfr1,Gpr17,Adra1a,Pja2,Gab1,Vangl2,Tnik,Unc5b,Gprc5b,Rasgrf1,Usp10,Dag1,Phlpp1,Gdf11,Bcl2l1,Bc…	309548,499877,24592,29192,116654,304893,94193,313155,58834,366889,306400,288762,304554,29335,24954,363855,303024,360600,114116,313594,308267,311245,25686,60445,293561,312915,94204,24167,304887,287871,89807,499443,302983,298859,305539,192350,304883,500690,303298,683667,29591,140639,307545,309451,78973,304530,361458,79114,767613,29412,192256,361388,289229,294917,60630,293546,192213,307905,114489,59…
GO:2000146	0.0340613968376573	0.977297140668978	44	211	negative regulation of cell motility	BP	13581	2067	Nf1,Dlc1,Srgap1,Srgap3,Drd5,Lrch1,Bmpr1a,Clic4,Dag1,Bcl2,Adora1,Cx3cr1,Acan,Shh,Nrg1,Synj2bp,Nav3,Thbs1,Ldlrad4,Sema6d,Mcc,Arhgdia,Srgap2,Padi2,Thy1,Lrp1,Ctnna1,Rabgef1,Tp53inp1,Adgrg1,Adipor1,Fgf2,Dab2ip,Ccr5,Trib1,Ppard,Slc9a3r1,Notch1,Igfbp5,Sulf1,Rnf41,C5ar2,Tacstd2,Slamf8	24592,58834,314903,500287,25195,502020,81507,83718,114489,24224,29290,171056,58968,29499,112400,64531,314814,445442,679578,311384,307449,360678,360840,29511,24832,299858,307505,360797,297822,260326,289036,54250,192126,117029,78969,25682,59114,25496,25285,171396,362814,445269,494343,289237
GO:0031325	0.0341702090672018	0.970129517406188	434	2476	positive regulation of cellular metabolic process	BP	13581	2067	Lpgat1,Prdm2,Wbp2,Nf1,Creb3l2,Picalm,Psen1,Taf1,Madd,RGD1359108,Golga2,Pias1,Dlc1,Fam168a,Nsd1,Rdx,Gpam,Med13,Vezf1,Atg7,Usp13,Elovl5,Xiap,Oprk1,Insr,Ercc3,Nfib,Map2k7,Med12l,Fbxw11,Spag9,Galr1,Lbh,Pygo1,Rnf6,Dscam,Trip4,Kdm5a,Ago1,Tab2,Kat6a,Traf6,Tsc1,Fnip2,Rnf152,Bach1,Arfgef1,Erlin2,Ncoa2,Ece1,Hdac4,Stard4,Adcyap1r1,Mecp2,Rptor,Tfe3,Angpt1,Mapk8ip3,Trps1,Sp1,Dnajc27,Cntn2,Slc11a2,Pafah1b2,Cdk…	679692,313678,192645,24592,362339,89816,29192,317256,94193,313155,64528,300772,58834,361614,306764,315655,29653,303403,287615,312647,310306,171400,63879,29335,24954,291703,29227,363855,690752,303024,360600,50577,683626,691857,304271,171119,315769,312678,313594,308267,306571,311245,60445,310538,293561,304127,312915,290823,83724,94204,363287,291699,24167,29386,287871,317376,89807,302983,299897,2479…
GO:0032675	0.0342253832885013	0.980614086426116	24	102	regulation of interleukin-6 production	BP	13581	2067	Syt11,Traf6,Il1rap,Xbp1,Chrna7,Dhx9,Ddx58,Mapkapk2,Gas6,Cd84,Aqp4,Rabgef1,Tlr3,Tlr4,Zbtb20,Ccr5,Tut4,Ncl,Rab7b,Nlrx1,Ptafr,Tlr2,C5ar2,Ticam2	60568,311245,25466,289754,25302,304859,297989,289014,58935,501872,25293,360797,364594,29260,288105,117029,313481,25135,501854,315599,58949,310553,445269,364867
GO:0045686	0.0344957760556874	0.987465841427807	9	31	negative regulation of glial cell differentiation	BP	13581	2067	Nf1,Lingo1,Mecp2,Fgfr3,Mbd1,Id2,Ntrk3,Notch1,Dlx2	24592,315691,29386,84489,291439,25587,29613,25496,296499
GO:0030318	0.0345956640447944	0.988703437613927	8	23	melanocyte differentiation	BP	13581	2067	Ednrb,Bcl2,Edn3,Zeb2,Kit,Hps6,Gli3,Sox10	50672,24224,366270,311071,64030,309446,140588,29361
GO:0048661	0.0346427033184198	0.980961354308908	22	89	positive regulation of smooth muscle cell proliferation	BP	13581	2067	Traf6,Hdac4,Bmpr1a,Tgfbr2,Cdh13,Fgfr2,Nampt,Xbp1,Pak1,Thbs1,Notch3,Hif1a,Igf1r,Id2,Calcrl,Fgf2,Hmgcr,Sulf1,Map3k5,Itgb3,Ptafr,Igf1	311245,363287,81507,81810,192248,25022,297508,289754,29431,445442,56761,29560,25718,25587,25029,54250,25675,171396,365057,29302,58949,24482
GO:0035306	0.0346629324733458	0.985181599846349	12	44	positive regulation of dephosphorylation	BP	13581	2067	Dlc1,Cnep1r1,Adora1,Smpd1,Ppargc1b,Ppp1r16b,Slc39a10,Ptpa,Hsp90ab1,LOC103694903,Calm1,Itga1	58834,291914,29290,308909,291567,680616,363229,362102,301252,24672,24244,25118
GO:0030854	0.034706543823315	0.995848334250431	3	7	positive regulation of granulocyte differentiation	BP	13581	2067	Ikzf1,Trib1,Runx1	305501,78969,50662
GO:0060732	0.0348129705544067	0.992511837683514	5	12	positive regulation of inositol phosphate biosynthetic process	BP	13581	2067	Adcyap1r1,Ntsr1,P2ry1,Ptafr,Gper1	24167,366274,25265,58949,171104
GO:0051783	0.0350530382169295	0.978012134236862	34	152	regulation of nuclear division	BP	13581	2067	Insr,RGD1566265,Tpr,Fgfr2,Fgfr3,Apc,Map9,Eif4g3,Cit,Edn3,Hecw2,Igf1r,Stag1,Tgfa,Pde3a,Smc1a,Ccnb1,Zfp207,Vps4b,Mad1l1,Fzr1,Rps6ka2,Cdc14b,Lrp5,Cep97,Lif,Stag2,AABR07044962.1,Tom1l1,Nup62,Cdc23,Nek6,Camk2b,Igf1	24954,363487,304862,25022,84489,24205,310544,298573,83620,366270,316395,25718,315958,24827,50678,63996,25203,303763,360834,680006,314642,117269,361195,293649,304007,60584,313304,294429,287622,65274,291689,360161,24245,24482
GO:0060690	0.0351322195462917	1	2	2	epithelial cell differentiation involved in salivary gland development	BP	13581	2067	Xbp1,Ctnnd1	289754,311163
GO:0010518	0.0351847674623388	0.983960558037503	14	48	positive regulation of phospholipase activity	BP	13581	2067	Dlc1,Adcyap1r1,Abl2,Fgfr1,Itpr2,Adra1a,Fgfr2,Fgfr3,Ntrk2,Gna13,Fgf2,Ntrk3,Ptafr,Camk2b	58834,24167,304883,79114,81678,29412,25022,84489,25054,303634,54250,29613,58949,24245
GO:0014061	0.0353164463654952	0.990345939988474	6	19	regulation of norepinephrine secretion	BP	13581	2067	Kcnb1,Chrna7,P2ry12,Oxtr,P2ry1,Ptger3	25736,25302,64803,25342,25265,24929
GO:0048243	0.0353164463654952	0.990345939988474	6	19	norepinephrine secretion	BP	13581	2067	Kcnb1,Chrna7,P2ry12,Oxtr,P2ry1,Ptger3	25736,25302,64803,25342,25265,24929
GO:0006750	0.0353173559710794	0.993791404144051	4	10	glutathione biosynthetic process	BP	13581	2067	Gclm,Gclc,Eif2ak3,Ggt6	29739,25283,29702,408206
GO:0045860	0.0356320855948495	0.973338811946643	83	400	positive regulation of protein kinase activity	BP	13581	2067	Psen1,Madd,Insr,Map2k7,Spag9,Tab2,Traf6,Rptor,Angpt1,Mapk8ip3,Map3k9,Tgfbr1,Taok3,Fgfr1,Ccnt1,Gab1,Vangl2,Tnik,Gprc5b,Tgfbr2,Dag1,Adora1,Eif2ak2,Ccnd2,Rassf2,Nrg1,Chrna7,Taok1,Ddx3x,Pak1,Stk10,Adam9,Ntrk2,Acvr2b,Fzd10,Grm1,Thbs1,Edn3,Zeb2,Pak7,Fgd4,Prlr,Kit,Ywhab,Map3k4,Nek4,Gas6,Als2,Taok2,Tgfa,Lpar2,Tnfsf15,Csf1r,Ddr2,Map3k13,Ccnb1,Mapk3,Hsp90ab1,Map3k2,Tgfb2,Mul1,Tlr4,Fgf2,LOC103694903,Dab2ip,…	29192,94193,24954,363855,360600,308267,311245,287871,89807,302983,500690,29591,304530,79114,315291,361388,289229,294917,293546,81810,114489,29290,54287,64033,311437,112400,25302,286993,317335,29431,29398,290834,25054,25366,363913,24414,445442,366270,311071,311450,246174,24684,64030,56011,308106,306252,58935,363235,64666,24827,498609,252878,307403,685781,303823,25203,50689,301252,171492,81809,2985…
GO:0045821	0.0356419663300399	0.992056436265304	5	13	positive regulation of glycolytic process	BP	13581	2067	Insr,Prkaa2,Entpd5,Esrrb,Igf1	24954,78975,314312,299210,24482
GO:0001649	0.0356530477821831	0.976301622333312	43	201	osteoblast differentiation	BP	13581	2067	Nf1,Cltc,Fasn,Hdac4,Fndc3b,Smoc1,Snd1,Bmpr1a,Fgfr1,Pias2,Ddx21,Sp7,Apc,Shh,Rassf2,Smad4,Dhx9,Bmpr1b,Acvr2b,Tpm4,Syncrip,Sema4d,Rorb,Suco,Snrnp200,Wwtr1,Id2,Ddr2,Smad5,Fzd1,Gabbr1,Hdac8,Tob1,Fgf2,Hsd17b4,Notch1,Lrp5,Igfbp5,Gli3,Gli2,Ache,Ift80,Igf1	24592,54241,50671,363287,294925,314280,64635,81507,79114,83422,317399,300260,24205,29499,311437,50554,304859,310914,25366,24852,363113,306790,309288,360863,296126,295062,25587,685781,59328,58868,81657,363481,170842,54250,79244,25496,293649,25285,140588,304729,83817,295106,24482
GO:0002537	0.0356815538602342	1	2	2	nitric oxide production involved in inflammatory response	BP	13581	2067	Slc7a2,Tlr4	64554,29260
GO:0007040	0.0356906778006509	0.983998306452875	13	50	lysosome organization	BP	13581	2067	Ppt1,Vps33a,Vps11,Tmem106b,Tpp1,Clvs1,Arf1,Vps35,Vps18,Cln8,Rab39a,Abca1,Gaa	29411,65081,315600,312132,83534,366311,64310,25479,296083,306619,315668,313210,367562
GO:0080171	0.0356906778006509	0.983998306452875	13	50	lytic vacuole organization	BP	13581	2067	Ppt1,Vps33a,Vps11,Tmem106b,Tpp1,Clvs1,Arf1,Vps35,Vps18,Cln8,Rab39a,Abca1,Gaa	29411,65081,315600,312132,83534,366311,64310,25479,296083,306619,315668,313210,367562
GO:0006424	0.0357349674689581	1	2	2	glutamyl-tRNA aminoacylation	BP	13581	2067	Eprs,Ears2	289352,361641
GO:0071257	0.035745721513681	0.990620292262847	6	16	cellular response to electrical stimulus	BP	13581	2067	Rest,Grm1,Hif1a,Slc9a1,Actb,Igf1	83618,24414,29560,24782,81822,24482
GO:0031280	0.0357666513953486	0.990452671119748	6	17	negative regulation of cyclase activity	BP	13581	2067	Galr1,Npr3,Oprm1,Akap9,Gabbr1,P2ry13	50577,25339,25601,246150,81657,310444
GO:0071216	0.0358561884021855	0.976621480238422	39	189	cellular response to biotic stimulus	BP	13581	2067	Oprk1,Pde4b,Traf6,Abcc2,Prpf8,Ednrb,P2ry2,Cx3cr1,Ctr9,Xbp1,Cdc73,Adam9,Hif1a,Cd84,Mapk8,Smc1a,Eif2ak3,Mapk3,Tnip1,Tlr4,Entpd2,Dab2ip,Abca1,Ccr5,Trib1,Ppard,Tut4,Txnip,Zfp709,Ncl,Litaf,Cd180,Ptafr,Entpd1,Tlr2,Tnfrsf1b,Ticam2,Ptger3,Shpk	29335,24626,311245,25303,287530,50672,29597,171056,293184,289754,304832,290834,29560,501872,116554,63996,29702,50689,363599,29260,64467,192126,313210,117029,78969,25682,313481,117514,266773,25135,65161,294706,58949,64519,310553,156767,364867,24929,287479
GO:0090317	0.0361048532741657	0.980926352554963	19	82	negative regulation of intracellular protein transport	BP	13581	2067	Nf1,Fbxw11,Angpt1,Siah3,Apc2,Sri,Yod1,Sufu,Gas6,Wwtr1,Svip,LOC103694875,Fzd1,LOC103694903,Dab2ip,Rangap1,Slc9a3r1,Bard1,Litaf	24592,303024,89807,692004,299611,683667,363982,361769,58935,295062,499157,690315,58868,24672,192126,362965,59114,64557,65161
GO:0010934	0.0362705467321171	0.992106984830309	5	12	macrophage cytokine production	BP	13581	2067	Gprc5b,Gas6,Tgfb2,Tlr4,Tlr2	293546,58935,81809,29260,310553
GO:0030073	0.0363101381307905	0.976109688477695	41	187	insulin secretion	BP	13581	2067	Atg7,Doc2b,Rptor,Kcnb1,Rab11fip2,Sri,Cd38,Casr,Itpr2,Cacna1e,Rest,Stxbp5l,Efna5,Slc16a1,Aacs,Acvr2b,Stxbp4,Hif1a,Pclo,Kif5b,Myrip,Srebf1,Sstr5,Smad2,Hmgcr,Hadh,Ppard,Trpa1,Trpm2,Cpt1a,Lrp5,Tardbp,Clock,Irs2,Tm7sf3,Myt1,Pde3b,Lepr,Gper1,Pfkfb2,Ptger3	312647,81820,287871,25736,308003,683667,25668,24247,81678,54234,83618,288080,116683,25027,65984,25366,303443,29560,56768,117550,360034,78968,25354,29357,25675,113965,25682,312896,294329,25757,293649,298648,60447,29376,297725,362291,29516,24536,171104,24640,24929
GO:0061298	0.036478923086511	0.988385969608191	8	20	retina vasculature development in camera-type eye	BP	13581	2067	Clic4,Acvr2b,Hif1a,LOC100909913,Slc4a7,Nrp1,Lrp5,Fzd4	83718,25366,29560,363443,117955,246331,293649,64558
GO:0046485	0.0366290640910203	0.993483125727492	4	10	ether lipid metabolic process	BP	13581	2067	Fasn,Agps,Agmo,Far1	50671,84114,362732,293173
GO:0031331	0.0366335907319322	0.974024260597936	59	282	positive regulation of cellular catabolic process	BP	13581	2067	Psen1,Taf1,RGD1359108,Pias1,Rdx,Atg7,Usp13,Insr,Tsc1,Rnf152,Pafah1b2,Vps11,Ago2,Lrsam1,Amer1,Sptlc2,Rab12,Edem1,Epm2a,Vps35,Prkaa2,Csnk1e,Xbp1,Rnf139,Adam9,Gclc,Entpd5,Hif1a,Csnk1d,Ubqln1,Trim67,LOC108348175,Smad7,Sh3glb1,Arih2,Svip,Lrp1,Ythdf2,Esrrb,Rnf14,Mapk3,Tp53inp1,Mul1,Tob1,Socs4,Dab2ip,Trib1,Ikbkg,Dab2,Snx33,Cpt1a,Dtx3l,Irs2,Tlr2,Lonrf3,Tnfrsf1b,Gnai3,Rnf125,Igf1	29192,317256,313155,300772,315655,312647,310306,24954,60445,293561,64189,315600,59117,311866,501584,366697,25530,297504,114005,25479,78975,58822,289754,315000,290834,25283,314312,29560,64462,114590,307938,499022,81516,292156,316005,499157,299858,313053,299210,619577,50689,297822,298576,170842,305828,192126,78969,309295,79128,315696,25757,498089,29376,310553,298322,156767,25643,361296,24482
GO:0030334	0.0367412342866902	0.970894772653607	126	640	regulation of cell migration	BP	13581	2067	Lrig2,Nf1,Sdc3,Dlc1,Tbc1d24,Rdx,Insr,Spag9,Srgap1,Atp7a,Hdac4,Angpt1,Srgap3,Drd5,Tgfbr1,Cd274,Carmil1,Lrch1,Bmpr1a,Cpne3,Wdr44,Fgfr1,Arsb,Pik3r1,Rock2,Clic4,Gab1,Unc5c,Hyal1,Tgfbr2,Onecut1,Dag1,Bcl2,Cdh13,P2ry2,Adora1,Cx3cr1,Ssh2,Apc,Fadd,Acan,Shh,Nrg1,Enpp2,Xbp1,Zfp609,Bcar1,Synj2bp,Pak1,Stk10,Nav3,Adam9,Fer,Grm1,Sema4d,Ddx58,Thbs1,Numb,Pgr,Edn3,Hif1a,Itga6,Ldlrad4,Sema6d,Igf1r,Mcc,Pld1,Kit,Shtn…	310753,24592,116673,58834,287110,315655,24954,360600,314903,24941,363287,89807,500287,25195,29591,499342,306941,502020,81507,313087,246152,79114,25227,25513,25537,83718,361388,362049,367166,81810,25231,114489,24224,192248,29597,29290,171056,303342,24205,266610,58968,29499,112400,84050,289754,363412,25414,64531,29431,29398,314814,290834,301737,24414,306790,297989,445442,29419,25154,366270,29560,11…
GO:0043549	0.036936505107876	0.970616450891315	130	673	regulation of kinase activity	BP	13581	2067	Nf1,Psen1,Madd,Insr,Map2k7,Spag9,Tab2,Traf6,Tsc1,Rptor,Angpt1,Mapk8ip3,Spred2,Cdk12,Map3k9,Drd5,Tgfbr1,Taok3,Fgfr1,Ccnt1,Pik3r1,Gab1,Vangl2,Tnik,Gprc5b,Lrp6,Tgfbr2,Dag1,Sh3bp5l,Adora1,Fgfr3,Apc,Eef1a2,Camk2n2,Eif2ak2,Ccnd2,Rassf2,Nrg1,Chrna7,Hgs,Taok1,Ddx3x,Pak1,Stk10,Adam9,Pik3r4,Ntrk2,Acvr2b,Smpd1,Fzd10,Grm1,Cblb,Thbs1,Edn3,Zeb2,Pak7,Igf1r,Fgd4,Prlr,Kit,Ywhab,Lrrc4b,Map3k4,Nek4,Gas6,Als2,Taok2,…	24592,29192,94193,24954,363855,360600,308267,311245,60445,287871,89807,302983,305539,192350,500690,25195,29591,304530,79114,315291,25513,361388,289229,294917,293546,312781,81810,114489,690898,29290,84489,24205,24799,59314,54287,64033,311437,112400,25302,56084,286993,317335,29431,29398,290834,363131,25054,25366,308909,363913,24414,171136,445442,366270,311071,311450,25718,246174,24684,64030,56011,3…
GO:1903214	0.036940775433219	0.981167794630422	17	75	regulation of protein targeting to mitochondrion	BP	13581	2067	Mrgpre,Siah3,Nkap,Vps11,Oscp1,Ablim3,Nrg1,Atg13,Sh3glb1,Arih2,Kcnn3,Ugcg,Srebf1,Cdkl2,Plagl2,Zdhhc8,Fam20b	404660,692004,298342,315600,362595,307395,112400,362164,292156,316005,54263,83626,78968,305242,296281,303796,304885
GO:0008219	0.0370401122558149	0.968360741401302	283	1644	cell death	BP	13581	2067	Lifr,Nf1,Picalm,Psen1,Magi1,Madd,Pias1,Dlc1,Tbc1d24,Gpam,Atg7,Xiap,Ercc3,Ppt1,Map2k7,Atp7a,Traf6,Sarm1,Tsc1,Fnip2,Rnf152,Tmf1,Ece1,Hdac4,Adcyap1r1,Mecp2,Angpt1,Lims1,Trps1,Kcnb1,Slc11a2,Abl2,Fzd3,Hhip,Map3k9,Igf2r,Gclm,AABR07031756.1,Tgfbr1,Cd38,Casr,Cd274,Asic2,Scn2a,Taok3,Fgfr1,Yap1,Pik3r1,Ednrb,Rock2,Unc5c,Rest,Asns,Tnik,Txnrd1,Rabep1,Unc5b,Rassf5,Lrp6,Eya4,Tgfbr2,Phlpp1,Gdf11,Bcl2l1,Bmf,Bcl2,…	81680,24592,89816,29192,500261,94193,300772,58834,287110,29653,312647,63879,291703,29411,363855,24941,311245,287545,60445,310538,293561,114206,94204,363287,24167,29386,89807,499443,299897,25736,25715,304883,266715,291936,500690,25151,29739,24413,29591,25668,24247,499342,25364,24766,304530,79114,363014,25513,50672,25537,362049,83618,25612,294917,58819,54190,60630,54355,312781,292172,81810,59265,29…
GO:0035455	0.0370672803506484	0.988659728929144	7	21	response to interferon-alpha	BP	13581	2067	Tpr,Eif2ak2,Klhl20,Gas6,Entpd2,Pde12,Entpd1	304862,54287,304920,58935,64467,306231,64519
GO:0050714	0.0370798681244194	0.9748678483013	46	227	positive regulation of protein secretion	BP	13581	2067	Atg7,Sptbn1,Doc2b,Scamp5,Abl2,Sri,Cd38,Il1rap,Casr,Cd274,Arf1,Vps35,Stxbp5l,Xbp1,Wls,Adam9,Apbb1,Dhx9,Aacs,Sec24a,Ddx58,Hif1a,Cd84,Kif5b,Tnfsf15,Csf1r,Myrip,Myo18a,Mapk3,Tgfb2,Tlr4,Hcar2,Ccr5,Ppard,Trpa1,Trpm2,Il1rl1,Tardbp,Ncl,Irs2,Tm7sf3,Tlr2,Lepr,Gper1,Pfkfb2,Igf1	312647,305614,81820,65171,304883,683667,25668,25466,24247,499342,64310,25479,288080,289754,362065,290834,29722,304859,65984,287275,297989,29560,501872,117550,252878,307403,360034,360570,50689,81809,29260,353250,117029,25682,312896,294329,25556,298648,25135,29376,297725,310553,24536,171104,24640,24482
GO:0050432	0.0372205489322059	0.983066221086829	13	54	catecholamine secretion	BP	13581	2067	Oprk1,Mecp2,Kcnb1,Kcna2,Npy2r,Chrna7,Rtn4,Gabbr1,P2ry12,Oxtr,P2ry1,Entpd1,Ptger3	29335,29386,25736,25468,66024,25302,83765,81657,64803,25342,25265,64519,24929
GO:0036065	0.037287518373681	0.991221470420025	5	15	fucosylation	BP	13581	2067	Pofut1,Fut9,Fut4,Fut10,Lfng	311551,84597,60670,497619,170905
GO:0097010	0.0373171964455693	1	2	2	eukaryotic translation initiation factor 4F complex assembly	BP	13581	2067	Eif4h,Eif4b	288599,300253
GO:2000790	0.037326962236701	1	2	2	regulation of mesenchymal cell proliferation involved in lung development	BP	13581	2067	Nfib,Phf14	29227,500030
GO:2000791	0.037326962236701	1	2	2	negative regulation of mesenchymal cell proliferation involved in lung development	BP	13581	2067	Nfib,Phf14	29227,500030
GO:0060412	0.0374584019828131	0.984860898512423	11	34	ventricular septum morphogenesis	BP	13581	2067	Tgfbr1,Vangl2,Lrp6,Tgfbr2,Fgfr2,Smad4,Smad7,Id2,Fzd1,Tgfb2,Notch1	29591,289229,312781,81810,25022,50554,81516,25587,58868,81809,25496
GO:0055123	0.0374753880260717	0.97657541207082	33	143	digestive system development	BP	13581	2067	Cbfa2t2,Insr,Tgfbr1,Yipf6,Tyms,Ednrb,Vangl2,Nkx2-2,Tgfbr2,Bcl2,Fgfr2,Fgfr3,Shh,Xbp1,Wls,Hrh2,Acvr2b,Hif1a,Itga6,Igf1r,Kit,Id2,Ccnb1,Tgfb2,Ascl1,Smad2,Oxtr,Notch1,Gli3,Gli2,Sall1,Sox10,Igf1	296293,24954,29591,363476,29261,50672,289229,366214,81810,24224,25022,84489,29499,289754,362065,25461,25366,29560,114517,25718,64030,25587,25203,81809,64186,29357,25342,25496,140588,304729,307740,29361,24482
GO:0090161	0.0376371140569804	0.992021602555114	5	11	Golgi ribbon formation	BP	13581	2067	Golga2,Tmed5,Gcc2,Vti1a,Myo18a	64528,289883,309798,65277,360570
GO:0031279	0.0377288663782473	0.981793755644233	15	60	regulation of cyclase activity	BP	13581	2067	Nf1,Galr1,Adcyap1r1,Drd5,Npr3,Oprm1,Ntrk2,Akap9,Mapk8,Mapk3,Gabbr1,P2ry13,Ntrk3,Calm1,Gper1	24592,50577,24167,25195,25339,25601,25054,246150,116554,50689,81657,310444,29613,24244,171104
GO:0097111	0.0377376203929463	1	2	2	endoplasmic reticulum-Golgi intermediate compartment organization	BP	13581	2067	Gbf1,Stx17	309451,252853
GO:0043116	0.0378600653358467	0.990649630328672	6	13	negative regulation of vascular permeability	BP	13581	2067	Arhgap35,Angpt1,AABR07031756.1,Ddah1,Pde3a,Tjp1	306400,89807,24413,64157,50678,292994
GO:0051272	0.0378672492964723	0.971445267880702	85	424	positive regulation of cellular component movement	BP	13581	2067	Tbc1d24,Rdx,Insr,Spag9,Tacr3,Dscam,Atp7a,Hdac4,Mecp2,Angpt1,Tgfbr1,Cd274,Carmil1,Cpne3,Fgfr1,Pik3r1,Rock2,Hyal1,Tgfbr2,Onecut1,Bcl2,Cdh13,P2ry2,Ssh2,Apc,Fadd,Shh,Enpp2,Xbp1,Zfp609,Bcar1,Pak1,Adam9,Fer,Grm1,Sema4d,Thbs1,Numb,Pgr,Edn3,Hif1a,Itga6,Sema6d,Igf1r,Pld1,Kit,Shtn1,Gas6,Rtn4,Sema5a,Thy1,Mapk8,Nrp1,Csf1r,Ddr2,Sod2,Syde1,Mapk3,Chst3,Tgfb2,Itgb1,Dock1,Fgf2,Dab2ip,Mmp14,Csf1,Ccr5,Ntrk3,Dab2,No…	287110,315655,24954,360600,24808,171119,24941,363287,29386,89807,29591,499342,306941,313087,79114,25513,25537,367166,81810,25231,24224,192248,29597,303342,24205,266610,29499,84050,289754,363412,25414,29431,290834,301737,24414,306790,445442,29419,25154,366270,29560,114517,311384,25718,25096,64030,292139,58935,83765,310207,24832,116554,246331,307403,685781,24787,362842,50689,84468,81809,24511,30908…
GO:0010625	0.0378825161518262	1	2	2	positive regulation of Schwann cell proliferation	BP	13581	2067	Nrg1,Gfap	112400,24387
GO:0009953	0.0379594496506066	0.979514027825306	20	84	dorsal/ventral pattern formation	BP	13581	2067	Psen1,Hhip,Senp2,Bmpr1a,Nkx2-2,Lrp6,Apc,Shh,Sp8,Bmpr1b,Sufu,Mapk8,Ascl1,Pax7,Smad2,Lrp5,Gli3,Gli2,Six3,Ift52	29192,291936,78973,81507,366214,312781,24205,29499,299499,310914,361769,116554,64186,500574,29357,293649,140588,304729,78974,362265
GO:0006611	0.0379719110233021	0.977676322844429	26	115	protein export from nucleus	BP	13581	2067	Hspa9,Tsc1,Dnajc27,Supt6h,Gle1,Tpr,Thoc2,Alkbh5,Fyttd1,Xpo7,Nup155,Gas6,Iws1,Sdad1,Xpo4,Nup160,Ctdspl2,Wipf1,Cse1l,Rangap1,Xpo5,Nup214,Bard1,Styx,Peg12,Nup62	291671,60445,298859,303281,362098,304862,313308,303193,360726,361070,117021,58935,291705,289504,290280,311182,311368,117538,362273,362965,363194,296634,64557,100912536,308692,65274
GO:0044272	0.0380550650824496	0.978742164502971	22	96	sulfur compound biosynthetic process	BP	13581	2067	Acaca,Fasn,Angpt1,Sp1,Gclm,Vangl2,Hs6st3,Mthfd1,Gclc,Chst12,Ext1,Pdk1,Mtr,Mtrr,Chst4,Eif2ak3,Chst3,Pdha1,Ggt6,Papss1,Igf1,NEWGENE_1304700	60581,50671,89807,24790,29739,289229,364476,64300,25283,304322,299907,116551,81522,290947,307838,29702,84468,29554,408206,295443,24482,114002
GO:0001306	0.0381536220912093	0.99838040779025	2	3	age-dependent response to oxidative stress	BP	13581	2067	Cln8,Sod2	306619,24787
GO:0007571	0.0381536220912093	0.99838040779025	2	3	age-dependent general metabolic decline	BP	13581	2067	Cln8,Sod2	306619,24787
GO:0051347	0.0381882106100784	0.970584930612974	99	495	positive regulation of transferase activity	BP	13581	2067	Psen1,Madd,Insr,Map2k7,Spag9,Tab2,Traf6,Rptor,Angpt1,Mapk8ip3,Serinc1,Arrdc3,Map3k9,Epm2aip1,Tgfbr1,Taok3,Fgfr1,Ccnt1,Gab1,Vangl2,Tnik,Gprc5b,Tgfbr2,Dag1,Dcun1d3,Adora1,Fgfr3,Eef1a2,Eif2ak2,Ccnd2,Rassf2,Nrg1,Chrna7,Taok1,Ddx3x,Ube2n,Pak1,Stk10,Adam9,Pik3r4,Ntrk2,Acvr2b,Fzd10,Grm1,Thbs1,Edn3,Zeb2,Pak7,Fgd4,Prlr,Kit,Ywhab,Map3k4,Nek4,Gas6,Als2,Taok2,Sh3glb1,Tgfa,Lpar2,Tnfsf15,Csf1r,Rad50,Ddr2,Map3k…	29192,94193,24954,363855,360600,308267,311245,287871,89807,302983,294421,309945,500690,316021,29591,304530,79114,315291,361388,289229,294917,293546,81810,114489,309035,29290,84489,24799,54287,64033,311437,112400,25302,286993,317335,116725,29431,29398,290834,363131,25054,25366,363913,24414,445442,366270,311071,311450,246174,24684,64030,56011,308106,306252,58935,363235,64666,292156,24827,498609,252…
GO:0090066	0.0383862121535947	0.970657694386788	94	454	regulation of anatomical structure size	BP	13581	2067	Picalm,Rdx,Sptbn1,Mtpn,Arhgap35,Chrm3,Wdr1,Rnf6,Dscam,Atp7a,Tsc1,Arfgef1,Ece1,Tmod2,Rptor,Cntn2,Hrh1,Gclm,Rap1gap2,Drd5,Cd38,Casr,Asic2,Carmil1,Eif4g2,Shroom2,Adra1a,Ednrb,Arf1,P2ry2,Adora1,Ssh2,Creb1,Omg,Rasa1,Nrg1,Pls1,Efna5,Pak1,Ryk,Gclc,Hrh2,Fer,Cln8,Slit1,Cit,Sema4d,Edn3,Hif1a,Ndel1,Rb1cc1,Wdtc1,Shtn1,Slc12a2,Als2,Rtn4,Sema5a,Limk1,Lats1,Cysltr1,Nrp1,Arfip1,Xk,Sod2,Esr2,L1cam,Hsp90ab1,Capza1…	89816,315655,305614,79215,306400,24260,360950,304271,171119,24941,60445,312915,94204,58814,287871,25356,24448,29739,303298,25195,25668,24247,25364,306941,361628,317435,29412,50672,64310,29597,29290,303342,81646,450224,25676,112400,315926,116683,29431,140585,25283,25461,301737,306619,65047,83620,306790,366270,29560,170845,312927,313020,292139,83629,363235,83765,310207,65172,308265,114099,246331,60…
GO:0034389	0.0384725037819402	0.991034050896288	5	14	lipid particle organization	BP	13581	2067	Tbc1d20,Faf2,Spart,Fitm2,Ddhd2	362237,291000,295053,311617,680971
GO:0030099	0.0385346472967002	0.972614867401421	58	292	myeloid cell differentiation	BP	13581	2067	Hspa9,Wasf2,Nf1,Psen1,Wdr1,Fasn,Kat6a,Traf6,Vps33a,Tfe3,Sp1,Ptbp3,Nkap,Slc11a2,Pik3r1,Tgfbr2,Fgfr3,Apc,Tjp2,Fadd,Creb1,Tob2,Rassf2,Rcor1,Ctr9,Cdc73,Ppargc1b,Hif1a,Sox6,Kit,Notch2,Zbtb16,Ikzf1,Ubash3b,Med1,Id2,Csf1r,Smad5,Sfxn1,Arid4a,Inhba,Myh9l1,Siglec15,Csf1,Trib1,Dab2,Zbtb46,Runx1,Tf,Lif,Rab7b,Exoc6,Rnf41,Stat5a,Cd4,Tlr2,Gab2,Trim58	291671,313024,24592,29192,360950,50671,306571,311245,65081,317376,24790,83515,298342,25715,25513,81810,84489,24205,115769,266610,81646,315159,311437,102554884,293184,304832,291567,29560,293165,64030,29492,353227,305501,315579,497991,25587,307403,59328,364678,314205,29200,100911597,498888,78965,78969,79128,311718,50662,24825,60584,501854,50556,362814,24918,24932,310553,84477,303167
GO:0043506	0.038664293022333	0.979413340863206	20	71	regulation of JUN kinase activity	BP	13581	2067	Map2k7,Spag9,Traf6,Mapk8ip3,Map3k9,Taok3,Gab1,Vangl2,Tnik,Pak1,Fzd10,Zeb2,Fgd4,Map3k4,Mul1,Dab2ip,Dab2,Tf,Map3k5,Fzd4	363855,360600,311245,302983,500690,304530,361388,289229,294917,29431,363913,311071,246174,308106,298576,192126,79128,24825,365057,64558
GO:0050893	0.0387376680188739	1	2	2	sensory processing	BP	13581	2067	Chrna7,Shank1	25302,78957
GO:0002052	0.0388034419849984	0.987024164121622	8	23	positive regulation of neuroblast proliferation	BP	13581	2067	Fzd3,Cx3cr1,Shh,Hif1a,Mapk8,Notch1,Gli3,Sox10	266715,171056,29499,29560,116554,25496,140588,29361
GO:0071407	0.0388552252674255	0.969471915775569	115	583	cellular response to organic cyclic compound	BP	13581	2067	Nf1,Taf1,Med13,Atg7,Lbh,Rnf6,Usp8,Trip4,Pde4b,Ago1,Abcc2,Gnai1,Tmf1,Ncoa2,Mecp2,Ago2,Hrh1,Gclm,AABR07031756.1,Drd5,Casr,Akap7,Fgfr1,Itpr2,Xrn1,Rock2,Rest,Adcy3,Pias2,Lrp6,Klf6,Dag1,Bcl2l1,Bcl2,P2ry2,Rad51,Npc1,Enpp2,Rap1b,Efna5,Pak1,Gclc,Slc16a1,Oprm1,Hrh2,Ntrk2,Dhx9,Aacs,Ddx58,Rorb,Pgr,Ppargc1b,Ppara,Hif1a,Itga6,Igf1r,Arhgdia,Thrb,Aqp4,Padi2,Slc9a1,Lats1,Ago3,Akap9,Ctnna1,Med1,Esrrb,Pde3a,Tlr3,R…	24592,317256,303403,312647,683626,304271,296121,315769,24626,313594,25303,25686,114206,83724,29386,59117,24448,29739,24413,25195,24247,361458,79114,81678,300944,25537,83618,64508,83422,312781,58954,114489,24888,24224,29597,499870,266732,84050,171337,116683,29431,25283,25027,25601,25461,25054,304859,65984,297989,309288,25154,291567,25747,29560,114517,25718,360678,24831,25293,29511,24782,308265,313…
GO:0045165	0.0388672967070593	0.973880986401179	44	204	cell fate commitment	BP	13581	2067	Psen1,Tgfbr1,Bmpr1a,Fgfr1,Myt1l,Tenm4,Nkx2-2,Onecut1,Bcl2,Fgfr2,Fgfr3,Shh,Nrg1,Prrx1,Ctr9,Smad4,Cdc73,Zfp157,Pou3f2,Sufu,Notch3,Sox6,Rab10,Wnt9a,Notch2,Lats1,Rtf1,Id2,Smad5,Tgfb2,Itgb1,Chd5,Fgf2,Ascl1,Pax7,Smad2,Ntrk3,Notch1,Runx1,Gli3,Gli2,Dlx2,Wnt16,Pax2	29192,29591,81507,79114,116668,308831,366214,25231,24224,25022,84489,29499,112400,266813,293184,50554,304832,360775,29588,361769,56761,293165,50993,287357,29492,308265,366169,25587,59328,81809,24511,691589,54250,64186,500574,29357,29613,25496,50662,140588,304729,296499,500047,293992
GO:0042701	0.039006625381503	0.996181501462748	3	5	progesterone secretion	BP	13581	2067	Inhba,Runx1,Fzd4	29200,50662,64558
GO:0071333	0.0392421778296161	0.975484230591583	32	146	cellular response to glucose stimulus	BP	13581	2067	Atg7,Kcnb1,Rab11fip2,Gclm,Sri,Casr,Cacna1e,Bcl2,Smad4,Xbp1,Efna5,Gclc,Aacs,Stxbp4,Hif1a,Igf1r,Gas6,Aqp4,Kif5b,Sin3a,Hmgcr,LOC103694903,Trpa1,Lrp5,Irs2,Tjp1,Pax2,Myt1,Lepr,Wdr35,Gper1,Igf1	312647,25736,308003,29739,683667,24247,54234,24224,50554,289754,116683,25283,65984,303443,29560,25718,58935,25293,117550,363067,25675,24672,312896,293649,29376,292994,293992,362291,24536,503018,171104,24482
GO:0048730	0.0392933482228273	0.985365512836163	9	31	epidermis morphogenesis	BP	13581	2067	Atp7a,Bcl2,Fgfr2,Shh,Tgfb2,Notch1,Runx1,Igfbp5,Fgf7	24941,24224,25022,29499,81809,25496,50662,25285,29348
GO:1904888	0.0394171917732533	0.981123661387603	15	53	cranial skeletal system development	BP	13581	2067	Tgfbr1,Tgfbr2,Fgfr2,Prrx1,Mmp16,Insig1,Slc39a1,Foxn3,Tgfb2,Smad2,Mmp14,Mthfd1l,Gli3,Dlx2,Igf1	29591,81810,25022,266813,65205,64194,361986,314374,81809,29357,81707,361472,140588,296499,24482
GO:1902652	0.039450519419406	0.977623653516283	23	97	secondary alcohol metabolic process	BP	13581	2067	Sc5d,Erlin2,Soat1,Mvk,Fgfr1,Acat2,Prkaa2,Insig1,Cln8,Cyp51,Ldlrap1,Hdlbp,Thrb,Lrp1,Srebf1,Hmgcr,Abca1,Hsd17b4,Lrp5,Hsd17b7,Sqle,Lepr,Mvd	114100,290823,81782,81727,79114,308100,78975,64194,306619,25427,500564,64474,24831,299858,78968,25675,313210,79244,293649,29540,29230,24536,81726
GO:0008306	0.0394818066199088	0.977424366650871	24	95	associative learning	BP	13581	2067	Nf1,Pias1,Oprk1,Ppt1,Mecp2,Abl2,Hrh1,Drd5,Cacna1e,Adcy3,Creb1,Chrna7,Hrh2,Apbb1,Cln8,Hif1a,Kit,Shank1,Tanc1,Itgb1,Hmgcr,Ddhd2,Atp1a3,Syngap1	24592,300772,29335,29411,29386,304883,24448,25195,54234,64508,81646,25302,25461,29722,306619,29560,64030,78957,311055,24511,25675,680971,24213,192117
GO:1901566	0.039498719579025	0.966836182776565	216	1330	organonitrogen compound biosynthetic process	BP	13581	2067	Eif4enif1,Nf1,Zdhhc21,Psen1,Zdhhc5,Zdhhc20,Golga2,Pign,Zdhhc17,Atg7,Elovl5,Pofut1,Galnt10,Ctif,Insr,Cltc,Galr1,Cers4,Ago1,Atp7a,Traf6,Tsc1,Klhl25,Arfgef1,Ece1,Adcyap1r1,Mecp2,Galnt2,Angpt1,Slc11a2,Ago2,Ptdss1,Gclm,Drd5,Adcy7,Il1rap,Nmt2,Tyms,Soat1,Mvk,B3galt5,St8sia4,Eif4g2,Bdp1,Fkrp,Atg4b,Sptlc2,Pank3,Paics,Fxr1,Tarsl2,Npy2r,Xrn1,Gle1,Zdhhc9,Adcy3,Hyal1,Tpr,Vangl2,Asns,Galnt9,Hs6st3,Atic,Secisbp…	305468,24592,298184,29192,362156,305923,64528,309051,366889,312647,171400,311551,170501,364900,24954,54241,50577,304208,313594,24941,311245,60445,293023,312915,94204,24167,29386,292090,89807,25715,59117,314553,29739,25195,84420,25466,291318,29261,81782,81727,288161,116696,361628,294687,308390,316640,366697,360511,140946,361927,308701,66024,300944,362098,302808,64508,367166,304862,289229,25612,304…
GO:0071322	0.0395157226699918	0.974740440794778	35	161	cellular response to carbohydrate stimulus	BP	13581	2067	Atg7,Map2k7,Kcnb1,Rab11fip2,Gclm,Sri,Casr,Cacna1e,Bcl2,Smad4,Xbp1,Efna5,Gclc,Aacs,Stxbp4,Hif1a,Igf1r,Gas6,Aqp4,Kif5b,Sin3a,Calcrl,Hmgcr,LOC103694903,Rps6ka2,Trpa1,Lrp5,Irs2,Tjp1,Pax2,Myt1,Lepr,Wdr35,Gper1,Igf1	312647,363855,25736,308003,29739,683667,24247,54234,24224,50554,289754,116683,25283,65984,303443,29560,25718,58935,25293,117550,363067,25029,25675,24672,117269,312896,293649,29376,292994,293992,362291,24536,503018,171104,24482
GO:0006928	0.0395360041397688	0.966322879010248	270	1420	movement of cell or subcellular component	BP	13581	2067	Kif2a,Lrig2,Dpysl5,Wasf2,Nf1,Psen1,Astn1,Nrcam,Sdc3,Cdc42bpb,Dlc1,Tbc1d24,Rdx,Kif1b,Arhgap35,Spock1,Insr,Wdr1,Nfib,Spag9,Tacr3,Cdc42bpa,Srgap1,Dscam,Pde4b,Atp7a,Tmf1,Hdac4,Peak1,Mecp2,Usp9x,Angpt1,Mapk8ip3,Nectin1,Srgap3,Cntn2,Fndc3b,Dctn1,Abl2,Fzd3,Cacna2d1,Hrh1,Yes1,Drd5,Sri,Tgfbr1,Bicd2,Vamp7,Gbf1,Cacnb2,Cd274,Scn1a,Nfatc2,Carmil1,Lrch1,Bmpr1a,Cpne3,Wdr44,Fgfr1,Shroom2,Arsb,Lgals8,Cul5,Prpf40a…	84391,310753,65208,313024,24592,29192,304900,497815,116673,113960,58834,287110,315655,117548,306400,306759,24954,360950,29227,360600,24808,114116,314903,171119,24626,24941,114206,363287,315686,29386,363445,89807,302983,192183,500287,25356,294925,29167,304883,266715,25399,24448,24884,25195,683667,29591,306809,85491,309451,116600,499342,81574,311658,306941,502020,81507,313087,246152,79114,317435,25…
GO:1904152	0.0395520778652616	0.992531416148106	4	11	regulation of retrograde protein transport, ER to cytosol	BP	13581	2067	Yod1,Edem1,Svip,LOC103694875	363982,297504,499157,690315
GO:0035494	0.0395701584555218	0.99828517562305	2	3	SNARE complex disassembly	BP	13581	2067	Napb,Nsf	499903,60355
GO:0048732	0.0396184255068474	0.969421423101908	99	499	gland development	BP	13581	2067	Nf1,Zdhhc21,Psen1,Btbd7,Atg7,Upf2,Arhgap35,Insr,Nfib,Lbh,Fasn,Atp7a,Lims1,Sp1,Nfatc3,Igf2r,AABR07031756.1,Tgfbr1,Tyms,Bmpr1a,Fgfr1,Ddr1,Acat2,Scd,Asns,Lrp6,Tgfbr2,Onecut1,Dag1,Bcl2,Fgfr2,Apc,Fadd,Creb1,Ezh1,Ccnd2,Shh,Arid5b,Polb,Smad4,Xbp1,Wls,Hrh2,Zfp157,Pou3f2,Aacs,Aldh9a1,Ctnnd1,Pgr,Hif1a,Tfcp2l1,Rb1cc1,Igf1r,Prlr,Notch2,Slc12a2,Ikzf1,Rtn4,Lats1,Csnk2a1,Tgfa,Med1,Fa2h,Nrp1,Id2,Sod2,Esr2,Eif2ak…	24592,298184,29192,362772,312647,361271,306400,24954,29227,683626,50671,24941,499443,24790,361400,25151,24413,29591,29261,81507,79114,25678,308100,246074,25612,312781,81810,25231,114489,24224,25022,24205,266610,81646,303547,64033,29499,309728,29240,50554,289754,362065,25461,360775,29588,65984,64040,311163,25154,29560,304741,312927,25718,24684,29492,83629,305501,83765,308265,116549,24827,497991,30…
GO:0071495	0.0396211833153806	0.966854197943808	212	1135	cellular response to endogenous stimulus	BP	13581	2067	Ubr1,Nf1,Psen1,Taf1,Dlc1,Acaca,Rdx,Gpam,Med13,Atg7,Kif1b,Insr,Lbh,Rnf6,Usp8,Trip4,Pde4b,Atp7a,Abcc2,Tsc1,Top1,Ncoa2,Hdac4,Mecp2,Usp9x,Rptor,Lims1,Sp1,Rab35,Cacna2d1,Hhip,Hrh1,Yes1,Gclm,AABR07031756.1,Drd5,Tgfbr1,Casr,Adipor2,Bmpr1a,Akap7,Fgfr1,Itpr2,Pik3r1,Xrn1,Acap2,Rest,Hyal1,Glra3,Asns,Rasgrf1,Pias2,Klf6,Tgfbr2,Onecut1,Bcl2l1,P2ry2,Cx3cr1,Fgfr2,Zeb1,Fgfr3,Apc,Npffr1,Creb1,Nras,Rad51,Ccnd2,Rasa…	499877,24592,29192,317256,58834,60581,315655,29653,303403,312647,117548,24954,683626,304271,296121,315769,24626,24941,25303,60445,64550,83724,363287,29386,363445,287871,499443,24790,288700,25399,291936,24448,24884,29739,24413,25195,29591,24247,312670,81507,361458,79114,81678,25513,300944,619382,83618,367166,114516,25612,192213,83422,58954,81810,25231,24888,29597,171056,25022,25705,84489,24205,641…
GO:2000027	0.0397852692543505	0.974239346851285	37	168	regulation of organ morphogenesis	BP	13581	2067	Btbd7,Nfib,Lims1,Abl2,Fzd3,Tgfbr1,Bmpr1a,Fgfr1,Vangl2,Lrp6,Tgfbr2,Bcl2,Fgfr2,Apc,Shh,Smad4,Xbp1,Ryk,Ptk7,Numb,Med1,Mllt3,Fzd1,Tgfb2,Fgf2,Pim1,Csf1,Dab2,Notch1,Sulf1,Lif,Bcor,Sall1,B4galt1,Pax2,Tacstd2,Fgf7	362772,29227,499443,304883,266715,29591,81507,79114,289229,312781,81810,24224,25022,24205,29499,50554,289754,140585,301242,29419,497991,114510,58868,81809,54250,24649,78965,79128,25496,171396,60584,317346,307740,24390,293992,494343,29348
GO:0001505	0.0398649057702577	0.97371703661862	40	183	regulation of neurotransmitter levels	BP	13581	2067	Nf1,Psen1,Syt11,Napb,Rims3,Doc2b,Ppt1,Nat8l,Kcnc4,Apba2,Bcl2l1,Maoa,Daglb,Slc6a9,Rap1b,Syn2,Xbp1,Syt2,Pak1,Ntrk2,Cln8,Aldh9a1,Edn3,Dgki,Pclo,Nsf,Sytl5,Lin7a,Syde1,Syt13,Arhgef11,Gfap,Snap91,Calm1,Snap29,Ache,Kcnc3,Nrxn2,Gper1,Slc17a6	24592,29192,60568,499903,65025,81820,29411,289727,684516,83610,24888,29253,304289,116509,171337,29179,289754,24805,29431,25054,306619,64040,366270,688705,56768,60355,302538,85327,362842,80977,78966,24387,65178,24244,116500,83817,117101,116595,171104,84487
GO:0050886	0.0398674299124382	0.978226563711086	20	91	endocrine process	BP	13581	2067	Oprk1,Galr1,Tmf1,Ece1,Drd5,Fgfr1,Nrg1,Smad4,Edn3,Pex5l,Inhba,Hcar2,Rab8b,Rps6ka2,Dab2,Oxtr,Runx1,Lif,Fzd4,NEWGENE_1304700	29335,50577,114206,94204,25195,79114,112400,50554,366270,286937,29200,353250,266688,117269,79128,25342,50662,60584,64558,114002
GO:0010769	0.0399427341870039	0.971279977367311	64	269	regulation of cell morphogenesis involved in differentiation	BP	13581	2067	Psen1,Golga2,Tbc1d24,Arhgap35,Map2,Rnf6,Dscam,Sarm1,Lims1,Cntn2,Vamp7,Carmil1,Eif4g2,Pdlim5,Fbxw8,Il1rapl1,Tnik,Pias2,Ssh2,Omg,Slitrk1,Nrg1,Enpp2,Efna5,Bcar1,Pak1,Ryk,Ntrk2,Pou3f2,Slit1,Cit,Sema4d,Numb,Zeb2,Ndel1,Ust,Shtn1,Rtn4,Sema5a,Limk1,Thy1,Nrp1,Trak1,Xk,L1cam,Spart,Dock1,Kif13b,Ccr5,Ntrk3,Amigo1,Dab2,Trpc6,Aatk,Ache,Itgb3,Ulk2,Mag,Cdh2,Camk2b,Dcx,Tacstd2,Mapt,Syngap1	29192,64528,287110,306400,25595,304271,171119,287545,499443,25356,85491,306941,361628,64353,304522,317553,294917,83422,303342,450224,306147,112400,84050,116683,25414,29431,140585,25054,29588,65047,83620,306790,29419,311071,170845,361450,292139,83765,310207,65172,24832,246331,316085,497078,50687,295053,309081,305967,117029,29613,295365,79128,89823,690853,83817,29302,303206,29409,83501,24245,84394,…
GO:1902004	0.0400289222794448	0.992992655966413	4	9	positive regulation of amyloid-beta formation	BP	13581	2067	Picalm,Csnk1e,Chrna7,Lrrtm3	89816,58822,25302,294380
GO:0035567	0.0401623453170218	0.980857917201337	15	50	non-canonical Wnt signaling pathway	BP	13581	2067	Abl2,Fzd3,Itpr2,Vangl2,Lrp6,Csnk1e,Ryk,Fzd10,Ptk7,Csnk1d,Mllt3,Fzd1,Dab2,Ift80,Fzd4	304883,266715,81678,289229,312781,58822,140585,363913,301242,64462,114510,58868,79128,295106,64558
GO:0048522	0.0404826037413553	0.963812313850935	686	4015	positive regulation of cellular process	BP	13581	2067	Wdfy1,Shoc2,Lpgat1,Prdm2,Lifr,Wasf2,Wbp2,Nf1,Cbfa2t2,Creb3l2,Picalm,Psen1,Taf1,Exoc4,Rab2b,Madd,RGD1359108,Golga2,Mib1,Pias1,Dlc1,Fam168a,Tbc1d24,Nsd1,Rdx,Gpam,Zdhhc17,Med13,Vezf1,Atg7,Usp13,Elovl5,Sptbn1,Bend6,Mtpn,Xiap,Arhgap35,Oprk1,Doc2b,Insr,Ercc3,Wdr1,Nfib,Ppt1,Map2k7,Med12l,Fbxw11,Spag9,Tenm3,Galr1,Tacr3,Lbh,Shank2,Mrgpre,Pygo1,Rnf6,Dscam,Scamp5,Trip4,Kdm5a,Ago1,Atp7a,Tab2,Kat6a,Traf6,Slc2…	301549,309548,679692,313678,81680,313024,192645,24592,296293,362339,89816,29192,317256,116654,305853,94193,313155,64528,307594,300772,58834,361614,287110,306764,315655,29653,366889,303403,287615,312647,310306,171400,305614,363212,79215,63879,306400,29335,81820,24954,291703,360950,29227,29411,363855,690752,303024,360600,306451,50577,24808,683626,171093,404660,691857,304271,171119,65171,315769,3126…
GO:0090174	0.0404902744557868	0.975806269949297	27	118	organelle membrane fusion	BP	13581	2067	Syt11,Doc2b,Eea1,Vps11,Vamp7,Vti1a,Gosr2,Vamp1,Tbck,Tbc1d9b,Vps18,Pla2g4a,Syt2,Stx17,Sec22b,Ykt6,Tbc1d9,Kif5b,Nsf,Vps4a,Sytl5,Usp6nl,Syt13,Rab39a,Snap29,Uso1,Gnai3	60568,81820,314764,315600,85491,65277,64154,25624,295446,360520,296083,24653,24805,252853,310710,64351,304645,117550,60355,246772,302538,291309,80977,315668,116500,56042,25643
GO:0045987	0.0405328477910355	0.984738841866028	9	32	positive regulation of smooth muscle contraction	BP	13581	2067	Chrm3,Tacr3,Adra1a,Npy2r,Kit,Oxtr,Ptafr,Gper1,Ptger3	24260,24808,29412,66024,64030,25342,58949,171104,24929
GO:0060548	0.0406670127951414	0.966945843213475	151	849	negative regulation of cell death	BP	13581	2067	Lifr,Psen1,Madd,Pias1,Tbc1d24,Gpam,Atg7,Xiap,Ppt1,Atp7a,Tsc1,Tmf1,Adcyap1r1,Mecp2,Angpt1,Lims1,Abl2,Fzd3,Hhip,Gclm,Tgfbr1,Cd38,Asic2,Yap1,Pik3r1,Ednrb,Asns,Unc5b,Lrp6,Eya4,Bcl2l1,Bmf,Bcl2,Adora1,Cx3cr1,Fgfr2,Apc,Fadd,Eif2ak2,Creb1,Gpr37,Vps35,Ccnd2,Adnp2,Shh,Rasa1,Nrg1,Npc1,Tmbim6,Prkaa2,Smad4,Xbp1,Eya3,Ddx3x,Cdc73,Gclc,Ntrk2,Peli3,Cln8,Thbs1,Pgr,Bfar,Ppara,Hif1a,Itga6,Pak7,Rb1cc1,Igf1r,Kit,Wnt9a…	81680,29192,94193,300772,287110,29653,312647,63879,29411,24941,60445,114206,24167,29386,89807,499443,304883,266715,291936,29739,29591,25668,25364,363014,25513,50672,25612,60630,312781,292172,24888,246142,24224,29290,171056,25022,24205,266610,54287,81646,117549,25479,64033,307236,29499,25676,112400,266732,24822,78975,50554,289754,313027,317335,304832,25283,25054,309157,306619,445442,25154,304709,2…
GO:0045188	0.0406757796513697	0.991726028368209	4	14	regulation of circadian sleep/wake cycle, non-REM sleep	BP	13581	2067	Kcna2,Npy2r,Adora1,Ptger3	25468,66024,29290,24929
GO:0022037	0.0409942641051777	0.974694047570197	31	125	metencephalon development	BP	13581	2067	Atg7,Mtpn,Sez6l,Insr,Klhl1,Atp7a,Ncoa2,Mecp2,Usp9x,Abl2,Atic,Lrp6,Myh10,Bcl2,Zbtb18,Nf1x,Arcn1,Pak1,Sdf4,Igf1r,Slc4a7,Esr2,Lhx5,Ascl1,Gart,Sema4c,Samd4b,Gli2,Ntm,Fzd4,Sez6l2	312647,79215,304554,24954,290426,24941,83724,29386,363445,304883,81643,312781,79433,24224,64619,81524,300674,29431,155173,25718,117955,25149,124451,64186,288259,301346,308473,304729,50864,64558,308988
GO:0046813	0.0411747667566018	0.995876596689697	3	5	receptor-mediated virion attachment to host cell	BP	13581	2067	Grm1,Gas6,Lrrc15	24414,58935,246296
GO:0120035	0.0411758661644078	0.967328375546029	124	595	regulation of plasma membrane bounded cell projection organization	BP	13581	2067	Lrig2,Wasf2,Nf1,Cbfa2t2,Psen1,Nrcam,Golga2,Tbc1d24,Rdx,Arhgap35,Map2,Spock1,Tenm3,Rnf6,Dscam,Atp7a,Sarm1,Tsc1,Hdac4,Mecp2,Cntn2,Abl2,Tmem106b,AABR07031756.1,Rap1gap2,Tgfbr1,Il1rap,Vamp7,Carmil1,Eif4g2,Fgfr1,Pdlim5,Arsb,Fbxw8,Arf1,Il1rapl1,Tnik,Gprc5b,Pias2,Lrp6,Thoc2,P2ry2,Ssh2,Apc,Vps35,Omg,Slitrk1,Nrg1,Enpp2,Prrx1,Pls1,Efna5,Rala,Syt2,Pak1,Ryk,Nav3,Ntrk2,Pou3f2,Apbb1,Fer,Slit1,Cit,Ptk7,Myo10,Se…	310753,313024,24592,296293,29192,497815,64528,287110,315655,306400,25595,306759,306451,304271,171119,24941,287545,60445,363287,29386,25356,304883,312132,24413,303298,29591,25466,85491,306941,361628,79114,64353,25227,304522,64310,317553,294917,293546,83422,312781,313308,29597,303342,24205,25479,450224,306147,112400,84050,266813,315926,116683,81757,24805,29431,140585,314814,25054,29588,29722,301737…
GO:0048856	0.0412038452710076	0.963060783685827	759	4351	anatomical structure development	BP	13581	2067	Kif2a,Lrig2,7-Mar,Prdm2,Hspa9,Dcaf1,Eif4enif1,Dpysl5,Lifr,Gnao1,Wasf2,Nf1,Cbfa2t2,Creb3l2,Zdhhc21,Picalm,Psen1,Mdga2,Astn1,Taf1,Exoc4,Nrcam,Raph1,Lingo1,Pcdh19,Golga2,Mib1,Mbnl1,Pias1,Dlc1,Btbd7,Fndc3a,Tbc1d24,Nsd1,Rdx,Vezf1,Atg7,Myo9a,Stox2,Bend6,Mtpn,Upf2,Pofut1,Arhgap35,Mtm1,Sez6l,Zhx2,Map2,Spock1,Insr,Ercc3,Agfg1,Kcnq3,Wdr1,Nfib,Ppt1,Wdr7,Spag9,Tenm3,Slc12a5,Lbh,Shank2,Mkln1,Lrfn1,Pygo1,Rnf6,…	84391,310753,311059,313678,291671,315987,305468,65208,81680,50664,313024,24592,296293,362339,298184,89816,29192,314180,304900,317256,116654,497815,363239,315691,317183,64528,307594,282635,300772,58834,362772,306022,287110,306764,315655,287615,312647,171296,306459,363212,79215,361271,311551,306400,288762,304554,314988,25595,306759,24954,291703,363266,29682,360950,29227,29411,66031,360600,306451,17…
GO:1903533	0.0412139834330902	0.97664383582269	22	104	regulation of protein targeting	BP	13581	2067	Mrgpre,Siah3,Kcnb1,Nkap,Vps11,Vamp7,Oscp1,Ablim3,Nrg1,Pak1,Atg13,Ank3,Sh3glb1,Arih2,Kcnn3,Ugcg,Srebf1,Cdkl2,Plagl2,Erbb2,Zdhhc8,Fam20b	404660,692004,25736,298342,315600,85491,362595,307395,112400,29431,362164,361833,292156,316005,54263,83626,78968,305242,296281,24337,303796,304885
GO:0048268	0.0412310679837197	0.987576806098158	7	18	clathrin coat assembly	BP	13581	2067	Picalm,Cltc,Ap2b1,Clint1,Eps15,Dab2,Snap91	89816,54241,140670,360515,313474,79128,65178
GO:0051256	0.0412903559379741	0.995860134762681	3	5	mitotic spindle midzone assembly	BP	13581	2067	Racgap1,Map10,Cdc14b	315298,307948,361195
GO:0045672	0.0413525769507953	0.988388811712271	6	18	positive regulation of osteoclast differentiation	BP	13581	2067	Traf6,Creb1,Ppargc1b,Notch2,Csf1r,Csf1	311245,81646,291567,29492,307403,78965
GO:0021847	0.041519401977509	1	2	2	ventricular zone neuroblast division	BP	13581	2067	Fgfr1,Fgfr2	79114,25022
GO:0035607	0.041519401977509	1	2	2	fibroblast growth factor receptor signaling pathway involved in orbitofrontal cortex development	BP	13581	2067	Fgfr1,Fgfr2	79114,25022
GO:0046958	0.0417206690697024	0.993695137931346	4	7	nonassociative learning	BP	13581	2067	Drd5,Epm2a,Dgki,Shank1	25195,114005,688705,78957
GO:0045056	0.0419368653972761	0.987314416504118	7	18	transcytosis	BP	13581	2067	Picalm,Cltc,Vps35,Lrp1,Lrpap1,Ptafr,Uso1	89816,54241,25479,299858,116565,58949,56042
GO:1901699	0.0421250129717466	0.966582395194216	121	616	cellular response to nitrogen compound	BP	13581	2067	Ubr1,Psen1,Taf1,Dlc1,Gpam,Atg7,Chrm3,Insr,Kcnq3,Pde4b,Ago1,Atp7a,Tsc1,Top1,Mecp2,Rptor,Sp1,Ago2,Cacna2d1,Hrh1,Gclm,Drd5,Casr,Akap7,Fgfr1,Itpr2,Pik3r1,Xrn1,Glra3,Rasgrf1,Klf6,Bcl2l1,P2ry2,Zeb1,Apc,Creb1,Nras,Rad51,Ccnd2,Rap1b,Prkaa2,Ywhag,Xbp1,Chrna7,Bcar1,Pak1,Gclc,Oprm1,Hrh2,Ntrk2,Kl,Dhx9,Fer,Insig1,Ddx58,Thbs1,Stxbp4,Pgr,Hif1a,Ndel1,Igf1r,Lynx1,Rab10,Wdtc1,Ptpra,Slc9a1,Ago3,Akap9,Mapk8,Mtr,Lrp1…	499877,29192,317256,58834,29653,312647,24260,24954,29682,24626,313594,24941,60445,64550,29386,287871,24790,59117,25399,24448,29739,25195,24247,361458,79114,81678,25513,300944,114516,192213,58954,24888,29597,25705,24205,81646,24605,499870,64033,171337,78975,56010,289754,25302,25414,29431,25283,25601,25461,25054,83504,304859,301737,64194,297989,445442,303443,25154,29560,170845,25718,300018,50993,31…
GO:0021529	0.042147264155438	0.998106686993786	2	3	spinal cord oligodendrocyte cell differentiation	BP	13581	2067	Nkx2-2,Ascl1	366214,64186
GO:0021530	0.042147264155438	0.998106686993786	2	3	spinal cord oligodendrocyte cell fate specification	BP	13581	2067	Nkx2-2,Ascl1	366214,64186
GO:0010975	0.0421762564049117	0.967377518219831	100	468	regulation of neuron projection development	BP	13581	2067	Lrig2,Nf1,Cbfa2t2,Psen1,Nrcam,Golga2,Tbc1d24,Arhgap35,Map2,Spock1,Tenm3,Rnf6,Dscam,Sarm1,Tsc1,Mecp2,Cntn2,Abl2,Tmem106b,AABR07031756.1,Rap1gap2,Il1rap,Vamp7,Eif4g2,Fgfr1,Pdlim5,Arsb,Fbxw8,Arf1,Il1rapl1,Tnik,Gprc5b,Pias2,Lrp6,Thoc2,P2ry2,Ssh2,Omg,Slitrk1,Nrg1,Prrx1,Efna5,Syt2,Pak1,Ryk,Ntrk2,Pou3f2,Apbb1,Slit1,Cit,Ptk7,Sema4d,Numb,Zeb2,Ndel1,Igf1r,Ust,Shank1,Shtn1,Trim67,Rtn4,Sema5a,Limk1,LOC108348…	310753,24592,296293,29192,497815,64528,287110,306400,25595,306759,306451,304271,171119,287545,60445,29386,25356,304883,312132,24413,303298,25466,85491,361628,79114,64353,25227,304522,64310,317553,294917,293546,83422,312781,313308,29597,303342,450224,306147,112400,266813,116683,24805,29431,140585,25054,29588,29722,65047,83620,301242,306790,29419,311071,170845,25718,361450,78957,292139,307938,83765…
GO:0030148	0.0422528650084002	0.979159167438414	15	64	sphingolipid biosynthetic process	BP	13581	2067	Atg7,Elovl5,Cers4,St8sia4,Sptlc2,Sgms2,Degs1,Smpd1,St8sia6,Samd8,Ugcg,Elovl7,St6galnac5,Ugt8,Kdsr	312647,171400,304208,116696,366697,310849,58970,308909,291325,305684,83626,361895,365984,50555,360833
GO:0090114	0.0423508188689339	0.986796167987267	7	20	COPII-coated vesicle budding	BP	13581	2067	Sec31a,Tbc1d20,Insig1,Sec24a,Klhl12,Sec24d,Sec24c	93646,362237,64194,287275,266772,310843,685144
GO:0008203	0.0424538331362257	0.976072190161564	22	92	cholesterol metabolic process	BP	13581	2067	Sc5d,Erlin2,Soat1,Mvk,Acat2,Prkaa2,Insig1,Cln8,Cyp51,Ldlrap1,Hdlbp,Thrb,Lrp1,Srebf1,Hmgcr,Abca1,Hsd17b4,Lrp5,Hsd17b7,Sqle,Lepr,Mvd	114100,290823,81782,81727,308100,78975,64194,306619,25427,500564,64474,24831,299858,78968,25675,313210,79244,293649,29540,29230,24536,81726
GO:0097068	0.0425981064138835	0.992385309447373	4	9	response to thyroxine	BP	13581	2067	Hspa9,Gclm,Gclc,L1cam	291671,29739,25283,50687
GO:0009113	0.0426082418757968	0.992382886561376	4	9	purine nucleobase biosynthetic process	BP	13581	2067	Mthfd1,Gart,Mthfd1l,LOC314140	64300,288259,361472,314140
GO:1903706	0.0429772132849428	0.969616918699384	54	274	regulation of hemopoiesis	BP	13581	2067	Hspa9,Nf1,Atg7,Traf6,Tfe3,Nkap,Pik3r1,Tgfbr2,Zeb1,Fgfr3,Apc,Tjp2,Fadd,Eif2ak2,Creb1,Tob2,Shh,Rassf2,Rcor1,Ctr9,Xbp1,Clptm1,Zfp35,Cdc73,Ppargc1b,Hif1a,Notch2,Zbtb16,Gas6,Ikzf1,Smad7,Ubash3b,Med1,Zbtb7b,Id2,Csf1r,Inhba,N4bp2l2,Pim1,Siglec15,Mmp14,Csf1,Trib1,Zbtb46,Erbb2,Notch1,Runx1,Gli3,Lif,Rab7b,Rnf41,Stat5a,Cd4,Trim58	291671,24592,312647,311245,317376,298342,25513,81810,25705,84489,24205,115769,266610,54287,81646,315159,29499,311437,102554884,293184,289754,292696,307547,304832,291567,29560,29492,353227,58935,305501,81516,315579,497991,295248,25587,307403,29200,288416,24649,498888,81707,78965,78969,311718,24337,25496,50662,140588,60584,501854,362814,24918,24932,303167
GO:0046330	0.0431177887511362	0.974253886797607	27	107	positive regulation of JNK cascade	BP	13581	2067	Map2k7,Spag9,Traf6,Mapk8ip3,Map3k9,Taok3,Gab1,Vangl2,Tnik,Rassf2,Taok1,Pak1,Fzd10,Zeb2,Rb1cc1,Fgd4,Map3k4,Taok2,Tlr3,Mul1,Tlr4,Dab2ip,Dab2,Tf,Wnt16,Map3k5,Fzd4	363855,360600,311245,302983,500690,304530,361388,289229,294917,311437,286993,29431,363913,311071,312927,246174,308106,64666,364594,298576,29260,192126,79128,24825,500047,365057,64558
GO:0048715	0.0432244163640929	0.989588037987552	5	14	negative regulation of oligodendrocyte differentiation	BP	13581	2067	Nf1,Lingo1,Id2,Notch1,Dlx2	24592,315691,25587,25496,296499
GO:1905007	0.0432693741212277	0.995575089610917	3	5	positive regulation of epithelial to mesenchymal transition involved in endocardial cushion formation	BP	13581	2067	Tgfbr1,Tgfbr2,Tgfb2	29591,81810,81809
GO:0071236	0.0433206069636453	0.984520769771684	8	29	cellular response to antibiotic	BP	13581	2067	Atp7a,Scn3a,Rasgrf1,Xbp1,Pla2g4a,Rab10,Slc9a1,Hdac8	24941,497770,192213,289754,24653,50993,24782,363481
GO:0060056	0.0434374929650431	0.989522003089904	5	14	mammary gland involution	BP	13581	2067	Erbb2,Igfbp5,Erbb3,B4galt1,Stat5a	24337,25285,29496,24390,24918
GO:0036315	0.0434514051200817	0.988539324317325	6	14	cellular response to sterol	BP	13581	2067	Lrp6,Dag1,Aacs,Inhba,Mlc1,Abca1	312781,114489,65984,29200,315215,313210
GO:0071397	0.0434514051200817	0.988539324317325	6	14	cellular response to cholesterol	BP	13581	2067	Lrp6,Dag1,Aacs,Inhba,Mlc1,Abca1	312781,114489,65984,29200,315215,313210
GO:0043315	0.0437872925113367	1	2	2	positive regulation of neutrophil degranulation	BP	13581	2067	Itgb2,Ptafr	309684,58949
GO:1902565	0.0437872925113367	1	2	2	positive regulation of neutrophil activation	BP	13581	2067	Itgb2,Ptafr	309684,58949
GO:0001844	0.0438243251896215	0.997197528940958	2	4	protein insertion into mitochondrial membrane involved in apoptotic signaling pathway	BP	13581	2067	Moap1,Sh3glb1	299261,292156
GO:0045651	0.0438253043342714	0.989401558710143	5	14	positive regulation of macrophage differentiation	BP	13581	2067	Fadd,Id2,Csf1,Trib1,Lif	266610,25587,78965,78969,60584
GO:0032506	0.0438591966799176	0.986392170292268	7	19	cytokinetic process	BP	13581	2067	Arf1,Racgap1,Pdcd6ip,Myh9l1,Snx33,Snx18,Nup62	64310,315298,501083,100911597,315696,310097,65274
GO:0071417	0.0439183761875559	0.96568045860738	105	529	cellular response to organonitrogen compound	BP	13581	2067	Ubr1,Psen1,Taf1,Dlc1,Gpam,Atg7,Insr,Pde4b,Atp7a,Tsc1,Top1,Mecp2,Rptor,Sp1,Cacna2d1,Hrh1,Gclm,Drd5,Casr,Akap7,Fgfr1,Itpr2,Pik3r1,Xrn1,Glra3,Rasgrf1,Klf6,Bcl2l1,P2ry2,Zeb1,Apc,Creb1,Nras,Rad51,Ccnd2,Rap1b,Prkaa2,Ywhag,Xbp1,Bcar1,Pak1,Gclc,Oprm1,Hrh2,Ntrk2,Kl,Fer,Insig1,Stxbp4,Pgr,Hif1a,Ndel1,Igf1r,Rab10,Wdtc1,Ptpra,Slc9a1,Akap9,Mapk8,Mtr,Lrp1,Ctnna1,Gfpt1,Cpeb4,Ptpre,Slc38a9,Pde3a,Sin3a,Dnmt3a,Uros…	499877,29192,317256,58834,29653,312647,24954,24626,24941,60445,64550,29386,287871,24790,25399,24448,29739,25195,24247,361458,79114,81678,25513,300944,114516,192213,58954,24888,29597,25705,24205,81646,24605,499870,64033,171337,78975,56010,289754,25414,29431,25283,25601,25461,25054,83504,301737,64194,303443,25154,29560,170845,25718,50993,313020,25167,24782,246150,116554,81522,299858,307505,297417,3…
GO:0008611	0.0439975089373324	0.994700036607848	3	6	ether lipid biosynthetic process	BP	13581	2067	Fasn,Agps,Far1	50671,84114,293173
GO:0046504	0.0439975089373324	0.994700036607848	3	6	glycerol ether biosynthetic process	BP	13581	2067	Fasn,Agps,Far1	50671,84114,293173
GO:1901503	0.0439975089373324	0.994700036607848	3	6	ether biosynthetic process	BP	13581	2067	Fasn,Agps,Far1	50671,84114,293173
GO:0071763	0.0441731257599895	0.994670040155853	3	6	nuclear membrane organization	BP	13581	2067	Tardbp,Tmem43,Gper1	298648,362401,171104
GO:0044752	0.0442629138424784	0.991613497154508	4	10	response to human chorionic gonadotropin	BP	13581	2067	Gclm,Gclc,Rad50,Esr2	29739,25283,64012,25149
GO:0006468	0.0445910073635289	0.961801254885496	276	1503	protein phosphorylation	BP	13581	2067	Dcaf1,Nek9,Nf1,Psen1,Taf1,Madd,Cdc42bpb,Nsd1,Sptbn1,Plcl1,Oprk1,Insr,Ercc3,Map2k7,Spag9,Cdc42bpa,Srpk1,Tab2,Traf6,Tsc1,Fnip2,Sik3,Top1,Ece1,Peak1,Rptor,Angpt1,Ttbk1,Mapk8ip3,Cdk14,Dnajc27,Spred2,Cdk12,Epha10,Abl2,Map3k9,Yes1,Drd5,Shc3,Tgfbr1,Casr,Phkb,Senp2,Taok3,Bmpr1a,Cpne3,Fgfr1,Yap1,Ccnt1,Adra1a,Pik3r1,Ddr1,Ednrb,Rock2,Gab1,Tpr,Vangl2,Tnik,Gprc5b,Lrp6,Tgfbr2,Dag1,Pkn3,Phlpp1,Gdf11,LOC10369001…	315987,299204,24592,29192,317256,94193,113960,306764,305614,84587,29335,24954,291703,363855,360600,114116,361811,308267,311245,60445,310538,684112,64550,94204,315686,287871,89807,316229,302983,362316,298859,305539,192350,298528,304883,500690,24884,25195,114858,29591,24247,361377,78973,304530,81507,313087,79114,363014,315291,29412,25513,25678,50672,25537,361388,304862,289229,294917,293546,312781,8…
GO:0019184	0.0447054750504251	0.99120856262797	4	11	nonribosomal peptide biosynthetic process	BP	13581	2067	Gclm,Gclc,Eif2ak3,Ggt6	29739,25283,29702,408206
GO:0032898	0.0448465843696676	0.995343642571248	3	5	neurotrophin production	BP	13581	2067	Pcsk6,Adora1,Shh	25507,29290,29499
GO:0009247	0.0449638798668339	0.979627048859147	12	51	glycolipid biosynthetic process	BP	13581	2067	Pign,St8sia4,St8sia6,Ugcg,Pigt,St6galnac5,Ugt8,Pigs,Pigq,Piga,Gal3st4,Ggta1	309051,116696,291325,83626,296360,365984,50555,303277,287159,363464,498166,246766
GO:0015783	0.0450333982309561	1	2	2	GDP-fucose transport	BP	13581	2067	Slc35b4,Slc35c1	296969,311204
GO:0036079	0.0450333982309561	1	2	2	purine nucleotide-sugar transport	BP	13581	2067	Slc35b4,Slc35c1	296969,311204
GO:1905114	0.0451614788954729	0.965525392149442	88	414	cell surface receptor signaling pathway involved in cell-cell signaling	BP	13581	2067	Psen1,Tbc1d24,Xiap,Pygo1,Mpp2,Mecp2,Cdk14,Apc2,Abl2,Fzd3,Amer1,Senp2,Yap1,Itpr2,Npy2r,Ppp2r3a,Glra3,Vangl2,Lgr5,Gprc5b,Lrp6,Rnf43,Adora1,Fgfr2,Fgfr3,G3bp1,Apc,Vps35,Tbl1x,Shh,Prkaa2,Csnk1e,Chrna7,Wls,Ddx3x,Ryk,Cdc73,Oprm1,Fzd10,Grm1,Ptk7,Grik4,Ctnnd2,Ptpro,Ctnnd1,Dgki,Csnk1d,Zeb2,Mcc,Csnk1g1,Wnt9a,LOC100909913,Shank1,Wwtr1,Lats1,Csnk2a1,Lrp1,Grk5,Mllt3,S1pr2,Otulin,Fzd1,Ntsr1,Amotl2,Fgf2,Klhl12,B…	29192,287110,63879,691857,85275,29386,362316,299611,304883,266715,501584,78973,363014,81678,66024,363122,114516,289229,299802,293546,312781,303412,29290,25022,84489,171092,24205,25479,302711,29499,78975,58822,25302,362065,317335,140585,304832,25601,363913,24414,301242,24406,114028,50677,311163,688705,64462,311071,307449,64086,287357,363443,78957,295062,308265,116549,299858,59075,114510,29415,1003…
GO:1902033	0.04541373616158	0.994456631408925	3	6	regulation of hematopoietic stem cell proliferation	BP	13581	2067	Eif2ak2,N4bp2l2,Pim1	54287,288416,24649
GO:0051338	0.0454417904030712	0.963190515344114	141	755	regulation of transferase activity	BP	13581	2067	Nf1,Psen1,Madd,Insr,Map2k7,Spag9,Tab2,Traf6,Tsc1,Rptor,Angpt1,Mapk8ip3,Spred2,Serinc1,Cdk12,Arrdc3,Map3k9,Drd5,Epm2aip1,Tgfbr1,Taok3,Fgfr1,Ccnt1,Pik3r1,Gab1,Vangl2,Tnik,Gprc5b,Lrp6,Tgfbr2,Dag1,Dcun1d3,Sh3bp5l,Adora1,Fgfr3,Apc,Eef1a2,Camk2n2,Eif2ak2,Ccnd2,Rassf2,Nrg1,Chrna7,Hgs,Taok1,Ddx3x,Ube2n,Pak1,Stk10,Adam9,Pik3r4,Ntrk2,Acvr2b,Smpd1,Fzd10,Grm1,Cblb,Thbs1,Edn3,Zeb2,Pak7,Igf1r,Fgd4,Prlr,Kit,Ywh…	24592,29192,94193,24954,363855,360600,308267,311245,60445,287871,89807,302983,305539,294421,192350,309945,500690,25195,316021,29591,304530,79114,315291,25513,361388,289229,294917,293546,312781,81810,114489,309035,690898,29290,84489,24205,24799,59314,54287,64033,311437,112400,25302,56084,286993,317335,116725,29431,29398,290834,363131,25054,25366,308909,363913,24414,171136,445442,366270,311071,3114…
GO:0030011	0.045507017774567	0.989125478713832	5	13	maintenance of cell polarity	BP	13581	2067	Wdr1,Llgl1,Pdcd6ip,Lin7a,Arpc5	360950,54265,501083,85327,360854
GO:0034620	0.0455732761326553	0.977852339519129	14	61	cellular response to unfolded protein	BP	13581	2067	Creb3l2,Pik3r1,Rnf121,Yod1,Eif2ak2,Tmbim6,Xbp1,Uggt1,Bfar,LOC103694875,Eif2ak3,Tm7sf3,Stc2,Rhbdd1	362339,25513,308871,363982,54287,24822,289754,171129,304709,690315,29702,297725,63878,316557
GO:0021511	0.04574298215861	0.985483273004687	7	20	spinal cord patterning	BP	13581	2067	Nkx2-2,Gdf11,Shh,Sufu,Ascl1,Gli3,Gli2	366214,29454,29499,361769,64186,140588,304729
GO:0051665	0.0458328928494243	0.993857562027132	3	7	membrane raft localization	BP	13581	2067	Rala,Mal,Mall	81757,25263,362211
GO:0070572	0.0458602938107112	0.990904351195017	4	11	positive regulation of neuron projection regeneration	BP	13581	2067	Nrg1,Ndel1,Igf1r,Ntrk3	112400,170845,25718,29613
GO:0006796	0.0458717426180495	0.959631827775177	428	2478	phosphate-containing compound metabolic process	BP	13581	2067	Dcaf1,Nek9,Nf1,Psen1,Taf1,Madd,Cdc42bpb,Dlc1,Pign,Nsd1,Gpam,Sptbn1,Plcl1,Kif1b,Mtm1,Oprk1,Insr,Ercc3,Map2k7,Fbxw11,Spag9,Galr1,Cdc42bpa,Dscam,Srpk1,Pde4b,Atp7a,Tab2,Napepld,Traf6,Tsc1,Fnip2,Sik3,Top1,Ece1,Samhd1,Hdac4,Adcyap1r1,Peak1,Mecp2,Rptor,Angpt1,Ttbk1,Mapk8ip3,Cdk14,Dnajc27,Spred2,Inpp4a,Serinc1,Cdk12,Epha10,Abl2,Map3k9,Ptdss1,Sdha,Yes1,Drd5,Adcy7,Shc3,Tgfbr1,Casr,Phkb,Tollip,Tyms,Mvk,Senp…	315987,299204,24592,29192,317256,94193,113960,58834,309051,306764,29653,305614,84587,117548,288762,29335,24954,291703,363855,303024,360600,50577,114116,171119,361811,24626,24941,308267,296757,311245,60445,310538,684112,64550,94204,311580,363287,24167,315686,29386,287871,89807,316229,302983,362316,298859,305539,80849,294421,192350,298528,304883,500690,314553,157074,24884,25195,84420,114858,29591,2…
GO:0071331	0.0459595955692545	0.970852292809244	32	148	cellular response to hexose stimulus	BP	13581	2067	Atg7,Kcnb1,Rab11fip2,Gclm,Sri,Casr,Cacna1e,Bcl2,Smad4,Xbp1,Efna5,Gclc,Aacs,Stxbp4,Hif1a,Igf1r,Gas6,Aqp4,Kif5b,Sin3a,Hmgcr,LOC103694903,Trpa1,Lrp5,Irs2,Tjp1,Pax2,Myt1,Lepr,Wdr35,Gper1,Igf1	312647,25736,308003,29739,683667,24247,54234,24224,50554,289754,116683,25283,65984,303443,29560,25718,58935,25293,117550,363067,25675,24672,312896,293649,29376,292994,293992,362291,24536,503018,171104,24482
GO:0002062	0.0459677822141699	0.973974913796568	22	87	chondrocyte differentiation	BP	13581	2067	Creb3l2,Nfib,Trps1,Tgfbr1,Bmpr1a,Fgfr1,Tgfbr2,Acan,Bmpr1b,Sox6,Maf,Wnt9a,Zbtb16,Thrb,Eif2ak3,Runx1,Gli3,Gli2,Sulf1,Ift80,Adamts12,Loxl2	362339,29227,299897,29591,81507,79114,81810,58968,310914,293165,54267,287357,353227,24831,29702,50662,140588,304729,171396,295106,294809,290350
GO:0055024	0.0460211221885497	0.975490409731959	18	75	regulation of cardiac muscle tissue development	BP	13581	2067	AABR07031756.1,Tgfbr1,Bmpr1a,Fgfr1,Lrp6,Tgfbr2,Fgfr2,Creb1,Nrg1,Smad4,Pak1,Sox6,Ccnb1,Fgf2,Pim1,Notch1,Erbb3,Igf1	24413,29591,81507,79114,312781,81810,25022,81646,112400,50554,29431,293165,25203,54250,24649,25496,29496,24482
GO:0030278	0.046070571890663	0.969407326645221	39	182	regulation of ossification	BP	13581	2067	Hdac4,Fndc3b,Smoc1,Bmpr1a,Fgfr1,Pias2,Lrp6,Bcl2,P2ry2,Fgfr3,Apc,Tob2,Rassf2,Pla2g4a,Kl,Bmpr1b,Acvr2b,Sema4d,Rorb,Hif1a,Suco,Zbtb16,Thrb,Id2,Ddr2,Smad5,Fzd1,Mapk3,Tgfb2,Hdac8,Tob1,Fgf2,Csf1,Notch1,Lrp5,Igfbp5,Gli3,Bcor,Igf1	363287,294925,314280,81507,79114,83422,312781,24224,29597,84489,24205,315159,311437,24653,83504,310914,25366,306790,309288,29560,360863,353227,24831,25587,685781,59328,58868,50689,81809,363481,170842,54250,78965,25496,293649,25285,140588,317346,24482
GO:0016482	0.0461476689121046	0.972161841360136	27	112	cytosolic transport	BP	13581	2067	Rdx,Cltc,Spag9,Vps26a,Gcc2,Mecp2,Vps11,Dctn1,Gbf1,Eps15,Vti1a,Gosr2,Vps35,Trappc10,Lamp1,Erc1,Ykt6,Klhl20,Snx1,Mapk3,Kif16b,Dennd5a,Srsf10,Snx6,Dab2,Wdr91,Rab7b	315655,54241,360600,361846,309798,29386,315600,29167,309451,313474,65277,64154,25479,309678,25328,266806,64351,304920,84471,50689,311478,308942,362630,362738,79128,312225,501854
GO:0010770	0.0461682563422591	0.970128670752319	36	145	positive regulation of cell morphogenesis involved in differentiation	BP	13581	2067	Golga2,Tbc1d24,Dscam,Lims1,Vamp7,Carmil1,Eif4g2,Fbxw8,Il1rapl1,Tnik,Pias2,Slitrk1,Nrg1,Enpp2,Efna5,Pak1,Ntrk2,Sema4d,Numb,Zeb2,Ndel1,Shtn1,Sema5a,Limk1,Nrp1,Trak1,L1cam,Dock1,Ntrk3,Amigo1,Dab2,Ache,Itgb3,Camk2b,Dcx,Mapt	64528,287110,171119,499443,85491,306941,361628,304522,317553,294917,83422,306147,112400,84050,116683,29431,25054,306790,29419,311071,170845,292139,310207,65172,246331,316085,50687,309081,29613,295365,79128,83817,29302,24245,84394,29477
GO:1903364	0.0461953967045107	0.97200093024395	27	120	positive regulation of cellular protein catabolic process	BP	13581	2067	Psen1,Taf1,Pias1,Rdx,Atg7,Usp13,Vps11,Amer1,Edem1,Vps35,Csnk1e,Xbp1,Rnf139,Gclc,Csnk1d,Ubqln1,Trim67,Smad7,Arih2,Lrp1,Rnf14,Socs4,Dab2ip,Trib1,Dab2,Lonrf3,Rnf125	29192,317256,300772,315655,312647,310306,315600,501584,297504,25479,58822,289754,315000,25283,64462,114590,307938,81516,316005,299858,619577,305828,192126,78969,79128,298322,361296
GO:0050772	0.0462572600390574	0.974018348014803	22	79	positive regulation of axonogenesis	BP	13581	2067	Golga2,Dscam,Eif4g2,Slitrk1,Nrg1,Efna5,Pak1,Ntrk2,Sema4d,Zeb2,Ndel1,Shtn1,Sema5a,Limk1,Nrp1,Trak1,L1cam,Ntrk3,Amigo1,Ache,Dcx,Mapt	64528,171119,361628,306147,112400,116683,29431,25054,306790,311071,170845,292139,310207,65172,246331,316085,50687,29613,295365,83817,84394,29477
GO:0006575	0.0462804943797979	0.971716198459244	27	138	cellular modified amino acid metabolic process	BP	13581	2067	Serinc1,Ptdss1,Gclm,Tyms,Atic,Mthfd1,Gclc,Egln3,Ptdss2,Mtr,Med1,Mtrr,Sod2,Eif2ak3,Folh1,Gdap1l1,Gart,Sardh,Serinc5,Aldh1l1,Chdh,Ghr,Mthfd1l,Ggt6,Gdap1,Stat5a,Idh1	294421,314553,29739,29261,81643,64300,25283,54702,293620,81522,497991,290947,24787,29702,85309,311616,288259,114123,170907,64392,290551,25235,361472,408206,312890,24918,24479
GO:0022411	0.0464956743533439	0.966304671559124	61	298	cellular component disassembly	BP	13581	2067	Clip2,Napb,Golga2,Rdx,Atg7,Sptbn1,Mtpn,Map2,Insr,Wdr1,Tmod2,Vps33a,Dctn1,Tgfbr1,Gbf1,Carmil1,Atg4b,Shroom2,Ddr1,Gle1,Hdgfl3,Pex14,Wdr45b,Eif5a2,Apc,Mrrf,Nrg1,Atg4c,Nav3,Atg13,Map6d1,Stx17,Hif1a,Ndel1,Ubqln1,Rb1cc1,Igf1r,Sema5a,Padi2,Kif5b,Nsf,Vps4a,Ddr2,Lcp1,Mical3,Srebf1,Tgfb2,Capza1,Mul1,Vps4b,Usp30,Gfm2,Lamc1,Tfip11,Snap29,Specc1l,Zdhhc8,Rnf41,Arid1a,Gper1,Trim58	29264,499903,64528,315655,312647,305614,79215,25595,24954,360950,58814,65081,29167,29591,309451,306941,316640,317435,25678,362098,252941,64460,360682,310261,24205,311903,112400,313391,314814,362164,363823,252853,29560,170845,114590,312927,25718,310207,29511,117550,60355,246772,685781,306071,362427,78968,81809,691149,298576,360834,304579,294672,117036,288718,116500,361828,303796,362814,297867,1711…
GO:0048546	0.0465650901700293	0.978415937663444	13	47	digestive tract morphogenesis	BP	13581	2067	Vangl2,Bcl2,Fgfr2,Fgfr3,Shh,Acvr2b,Hif1a,Id2,Smad2,Notch1,Gli3,Gli2,Sox10	289229,24224,25022,84489,29499,25366,29560,25587,29357,25496,140588,304729,29361
GO:1903025	0.0465771171464985	0.99102245110195	4	10	regulation of RNA polymerase II regulatory region sequence-specific DNA binding	BP	13581	2067	Taf1,Nsd1,Zbtb7c,Lif	317256,306764,679155,60584
GO:0046070	0.0467826060518768	0.996895926144866	2	4	dGTP metabolic process	BP	13581	2067	Samhd1,Nudt15	311580,290365
GO:0090316	0.0469086666754454	0.967809484188089	45	219	positive regulation of intracellular protein transport	BP	13581	2067	Psen1,Mrgpre,Kcnb1,Nkap,Vps11,Dctn1,Tgfbr1,Bmpr1a,Pik3r1,Oscp1,Tpr,Ablim3,Edem1,Shh,Nrg1,Smad4,Xbp1,Pak1,Atg13,Ddx58,Ank3,Oaz2,Gas6,Sema5a,Sh3glb1,Arih2,Kif5b,Med1,Xpo4,Tlr3,Kcnn3,Ugcg,Hsp90ab1,Ctdspl2,Tlr4,Cdkl2,Wipf1,Plagl2,Dab2,Erbb2,Gli3,Zdhhc8,Fam20b,Tlr2,Igf1	29192,404660,25736,298342,315600,29167,29591,81507,25513,362595,304862,307395,297504,29499,112400,50554,289754,29431,362164,297989,361833,501454,58935,310207,292156,316005,117550,497991,290280,364594,54263,83626,301252,311368,29260,305242,117538,296281,79128,24337,140588,303796,304885,310553,24482
GO:0061025	0.0469657438400288	0.969281289083325	36	171	membrane fusion	BP	13581	2067	Syt11,Napb,Doc2b,Ubxn2a,Eea1,Vps11,Vamp7,Vti1a,Gosr2,Vamp1,Tbck,Tbc1d9b,Vps18,Dnm1,Pla2g4a,Syt2,Stx17,Sec22b,Ykt6,Tbc1d9,Gas6,Ubxn2b,Kif5b,Nsf,Vps4a,Sytl5,Usp6nl,Mul1,Usp30,Syt13,Afg3l1,Rab39a,Snap29,Gdap1,Uso1,Gnai3	60568,499903,81820,685859,314764,315600,85491,65277,64154,25624,295446,360520,296083,140694,24653,24805,252853,310710,64351,304645,58935,312965,117550,60355,246772,302538,291309,298576,304579,80977,361436,315668,116500,312890,56042,25643
GO:1903362	0.0471460645603279	0.968241388422336	41	199	regulation of cellular protein catabolic process	BP	13581	2067	Psen1,Taf1,Pias1,Rdx,Atg7,Usp13,Mtm1,Tmf1,Vps11,Usp25,Amer1,Yod1,Edem1,Vps35,Shh,Csnk1e,Xbp1,Rad23b,Rnf139,Gclc,Sufu,Csnk1d,Ubqln1,Trim67,Lats1,Smad7,Arih2,Svip,Lrp1,LOC103694875,Rnf14,Hsp90ab1,Mylip,Socs4,Dab2ip,Trib1,Dab2,Wdr91,Nudt15,Lonrf3,Rnf125	29192,317256,300772,315655,312647,310306,288762,114206,315600,304150,501584,363982,297504,25479,29499,58822,289754,298012,315000,25283,361769,64462,114590,307938,308265,81516,316005,499157,299858,690315,619577,301252,306825,305828,192126,78969,79128,312225,290365,298322,361296
GO:0021554	0.0472490755389472	0.988585659629654	5	13	optic nerve development	BP	13581	2067	Kcna2,Nkx2-2,Gli3,Pax2,Nav2	25468,366214,140588,293992,171563
GO:0051270	0.0473013344186037	0.961588440143624	143	745	regulation of cellular component movement	BP	13581	2067	Lrig2,Nf1,Sdc3,Dlc1,Tbc1d24,Rdx,Insr,Spag9,Tacr3,Srgap1,Dscam,Pde4b,Atp7a,Hdac4,Mecp2,Angpt1,Srgap3,Drd5,Sri,Tgfbr1,Cd274,Carmil1,Lrch1,Bmpr1a,Cpne3,Wdr44,Fgfr1,Arsb,Pik3r1,Rock2,Clic4,Gab1,Ppp2r3a,Unc5c,Hyal1,Tgfbr2,Onecut1,Dag1,Bcl2,Cdh13,P2ry2,Adora1,Cx3cr1,Ssh2,Apc,Fadd,Acan,Shh,Nrg1,Enpp2,Xbp1,Zfp609,Bcar1,Synj2bp,Pak1,Stk10,Ryk,Nav3,Adam9,Fer,Slit1,Grm1,Sema4d,Lamp1,Ddx58,Thbs1,Numb,Pgr,Edn…	310753,24592,116673,58834,287110,315655,24954,360600,24808,314903,171119,24626,24941,363287,29386,89807,500287,25195,683667,29591,499342,306941,502020,81507,313087,246152,79114,25227,25513,25537,83718,361388,363122,362049,367166,81810,25231,114489,24224,192248,29597,29290,171056,303342,24205,266610,58968,29499,112400,84050,289754,363412,25414,64531,29431,29398,140585,314814,290834,301737,65047,24…
GO:0031327	0.0473568911081513	0.960104965082852	214	1159	negative regulation of cellular biosynthetic process	BP	13581	2067	Dcaf1,Eif4enif1,Cbfa2t2,Psen1,Pias1,Nsd1,Atg7,Bend6,Arhgap35,Zhx2,Cltc,Nfib,Fbxw11,Galr1,Kdm5a,Ago1,Kat6a,Traf6,Atf7,Tsc1,Fnip2,Bach1,Erlin2,Ncoa2,Hdac4,Hmg20a,Mecp2,Lims1,Trps1,Nkap,Supt6h,Nfatc3,Ago2,Zhx1,AABR07031756.1,Tgfbr1,Cd38,Tyms,Mvk,Nfatc2,Bach2,Fgfr1,Hmga1,Hif1an,Myt1l,Fxr1,Npy2r,Ednrb,Xrn1,Sall2,Epc1,Rest,Tpr,Cdyl,Pex14,Bhlhe40,Klf12,Zbtb18,Fgfr2,Zeb1,Fgfr3,Nf1x,Pds5a,Eif2ak2,Creb1,Ez…	315987,305468,296293,29192,300772,306764,312647,363212,306400,314988,54241,29227,303024,50577,312678,313594,306571,311245,315333,60445,310538,304127,290823,83724,363287,315689,29386,499443,299897,298342,303281,361400,59117,171159,24413,29591,25668,29261,81727,311658,313125,79114,117062,309434,116668,361927,66024,50672,300944,305854,100362678,83618,304862,361237,64460,79431,306110,64619,25022,2570…
GO:0045667	0.0474441634408181	0.971786993362986	25	110	regulation of osteoblast differentiation	BP	13581	2067	Hdac4,Fndc3b,Smoc1,Bmpr1a,Fgfr1,Pias2,Apc,Rassf2,Bmpr1b,Acvr2b,Sema4d,Rorb,Suco,Id2,Ddr2,Smad5,Fzd1,Hdac8,Tob1,Fgf2,Notch1,Lrp5,Igfbp5,Gli3,Igf1	363287,294925,314280,81507,79114,83422,24205,311437,310914,25366,306790,309288,360863,25587,685781,59328,58868,363481,170842,54250,25496,293649,25285,140588,24482
GO:2000147	0.0475193542064228	0.963900424543041	82	412	positive regulation of cell motility	BP	13581	2067	Tbc1d24,Rdx,Insr,Spag9,Tacr3,Atp7a,Hdac4,Angpt1,Tgfbr1,Cd274,Carmil1,Cpne3,Fgfr1,Pik3r1,Rock2,Hyal1,Tgfbr2,Onecut1,Bcl2,Cdh13,P2ry2,Ssh2,Apc,Fadd,Shh,Enpp2,Xbp1,Zfp609,Bcar1,Pak1,Adam9,Fer,Grm1,Sema4d,Thbs1,Numb,Pgr,Edn3,Hif1a,Itga6,Sema6d,Igf1r,Pld1,Kit,Shtn1,Gas6,Rtn4,Sema5a,Thy1,Mapk8,Nrp1,Csf1r,Ddr2,Sod2,Syde1,Mapk3,Tgfb2,Itgb1,Dock1,Fgf2,Dab2ip,Mmp14,Csf1,Ccr5,Ntrk3,Dab2,Notch1,Tf,Lrrc15,Mca…	287110,315655,24954,360600,24808,24941,363287,89807,29591,499342,306941,313087,79114,25513,25537,367166,81810,25231,24224,192248,29597,303342,24205,266610,29499,84050,289754,363412,25414,29431,290834,301737,24414,306790,445442,29419,25154,366270,29560,114517,311384,25718,25096,64030,292139,58935,83765,310207,24832,116554,246331,307403,685781,24787,362842,50689,81809,24511,309081,54250,192126,8170…
GO:0019222	0.0475780435149227	0.95721218948256	759	4477	regulation of metabolic process	BP	13581	2067	Lpgat1,Lrig2,Prdm2,Dcaf1,Eif4enif1,Wbp2,Nf1,Cbfa2t2,Creb3l2,Picalm,Psen1,Taf1,Sp4,Zfp799,Madd,Napb,RGD1359108,Golga2,Mbnl1,Pias1,Dlc1,Fam168a,Tbc1d24,Nsd1,Rdx,Gpam,Med13,Vezf1,Atg7,Usp13,Elovl5,Plcl1,Kif1b,Bend6,Mtpn,Xiap,Upf2,Arhgap35,Mtm1,Zhx2,Oprk1,Spock1,Ctif,Insr,Ercc3,Cltc,Nfib,Map2k7,Med12l,Fbxw11,Spag9,Galr1,Tacr3,Lbh,Pygo1,Rnf6,Dscam,Srpk1,Trip4,Kdm5a,Ago1,Atp7a,rnf141,Tab2,Kat6a,Traf6,U…	679692,310753,313678,315987,305468,192645,24592,296293,362339,89816,29192,317256,25162,494339,94193,499903,313155,64528,282635,300772,58834,361614,287110,306764,315655,29653,303403,287615,312647,310306,171400,84587,117548,363212,79215,63879,361271,306400,288762,314988,29335,306759,364900,24954,291703,54241,29227,363855,690752,303024,360600,50577,24808,683626,691857,304271,171119,361811,315769,312…
GO:0032635	0.0475830536530026	0.972032718418957	24	105	interleukin-6 production	BP	13581	2067	Syt11,Traf6,Il1rap,Xbp1,Chrna7,Dhx9,Ddx58,Mapkapk2,Gas6,Cd84,Aqp4,Rabgef1,Tlr3,Tlr4,Zbtb20,Ccr5,Tut4,Ncl,Rab7b,Nlrx1,Ptafr,Tlr2,C5ar2,Ticam2	60568,311245,25466,289754,25302,304859,297989,289014,58935,501872,25293,360797,364594,29260,288105,117029,313481,25135,501854,315599,58949,310553,445269,364867
GO:0001834	0.0476133394690637	0.997706261126691	2	3	trophectodermal cell proliferation	BP	13581	2067	Esrrb,Igf1	299210,24482
GO:0042147	0.0476321345597033	0.975861245186201	16	59	retrograde transport, endosome to Golgi	BP	13581	2067	Cltc,Spag9,Vps26a,Gcc2,Dctn1,Gbf1,Vti1a,Gosr2,Vps35,Trappc10,Erc1,Ykt6,Snx1,Dennd5a,Snx6,Rab7b	54241,360600,361846,309798,29167,309451,65277,64154,25479,309678,266806,64351,84471,308942,362738,501854
GO:0009257	0.0478709024789777	1	2	2	10-formyltetrahydrofolate biosynthetic process	BP	13581	2067	Mthfd1,Mthfd1l	64300,361472
GO:0022406	0.0479758639861899	0.975462024763925	16	64	membrane docking	BP	13581	2067	Exoc4,Exoc6b,Vps33a,Kcnb1,Vps11,Vps18,Stx17,Ykt6,Rab10,Syde1,Rab8b,Snap29,Exoc6,Scfd2,Uso1,Bves	116654,500233,65081,25736,315600,296083,252853,64351,50993,362842,266688,116500,50556,498353,56042,365603
GO:0000910	0.0480779158755589	0.972220917396361	23	93	cytokinesis	BP	13581	2067	Sptbn1,Usp8,Prpf40a,Arf1,Myh10,Apc,Rasa1,Racgap1,Map9,Pik3r4,Cit,Ank3,Igf1r,Pdcd6ip,Map10,Sh3glb1,Vps4a,Son,Sstr5,Myh9l1,Snx33,Snx18,Nup62	305614,296121,295607,64310,79433,24205,25676,315298,310544,363131,83620,361833,25718,501083,307948,292156,246772,304092,25354,100911597,315696,310097,65274
GO:1904293	0.0480792107548991	0.990054903318116	4	12	negative regulation of ERAD pathway	BP	13581	2067	Usp25,Yod1,Svip,LOC103694875	304150,363982,499157,690315
GO:1903955	0.0480816791580368	0.975784359159554	15	66	positive regulation of protein targeting to mitochondrion	BP	13581	2067	Mrgpre,Nkap,Vps11,Oscp1,Ablim3,Nrg1,Atg13,Sh3glb1,Arih2,Kcnn3,Ugcg,Cdkl2,Plagl2,Zdhhc8,Fam20b	404660,298342,315600,362595,307395,112400,362164,292156,316005,54263,83626,305242,296281,303796,304885
GO:0030901	0.0483184051697416	0.973946608774535	18	81	midbrain development	BP	13581	2067	Taf1,Ttbk1,Fzd3,Fgfr1,Lrp6,Fgfr2,Fgfr3,Shh,Csnk1e,Wls,Cnp,Ryk,Padi2,Basp1,Fgf2,Plp1,Mag,Actb	317256,316229,266715,79114,312781,25022,84489,29499,58822,362065,25275,140585,29511,64160,54250,24943,29409,81822
GO:0043902	0.0483421913739837	0.969678557975041	30	139	positive regulation of multi-organism process	BP	13581	2067	Srpk1,Traf6,Sp1,Lrsam1,Ednrb,P2ry2,Lhfpl2,Shh,Ddx3x,Tbc1d20,Dhx9,Chd1,Vps4a,Pde3a,Mvb12b,Syde1,Mapk3,Inhba,Vps4b,Ccr5,Oxtr,Notch1,P2ry1,Cd180,Smurf2,Pde12,Ptafr,Cd4,Tlr2,Bcl2l11	361811,311245,24790,311866,50672,29597,294643,29499,317335,362237,304859,308215,246772,50678,362118,362842,50689,29200,360834,117029,25342,25496,25265,294706,303614,306231,58949,24932,310553,64547
GO:0071514	0.0484487845670972	0.982724553075809	8	25	genetic imprinting	BP	13581	2067	Mecp2,Pcgf3,Pcgf5,Ctr9,Prmt7,Zfp57,Dnmt3a,Arid4a	29386,305624,681178,293184,361402,361783,444984,314205
GO:0034379	0.0484628297830273	0.993353106307122	3	7	very-low-density lipoprotein particle assembly	BP	13581	2067	Soat1,Arf1,Acsl3	81782,64310,114024
GO:0043255	0.0486261165962128	0.972717909277027	21	82	regulation of carbohydrate biosynthetic process	BP	13581	2067	Insr,Cltc,Adcyap1r1,Nln,AABR07031756.1,Epm2aip1,Slc35b4,Ppp1r3e,Ppara,Hif1a,Gfpt1,Esrrb,Ntsr1,P2ry1,Irs2,Ppp1r3d,AABR07044962.1,Ptafr,Lepr,Gper1,Igf1	24954,54241,24167,117041,24413,316021,296969,691447,25747,29560,297417,299210,366274,25265,29376,689995,294429,58949,24536,171104,24482
GO:0032661	0.0487414073320426	0.994756222541226	3	5	regulation of interleukin-18 production	BP	13581	2067	Dhx9,Cd84,Tlr2	304859,501872,310553
GO:0060765	0.0487421615608977	0.98396991374555	7	22	regulation of androgen receptor signaling pathway	BP	13581	2067	Taf1,Rnf6,Pias2,Rnf14,Esr2,Dab2,Igf1	317256,304271,83422,619577,25149,79128,24482
GO:0000414	0.048789883535139	0.996316187547433	3	4	regulation of histone H3-K36 methylation	BP	13581	2067	Nsd1,Iws1,Bcor	306764,291705,317346
GO:0008299	0.0488414077956211	0.983549601214998	7	25	isoprenoid biosynthetic process	BP	13581	2067	Mvk,Acat2,Hmgcr,Dhdds,Ispd,Rdh16,Mvd	81727,308100,25675,298541,493574,299511,81726
GO:0035295	0.0490058438729793	0.960921693897704	120	594	tube development	BP	13581	2067	Nf1,Cbfa2t2,Psen1,Mib1,Dlc1,Arhgap35,Nfib,Atp7a,Traf6,Tsc1,Mecp2,Mapk8ip3,Sp1,Fndc3b,Nfatc3,Abl2,Fzd3,Hhip,AABR07031756.1,Tgfbr1,Casr,Yipf6,Tyms,Bmpr1a,Fgfr1,Yap1,Ddr1,Ednrb,Rock2,Clic4,Sall2,Vangl2,Lgr5,Nkx2-2,Lrp6,Tgfbr2,Dag1,Gdf11,Bcl2,Mthfd1,Fgfr2,Zeb1,Fgfr3,Luzp1,Creb1,Shh,Tmbim6,Smad4,Rala,Pak1,Tbc1d20,Hrh2,Zfp157,Acvr2b,Sufu,Ptk7,Numb,Pgr,Hif1a,Itga6,Wdr48,Zeb2,Kit,C2cd3,Notch2,Slc12a2,Wwt…	24592,296293,29192,307594,58834,306400,29227,24941,311245,60445,29386,302983,24790,294925,361400,304883,266715,291936,24413,29591,24247,363476,29261,81507,79114,363014,25678,50672,25537,83718,305854,289229,299802,366214,312781,81810,114489,29454,24224,64300,25022,25705,84489,79428,81646,29499,24822,50554,81757,29431,362237,25461,360775,25366,361769,301242,29419,25154,29560,114517,363164,311071,64…
GO:0031396	0.049223444516161	0.968026949388689	34	168	regulation of protein ubiquitination	BP	13581	2067	Psen1,Taf1,Atg7,Xiap,Ubxn2a,Angpt1,Arrdc3,Tgfbr1,Amer1,Senp2,Rassf5,Trip12,Dcun1d3,Fgfr3,Gnl3l,Ctr9,Rnf139,Ube2n,Gclc,Peli3,Sufu,Sprtn,Wdr48,Ubqln1,Trim67,Limk1,Lats1,Smad7,Hsp90ab1,Hdac8,Fzr1,Cdc14b,Dtx3l,Nxn	29192,317256,312647,63879,685859,89807,309945,29591,501584,78973,54355,316575,309035,84489,100034253,293184,315000,116725,25283,309157,361769,292101,363164,114590,307938,65172,308265,81516,301252,363481,314642,361195,498089,360577
GO:2000113	0.049262869677162	0.958723190502482	197	1058	negative regulation of cellular macromolecule biosynthetic process	BP	13581	2067	Dcaf1,Eif4enif1,Cbfa2t2,Psen1,Pias1,Nsd1,Atg7,Bend6,Arhgap35,Zhx2,Nfib,Fbxw11,Kdm5a,Ago1,Kat6a,Traf6,Atf7,Tsc1,Fnip2,Bach1,Ncoa2,Hdac4,Hmg20a,Mecp2,Lims1,Trps1,Nkap,Supt6h,Nfatc3,Ago2,Zhx1,AABR07031756.1,Tgfbr1,Cd38,Tyms,Mvk,Nfatc2,Bach2,Fgfr1,Hmga1,Hif1an,Myt1l,Fxr1,Ednrb,Xrn1,Sall2,Epc1,Rest,Tpr,Pex14,Bhlhe40,Klf12,Zbtb18,Fgfr2,Zeb1,Fgfr3,Nf1x,Pds5a,Eif2ak2,Creb1,Ezh1,Gnl3l,Tbl1x,Shh,Nrg1,Tmbim…	315987,305468,296293,29192,300772,306764,312647,363212,306400,314988,29227,303024,312678,313594,306571,311245,315333,60445,310538,304127,83724,363287,315689,29386,499443,299897,298342,303281,361400,59117,171159,24413,29591,25668,29261,81727,311658,313125,79114,117062,309434,116668,361927,50672,300944,305854,100362678,83618,304862,64460,79431,306110,64619,25022,25705,84489,81524,305343,54287,81646…
GO:0051781	0.0492946186425706	0.975187332666772	15	63	positive regulation of cell division	BP	13581	2067	Lbh,Fgfr2,Apc,Shh,Racgap1,Cit,Igf1r,Map10,Tgfa,Sstr5,Tgfb2,Fgf2,Nup62,Fgf7,Fgf5	683626,25022,24205,29499,315298,83620,25718,307948,24827,25354,81809,54250,65274,29348,60662
GO:0006109	0.049383124303733	0.968731480808154	31	142	regulation of carbohydrate metabolic process	BP	13581	2067	Insr,Cltc,Ncoa2,Hdac4,Adcyap1r1,Nln,AABR07031756.1,Epm2aip1,Slc35b4,Prkaa2,Entpd5,Ppp1r3e,Ppara,Hif1a,Pdk1,Gfpt1,Esrrb,Ntsr1,Adipor1,Slc45a3,Pfkfb3,Igfbp5,P2ry1,Irs2,Ppp1r3d,AABR07044962.1,Ptafr,Lepr,Gper1,Pfkfb2,Igf1	24954,54241,83724,363287,24167,117041,24413,316021,296969,78975,314312,691447,25747,29560,116551,297417,299210,366274,289036,304785,117276,25285,25265,29376,689995,294429,58949,24536,171104,24640,24482
GO:0071393	0.0495237506129294	0.99373111831586	3	6	cellular response to progesterone stimulus	BP	13581	2067	Igf1r,Sox10,Igf1	25718,29361,24482
GO:0006625	0.0496064301236959	0.987335154961406	5	15	protein targeting to peroxisome	BP	13581	2067	Pex14,Pex26,LOC103690024,Pex5l,Rab8b	64460,297570,312703,286937,266688
GO:0043574	0.0496064301236959	0.987335154961406	5	15	peroxisomal transport	BP	13581	2067	Pex14,Pex26,LOC103690024,Pex5l,Rab8b	64460,297570,312703,286937,266688
GO:0072662	0.0496064301236959	0.987335154961406	5	15	protein localization to peroxisome	BP	13581	2067	Pex14,Pex26,LOC103690024,Pex5l,Rab8b	64460,297570,312703,286937,266688
GO:0072663	0.0496064301236959	0.987335154961406	5	15	establishment of protein localization to peroxisome	BP	13581	2067	Pex14,Pex26,LOC103690024,Pex5l,Rab8b	64460,297570,312703,286937,266688
GO:0050790	0.0496436659707899	0.957023812064945	307	1729	regulation of catalytic activity	BP	13581	2067	Shoc2,Gnao1,Nf1,Picalm,Psen1,Mtmr9,Rasal2,Madd,Napb,RGD1359108,Dlc1,Rdx,Myo9a,Xiap,Arhgap35,Spock1,Insr,Agfg1,Ppt1,Map2k7,Spag9,Galr1,Srgap1,Kdm5a,Atp7a,Tab2,Traf6,Ubxn2a,Tsc1,Fnip2,Arfgef1,Adcyap1r1,Ralgps2,Rptor,Angpt1,Lims1,Mapk8ip3,Cyb5b,Srgap3,Spred2,Rgs17,Apc2,Psmd1,Serinc1,Slc11a2,Cdk12,Abl2,Arrdc3,Map3k9,Gclm,Rap1gap2,Drd5,Epm2aip1,Tgfbr1,Elp2,Casr,Gbf1,Ncstn,Lrch1,Taok3,Fgfr1,Llgl1,Itpr2…	309548,50664,24592,89816,29192,282584,304893,94193,499903,313155,58834,315655,171296,63879,306400,306759,24954,363266,29411,363855,360600,50577,314903,312678,24941,308267,311245,685859,60445,310538,312915,24167,304887,287871,89807,499443,302983,80773,500287,305539,308118,299611,83806,294421,25715,192350,304883,309945,500690,29739,303298,25195,316021,29591,307545,24247,309451,289231,502020,304530,…
GO:0048857	0.0498805620924263	0.975471123070963	14	60	neural nucleus development	BP	13581	2067	Nfib,Mecp2,Ttbk1,Bcl2,Fgfr3,Cnp,Padi2,Slc4a7,Basp1,Fgf2,Ascl1,Plp1,Mag,Actb	29227,29386,316229,24224,84489,25275,29511,117955,64160,54250,64186,24943,29409,81822
GO:0032269	0.0498893466424546	0.959231996039349	147	817	negative regulation of cellular protein metabolic process	BP	13581	2067	Lrig2,Eif4enif1,Nf1,Picalm,Psen1,Taf1,Tbc1d24,Atg7,Xiap,Mtm1,Spock1,Insr,Kdm5a,Ago1,Tsc1,Hmg20a,Mecp2,Rptor,Angpt1,Spred2,Supt6h,Ago2,Drd5,Usp25,Tyms,Mvk,Senp2,Taok3,Pik3r1,Fxr1,Ednrb,Xrn1,Rock2,Tpr,Lrp6,Dag1,Trip12,Phlpp1,Bcl2l1,Sh3bp5l,Yod1,Apc,Camk2n2,Eif2ak2,Gnl3l,Vps35,Shh,Rassf2,Smad4,Xbp1,Chrna7,LOC108348120,Rnf139,Synj2bp,Ddx3x,Gclc,Dhx9,Peli3,Smpd1,Sufu,Grm1,Syncrip,Samd4a,Sema4d,Cblb,Th…	310753,305468,24592,89816,29192,317256,287110,312647,63879,288762,306759,24954,312678,313594,60445,315689,29386,287871,89807,305539,303281,59117,25195,304150,29261,81727,78973,304530,25513,361927,50672,300944,25537,304862,312781,114489,316575,59265,24888,690898,363982,24205,59314,54287,100034253,25479,29499,311437,50554,289754,25302,361807,315000,64531,317335,25283,304859,309157,308909,361769,244…
GO:0007623	0.0499687797459916	0.96603045560515	42	202	circadian rhythm	BP	13581	2067	Fbxw11,Kdm5a,Top1,Ncoa2,Kcna2,AABR07031756.1,Kcnh7,Tyms,Prokr2,Npy2r,Rock2,Bhlhe40,Phlpp1,Adora1,Creb1,Nampt,Fbxl21,Prkaa2,Csnk1e,Ntrk2,Dhx9,Syncrip,Rorb,Rai1,Ppara,Csnk1d,Mapk8,Gfpt1,Gpr157,Id2,Sin3a,Srebf1,Crtc1,Ntrk3,Six3,Clock,Erbb3,Prkg2,Actb,Lepr,Ptger3,Igf1	303024,312678,64550,83724,25468,24413,170739,29261,192649,66024,25537,79431,59265,29290,81646,297508,306750,78975,58822,25054,304859,363113,309288,303188,25747,64462,116554,297417,313725,25587,363067,78968,684527,29613,78974,60447,29496,25523,81822,24536,24929,24482
GO:0060627	0.0499937709288551	0.961972240202464	81	409	regulation of vesicle-mediated transport	BP	13581	2067	Picalm,Syt11,Rab2b,Napb,Mib1,Rims3,Rdx,Atg7,Rab3c,Doc2b,Ppt1,Scamp5,Angpt1,Kcnb1,Vps11,Vamp7,Lrsam1,Rab5b,Llgl1,Arf1,Rest,Il1rapl1,Bcl2l1,Cdh13,Tbck,Tbc1d9b,Vps18,Dnm1,Stxbp5l,Rap1b,Pla2g4a,Rnf139,Synj2bp,Rala,Hgs,Syt2,Tbc1d20,Fer,Insig1,Ehd1,Lamp1,Ston2,Acsl3,Pclo,Tbc1d9,Ldlrap1,Pdcd6ip,Rab10,Gas6,Cd84,Kif5b,Lrp1,Nsf,Vps4a,Rabgef1,RGD1311164,Sytl5,Myo18a,Usp6nl,Mapk3,Itgb1,Vps4b,Syt13,Rab8b,Ston…	89816,60568,305853,499903,307594,65025,315655,312647,171058,81820,29411,65171,89807,25736,315600,85491,311866,288779,54265,64310,83618,317553,24888,192248,295446,360520,296083,140694,288080,171337,24653,315000,64531,81757,56084,24805,362237,301737,64194,293692,25328,314349,114024,56768,304645,500564,501083,50993,58935,501872,117550,299858,60355,246772,360797,297607,302538,360570,291309,50689,2451…
GO:2001238	0.0500565178835251	0.976173917172188	13	54	positive regulation of extrinsic apoptotic signaling pathway	BP	13581	2067
GO:0001934	0.0502309401304455	0.958994848058986	146	786	positive regulation of protein phosphorylation	BP	13581	2067
GO:0030335	0.0502437782376466	0.961860612587629	80	396	positive regulation of cell migration	BP	13581	2067
GO:0017148	0.0503820112333384	0.968430150969716	30	128	negative regulation of translation	BP	13581	2067
GO:0002790	0.0504228184968445	0.960813507793089	94	498	peptide secretion	BP	13581	2067
GO:0048859	0.0504687432424867	0.997485553030909	2	3	formation of anatomical boundary	BP	13581	2067
GO:0007034	0.0505960156650309	0.970862283711935	22	94	vacuolar transport	BP	13581	2067
GO:1903749	0.0506028253518101	0.974296725301017	15	67	positive regulation of establishment of protein localization to mitochondrion	BP	13581	2067
GO:0035587	0.0507806079074285	0.981344537379857	8	28	purinergic receptor signaling pathway	BP	13581	2067
GO:0072108	0.0508190100068892	0.996465905584164	2	4	positive regulation of mesenchymal to epithelial transition involved in metanephros morphogenesis	BP	13581	2067
GO:0007032	0.0509254413224191	0.977837403474865	11	39	endosome organization	BP	13581	2067
GO:0001919	0.0509949166455044	0.981482834023158	8	26	regulation of receptor recycling	BP	13581	2067
GO:0051241	0.051056538128955	0.957551900779109	176	968	negative regulation of multicellular organismal process	BP	13581	2067
GO:0070862	0.0510739198303695	0.992412144077077	3	8	negative regulation of protein exit from endoplasmic reticulum	BP	13581	2067
GO:1904153	0.0510739198303695	0.992412144077077	3	8	negative regulation of retrograde protein transport, ER to cytosol	BP	13581	2067
GO:0030534	0.0511076547118051	0.966737464100571	35	149	adult behavior	BP	13581	2067
GO:0051058	0.0511353780874553	0.974700479210072	15	51	negative regulation of small GTPase mediated signal transduction	BP	13581	2067
GO:0051459	0.0511984654837926	0.992067700782236	3	9	regulation of corticotropin secretion	BP	13581	2067
GO:2000145	0.0513263571402318	0.958578805596836	130	678	regulation of cell motility	BP	13581	2067
GO:1990086	0.0513888834237545	0.997412775729958	2	3	lens fiber cell apoptotic process	BP	13581	2067
GO:0036451	0.0515940649111643	1	2	2	cap mRNA methylation	BP	13581	2067
GO:0051196	0.0515993612951556	0.977215767931035	11	43	regulation of coenzyme metabolic process	BP	13581	2067
GO:0140029	0.05162472377273	0.972816632606928	17	66	exocytic process	BP	13581	2067
GO:0050433	0.0516456057446428	0.976069033853039	12	51	regulation of catecholamine secretion	BP	13581	2067
GO:0051194	0.0518837904091406	0.986826236005184	5	14	positive regulation of cofactor metabolic process	BP	13581	2067
GO:0051197	0.0518837904091406	0.986826236005184	5	14	positive regulation of coenzyme metabolic process	BP	13581	2067
GO:0061738	0.0519493660225317	0.997368052845128	2	3	late endosomal microautophagy	BP	13581	2067
GO:0045844	0.0519779543303919	0.973119283736708	16	64	positive regulation of striated muscle tissue development	BP	13581	2067
GO:0048636	0.0519779543303919	0.973119283736708	16	64	positive regulation of muscle organ development	BP	13581	2067
GO:0036017	0.0519934221035595	0.992218182647869	3	8	response to erythropoietin	BP	13581	2067
GO:1901998	0.0520086260809829	0.978180072374632	10	37	toxin transport	BP	13581	2067
GO:0071259	0.0521005929423558	0.997355935191572	2	3	cellular response to magnetism	BP	13581	2067
GO:0048678	0.0521247491498742	0.970199295929554	21	94	response to axon injury	BP	13581	2067
GO:0007568	0.0521503957362414	0.960615843904163	75	394	aging	BP	13581	2067
GO:2001026	0.0522337997196057	0.984651724125693	6	17	regulation of endothelial cell chemotaxis	BP	13581	2067
GO:0033007	0.0522940636030022	0.992596340541055	3	7	negative regulation of mast cell activation involved in immune response	BP	13581	2067
GO:0032899	0.052310992545065	0.997339040293389	2	3	regulation of neurotrophin production	BP	13581	2067
GO:0001501	0.0523224780849307	0.960280519746232	79	385	skeletal system development	BP	13581	2067
GO:0032527	0.0524237768978757	0.979072829637289	9	34	protein exit from endoplasmic reticulum	BP	13581	2067
GO:0061030	0.0524350416340489	0.997329059759078	2	3	epithelial cell differentiation involved in mammary gland alveolus development	BP	13581	2067
GO:2000252	0.0524570412014885	0.988827551532662	4	12	negative regulation of feeding behavior	BP	13581	2067
GO:2000677	0.0526581915397455	0.977708934922583	10	39	regulation of transcription regulatory region DNA binding	BP	13581	2067
GO:1901137	0.0527264107161872	0.958643539297174	98	558	carbohydrate derivative biosynthetic process	BP	13581	2067
GO:0071371	0.0528956833831645	0.979126294305107	9	31	cellular response to gonadotropin stimulus	BP	13581	2067
GO:1904412	0.0530708631405789	1	2	2	regulation of cardiac ventricle development	BP	13581	2067
GO:0060043	0.0531070731228732	0.977803019140885	10	35	regulation of cardiac muscle cell proliferation	BP	13581	2067
GO:0051168	0.0531164170299736	0.966710955178174	29	131	nuclear export	BP	13581	2067
GO:0097324	0.053120115420144	1	2	2	melanocyte migration	BP	13581	2067
GO:1901533	0.0531490624737253	0.99306817420768	3	6	negative regulation of hematopoietic progenitor cell differentiation	BP	13581	2067
GO:0034103	0.0534227460145424	0.972266511977655	16	64	regulation of tissue remodeling	BP	13581	2067
GO:0009256	0.0536187129273803	0.993989675751495	3	5	10-formyltetrahydrofolate metabolic process	BP	13581	2067
GO:0010676	0.0536476390733803	0.972980678846981	15	56	positive regulation of cellular carbohydrate metabolic process	BP	13581	2067
GO:1903578	0.0539318841918695	0.973054181800293	14	63	regulation of ATP metabolic process	BP	13581	2067
GO:0007501	0.0539360929197367	0.992264234844535	3	7	mesodermal cell fate specification	BP	13581	2067
GO:1990535	0.0539688160476618	0.992915351820115	3	6	neuron projection maintenance	BP	13581	2067
GO:0016241	0.0540026357271382	0.969289346978806	21	83	regulation of macroautophagy	BP	13581	2067
GO:0061534	0.0540178210837026	1	2	2	gamma-aminobutyric acid secretion, neurotransmission	BP	13581	2067
GO:0051173	0.0540463134641005	0.952328466715061	412	2372	positive regulation of nitrogen compound metabolic process	BP	13581	2067
GO:0009749	0.0541113759361047	0.962415872894511	45	225	response to glucose	BP	13581	2067
GO:0010745	0.054259784614262	0.992198226134562	3	7	negative regulation of macrophage derived foam cell differentiation	BP	13581	2067
GO:0046607	0.0543702242991652	0.990078707268887	4	8	positive regulation of centrosome cycle	BP	13581	2067
GO:0036258	0.0544823690131871	0.997162257863808	2	3	multivesicular body assembly	BP	13581	2067
GO:0042748	0.0545815724819543	0.987589818483633	4	15	circadian sleep/wake cycle, non-REM sleep	BP	13581	2067
GO:0002371	0.0545887973669361	0.990024791052442	4	8	dendritic cell cytokine production	BP	13581	2067
GO:0002573	0.0546203656656239	0.963978108043334	35	171	myeloid leukocyte differentiation	BP	13581	2067
GO:0070922	0.0547507281402642	0.989984793805455	4	8	small RNA loading onto RISC	BP	13581	2067
GO:0001842	0.0549648567576794	0.989931834179529	4	8	neural fold formation	BP	13581	2067
GO:0001841	0.0550074619310264	0.965979970504195	28	112	neural tube formation	BP	13581	2067
GO:0010812	0.0550135646412949	0.97396164887197	13	45	negative regulation of cell-substrate adhesion	BP	13581	2067
GO:1904124	0.0551635896416224	0.997105890629466	2	3	microglial cell migration	BP	13581	2067
GO:1904139	0.0551635896416224	0.997105890629466	2	3	regulation of microglial cell migration	BP	13581	2067
GO:0030307	0.0553474990223397	0.963589211808948	35	159	positive regulation of cell growth	BP	13581	2067
GO:0051438	0.0553723780895769	0.977349051548611	9	38	regulation of ubiquitin-protein transferase activity	BP	13581	2067
GO:0001880	0.0554361238378861	0.997083219402875	2	3	Mullerian duct regression	BP	13581	2067
GO:0042535	0.0554684579609131	0.989147724506723	4	9	positive regulation of tumor necrosis factor biosynthetic process	BP	13581	2067
GO:0009890	0.0556762183739984	0.952775038553256	217	1188	negative regulation of biosynthetic process	BP	13581	2067
GO:0060742	0.0557555502926402	0.986248974471583	5	12	epithelial cell differentiation involved in prostate gland development	BP	13581	2067
GO:2001233	0.0558124331857591	0.958786144651722	62	345	regulation of apoptotic signaling pathway	BP	13581	2067
GO:0001881	0.0559044131917814	0.976316370872981	10	36	receptor recycling	BP	13581	2067
GO:0051193	0.0560393729548324	0.974831814656612	11	44	regulation of cofactor metabolic process	BP	13581	2067
GO:0090402	0.0561015634401634	1	1	1	oncogene-induced cell senescence	BP	13581	2067
[truncated: 20,666 more rows]
