# Supplementary material for: RNA-sequencing of AVPV and ARH reveals vastly different temporal and transcriptomic responses to estradiol in the female rat hypothalamus
Source: PLoS One. 2021 Aug 18;16(8):e0256148. doi: 10.1371/journal.pone.0256148 (PMC8372949; doi:10.1371/journal.pone.0256148)
Supplement: S37 Table — (CSV) [file pone.0256148.s037.csv]

category	over_represented_pvalue	under_represented_pvalue	numDEInCat	numInCat	term	ontology	numBackground	num.modGenes	geneName	geneID
GO:0044782	3.42905604623102e-05	0.999992641150882	13	221	cilium organization	BP	13581	228	Rsph1,Spag1,Rsph9,Eno4,Tmem107,Tmem138,Tekt4,Nectin2,Bbs7,Ift74,Ttll3,Dnaaf4,Fuz	361818,315033,316238,292138,691750,361728,302991,308417,361930,313365,362415,363096,308577
GO:0009566	8.88725958658739e-05	0.999985625974955	9	113	fertilization	BP	13581	228	Spag1,Spa17,Tbxt,Tekt4,Nectin2,Cct2,Tcp11,Pcsk4,Spata46	315033,85244,292301,302991,308417,299809,309641,171085,498274
GO:0060271	0.000335657448584779	0.999920467270956	11	208	cilium assembly	BP	13581	228	Rsph1,Spag1,Rsph9,Tmem107,Tmem138,Tekt4,Bbs7,Ift74,Ttll3,Dnaaf4,Fuz	361818,315033,316238,691750,361728,302991,361930,313365,362415,363096,308577
GO:0007338	0.000378688654787689	0.999943917071663	7	81	single fertilization	BP	13581	228	Spag1,Spa17,Tbxt,Cct2,Tcp11,Pcsk4,Spata46	315033,85244,292301,299809,309641,171085,498274
GO:0044703	0.000739184877192231	0.99968223508843	25	790	multi-organism reproductive process	BP	13581	228	Rsph1,Spag1,Spa17,Dmc1,Pafah1b3,Npr2,Theg,Tbxt,Necab3,Ropn1l,Rln1,Ran,Mycbp,Tekt4,Nectin2,Spata24,Cct2,Tcp11,Muc1,Pcsk4,Crhbp,Il4r,Nppa,Spata46,Fkbp4	361818,315033,85244,362960,114113,116564,299599,292301,399489,685646,25616,84509,100361133,302991,308417,291676,299809,309641,24571,171085,29625,25084,24602,498274,260321
GO:0019953	0.000809337010914074	0.999677081172404	21	619	sexual reproduction	BP	13581	228	Rsph1,Spag1,Spa17,Dmc1,Pafah1b3,Npr2,Theg,Tbxt,Necab3,Ropn1l,Rln1,Ran,Mycbp,Tekt4,Nectin2,Spata24,Cct2,Tcp11,Pcsk4,Il4r,Spata46	361818,315033,85244,362960,114113,116564,299599,292301,399489,685646,25616,84509,100361133,302991,308417,291676,299809,309641,171085,25084,498274
GO:2000325	0.00161331537342878	0.99998212217907	2	4	regulation of ligand-dependent nuclear receptor transcription coactivator activity	BP	13581	228	Zcchc12,Creb3	313436,298400
GO:0000003	0.00218089432049751	0.998900520381976	31	1160	reproduction	BP	13581	228	Rsph1,Spag1,Spa17,Cited1,Spint2,Dmc1,Pafah1b3,Npr2,Theg,Tbxt,Necab3,Ropn1l,Rln1,Ran,Mycbp,Tekt4,Nectin2,Spata24,Cct2,Mmp23,Spint1,Vash2,Tubg1,Tcp11,Muc1,Pcsk4,Crhbp,Il4r,Nppa,Spata46,Fkbp4	361818,315033,85244,64466,292770,362960,114113,116564,299599,292301,399489,685646,25616,84509,100361133,302991,308417,291676,299809,94339,311331,498309,252921,309641,24571,171085,29625,25084,24602,498274,260321
GO:0007283	0.00278624396982161	0.998994183448595	14	379	spermatogenesis	BP	13581	228	Rsph1,Dmc1,Pafah1b3,Theg,Necab3,Ropn1l,Rln1,Ran,Mycbp,Nectin2,Spata24,Tcp11,Pcsk4,Spata46	361818,362960,114113,299599,399489,685646,25616,84509,100361133,308417,291676,309641,171085,498274
GO:0007286	0.00294734445204615	0.999368371094131	7	119	spermatid development	BP	13581	228	Rsph1,Dmc1,Ropn1l,Ran,Nectin2,Tcp11,Pcsk4	361818,362960,685646,84509,308417,309641,171085
GO:0120031	0.0030959687582786	0.998916375138065	13	367	plasma membrane bounded cell projection assembly	BP	13581	228	Rsph1,Spag1,Rsph9,Tmem107,Ssh3,Gap43,Tmem138,Tekt4,Bbs7,Ift74,Ttll3,Dnaaf4,Fuz	361818,315033,316238,691750,365396,29423,361728,302991,361930,313365,362415,363096,308577
GO:0031999	0.00350466955629068	0.999927117677552	2	6	negative regulation of fatty acid beta-oxidation	BP	13581	228	Etfbkmt,Dbi	316976,25045
GO:0030031	0.00363307624035924	0.998703928846693	13	373	cell projection assembly	BP	13581	228	Rsph1,Spag1,Rsph9,Tmem107,Ssh3,Gap43,Tmem138,Tekt4,Bbs7,Ift74,Ttll3,Dnaaf4,Fuz	361818,315033,316238,691750,365396,29423,361728,302991,361930,313365,362415,363096,308577
GO:0010569	0.0036887452526048	0.999750960108283	3	23	regulation of double-strand break repair via homologous recombination	BP	13581	228	Usp51,Terf2ip,Mrnip	317398,307861,497895
GO:0048240	0.00372855845441267	0.999754216987253	3	18	sperm capacitation	BP	13581	228	Ropn1l,Tcp11,Pcsk4	685646,309641,171085
GO:0007168	0.00374478401116674	0.99991942433419	2	6	receptor guanylyl cyclase signaling pathway	BP	13581	228	Npr2,Nppa	116564,24602
GO:0048515	0.00374731237880488	0.999160367292499	7	124	spermatid differentiation	BP	13581	228	Rsph1,Dmc1,Ropn1l,Ran,Nectin2,Tcp11,Pcsk4	361818,362960,685646,84509,308417,309641,171085
GO:0048232	0.00384329583556807	0.998560869684571	14	395	male gamete generation	BP	13581	228	Rsph1,Dmc1,Pafah1b3,Theg,Necab3,Ropn1l,Rln1,Ran,Mycbp,Nectin2,Spata24,Tcp11,Pcsk4,Spata46	361818,362960,114113,299599,399489,685646,25616,84509,100361133,308417,291676,309641,171085,498274
GO:0018126	0.00389841421920645	0.999735499250649	3	20	protein hydroxylation	BP	13581	228	Plod3,P4ha3,P4ha2	288583,361612,360526
GO:0022414	0.0040434376854906	0.997893336701337	30	1158	reproductive process	BP	13581	228	Rsph1,Spag1,Spa17,Cited1,Spint2,Dmc1,Pafah1b3,Npr2,Theg,Tbxt,Necab3,Ropn1l,Rln1,Ran,Mycbp,Tekt4,Nectin2,Spata24,Cct2,Spint1,Vash2,Tubg1,Tcp11,Muc1,Pcsk4,Crhbp,Il4r,Nppa,Spata46,Fkbp4	361818,315033,85244,64466,292770,362960,114113,116564,299599,292301,399489,685646,25616,84509,100361133,302991,308417,291676,299809,311331,498309,252921,309641,24571,171085,29625,25084,24602,498274,260321
GO:0008037	0.00435884470435368	0.999136778547366	6	101	cell recognition	BP	13581	228	Spa17,Gap43,Nectin2,Cct2,Cd200,Pcsk4	85244,29423,308417,299809,24560,171085
GO:1905515	0.00446220650402169	0.999464713825658	4	50	non-motile cilium assembly	BP	13581	228	Tmem107,Bbs7,Ift74,Fuz	691750,361930,313365,308577
GO:1903429	0.00465110317402246	0.999662006059519	3	21	regulation of cell maturation	BP	13581	228	Npr2,Gal,Tcp11	116564,29141,309641
GO:0003341	0.00499498794903607	0.999385640538927	4	44	cilium movement	BP	13581	228	Rsph9,Ropn1l,Tekt4,Dnaaf4	316238,685646,302991,363096
GO:0045922	0.00519816560538617	0.999604929442453	3	22	negative regulation of fatty acid metabolic process	BP	13581	228	Trib3,Etfbkmt,Dbi	246273,316976,25045
GO:0035082	0.00572664523197147	0.999266912359101	4	45	axoneme assembly	BP	13581	228	Rsph1,Spag1,Rsph9,Dnaaf4	361818,315033,316238,363096
GO:0009116	0.00581473140308154	0.998780286047131	6	95	nucleoside metabolic process	BP	13581	228	Macrod1,Tymp,Ampd2,Uck1,Mocs1,Apip	246233,315219,362015,311864,301221,295961
GO:0007276	0.00620652846057113	0.997373993514926	16	504	gamete generation	BP	13581	228	Rsph1,Dmc1,Pafah1b3,Npr2,Theg,Necab3,Ropn1l,Rln1,Ran,Mycbp,Nectin2,Spata24,Tcp11,Pcsk4,Il4r,Spata46	361818,362960,114113,116564,299599,399489,685646,25616,84509,100361133,308417,291676,309641,171085,25084,498274
GO:0060711	0.00646685955363656	0.999139159037695	4	49	labyrinthine layer development	BP	13581	228	Cited1,Spint2,Spint1,Vash2	64466,292770,311331,498309
GO:0001942	0.00730026263535121	0.998667313494316	5	80	hair follicle development	BP	13581	228	Gnas,Gal,Krt17,Fuz,Dbi	24896,29141,287702,308577,25045
GO:0045596	0.00736867922318212	0.996733899015908	17	579	negative regulation of cell differentiation	BP	13581	228	Cited1,Npr2,Ltbp3,Gal,Necab3,LOC102553138,Nucb2,Chrd,Trib3,Leo1,Atf5,Fuz,Il4r,Spdef,Stmn2,Fkbp4,Ulk1	64466,116564,83838,29141,399489,314386,59295,117275,246273,300837,282840,308577,25084,689210,84510,260321,360827
GO:0043094	0.00737678795830618	0.999363673830884	3	22	cellular metabolic compound salvage	BP	13581	228	Ampd2,Uck1,Apip	362015,311864,295961
GO:0022404	0.00756893032177659	0.99860560337159	5	81	molting cycle process	BP	13581	228	Gnas,Gal,Krt17,Fuz,Dbi	24896,29141,287702,308577,25045
GO:0022405	0.00756893032177659	0.99860560337159	5	81	hair cycle process	BP	13581	228	Gnas,Gal,Krt17,Fuz,Dbi	24896,29141,287702,308577,25045
GO:0048469	0.0076592012037272	0.998033893463412	7	145	cell maturation	BP	13581	228	Dmc1,Npr2,Gal,Bfsp1,Ropn1l,Tcp11,Pcsk4	362960,116564,29141,25394,685646,309641,171085
GO:0098773	0.00812490174215497	0.998476721672362	5	82	skin epidermis development	BP	13581	228	Gnas,Gal,Krt17,Fuz,Dbi	24896,29141,287702,308577,25045
GO:1903430	0.00824854385064768	0.999707394699086	2	8	negative regulation of cell maturation	BP	13581	228	Npr2,Gal	116564,29141
GO:2001032	0.0092432663408185	0.999634610038556	2	10	regulation of double-strand break repair via nonhomologous end joining	BP	13581	228	Usp51,Mrnip	317398,497895
GO:0021933	0.00964724719061485	1	1	1	radial glia guided migration of cerebellar granule cell	BP	13581	228	Ulk1	360827
GO:0051798	0.00983121909077632	0.999598662628039	2	10	positive regulation of hair follicle development	BP	13581	228	Gal,Krt17	29141,287702
GO:0046785	0.0102859811333364	0.99842205176755	4	59	microtubule polymerization	BP	13581	228	Tubg2,Tubg1,Stmn2,Fkbp4	680991,252921,84510,260321
GO:0046322	0.0111779194406229	0.999512009550141	2	10	negative regulation of fatty acid oxidation	BP	13581	228	Etfbkmt,Dbi	316976,25045
GO:0042635	0.0114960180966919	0.999482045647564	2	11	positive regulation of hair cycle	BP	13581	228	Gal,Krt17	29141,287702
GO:0046320	0.0118692947738068	0.998746422908857	3	31	regulation of fatty acid oxidation	BP	13581	228	Nucb2,Etfbkmt,Dbi	59295,316976,25045
GO:0070925	0.0122588252532727	0.99440451434746	16	550	organelle assembly	BP	13581	228	Rsph1,Spag1,Rsph9,Tmem107,Hps4,Tmem138,Tekt4,Nectin2,Bbs7,Ift74,Ttll3,Rab1a,Dnaaf4,Gabarapl1,Fuz,Ulk1	361818,315033,316238,691750,304555,361728,302991,308417,361930,313365,362415,81754,363096,689161,308577,360827
GO:0007281	0.0123699793542785	0.996149829122212	8	195	germ cell development	BP	13581	228	Rsph1,Dmc1,Npr2,Ropn1l,Ran,Nectin2,Tcp11,Pcsk4	361818,362960,116564,685646,84509,308417,309641,171085
GO:0007339	0.0126193444640835	0.998646435512141	3	28	binding of sperm to zona pellucida	BP	13581	228	Spa17,Cct2,Pcsk4	85244,299809,171085
GO:0021919	0.0127298464477784	1	1	1	BMP signaling pathway involved in spinal cord dorsal/ventral patterning	BP	13581	228	Chrd	117275
GO:0060670	0.0130085805922424	0.999374643273313	2	11	branching involved in labyrinthine layer morphogenesis	BP	13581	228	Spint2,Spint1	292770,311331
GO:0031115	0.0133475672391759	0.999349614903703	2	11	negative regulation of microtubule polymerization	BP	13581	228	Stmn2,Fkbp4	84510,260321
GO:0019511	0.0135228691996147	0.999336537342971	2	11	peptidyl-proline hydroxylation	BP	13581	228	P4ha3,P4ha2	361612,360526
GO:0042303	0.0137215272478329	0.997062847891237	5	94	molting cycle	BP	13581	228	Gnas,Gal,Krt17,Fuz,Dbi	24896,29141,287702,308577,25045
GO:0042633	0.0137215272478329	0.997062847891237	5	94	hair cycle	BP	13581	228	Gnas,Gal,Krt17,Fuz,Dbi	24896,29141,287702,308577,25045
GO:1901657	0.0138109642807077	0.996500103289211	6	114	glycosyl compound metabolic process	BP	13581	228	Macrod1,Tymp,Ampd2,Uck1,Mocs1,Apip	246233,315219,362015,311864,301221,295961
GO:0006463	0.0140548996643407	1	1	1	steroid hormone receptor complex assembly	BP	13581	228	Fkbp4	260321
GO:0051386	0.0141657973474007	0.999278022299332	2	12	regulation of neurotrophin TRK receptor signaling pathway	BP	13581	228	Dok5,Ulk1	502694,360827
GO:0046814	0.0147516786692229	1	1	1	coreceptor-mediated virion attachment to host cell	BP	13581	228	Nectin2	308417
GO:0009886	0.0151880325623789	0.99918786878402	2	13	post-embryonic animal morphogenesis	BP	13581	228	Mfap2,Gnas	313662,24896
GO:0035036	0.0155059211707627	0.99819563859047	3	30	sperm-egg recognition	BP	13581	228	Spa17,Cct2,Pcsk4	85244,299809,171085
GO:0003009	0.0165629977548611	0.998008755453122	3	34	skeletal muscle contraction	BP	13581	228	Tnni3,Jsrp1,Chrne	29248,690423,29422
GO:1903569	0.0166240322098825	1	1	1	positive regulation of protein localization to ciliary membrane	BP	13581	228	Efcab7	362549
GO:0040032	0.0169602851591359	1	1	1	post-embryonic body morphogenesis	BP	13581	228	Gnas	24896
GO:0043173	0.0173036827940446	0.999019889090709	2	12	nucleotide salvage	BP	13581	228	Ampd2,Uck1	362015,311864
GO:0055010	0.0173798266888275	0.997856512062151	3	39	ventricular cardiac muscle tissue morphogenesis	BP	13581	228	Tnni3,Ly6e,Myl3	29248,362934,24585
GO:1902490	0.0175228425799463	1	1	1	regulation of sperm capacitation	BP	13581	228	Tcp11	309641
GO:0051086	0.017645044934632	1	1	1	chaperone mediated protein folding independent of cofactor	BP	13581	228	Cct2	299809
GO:1903644	0.0179719138045402	1	1	1	regulation of chaperone-mediated protein folding	BP	13581	228	Dnajb2	689593
GO:0006941	0.017999832881084	0.995145199859377	6	137	striated muscle contraction	BP	13581	228	Tnni3,Jsrp1,Chrne,Myl3,Nppa,Cacna1g	29248,690423,29422,24585,24602,29717
GO:1901741	0.0182450133624903	0.998925149111638	2	13	positive regulation of myoblast fusion	BP	13581	228	Flot1,Il4r	64665,25084
GO:0051460	0.0187432255069254	1	1	1	negative regulation of corticotropin secretion	BP	13581	228	Crhbp	29625
GO:1900010	0.0187432255069254	1	1	1	regulation of corticotropin-releasing hormone receptor activity	BP	13581	228	Crhbp	29625
GO:1900011	0.0187432255069254	1	1	1	negative regulation of corticotropin-releasing hormone receptor activity	BP	13581	228	Crhbp	29625
GO:1990680	0.0188212345385794	1	1	1	response to melanocyte-stimulating hormone	BP	13581	228	Nucb2	59295
GO:1904733	0.0188622855634418	1	1	1	negative regulation of electron transfer activity	BP	13581	228	Etfbkmt	316976
GO:1904735	0.0188622855634418	1	1	1	regulation of fatty acid beta-oxidation using acyl-CoA dehydrogenase	BP	13581	228	Etfbkmt	316976
GO:1904736	0.0188622855634418	1	1	1	negative regulation of fatty acid beta-oxidation using acyl-CoA dehydrogenase	BP	13581	228	Etfbkmt	316976
GO:0001578	0.0191469557490409	0.996453710139611	4	68	microtubule bundle formation	BP	13581	228	Rsph1,Spag1,Rsph9,Dnaaf4	361818,315033,316238,363096
GO:0090299	0.0195013089230527	1	1	1	regulation of neural crest formation	BP	13581	228	Fuz	308577
GO:0090301	0.0195013089230527	1	1	1	negative regulation of neural crest formation	BP	13581	228	Fuz	308577
GO:2000779	0.0196517559034643	0.997455670093762	3	41	regulation of double-strand break repair	BP	13581	228	Usp51,Terf2ip,Mrnip	317398,307861,497895
GO:0071711	0.0198551321020713	0.998746258242647	2	16	basement membrane organization	BP	13581	228	Plod3,Spint2	288583,292770
GO:0019043	0.0205576383135307	1	1	1	establishment of viral latency	BP	13581	228	Creb3	298400
GO:2000326	0.0205576383135307	1	1	1	negative regulation of ligand-dependent nuclear receptor transcription coactivator activity	BP	13581	228	Creb3	298400
GO:0007020	0.0211803475643317	0.998599959672862	2	18	microtubule nucleation	BP	13581	228	Tubg2,Tubg1	680991,252921
GO:0018200	0.0214275828481845	0.998612073853855	2	14	peptidyl-glutamic acid modification	BP	13581	228	Ttll3,Vkorc1	362415,309004
GO:0019284	0.0216302998138887	1	1	1	L-methionine salvage from S-adenosylmethionine	BP	13581	228	Apip	295961
GO:1902806	0.0216328157415251	0.994798147500077	5	100	regulation of cell cycle G1/S phase transition	BP	13581	228	Psme1,Susd2,Necab3,Tjp3,Muc1	29630,294335,399489,314640,24571
GO:0002640	0.0217995296632393	1	1	1	regulation of immunoglobulin biosynthetic process	BP	13581	228	Mzb1	291675
GO:0002642	0.0217995296632393	1	1	1	positive regulation of immunoglobulin biosynthetic process	BP	13581	228	Mzb1	291675
GO:1903766	0.0220467768654951	1	1	1	positive regulation of potassium ion export across plasma membrane	BP	13581	228	Nppa	24602
GO:1903814	0.0220467768654951	1	1	1	regulation of collecting lymphatic vessel constriction	BP	13581	228	Nppa	24602
GO:1903815	0.0220467768654951	1	1	1	negative regulation of collecting lymphatic vessel constriction	BP	13581	228	Nppa	24602
GO:1990183	0.0220467768654951	1	1	1	lymphatic vascular process in circulatory system	BP	13581	228	Nppa	24602
GO:1990186	0.0220467768654951	1	1	1	regulation of lymphatic vessel size	BP	13581	228	Nppa	24602
GO:1990192	0.0220467768654951	1	1	1	collecting lymphatic vessel constriction	BP	13581	228	Nppa	24602
GO:0010015	0.0224961536730967	1	1	1	root morphogenesis	BP	13581	228	Gal	29141
GO:0010053	0.0224961536730967	1	1	1	root epidermal cell differentiation	BP	13581	228	Gal	29141
GO:0010054	0.0224961536730967	1	1	1	trichoblast differentiation	BP	13581	228	Gal	29141
GO:0022622	0.0224961536730967	1	1	1	root system development	BP	13581	228	Gal	29141
GO:0048364	0.0224961536730967	1	1	1	root development	BP	13581	228	Gal	29141
GO:0048764	0.0224961536730967	1	1	1	trichoblast maturation	BP	13581	228	Gal	29141
GO:0048765	0.0224961536730967	1	1	1	root hair cell differentiation	BP	13581	228	Gal	29141
GO:0048767	0.0224961536730967	1	1	1	root hair elongation	BP	13581	228	Gal	29141
GO:0080147	0.0224961536730967	1	1	1	root hair cell development	BP	13581	228	Gal	29141
GO:0090558	0.0224961536730967	1	1	1	plant epidermis development	BP	13581	228	Gal	29141
GO:0090627	0.0224961536730967	1	1	1	plant epidermal cell differentiation	BP	13581	228	Gal	29141
GO:0099402	0.0224961536730967	1	1	1	plant organ development	BP	13581	228	Gal	29141
GO:1902606	0.0224961536730967	1	1	1	regulation of large conductance calcium-activated potassium channel activity	BP	13581	228	Gal	29141
GO:1902608	0.0224961536730967	1	1	1	positive regulation of large conductance calcium-activated potassium channel activity	BP	13581	228	Gal	29141
GO:1902890	0.0224961536730967	1	1	1	regulation of root hair elongation	BP	13581	228	Gal	29141
GO:1902891	0.0224961536730967	1	1	1	negative regulation of root hair elongation	BP	13581	228	Gal	29141
GO:1903888	0.0224961536730967	1	1	1	regulation of plant epidermal cell differentiation	BP	13581	228	Gal	29141
GO:1903889	0.0224961536730967	1	1	1	negative regulation of plant epidermal cell differentiation	BP	13581	228	Gal	29141
GO:1905392	0.0224961536730967	1	1	1	plant organ morphogenesis	BP	13581	228	Gal	29141
GO:1905421	0.0224961536730967	1	1	1	regulation of plant organ morphogenesis	BP	13581	228	Gal	29141
GO:1905422	0.0224961536730967	1	1	1	negative regulation of plant organ morphogenesis	BP	13581	228	Gal	29141
GO:2000067	0.0224961536730967	1	1	1	regulation of root morphogenesis	BP	13581	228	Gal	29141
GO:2000280	0.0224961536730967	1	1	1	regulation of root development	BP	13581	228	Gal	29141
GO:0003229	0.0226134778981226	0.996906001130267	3	43	ventricular cardiac muscle tissue development	BP	13581	228	Tnni3,Ly6e,Myl3	29248,362934,24585
GO:0031998	0.0228488978093921	0.998435870891252	2	17	regulation of fatty acid beta-oxidation	BP	13581	228	Etfbkmt,Dbi	316976,25045
GO:0071107	0.0230248686781775	0.998426941999522	2	16	response to parathyroid hormone	BP	13581	228	Cited1,Gnas	64466,24896
GO:0045599	0.0237032491853347	0.996709616892815	3	40	negative regulation of fat cell differentiation	BP	13581	228	Necab3,Nucb2,Trib3	399489,59295,246273
GO:0000768	0.0242373653823307	0.996602831585934	3	41	syncytium formation by plasma membrane fusion	BP	13581	228	Flot1,Vash2,Il4r	64665,498309,25084
GO:1903566	0.0242982197534249	0.999851299408981	1	2	positive regulation of protein localization to cilium	BP	13581	228	Efcab7	362549
GO:0006206	0.0244135306129681	0.998268652195896	2	17	pyrimidine nucleobase metabolic process	BP	13581	228	Tymp,Uck1	315219,311864
GO:0022412	0.0245234777475052	0.990711951780051	9	269	cellular process involved in reproduction in multicellular organism	BP	13581	228	Rsph1,Dmc1,Npr2,Ropn1l,Ran,Nectin2,Tcp11,Pcsk4,Spata46	361818,362960,116564,685646,84509,308417,309641,171085,498274
GO:1901739	0.0252508180597996	0.998200226984786	2	15	regulation of myoblast fusion	BP	13581	228	Flot1,Il4r	64665,25084
GO:0060294	0.0254709868887814	0.998176078032803	2	15	cilium movement involved in cell motility	BP	13581	228	Rsph9,Tekt4	316238,302991
GO:0021914	0.0255028336133242	0.999836088842195	1	2	negative regulation of smoothened signaling pathway involved in ventral spinal cord patterning	BP	13581	228	Chrd	117275
GO:0021915	0.0256989742748486	0.992471860191007	6	159	neural tube development	BP	13581	228	Plod3,Spint2,Tmem107,Tbxt,Spint1,Fuz	288583,292770,691750,292301,311331,308577
GO:0071363	0.025712868285209	0.987501788209616	15	567	cellular response to growth factor stimulus	BP	13581	228	Cited1,Spint2,Zcchc12,Ltbp3,Tbxt,Necab3,Bambi,Ltbp4,Dok5,Spint1,Chrd,Fuz,Frs3,Stmn2,Ulk1	64466,292770,313436,83838,292301,399489,83837,292734,502694,311331,117275,308577,316213,84510,360827
GO:0019417	0.0257723204343584	0.999832583350865	1	2	sulfur oxidation	BP	13581	228	Mical1	294520
GO:0042278	0.0258951521010515	0.994753266224961	4	65	purine nucleoside metabolic process	BP	13581	228	Macrod1,Ampd2,Mocs1,Apip	246233,362015,301221,295961
GO:0036363	0.026126120992492	0.999827924039317	1	2	transforming growth factor beta activation	BP	13581	228	Ltbp3	83838
GO:0060143	0.0265314289026355	0.998044678536357	2	16	positive regulation of syncytium formation by plasma membrane fusion	BP	13581	228	Flot1,Il4r	64665,25084
GO:0043393	0.0271667447128404	0.9910192280631	7	186	regulation of protein binding	BP	13581	228	Pcbd1,Flot1,Ckmt1,Bambi,Ran,Trib3,Dnajb2	29700,64665,29593,83837,84509,246273,689593
GO:0006450	0.0275396588014574	0.997929363368843	2	16	regulation of translational fidelity	BP	13581	228	Dtd1,Dtd2	362227,366619
GO:0071466	0.0277156252272381	0.995926463859985	3	38	cellular response to xenobiotic stimulus	BP	13581	228	Gstm2,Necab3,Gsta4	81869,399489,300850
GO:0007017	0.0278070869949653	0.986714629168793	14	527	microtubule-based process	BP	13581	228	Rsph1,Spag1,Rsph9,Ropn1l,Tubg2,Ran,Tekt4,Ift74,Tubg1,Rab1a,Dnaaf4,Atf5,Stmn2,Fkbp4	361818,315033,316238,685646,680991,84509,302991,313365,252921,81754,363096,282840,84510,260321
GO:0006949	0.0278319243772759	0.995878566646034	3	43	syncytium formation	BP	13581	228	Flot1,Vash2,Il4r	64665,498309,25084
GO:0086046	0.0287016308752081	0.999688835365807	1	4	membrane depolarization during SA node cell action potential	BP	13581	228	Cacna1g	29717
GO:0010171	0.0287455648945918	0.995673954853308	3	47	body morphogenesis	BP	13581	228	Gnas,Cdk2ap1,Fuz	24896,360804,308577
GO:1902460	0.0293379509887156	0.999782657010957	1	2	regulation of mesenchymal stem cell proliferation	BP	13581	228	Ltbp3	83838
GO:1902462	0.0293379509887156	0.999782657010957	1	2	positive regulation of mesenchymal stem cell proliferation	BP	13581	228	Ltbp3	83838
GO:0051093	0.0294167756097307	0.984193732363149	19	772	negative regulation of developmental process	BP	13581	228	Cited1,Npr2,Gnas,Mapk11,Ltbp3,Gal,Necab3,LOC102553138,Nucb2,Chrd,Trib3,Leo1,Atf5,Fuz,Il4r,Spdef,Stmn2,Fkbp4,Ulk1	64466,116564,24896,689314,83838,29141,399489,314386,59295,117275,246273,300837,282840,308577,25084,689210,84510,260321,360827
GO:0051797	0.0297649463830201	0.99764003247699	2	18	regulation of hair follicle development	BP	13581	228	Gal,Krt17	29141,287702
GO:0018094	0.0303609226156028	0.999767113483535	1	2	protein polyglycylation	BP	13581	228	Ttll3	362415
GO:0006575	0.0303712068376511	0.990780401090346	6	138	cellular modified amino acid metabolic process	BP	13581	228	Plod3,Gstm2,Gstt2,P4ha2,Gsta4,Apip	288583,81869,29487,360526,300850,295961
GO:1902304	0.0307342120522947	0.999761305754891	1	2	positive regulation of potassium ion export	BP	13581	228	Nppa	24602
GO:0045833	0.0307590760244274	0.993410617158247	4	71	negative regulation of lipid metabolic process	BP	13581	228	Trib3,Ormdl2,Etfbkmt,Dbi	246273,288783,316976,25045
GO:2000845	0.030841095109468	0.999759629460939	1	2	positive regulation of testosterone secretion	BP	13581	228	Nucb2	59295
GO:2000314	0.0312388644236475	0.999753338709026	1	2	negative regulation of fibroblast growth factor receptor signaling pathway involved in neural plate anterior/posterior pattern formation	BP	13581	228	Fuz	308577
GO:0021513	0.0315456062160874	0.997419334843762	2	18	spinal cord dorsal/ventral patterning	BP	13581	228	Chrd,Fuz	117275,308577
GO:0000724	0.0323417962223335	0.992934309740597	4	82	double-strand break repair via homologous recombination	BP	13581	228	Dmc1,Usp51,Terf2ip,Mrnip	362960,317398,307861,497895
GO:0000725	0.0323417962223335	0.992934309740597	4	82	recombinational repair	BP	13581	228	Dmc1,Usp51,Terf2ip,Mrnip	362960,317398,307861,497895
GO:0050879	0.0324533596994458	0.994886920154817	3	46	multicellular organismal movement	BP	13581	228	Tnni3,Jsrp1,Chrne	29248,690423,29422
GO:0050881	0.0324533596994458	0.994886920154817	3	46	musculoskeletal movement	BP	13581	228	Tnni3,Jsrp1,Chrne	29248,690423,29422
GO:0001701	0.0324888266738757	0.986337267890144	10	349	in utero embryonic development	BP	13581	228	Resp18,Cited1,Plod3,Spint2,Ly6e,Spint1,Vash2,Cdk2ap1,Muc1,Cops3	50561,64466,288583,292770,362934,311331,498309,360804,24571,287367
GO:1901018	0.032880712237376	0.99723633641257	2	19	positive regulation of potassium ion transmembrane transporter activity	BP	13581	228	Gal,Nppa	29141,24602
GO:0033005	0.0329666486161806	0.99722520446786	2	19	positive regulation of mast cell activation	BP	13581	228	Nectin2,Il4r	308417,25084
GO:0071104	0.0333232966654198	0.999719021828515	1	2	response to interleukin-9	BP	13581	228	Cited1	64466
GO:0080154	0.0333390758067469	0.997189962029429	2	18	regulation of fertilization	BP	13581	228	Tekt4,Tcp11	302991,309641
GO:0007509	0.0336071923424917	0.999714172065144	1	2	mesoderm migration involved in gastrulation	BP	13581	228	Tbxt	292301
GO:0061136	0.0337652128320591	0.989478335173395	6	151	regulation of proteasomal protein catabolic process	BP	13581	228	Psme1,Psmf1,Bbs7,Trib3,Dnaaf4,Dnajb2	29630,689852,361930,246273,363096,689593
GO:0032092	0.0338004316331639	0.992511579464902	4	83	positive regulation of protein binding	BP	13581	228	Flot1,Bambi,Ran,Trib3	64665,83837,84509,246273
GO:0009988	0.034276003270067	0.994505874287242	3	42	cell-cell recognition	BP	13581	228	Spa17,Cct2,Pcsk4	85244,299809,171085
GO:0045672	0.0346617860713551	0.99701632711403	2	18	positive regulation of osteoclast differentiation	BP	13581	228	Gnas,LOC102553138	24896,314386
GO:0021511	0.0346947621756645	0.996985388114837	2	20	spinal cord patterning	BP	13581	228	Chrd,Fuz	117275,308577
GO:1905168	0.0351455810259866	0.999687157138549	1	2	positive regulation of double-strand break repair via homologous recombination	BP	13581	228	Mrnip	497895
GO:0000060	0.0352391145888924	0.994268073411191	3	46	protein import into nucleus, translocation	BP	13581	228	Gckr,Ran,Ipo4	25658,84509,290228
GO:0042373	0.035637710935107	0.999678252844487	1	2	vitamin K metabolic process	BP	13581	228	Vkorc1	309004
GO:0048239	0.0356662122517385	0.999677733261169	1	2	negative regulation of DNA recombination at telomere	BP	13581	228	Terf2ip	307861
GO:0072695	0.0356662122517385	0.999677733261169	1	2	regulation of DNA recombination at telomere	BP	13581	228	Terf2ip	307861
GO:0018208	0.0360770170157251	0.994107467679189	3	41	peptidyl-proline modification	BP	13581	228	P4ha3,P4ha2,Fkbp4	361612,360526,260321
GO:1903567	0.0361072232607541	0.999669639141589	1	2	regulation of protein localization to ciliary membrane	BP	13581	228	Efcab7	362549
GO:0043009	0.036219276389396	0.982063419900977	14	559	chordate embryonic development	BP	13581	228	Resp18,Cited1,Plod3,Spint2,Gnas,Tmem107,Tbxt,Ly6e,Spint1,Vash2,Cdk2ap1,Muc1,Fuz,Cops3	50561,64466,288583,292770,24896,691750,292301,362934,311331,498309,360804,24571,308577,287367
GO:0055008	0.036417299109849	0.993976323309724	3	51	cardiac muscle tissue morphogenesis	BP	13581	228	Tnni3,Ly6e,Myl3	29248,362934,24585
GO:0017187	0.0364340944125588	0.999663573896174	1	2	peptidyl-glutamic acid carboxylation	BP	13581	228	Vkorc1	309004
GO:0018214	0.0364340944125588	0.999663573896174	1	2	protein carboxylation	BP	13581	228	Vkorc1	309004
GO:0051149	0.0368036992744407	0.991643889836824	4	77	positive regulation of muscle cell differentiation	BP	13581	228	Morf4l2,Olfm2,Flot1,Il4r	317413,313783,64665,25084
GO:0071930	0.0370492814458009	0.999536984680311	1	3	negative regulation of transcription involved in G1/S transition of mitotic cell cycle	BP	13581	228	Necab3	399489
GO:0001539	0.0373649039349152	0.996634287754372	2	19	cilium or flagellum-dependent cell motility	BP	13581	228	Rsph9,Tekt4	316238,302991
GO:0060285	0.0373649039349152	0.996634287754372	2	19	cilium-dependent cell motility	BP	13581	228	Rsph9,Tekt4	316238,302991
GO:0070848	0.0376060021590706	0.98079911857489	15	596	response to growth factor	BP	13581	228	Cited1,Spint2,Zcchc12,Ltbp3,Tbxt,Necab3,Bambi,Ltbp4,Dok5,Spint1,Chrd,Fuz,Frs3,Stmn2,Ulk1	64466,292770,313436,83838,292301,399489,83837,292734,502694,311331,117275,308577,316213,84510,360827
GO:0019217	0.0377191154461311	0.991366870905487	4	78	regulation of fatty acid metabolic process	BP	13581	228	Nucb2,Trib3,Etfbkmt,Dbi	59295,246273,316976,25045
GO:0017186	0.0377760775724821	0.999638083252653	1	2	peptidyl-pyroglutamic acid biosynthetic process, using glutaminyl-peptide cyclotransferase	BP	13581	228	Qpct	313837
GO:0060618	0.0379117043650334	0.999635454252652	1	2	nipple development	BP	13581	228	Rln1	25616
GO:0006990	0.038145792282691	0.999630893851404	1	2	positive regulation of transcription from RNA polymerase II promoter involved in unfolded protein response	BP	13581	228	Creb3	298400
GO:2000049	0.0381713820517473	0.999508260280336	1	3	positive regulation of cell-cell adhesion mediated by cadherin	BP	13581	228	Flot1	64665
GO:0060142	0.0387543974912846	0.996439149251657	2	19	regulation of syncytium formation by plasma membrane fusion	BP	13581	228	Flot1,Il4r	64665,25084
GO:0015819	0.038761899393893	0.999618752907035	1	2	lysine transport	BP	13581	228	Slc7a3	29485
GO:0086045	0.0389184290590494	0.999387463771864	1	5	membrane depolarization during AV node cell action potential	BP	13581	228	Cacna1g	29717
GO:0060348	0.039073944153627	0.987377986160971	6	169	bone development	BP	13581	228	Npr2,Gnas,Ltbp3,Tbxt,LOC102553138,Vkorc1	116564,24896,83838,292301,314386,309004
GO:0032264	0.0393010550200974	0.999478453090311	1	3	IMP salvage	BP	13581	228	Ampd2	362015
GO:0001892	0.0393782078790085	0.990838826518271	4	87	embryonic placenta development	BP	13581	228	Cited1,Spint2,Spint1,Vash2	64466,292770,311331,498309
GO:0046946	0.0395148342978743	0.999472711897702	1	3	hydroxylysine metabolic process	BP	13581	228	Plod3	288583
GO:0046947	0.0395148342978743	0.999472711897702	1	3	hydroxylysine biosynthetic process	BP	13581	228	Plod3	288583
GO:0001556	0.0396450195939368	0.996282789374876	2	21	oocyte maturation	BP	13581	228	Dmc1,Npr2	362960,116564
GO:0009792	0.0397528304596947	0.980059870522904	14	565	embryo development ending in birth or egg hatching	BP	13581	228	Resp18,Cited1,Plod3,Spint2,Gnas,Tmem107,Tbxt,Ly6e,Spint1,Vash2,Cdk2ap1,Muc1,Fuz,Cops3	50561,64466,288583,292770,24896,691750,292301,362934,311331,498309,360804,24571,308577,287367
GO:0051725	0.0402616100614179	0.999588361504588	1	2	protein de-ADP-ribosylation	BP	13581	228	Macrod1	246233
GO:0001843	0.0407564723591995	0.990400067347854	4	93	neural tube closure	BP	13581	228	Spint2,Tbxt,Spint1,Fuz	292770,292301,311331,308577
GO:0009751	0.0408787955121053	0.999575508695527	1	2	response to salicylic acid	BP	13581	228	Gstt2	29487
GO:0051410	0.0411437497256559	0.999569929147434	1	2	detoxification of nitrogen compound	BP	13581	228	Gstm2	81869
GO:0070458	0.0411437497256559	0.999569929147434	1	2	cellular detoxification of nitrogen compound	BP	13581	228	Gstm2	81869
GO:0045626	0.0411543929369049	0.999427615816158	1	3	negative regulation of T-helper 1 cell differentiation	BP	13581	228	Il4r	25084
GO:0009888	0.0422540596425727	0.97319584765741	31	1499	tissue development	BP	13581	228	Tnni3,Cited1,Plod3,Spint2,Gnas,Flot1,Tmem107,Mapk11,Ltbp3,Gal,Tbxt,Ampd2,Bfsp1,Ly6e,Gap43,Ckmt1,Bambi,Ift74,Spint1,Krt17,Chrd,Srpk3,Leo1,Muc1,Myl3,Upk2,Fuz,Pkdcc,Nppa,Spdef,Dbi	29248,64466,288583,292770,24896,64665,691750,689314,83838,29141,292301,362015,25394,362934,29423,29593,83837,313365,311331,287702,117275,293854,300837,24571,24585,689093,308577,313860,24602,689210,25045
GO:0002378	0.0423563592565037	0.999393357433858	1	3	immunoglobulin biosynthetic process	BP	13581	228	Mzb1	291675
GO:0060314	0.0424071825826273	0.995907387172596	2	19	regulation of ryanodine-sensitive calcium-release channel activity	BP	13581	228	Gstm2,Jsrp1	81869,690423
GO:0060671	0.0425375377199168	0.999388105450284	1	3	epithelial cell differentiation involved in embryonic placenta development	BP	13581	228	Spint2	292770
GO:0060672	0.0425375377199168	0.999388105450284	1	3	epithelial cell morphogenesis involved in placental branching	BP	13581	228	Spint2	292770
GO:0050995	0.0426582531034433	0.995869854307064	2	19	negative regulation of lipid catabolic process	BP	13581	228	Etfbkmt,Dbi	316976,25045
GO:0060606	0.0429937243878689	0.989698475619654	4	94	tube closure	BP	13581	228	Spint2,Tbxt,Spint1,Fuz	292770,292301,311331,308577
GO:0008544	0.0430951491149859	0.984273325864004	7	217	epidermis development	BP	13581	228	Plod3,Gnas,Gal,Ift74,Krt17,Fuz,Dbi	288583,24896,29141,313365,287702,308577,25045
GO:0019042	0.043359792269185	0.999363979835227	1	3	viral latency	BP	13581	228	Creb3	298400
GO:0019045	0.043359792269185	0.999363979835227	1	3	latent virus replication	BP	13581	228	Creb3	298400
GO:0019046	0.043359792269185	0.999363979835227	1	3	release from viral latency	BP	13581	228	Creb3	298400
GO:1903564	0.0436300916230085	0.999355945108134	1	3	regulation of protein localization to cilium	BP	13581	228	Efcab7	362549
GO:0010749	0.0441955951661085	0.999338968891483	1	3	regulation of nitric oxide mediated signal transduction	BP	13581	228	Rln1	25616
GO:0009410	0.0445311120364184	0.992055271014942	3	47	response to xenobiotic stimulus	BP	13581	228	Gstm2,Necab3,Gsta4	81869,399489,300850
GO:0001980	0.044653856877098	0.99949249341014	1	2	regulation of systemic arterial blood pressure by ischemic conditions	BP	13581	228	Tnni3	29248
GO:2000828	0.0447890622200529	0.999320910823249	1	3	regulation of parathyroid hormone secretion	BP	13581	228	Gnas	24896
GO:2000327	0.0452117780680628	0.999307896892496	1	3	positive regulation of ligand-dependent nuclear receptor transcription coactivator activity	BP	13581	228	Zcchc12	313436
GO:2001259	0.0454396504124389	0.991797579614474	3	52	positive regulation of cation channel activity	BP	13581	228	Gstm2,Gal,Nppa	81869,29141,24602
GO:0035936	0.0460073035887395	0.999283063380914	1	3	testosterone secretion	BP	13581	228	Nucb2	59295
GO:2000843	0.0460073035887395	0.999283063380914	1	3	regulation of testosterone secretion	BP	13581	228	Nucb2	59295
GO:0030318	0.0460695805162231	0.995280985349892	2	23	melanocyte differentiation	BP	13581	228	Cited1,Hps4	64466,304555
GO:0086091	0.046158867330421	0.995220198901371	2	27	regulation of heart rate by cardiac conduction	BP	13581	228	Kcnh6,Cacna1g	116745,29717
GO:0003340	0.0464014966731915	0.999270592393979	1	3	negative regulation of mesenchymal to epithelial transition involved in metanephros morphogenesis	BP	13581	228	Cited1	64466
GO:0009119	0.0466451122596975	0.988579134785203	4	79	ribonucleoside metabolic process	BP	13581	228	Ampd2,Uck1,Mocs1,Apip	362015,311864,301221,295961
GO:0031109	0.0467220633281375	0.988514297127883	4	91	microtubule polymerization or depolymerization	BP	13581	228	Tubg2,Tubg1,Stmn2,Fkbp4	680991,252921,84510,260321
GO:0048640	0.0468594104941013	0.988472689967403	4	90	negative regulation of developmental growth	BP	13581	228	Gnas,Mapk11,Gal,Ulk1	24896,689314,29141,360827
GO:0019064	0.0468999588857054	0.999254665369155	1	3	fusion of virus membrane with host plasma membrane	BP	13581	228	Nectin2	308417
GO:0039663	0.0468999588857054	0.999254665369155	1	3	membrane fusion involved in viral entry into host cell	BP	13581	228	Nectin2	308417
GO:0044800	0.0468999588857054	0.999254665369155	1	3	multi-organism membrane fusion	BP	13581	228	Nectin2	308417
GO:0003208	0.0469004619714436	0.991405953540926	3	56	cardiac ventricle morphogenesis	BP	13581	228	Tnni3,Ly6e,Myl3	29248,362934,24585
GO:0070286	0.0470095466366034	0.995145843292273	2	22	axonemal dynein complex assembly	BP	13581	228	Spag1,Dnaaf4	315033,363096
GO:0010045	0.0471176904071996	0.999154747240663	1	4	response to nickel cation	BP	13581	228	Cacna1g	29717
GO:0009730	0.0476739338752507	0.999229586637805	1	3	detection of carbohydrate stimulus	BP	13581	228	Gckr	25658
GO:0009732	0.0476739338752507	0.999229586637805	1	3	detection of hexose stimulus	BP	13581	228	Gckr	25658
GO:0034287	0.0476739338752507	0.999229586637805	1	3	detection of monosaccharide stimulus	BP	13581	228	Gckr	25658
GO:0051594	0.0476739338752507	0.999229586637805	1	3	detection of glucose	BP	13581	228	Gckr	25658
GO:1902261	0.0477045436199497	0.999228586086548	1	3	positive regulation of delayed rectifier potassium channel activity	BP	13581	228	Nppa	24602
GO:2001206	0.0479914668058462	0.999219175059663	1	3	positive regulation of osteoclast development	BP	13581	228	LOC102553138	314386
GO:0003257	0.0483064602484759	0.999111100221839	1	4	positive regulation of transcription from RNA polymerase II promoter involved in myocardial precursor cell differentiation	BP	13581	228	Tbxt	292301
GO:0042634	0.0484063147348668	0.994878069833772	2	25	regulation of hair cycle	BP	13581	228	Gal,Krt17	29141,287702
GO:0007084	0.049083589888117	0.999182819822398	1	3	mitotic nuclear envelope reassembly	BP	13581	228	Reep4	306014
GO:2000741	0.0491652632590873	0.999078870101424	1	4	positive regulation of mesenchymal stem cell differentiation	BP	13581	228	Ltbp3	83838
GO:0030154	0.0492738018137301	0.965008443674251	57	3052	cell differentiation	BP	13581	228	Rsph1,Mfap2,Tnni3,Cited1,Plod3,Morf4l2,Spint2,Olfm2,Dmc1,Npr2,Gnas,Flot1,Ssh3,Theg,Ltbp3,Gal,Hps4,Tbxt,Ampd2,Bfsp1,Necab3,Hsf4,Ropn1l,Gap43,Ptpru,Bambi,Ran,Nectin2,Tnfrsf12a,Spata24,Bbs7,Ift74,LOC102553138,Spint1,Nucb2,Lrfn2,Krt17,Chrd,Trib3,Tcp11,Rab1a,Dnaaf4,Leo1,Muc1,Atf5,Upk2,Gdpd2,Fuz,Pcsk4,Pkdcc,Il4r,Nppa,Spdef,Stmn2,Dbi,Fkbp4,Ulk1	361818,313662,29248,64466,288583,317413,292770,313783,362960,116564,24896,64665,365396,299599,83838,29141,304555,292301,362015,25394,399489,291960,685646,29423,116680,83837,84509,308417,302965,291676,361930,313365,314386,311331,59295,316205,287702,117275,246273,309641,81754,363096,300837,24571,282840,689093,302421,308577,171085,313860,25084,24602,689210,84510,25045,260321,360827
GO:0018199	0.0494126474539959	0.999171700077442	1	3	peptidyl-glutamine modification	BP	13581	228	Qpct	313837
GO:0060825	0.0494311412103061	0.999171072841924	1	3	fibroblast growth factor receptor signaling pathway involved in neural plate anterior/posterior pattern formation	BP	13581	228	Fuz	308577
GO:2000313	0.0494311412103061	0.999171072841924	1	3	regulation of fibroblast growth factor receptor signaling pathway involved in neural plate anterior/posterior pattern formation	BP	13581	228	Fuz	308577
GO:0014020	0.0496807172029946	0.987522429189981	4	99	primary neural tube formation	BP	13581	228	Spint2,Tbxt,Spint1,Fuz	292770,292301,311331,308577
GO:0006610	0.049871346629243	0.998989591543151	1	5	ribosomal protein import into nucleus	BP	13581	228	Ipo4	290228
GO:1990086	0.0498960447079329	0.999155225342151	1	3	lens fiber cell apoptotic process	BP	13581	228	Necab3	399489
GO:1900194	0.050051311494588	0.999149898448978	1	3	negative regulation of oocyte maturation	BP	13581	228
GO:0033132	0.0500789583077601	0.999148948145295	1	3	negative regulation of glucokinase activity	BP	13581	228
GO:1903300	0.0500789583077601	0.999148948145295	1	3	negative regulation of hexokinase activity	BP	13581	228
GO:0060713	0.0502171746421489	0.994606692632243	2	23	labyrinthine layer morphogenesis	BP	13581	228
GO:0048609	0.0510490006964448	0.971723087357407	17	704	multicellular organismal reproductive process	BP	13581	228
GO:1904732	0.0515190205162979	0.999098697354871	1	3	regulation of electron transfer activity	BP	13581	228
GO:0036151	0.0515762154633033	0.999096671072512	1	3	phosphatidylcholine acyl-chain remodeling	BP	13581	228
GO:0071772	0.0517852282130192	0.984222447338511	5	134	response to BMP	BP	13581	228
GO:0071773	0.0517852282130192	0.984222447338511	5	134	cellular response to BMP stimulus	BP	13581	228
GO:0009067	0.0521816346280275	0.994293185354747	2	22	aspartate family amino acid biosynthetic process	BP	13581	228
GO:0071105	0.0525049014013582	0.999063443753002	1	3	response to interleukin-11	BP	13581	228
GO:0033227	0.0526184849618405	0.998943347108063	1	4	dsRNA transport	BP	13581	228
GO:2000045	0.0528129355772125	0.986504592764518	4	89	regulation of G1/S transition of mitotic cell cycle	BP	13581	228
GO:0051795	0.0528947862014972	0.999049310863716	1	3	positive regulation of timing of catagen	BP	13581	228
GO:2001274	0.0530235539445654	0.999044619353303	1	3	negative regulation of glucose import in response to insulin stimulus	BP	13581	228
GO:0060370	0.0534285528571185	0.999029786519606	1	3	susceptibility to T cell mediated cytotoxicity	BP	13581	228
GO:0044211	0.0534742969078321	0.999028103811949	1	3	CTP salvage	BP	13581	228
GO:0060415	0.0535471195260976	0.98963549245179	3	60	muscle tissue morphogenesis	BP	13581	228
GO:0044803	0.0540340358188455	0.998885043205972	1	4	multi-organism membrane organization	BP	13581	228
GO:0010737	0.0545941557391474	0.993799882778327	2	27	protein kinase A signaling	BP	13581	228
GO:0000018	0.0546165986725261	0.989355586959154	3	58	regulation of DNA recombination	BP	13581	228
GO:1903764	0.0548184728676266	0.998977990441831	1	3	regulation of potassium ion export across plasma membrane	BP	13581	228
GO:2001257	0.0548968916944748	0.98301071947015	5	131	regulation of cation channel activity	BP	13581	228
GO:0021700	0.0551483692850284	0.978755502991435	7	229	developmental maturation	BP	13581	228
GO:0000226	0.0553650705534979	0.974488552459631	10	381	microtubule cytoskeleton organization	BP	13581	228
GO:0010133	0.0555309154059657	0.998950905266991	1	3	proline catabolic process to glutamate	BP	13581	228
GO:0070198	0.0556835336061333	0.9936684564629	2	23	protein localization to chromosome, telomeric region	BP	13581	228
GO:0032504	0.055790828494472	0.968742893677402	17	711	multicellular organism reproduction	BP	13581	228
GO:0061077	0.0564026667295356	0.988912105943955	3	51	chaperone-mediated protein folding	BP	13581	228
GO:2000178	0.0565170018702007	0.993502756527498	2	24	negative regulation of neural precursor cell proliferation	BP	13581	228
GO:0006931	0.0567213571490637	0.998769943190876	1	4	substrate-dependent cell migration, cell attachment to substrate	BP	13581	228
GO:0043031	0.056977300424161	0.998758678768688	1	4	negative regulation of macrophage activation	BP	13581	228
GO:0045595	0.0573809286914984	0.963068277026539	29	1420	regulation of cell differentiation	BP	13581	228
GO:1905333	0.0579001611456029	0.998858216257424	1	3	regulation of gastric motility	BP	13581	228
GO:0014028	0.0581043246568503	0.998708450501495	1	4	notochord formation	BP	13581	228
GO:0061512	0.0582203455925741	0.99316294329441	2	26	protein localization to cilium	BP	13581	228
GO:1901987	0.0588227415704951	0.977028956640714	7	218	regulation of cell cycle phase transition	BP	13581	228
GO:0018916	0.0594263930725379	0.998796372092608	1	3	nitrobenzene metabolic process	BP	13581	228
GO:0070093	0.0600637800210006	0.998770048290165	1	3	negative regulation of glucagon secretion	BP	13581	228
GO:0007340	0.0607222846024003	0.992735453571956	2	24	acrosome reaction	BP	13581	228
GO:0045026	0.0607475224986969	0.992750598188977	2	23	plasma membrane fusion	BP	13581	228
GO:1903050	0.0607695354708618	0.978159622628745	6	175	regulation of proteolysis involved in cellular protein catabolic process	BP	13581	228
GO:0006749	0.0609113380352138	0.987676581632392	3	48	glutathione metabolic process	BP	13581	228
GO:0090527	0.0611912079794281	0.998471627280855	1	5	actin filament reorganization	BP	13581	228
GO:0051155	0.0612814756931307	0.98751226634623	3	55	positive regulation of striated muscle cell differentiation	BP	13581	228
GO:0044060	0.0623775331446012	0.987213177780177	3	53	regulation of endocrine process	BP	13581	228
GO:0043588	0.06285594369393	0.97719290776696	6	192	skin development	BP	13581	228
GO:0048736	0.0632710641438558	0.979594164096515	5	147	appendage development	BP	13581	228
GO:0060173	0.0632710641438558	0.979594164096515	5	147	limb development	BP	13581	228
GO:0051562	0.06345806880108	0.998455864448599	1	4	negative regulation of mitochondrial calcium ion concentration	BP	13581	228
GO:1900060	0.0634915870049363	0.998623452532132	1	3	negative regulation of ceramide biosynthetic process	BP	13581	228
GO:1904491	0.0636497937416568	0.998446389178153	1	4	protein localization to ciliary transition zone	BP	13581	228
GO:0006398	0.0638244710715883	0.99843773048057	1	4	mRNA 3'-end processing by stem-loop binding and cleavage	BP	13581	228
GO:0043030	0.0640093871495624	0.992059141822428	2	27	regulation of macrophage activation	BP	13581	228
GO:2000697	0.0640792998923914	0.998425054327614	1	4	negative regulation of epithelial cell differentiation involved in kidney development	BP	13581	228
GO:0007018	0.0641749577579196	0.976600839872925	6	188	microtubule-based movement	BP	13581	228
GO:0042637	0.0644678143796779	0.998405626773323	1	4	catagen	BP	13581	228
GO:0051794	0.0644678143796779	0.998405626773323	1	4	regulation of timing of catagen	BP	13581	228
GO:0010831	0.0645122246903171	0.991978709573221	2	26	positive regulation of myotube differentiation	BP	13581	228
GO:0071495	0.0647214344108492	0.959543810246117	24	1135	cellular response to endogenous stimulus	BP	13581	228
GO:0030278	0.0647223453187082	0.976361679096526	6	182	regulation of ossification	BP	13581	228
GO:0075044	0.0650490186379146	0.998270034284323	1	5	autophagy of host cells involved in interaction with symbiont	BP	13581	228
GO:0075071	0.0650490186379146	0.998270034284323	1	5	autophagy involved in symbiotic interaction	BP	13581	228
GO:0030382	0.0650504365233974	0.998376263328372	1	4	sperm mitochondrion organization	BP	13581	228
GO:0060669	0.065359821819443	0.991780474559965	2	28	embryonic placenta morphogenesis	BP	13581	228
GO:0009190	0.066034732116513	0.978477920925692	5	134	cyclic nucleotide biosynthetic process	BP	13581	228
GO:0052652	0.066034732116513	0.978477920925692	5	134	cyclic purine nucleotide metabolic process	BP	13581	228
GO:0043949	0.0663754036706639	0.991654635163515	2	24	regulation of cAMP-mediated signaling	BP	13581	228
GO:0070345	0.0667717328043145	0.998175866312373	1	5	negative regulation of fat cell proliferation	BP	13581	228
GO:0001570	0.0668734831858163	0.985824678565667	3	63	vasculogenesis	BP	13581	228
GO:0060401	0.0669527825570778	0.978073376418036	5	142	cytosolic calcium ion transport	BP	13581	228
GO:0071314	0.066989264345929	0.998276562457748	1	4	cellular response to cocaine	BP	13581	228
GO:0060480	0.0670113759530172	0.998275407769021	1	4	lung goblet cell differentiation	BP	13581	228
GO:0060481	0.0670113759530172	0.998275407769021	1	4	lobar bronchus epithelium development	BP	13581	228
GO:0060283	0.0675934998149096	0.998244865476491	1	4	negative regulation of oocyte development	BP	13581	228
GO:1905880	0.0675934998149096	0.998244865476491	1	4	negative regulation of oogenesis	BP	13581	228
GO:1903377	0.0678930966822341	0.998229038907632	1	4	negative regulation of oxidative stress-induced neuron intrinsic apoptotic signaling pathway	BP	13581	228
GO:2000739	0.0684177889649523	0.998005207963777	1	6	regulation of mesenchymal stem cell differentiation	BP	13581	228
GO:0032324	0.0684225860917501	0.998200889025132	1	4	molybdopterin cofactor biosynthetic process	BP	13581	228
GO:0090666	0.0688059796531528	0.998180363455191	1	4	scaRNA localization to Cajal body	BP	13581	228
GO:0007341	0.0689284225667531	0.998173783009081	1	4	penetration of zona pellucida	BP	13581	228
GO:1901228	0.069020389234403	0.998049084577602	1	5	positive regulation of transcription from RNA polymerase II promoter involved in heart development	BP	13581	228
GO:0002064	0.0690947720168594	0.974319201994376	6	201	epithelial cell development	BP	13581	228
GO:0060355	0.07002261964472	0.997991164790593	1	5	positive regulation of cell adhesion molecule production	BP	13581	228
GO:0042271	0.0706270085088743	0.998081232455802	1	4	susceptibility to natural killer cell mediated cytotoxicity	BP	13581	228
GO:0070831	0.0708385718478877	0.997859422147233	1	6	basement membrane assembly	BP	13581	228
GO:0097168	0.0709000354275443	0.998066135993269	1	4	mesenchymal stem cell proliferation	BP	13581	228
GO:0086015	0.0709695212779903	0.997746260534447	1	8	SA node cell action potential	BP	13581	228
GO:0086018	0.0709695212779903	0.997746260534447	1	8	SA node cell to atrial cardiac muscle cell signaling	BP	13581	228
GO:0086070	0.0709695212779903	0.997746260534447	1	8	SA node cell to atrial cardiac muscle cell communication	BP	13581	228
GO:0045656	0.0712760342358685	0.997917500386435	1	5	negative regulation of monocyte differentiation	BP	13581	228
GO:0048644	0.0720915393528001	0.984223639378175	3	66	muscle organ morphogenesis	BP	13581	228
GO:0033629	0.0724573052329774	0.997758983717891	1	6	negative regulation of cell adhesion mediated by integrin	BP	13581	228
GO:0070070	0.0725123998053407	0.99784349841888	1	5	proton-transporting V-type ATPase complex assembly	BP	13581	228
GO:0070072	0.0725123998053407	0.99784349841888	1	5	vacuolar proton-transporting V-type ATPase complex assembly	BP	13581	228
GO:0001841	0.0726074392655148	0.979319145552448	4	112	neural tube formation	BP	13581	228
GO:0060048	0.0726199827550215	0.97934620321378	4	103	cardiac muscle contraction	BP	13581	228
GO:0046039	0.0729420509492019	0.990284041245371	2	26	GTP metabolic process	BP	13581	228
GO:0010833	0.0730948409934433	0.983947963785052	3	61	telomere maintenance via telomere lengthening	BP	13581	228
GO:0044764	0.0731073800601592	0.990176038704514	2	30	multi-organism cellular process	BP	13581	228
GO:0008655	0.0732781879571382	0.997932058026804	1	4	pyrimidine-containing compound salvage	BP	13581	228
GO:0010138	0.0732781879571382	0.997932058026804	1	4	pyrimidine ribonucleotide salvage	BP	13581	228
GO:0032262	0.0732781879571382	0.997932058026804	1	4	pyrimidine nucleotide salvage	BP	13581	228
GO:0043097	0.0732781879571382	0.997932058026804	1	4	pyrimidine nucleoside salvage	BP	13581	228
GO:0044206	0.0732781879571382	0.997932058026804	1	4	UMP salvage	BP	13581	228
GO:0006562	0.0734126365943714	0.9979243393754	1	4	proline catabolic process	BP	13581	228
GO:0019262	0.0734412423137526	0.997922695215195	1	4	N-acetylneuraminate catabolic process	BP	13581	228
GO:1902302	0.0737739053257042	0.997766618253562	1	5	regulation of potassium ion export	BP	13581	228
GO:0042148	0.0740542589937114	0.997749343969166	1	5	strand invasion	BP	13581	228
GO:0033353	0.0740842307669992	0.997747493165335	1	5	S-adenosylmethionine cycle	BP	13581	228
GO:0045684	0.0747385006368734	0.989831293374819	2	30	positive regulation of epidermis development	BP	13581	228
GO:1901381	0.0756950116985095	0.989627053897894	2	30	positive regulation of potassium ion transmembrane transport	BP	13581	228
GO:0031117	0.0762235591097346	0.997613357516454	1	5	positive regulation of microtubule depolymerization	BP	13581	228
GO:0033628	0.0766224058912488	0.989395652046696	2	32	regulation of cell adhesion mediated by integrin	BP	13581	228
GO:0048818	0.0766682291262667	0.997584973879163	1	5	positive regulation of hair follicle maturation	BP	13581	228
GO:0018401	0.076787323467915	0.997577342574371	1	5	peptidyl-proline hydroxylation to 4-hydroxy-L-proline	BP	13581	228
GO:0035898	0.0768373601333332	0.99757413262524	1	5	parathyroid hormone secretion	BP	13581	228
GO:0060986	0.0769960399857685	0.982751757294018	3	58	endocrine hormone secretion	BP	13581	228
GO:2001184	0.0770420004049129	0.997560981708967	1	5	positive regulation of interleukin-12 secretion	BP	13581	228
GO:1903826	0.0773117204057158	0.997543592438123	1	5	arginine transmembrane transport	BP	13581	228
GO:0006787	0.0775356207192234	0.997680418553269	1	4	porphyrin-containing compound catabolic process	BP	13581	228
GO:0033015	0.0775356207192234	0.997680418553269	1	4	tetrapyrrole catabolic process	BP	13581	228
GO:0042167	0.0775356207192234	0.997680418553269	1	4	heme catabolic process	BP	13581	228
GO:0046149	0.0775356207192234	0.997680418553269	1	4	pigment catabolic process	BP	13581	228
GO:0042997	0.0780850352721987	0.99749338176776	1	5	negative regulation of Golgi to plasma membrane protein transport	BP	13581	228
GO:0043627	0.0782043770733203	0.977202742219589	4	103	response to estrogen	BP	13581	228
GO:0090155	0.0785074310677448	0.997620883244053	1	4	negative regulation of sphingolipid biosynthetic process	BP	13581	228
GO:0090156	0.0785074310677448	0.997620883244053	1	4	cellular sphingolipid homeostasis	BP	13581	228
GO:0090086	0.0785407609623302	0.997618827531307	1	4	negative regulation of protein deubiquitination	BP	13581	228
GO:0071313	0.078797616066942	0.997268541571005	1	7	cellular response to caffeine	BP	13581	228
GO:0060674	0.0789054640879549	0.988897053700959	2	32	placenta blood vessel development	BP	13581	228
GO:0044854	0.0792299886935856	0.997418076485062	1	5	plasma membrane raft assembly	BP	13581	228
GO:0044857	0.0792299886935856	0.997418076485062	1	5	plasma membrane raft organization	BP	13581	228
GO:0006777	0.0795073389064862	0.997399661364392	1	5	Mo-molybdopterin cofactor biosynthetic process	BP	13581	228
GO:0019720	0.0795073389064862	0.997399661364392	1	5	Mo-molybdopterin cofactor metabolic process	BP	13581	228
GO:0006213	0.079532738595403	0.988875742350401	2	26	pyrimidine nucleoside metabolic process	BP	13581	228
GO:0051464	0.0800666351687931	0.997523730499699	1	4	positive regulation of cortisol secretion	BP	13581	228
GO:0021999	0.0801965900091251	0.997245897652044	1	6	neural plate anterior/posterior regionalization	BP	13581	228
GO:0032212	0.080515742755816	0.988593580576639	2	29	positive regulation of telomere maintenance via telomerase	BP	13581	228
GO:0009260	0.0805555071998748	0.966222697073114	7	222	ribonucleotide biosynthetic process	BP	13581	228
GO:0035413	0.080562588381256	0.99714276522558	1	7	positive regulation of catenin import into nucleus	BP	13581	228
GO:0090240	0.0809823725436589	0.997300586534912	1	5	positive regulation of histone H4 acetylation	BP	13581	228
GO:0002125	0.0811588475218022	0.997454475805342	1	4	maternal aggressive behavior	BP	13581	228
GO:0050931	0.0818112413685385	0.988267038404702	2	31	pigment cell differentiation	BP	13581	228
GO:0035735	0.0818516556356464	0.997129080634033	1	6	intraciliary transport involved in cilium assembly	BP	13581	228
GO:0003256	0.0818996032905285	0.997045538660752	1	7	regulation of transcription from RNA polymerase II promoter involved in myocardial precursor cell differentiation	BP	13581	228
GO:0048011	0.0822287553229344	0.988155907230479	2	32	neurotrophin TRK receptor signaling pathway	BP	13581	228
GO:0031122	0.0822680016913043	0.98808807457597	2	36	cytoplasmic microtubule organization	BP	13581	228
GO:0007520	0.0824640117965344	0.988119983829147	2	31	myoblast fusion	BP	13581	228
GO:0016198	0.0828304612736068	0.996976854494993	1	7	axon choice point recognition	BP	13581	228
GO:0031111	0.0835706418706358	0.987819532333359	2	34	negative regulation of microtubule polymerization or depolymerization	BP	13581	228
GO:1901223	0.083823960802355	0.997104314126022	1	5	negative regulation of NIK/NF-kappaB signaling	BP	13581	228
GO:1903332	0.0842661339265837	0.997073130990125	1	5	regulation of protein folding	BP	13581	228
GO:0051346	0.0843048432919534	0.961888934135976	8	279	negative regulation of hydrolase activity	BP	13581	228
GO:0030279	0.0843298900343512	0.980306752420633	3	67	negative regulation of ossification	BP	13581	228
GO:0002826	0.0844138484889058	0.996943283298217	1	6	negative regulation of T-helper 1 type immune response	BP	13581	228
GO:0032412	0.0844714141049613	0.966980258353542	6	196	regulation of ion transmembrane transporter activity	BP	13581	228
GO:0097623	0.0847864519196155	0.996915761651933	1	6	potassium ion export across plasma membrane	BP	13581	228
GO:0006942	0.0848069510653222	0.980134313544598	3	69	regulation of striated muscle contraction	BP	13581	228
GO:1903232	0.0849016433670683	0.997028010136273	1	5	melanosome assembly	BP	13581	228
GO:0060372	0.0849735259155528	0.996901895625905	1	6	regulation of atrial cardiac muscle cell membrane repolarization	BP	13581	228
GO:0034502	0.0855091506145308	0.979931590615236	3	65	protein localization to chromosome	BP	13581	228
GO:0003006	0.0858524108789838	0.951849440722511	14	609	developmental process involved in reproduction	BP	13581	228
GO:0009790	0.0863102028454578	0.947953044149159	18	867	embryo development	BP	13581	228
GO:0046390	0.0864711053029578	0.963136105841333	7	226	ribose phosphate biosynthetic process	BP	13581	228
GO:0045104	0.0865790420915195	0.987158522443967	2	32	intermediate filament cytoskeleton organization	BP	13581	228
GO:0032204	0.0866810224977086	0.979541082867114	3	65	regulation of telomere maintenance	BP	13581	228
GO:1902022	0.0866886320795174	0.996899216164137	1	5	L-lysine transport	BP	13581	228
GO:1903401	0.0866886320795174	0.996899216164137	1	5	L-lysine transmembrane transport	BP	13581	228
GO:0060482	0.0868004401288949	0.996891063602109	1	5	lobar bronchus development	BP	13581	228
GO:0035814	0.0868086676583567	0.996890463247479	1	5	negative regulation of renal sodium excretion	BP	13581	228
GO:0086016	0.0878039236189445	0.996430514156045	1	10	AV node cell action potential	BP	13581	228
GO:0086027	0.0878039236189445	0.996430514156045	1	10	AV node cell to bundle of His cell signaling	BP	13581	228
GO:0008016	0.0881091295300307	0.968756541252095	5	153	regulation of heart contraction	BP	13581	228
GO:0043400	0.0881431002510042	0.996792294866633	1	5	cortisol secretion	BP	13581	228
GO:0051462	0.0881431002510042	0.996792294866633	1	5	regulation of cortisol secretion	BP	13581	228
GO:0015822	0.0882892501587352	0.99678144703806	1	5	ornithine transport	BP	13581	228
GO:1903352	0.0882892501587352	0.99678144703806	1	5	L-ornithine transmembrane transport	BP	13581	228
GO:0033133	0.0883998830251675	0.996642227564645	1	6	positive regulation of glucokinase activity	BP	13581	228
GO:0001963	0.0884611675352971	0.98680247150926	2	28	synaptic transmission, dopaminergic	BP	13581	228
GO:0048730	0.0886028067647466	0.986703323835941	2	31	epidermis morphogenesis	BP	13581	228
GO:0035524	0.0894828944681908	0.996557896305329	1	6	proline transmembrane transport	BP	13581	228
GO:0046128	0.0896891543485134	0.978555025039938	3	62	purine ribonucleoside metabolic process	BP	13581	228
GO:0031442	0.0900514574875034	0.996513189316332	1	6	positive regulation of mRNA 3'-end processing	BP	13581	228
GO:0036480	0.090175082405584	0.996503428874483	1	6	neuron intrinsic apoptotic signaling pathway in response to oxidative stress	BP	13581	228
GO:1903376	0.090175082405584	0.996503428874483	1	6	regulation of oxidative stress-induced neuron intrinsic apoptotic signaling pathway	BP	13581	228
GO:1901985	0.09045395823753	0.986264283008131	2	31	positive regulation of protein acetylation	BP	13581	228
GO:0072497	0.0907464513258448	0.996285946275648	1	8	mesenchymal stem cell differentiation	BP	13581	228
GO:0007212	0.0911050960118569	0.986052168031636	2	34	dopamine receptor signaling pathway	BP	13581	228
GO:0010565	0.0920563087665123	0.971623457727895	4	108	regulation of cellular ketone metabolic process	BP	13581	228
GO:0060897	0.0922256322185005	0.996237767669663	1	7	neural plate regionalization	BP	13581	228
GO:0006303	0.0926527305304162	0.985677915062701	2	34	double-strand break repair via nonhomologous end joining	BP	13581	228
GO:0003382	0.0927459258840292	0.98562210138468	2	36	epithelial cell morphogenesis	BP	13581	228
GO:1990822	0.0929853437533493	0.99627772940966	1	6	basic amino acid transmembrane transport	BP	13581	228
GO:0097211	0.0931269387967984	0.996411623792842	1	5	cellular response to gonadotropin-releasing hormone	BP	13581	228
GO:0048599	0.093271590389822	0.985545467727545	2	33	oocyte development	BP	13581	228
GO:0034141	0.0933596402792911	0.996247115120335	1	6	positive regulation of toll-like receptor 3 signaling pathway	BP	13581	228
GO:0045667	0.0940561342146032	0.97078456025693	4	110	regulation of osteoblast differentiation	BP	13581	228
GO:0015809	0.0944646747518357	0.996155972081752	1	6	arginine transport	BP	13581	228
GO:0060371	0.0946483118444558	0.995953336337918	1	8	regulation of atrial cardiac muscle cell membrane depolarization	BP	13581	228
GO:0090084	0.0949020910297854	0.996119579900428	1	6	negative regulation of inclusion body assembly	BP	13581	228
GO:1904358	0.0952103642870633	0.985090012457813	2	32	positive regulation of telomere maintenance via telomere lengthening	BP	13581	228
GO:1901988	0.0955177318475395	0.970173969893505	4	110	negative regulation of cell cycle phase transition	BP	13581	228
GO:0048869	0.0961492286097571	0.928285880304085	57	3182	cellular developmental process	BP	13581	228
GO:1900193	0.0961784361380012	0.996012370706399	1	6	regulation of oocyte maturation	BP	13581	228
GO:1903362	0.096413086652177	0.960997888448473	6	199	regulation of cellular protein catabolic process	BP	13581	228
GO:2000047	0.0965159104547124	0.995983769732357	1	6	regulation of cell-cell adhesion mediated by cadherin	BP	13581	228
GO:0015824	0.096581316211334	0.995866635120855	1	7	proline transport	BP	13581	228
GO:0016233	0.0966226870785749	0.984719892690802	2	33	telomere capping	BP	13581	228
GO:0044843	0.0967496301205568	0.96473956574354	5	154	cell cycle G1/S phase transition	BP	13581	228
GO:0032261	0.0968900350778314	0.995951938307075	1	6	purine nucleotide salvage	BP	13581	228
GO:0043545	0.0969410274042107	0.995947589629552	1	6	molybdopterin cofactor metabolic process	BP	13581	228
GO:0051189	0.0969410274042107	0.995947589629552	1	6	prosthetic group metabolic process	BP	13581	228
GO:0032074	0.0972087763314618	0.995924715845972	1	6	negative regulation of nuclease activity	BP	13581	228
GO:0019509	0.0972994868303772	0.99607581615632	1	5	L-methionine salvage from methylthioadenosine	BP	13581	228
GO:1903044	0.0974213860545493	0.995792967048006	1	7	protein localization to membrane raft	BP	13581	228
GO:0019062	0.0979809433268931	0.995743522224448	1	7	virion attachment to host cell	BP	13581	228
GO:0015727	0.0981837355363718	0.995840858589188	1	6	lactate transport	BP	13581	228
GO:0035873	0.0981837355363718	0.995840858589188	1	6	lactate transmembrane transport	BP	13581	228
GO:0000077	0.0983358206766239	0.975469574797619	3	72	DNA damage checkpoint	BP	13581	228
GO:0022898	0.0983417937854552	0.96000276710521	6	203	regulation of transmembrane transporter activity	BP	13581	228
GO:1903012	0.0983610564038402	0.995825511439868	1	6	positive regulation of bone development	BP	13581	228
GO:0060353	0.0988858174633844	0.995662927480954	1	7	regulation of cell adhesion molecule production	BP	13581	228
GO:0051704	0.0990599345562741	0.931469246092128	32	1585	multi-organism process	BP	13581	228
GO:0070269	0.0992597984104483	0.995747272295002	1	6	pyroptosis	BP	13581	228
GO:2000851	0.0997313404439273	0.995872872780782	1	5	positive regulation of glucocorticoid secretion	BP	13581	228
GO:1901019	0.100216110744002	0.974808210889882	3	71	regulation of calcium ion transmembrane transporter activity	BP	13581	228
GO:0007178	0.100336836244196	0.955643094769164	7	260	transmembrane receptor protein serine/threonine kinase signaling pathway	BP	13581	228
GO:0038179	0.100346636267061	0.983707157189657	2	37	neurotrophin signaling pathway	BP	13581	228
GO:1902514	0.100387615649896	0.995527428636382	1	7	regulation of calcium ion transmembrane transport via high voltage-gated calcium channel	BP	13581	228
GO:0019373	0.100945709708297	0.995598463861482	1	6	epoxygenase P450 pathway	BP	13581	228
GO:0008078	0.101108931615736	0.995583915261169	1	6	mesodermal cell migration	BP	13581	228
GO:1903301	0.101637468778534	0.995413005374231	1	7	positive regulation of hexokinase activity	BP	13581	228
GO:0010455	0.101672643169983	0.995533476912821	1	6	positive regulation of cell fate commitment	BP	13581	228
GO:0033169	0.101913588298903	0.995164314349572	1	10	histone H3-K9 demethylation	BP	13581	228
GO:1902750	0.102001618802292	0.983337326299101	2	34	negative regulation of cell cycle G2/M phase transition	BP	13581	228
GO:0051279	0.102501856340434	0.973995479505501	3	70	regulation of release of sequestered calcium ion into cytosol	BP	13581	228
GO:0051973	0.102502126627373	0.983229226740461	2	33	positive regulation of telomerase activity	BP	13581	228
GO:0045926	0.1027656570197	0.95771943140051	6	203	negative regulation of growth	BP	13581	228
GO:0032330	0.102947003650614	0.983019761136029	2	38	regulation of chondrocyte differentiation	BP	13581	228
GO:2001204	0.103420211418011	0.995247188146492	1	7	regulation of osteoclast development	BP	13581	228
GO:0006182	0.103587015230353	0.982852963856268	2	38	cGMP biosynthetic process	BP	13581	228
GO:0071415	0.103978689281804	0.995022406732508	1	9	cellular response to purine-containing compound	BP	13581	228
GO:0009994	0.104547212342241	0.982656187537263	2	35	oocyte differentiation	BP	13581	228
GO:0000056	0.104563151626985	0.995270148267104	1	6	ribosomal small subunit export from nucleus	BP	13581	228
GO:1903441	0.104908702187625	0.995238141061552	1	6	protein localization to ciliary membrane	BP	13581	228
GO:0086067	0.105066290192647	0.994803832187073	1	11	AV node cell to bundle of His cell communication	BP	13581	228
GO:0051098	0.105911309524605	0.949667173045747	8	301	regulation of binding	BP	13581	228
GO:0046439	0.105937911924924	0.995007774757117	1	7	L-cysteine metabolic process	BP	13581	228
GO:0007157	0.10628012355368	0.982096530670552	2	41	heterophilic cell-cell adhesion via plasma membrane cell adhesion molecules	BP	13581	228
GO:0071312	0.106472340618323	0.982110891460522	2	37	cellular response to alkaloid	BP	13581	228
GO:2000786	0.106548202015035	0.994847031582478	1	8	positive regulation of autophagosome assembly	BP	13581	228
GO:0007179	0.106771821491463	0.965303702050884	4	121	transforming growth factor beta receptor signaling pathway	BP	13581	228
GO:0019932	0.107251245337464	0.951831560866057	7	258	second-messenger-mediated signaling	BP	13581	228
GO:0000045	0.107508807626327	0.972140422666216	3	73	autophagosome assembly	BP	13581	228
GO:0021891	0.10791978375829	0.994629430259352	1	9	olfactory bulb interneuron development	BP	13581	228
GO:0060896	0.107921733371551	0.994629232002554	1	9	neural plate pattern specification	BP	13581	228
GO:0034139	0.108015779166944	0.994805555624511	1	7	regulation of toll-like receptor 3 signaling pathway	BP	13581	228
GO:0097210	0.108119638825623	0.994935323998786	1	6	response to gonadotropin-releasing hormone	BP	13581	228
GO:0006222	0.108217361871155	0.994925954833056	1	6	UMP biosynthetic process	BP	13581	228
GO:0009173	0.108217361871155	0.994925954833056	1	6	pyrimidine ribonucleoside monophosphate metabolic process	BP	13581	228
GO:0009174	0.108217361871155	0.994925954833056	1	6	pyrimidine ribonucleoside monophosphate biosynthetic process	BP	13581	228
GO:0046049	0.108217361871155	0.994925954833056	1	6	UMP metabolic process	BP	13581	228
GO:0001839	0.108636378667962	0.994638514096696	1	8	neural plate morphogenesis	BP	13581	228
GO:0045103	0.10913268046547	0.981419170107578	2	36	intermediate filament-based process	BP	13581	228
GO:0006335	0.109272513271819	0.994681212379328	1	7	DNA replication-dependent nucleosome assembly	BP	13581	228
GO:0034723	0.109272513271819	0.994681212379328	1	7	DNA replication-dependent nucleosome organization	BP	13581	228
GO:0048050	0.109850169178821	0.994515323133245	1	8	post-embryonic eye morphogenesis	BP	13581	228
GO:0044770	0.110078638572161	0.94723398390663	8	305	cell cycle phase transition	BP	13581	228
GO:0048568	0.110505975858034	0.944379601646725	9	373	embryonic organ development	BP	13581	228
GO:0045630	0.111036924701722	0.994504041735274	1	7	positive regulation of T-helper 2 cell differentiation	BP	13581	228
GO:0035107	0.111112968827492	0.963359279886455	4	128	appendage morphogenesis	BP	13581	228
GO:0035108	0.111112968827492	0.963359279886455	4	128	limb morphogenesis	BP	13581	228
GO:1900077	0.111164777197103	0.980849376461395	2	37	negative regulation of cellular response to insulin stimulus	BP	13581	228
GO:0070092	0.111173354549723	0.99449021582683	1	7	regulation of glucagon secretion	BP	13581	228
GO:0032414	0.111185467959416	0.970729487646322	3	78	positive regulation of ion transmembrane transporter activity	BP	13581	228
GO:0044848	0.11121463759953	0.994375092436138	1	8	biological phase	BP	13581	228
GO:0044851	0.11121463759953	0.994375092436138	1	8	hair cycle phase	BP	13581	228
GO:0048819	0.11121463759953	0.994375092436138	1	8	regulation of hair follicle maturation	BP	13581	228
GO:0060789	0.111467267031529	0.994460368740303	1	7	hair follicle placode formation	BP	13581	228
GO:0006282	0.111644209204083	0.970549171537688	3	79	regulation of DNA repair	BP	13581	228
GO:0060316	0.111670148697139	0.994439716686967	1	7	positive regulation of ryanodine-sensitive calcium-release channel activity	BP	13581	228
GO:0032436	0.11180510863763	0.970538837448497	3	73	positive regulation of proteasomal ubiquitin-dependent protein catabolic process	BP	13581	228
GO:0099624	0.112257020612383	0.994266715653832	1	8	atrial cardiac muscle cell membrane repolarization	BP	13581	228
GO:0010959	0.112316514273042	0.94330558560508	9	350	regulation of metal ion transport	BP	13581	228
GO:0033003	0.113355784610081	0.98024895628354	2	37	regulation of mast cell activation	BP	13581	228
GO:0000726	0.113437814963305	0.980206896809869	2	38	non-recombinational repair	BP	13581	228
GO:0030162	0.113572513565244	0.934893338264805	13	548	regulation of proteolysis	BP	13581	228
GO:0014824	0.113896543718175	0.994003665457373	1	9	artery smooth muscle contraction	BP	13581	228
GO:0010944	0.113986644277656	0.994201058168154	1	7	negative regulation of transcription by competitive promoter binding	BP	13581	228
GO:0030317	0.114090774384829	0.969684501532437	3	72	flagellated sperm motility	BP	13581	228
GO:0031113	0.114124936221143	0.979980611887911	2	40	regulation of microtubule polymerization	BP	13581	228
GO:0031570	0.114202815840946	0.969597142784791	3	77	DNA integrity checkpoint	BP	13581	228
GO:0035482	0.114374999695124	0.994317278837679	1	6	gastric motility	BP	13581	228
GO:0009112	0.114384535846798	0.9799448704176	2	38	nucleobase metabolic process	BP	13581	228
GO:0032409	0.115066072854666	0.951197962777207	6	212	regulation of transporter activity	BP	13581	228
GO:0046879	0.115683413920536	0.943934361356561	8	304	hormone secretion	BP	13581	228
GO:0017185	0.116090607076554	0.993858815277193	1	8	peptidyl-lysine hydroxylation	BP	13581	228
GO:0032226	0.116122139211714	0.993976388581445	1	7	positive regulation of synaptic transmission, dopaminergic	BP	13581	228
GO:0044650	0.116312273823066	0.993834780298525	1	8	adhesion of symbiont to host cell	BP	13581	228
GO:1905037	0.11666086027555	0.968657789602002	3	77	autophagosome organization	BP	13581	228
GO:0006188	0.117053089535546	0.993658599738496	1	9	IMP biosynthetic process	BP	13581	228
GO:0051014	0.117773339977278	0.993675127578993	1	8	actin filament severing	BP	13581	228
GO:0031124	0.117789597020512	0.978953377142951	2	40	mRNA 3'-end processing	BP	13581	228
GO:0021684	0.117863025375934	0.99349104639159	1	10	cerebellar granular layer formation	BP	13581	228
GO:0021707	0.117863025375934	0.99349104639159	1	10	cerebellar granule cell differentiation	BP	13581	228
GO:0045861	0.117947655596121	0.94583492310774	7	241	negative regulation of proteolysis	BP	13581	228
GO:0006310	0.118210080736753	0.9542166158969	5	169	DNA recombination	BP	13581	228
GO:0072015	0.118360346447228	0.993370896280719	1	11	glomerular visceral epithelial cell development	BP	13581	228
GO:0072310	0.118360346447228	0.993370896280719	1	11	glomerular epithelial cell development	BP	13581	228
GO:0070669	0.118468429189842	0.993598422689073	1	8	response to interleukin-2	BP	13581	228
GO:0031338	0.118644658291528	0.978644639126619	2	44	regulation of vesicle fusion	BP	13581	228
GO:0051281	0.118727157543778	0.978746595783495	2	37	positive regulation of release of sequestered calcium ion into cytosol	BP	13581	228
GO:1904064	0.118799119724479	0.959941760098031	4	119	positive regulation of cation transmembrane transport	BP	13581	228
GO:0045668	0.11912054687462	0.978594153530711	2	39	negative regulation of osteoblast differentiation	BP	13581	228
GO:0061577	0.119151979353264	0.993423550853452	1	9	calcium ion transmembrane transport via high voltage-gated calcium channel	BP	13581	228
GO:0006805	0.119391550614774	0.978628260098049	2	34	xenobiotic metabolic process	BP	13581	228
GO:0014820	0.119393460851936	0.993316808661699	1	10	tonic smooth muscle contraction	BP	13581	228
GO:0045625	0.119643584371979	0.993467637613892	1	8	regulation of T-helper 1 cell differentiation	BP	13581	228
GO:0001838	0.119774569462611	0.959430793212303	4	133	embryonic epithelial tube formation	BP	13581	228
GO:0033131	0.119834595469543	0.993446248498601	1	8	regulation of glucokinase activity	BP	13581	228
GO:0006729	0.120449303512905	0.99368131984325	1	6	tetrahydrobiopterin biosynthetic process	BP	13581	228
GO:0033627	0.121033797938149	0.977959142485709	2	44	cell adhesion mediated by integrin	BP	13581	228
GO:0035850	0.121064102450789	0.978000269650561	2	41	epithelial cell differentiation involved in kidney development	BP	13581	228
GO:0060352	0.121095497661345	0.993201898396711	1	9	cell adhesion molecule production	BP	13581	228
GO:0007191	0.121206949698293	0.993291494881735	1	8	adenylate cyclase-activating dopamine receptor signaling pathway	BP	13581	228
GO:2001182	0.121218055836229	0.993290234760595	1	8	regulation of interleukin-12 secretion	BP	13581	228
GO:0031119	0.122236418151524	0.99330829097963	1	7	tRNA pseudouridine synthesis	BP	13581	228
GO:0097722	0.122546328909933	0.966389983096519	3	75	sperm motility	BP	13581	228
GO:0000730	0.122637317526047	0.993128179499349	1	8	DNA recombinase assembly	BP	13581	228
GO:0045003	0.122637317526047	0.993128179499349	1	8	double-strand break repair via synthesis-dependent strand annealing	BP	13581	228
GO:0090735	0.122637317526047	0.993128179499349	1	8	DNA repair complex assembly	BP	13581	228
GO:0001501	0.122979667592973	0.9366980291791	9	385	skeletal system development	BP	13581	228
GO:1901068	0.123162302573946	0.977473818992543	2	37	guanosine-containing compound metabolic process	BP	13581	228
GO:0009156	0.123266238293356	0.966182283124259	3	68	ribonucleoside monophosphate biosynthetic process	BP	13581	228
GO:0043268	0.123507627240721	0.977330526877349	2	39	positive regulation of potassium ion transport	BP	13581	228
GO:0042996	0.123557071008077	0.993022073821075	1	8	regulation of Golgi to plasma membrane protein transport	BP	13581	228
GO:1990834	0.123853317655493	0.992987715870097	1	8	response to odorant	BP	13581	228
GO:0044090	0.124395719984692	0.992816672610013	1	9	positive regulation of vacuole organization	BP	13581	228
GO:0060349	0.124673186207826	0.965464002126234	3	85	bone morphogenesis	BP	13581	228
GO:0033059	0.1251568451897	0.976869489110881	2	38	cellular pigmentation	BP	13581	228
GO:0048570	0.125413195479887	0.99260800341809	1	10	notochord morphogenesis	BP	13581	228
GO:0002639	0.125918470988872	0.976692269437346	2	36	positive regulation of immunoglobulin production	BP	13581	228
GO:0002857	0.126446224696095	0.992826780387727	1	7	positive regulation of natural killer cell mediated immune response to tumor cell	BP	13581	228
GO:0002860	0.126446224696095	0.992826780387727	1	7	positive regulation of natural killer cell mediated cytotoxicity directed against tumor cell target	BP	13581	228
GO:0044331	0.126488898642945	0.992566553412749	1	9	cell-cell adhesion mediated by cadherin	BP	13581	228
GO:0010951	0.126577891042064	0.950002015175579	5	155	negative regulation of endopeptidase activity	BP	13581	228
GO:0090045	0.127183029786462	0.992482615373925	1	9	positive regulation of deacetylase activity	BP	13581	228
GO:0043473	0.127309899615153	0.964454292406943	3	80	pigmentation	BP	13581	228
GO:0072217	0.127443268576203	0.992564299225692	1	8	negative regulation of metanephros development	BP	13581	228
GO:1903405	0.128544068562881	0.992431845637908	1	8	protein localization to nuclear body	BP	13581	228
GO:1904867	0.128544068562881	0.992431845637908	1	8	protein localization to Cajal body	BP	13581	228
GO:1904869	0.128544068562881	0.992431845637908	1	8	regulation of protein localization to Cajal body	BP	13581	228
GO:1904871	0.128544068562881	0.992431845637908	1	8	positive regulation of protein localization to Cajal body	BP	13581	228
GO:0043102	0.128801585250807	0.992549682171153	1	7	amino acid salvage	BP	13581	228
GO:0071267	0.128801585250807	0.992549682171153	1	7	L-methionine salvage	BP	13581	228
GO:1902166	0.129357701159479	0.992333153262757	1	8	negative regulation of intrinsic apoptotic signaling pathway in response to DNA damage by p53 class mediator	BP	13581	228
GO:0048242	0.129411198631469	0.992326640490268	1	8	epinephrine secretion	BP	13581	228
GO:0003339	0.129598727271899	0.992303787771045	1	8	regulation of mesenchymal to epithelial transition involved in metanephros morphogenesis	BP	13581	228
GO:0070091	0.129970084379983	0.992258427528891	1	8	glucagon secretion	BP	13581	228
GO:0032846	0.130330748152668	0.942829054988925	6	215	positive regulation of homeostatic process	BP	13581	228
GO:0046040	0.130436117268452	0.991987778488361	1	10	IMP metabolic process	BP	13581	228
GO:2000303	0.130787536174211	0.992158082766	1	8	regulation of ceramide biosynthetic process	BP	13581	228
GO:0036444	0.131078502894772	0.992122201212269	1	8	mitochondrial calcium uptake	BP	13581	228
GO:0000055	0.131112536885832	0.9921179985507	1	8	ribosomal large subunit export from nucleus	BP	13581	228
GO:0061061	0.131321904364199	0.92460681298451	12	538	muscle structure development	BP	13581	228
GO:0043651	0.131766504177226	0.992037014223386	1	8	linoleic acid metabolic process	BP	13581	228
GO:0006054	0.131958980603458	0.992013095623923	1	8	N-acetylneuraminate metabolic process	BP	13581	228
GO:1903299	0.132617850995964	0.991808224832089	1	9	regulation of hexokinase activity	BP	13581	228
GO:0021683	0.132872353405354	0.991597014373211	1	11	cerebellar granular layer morphogenesis	BP	13581	228
GO:0060379	0.132896000067675	0.991593943240871	1	11	cardiac muscle cell myoblast differentiation	BP	13581	228
GO:0098586	0.132955935197794	0.974430894135828	2	43	cellular response to virus	BP	13581	228
GO:0007342	0.13317101474484	0.99202094287817	1	7	fusion of sperm to egg plasma membrane involved in single fertilization	BP	13581	228
GO:0009914	0.133214049346895	0.933332610902341	8	315	hormone transport	BP	13581	228
GO:0090110	0.133338884373176	0.991617335372027	1	10	cargo loading into COPII-coated vesicle	BP	13581	228
GO:0060281	0.134638108705847	0.991549740641932	1	9	regulation of oocyte development	BP	13581	228
GO:1905879	0.134638108705847	0.991549740641932	1	9	regulation of oogenesis	BP	13581	228
GO:1904062	0.134786118734181	0.935981811744712	7	266	regulation of cation transmembrane transport	BP	13581	228
GO:0000083	0.135473783832155	0.991255600899371	1	11	regulation of transcription involved in G1/S transition of mitotic cell cycle	BP	13581	228
GO:0046146	0.135581709129802	0.991721020892366	1	7	tetrahydrobiopterin metabolic process	BP	13581	228
GO:0032411	0.135708954925707	0.961002459130505	3	84	positive regulation of transporter activity	BP	13581	228
GO:0061025	0.135801244671045	0.945123171332582	5	171	membrane fusion	BP	13581	228
GO:0070071	0.13594322170986	0.99138050138561	1	9	proton-transporting two-sector ATPase complex assembly	BP	13581	228
GO:1905039	0.136118631233223	0.960824396237645	3	85	carboxylic acid transmembrane transport	BP	13581	228
GO:0034765	0.136380856178187	0.928241675501425	9	391	regulation of ion transmembrane transport	BP	13581	228
GO:0048671	0.136642343754161	0.991099902269225	1	11	negative regulation of collateral sprouting	BP	13581	228
GO:0015802	0.136704012932849	0.991281028414968	1	9	basic amino acid transport	BP	13581	228
GO:0042178	0.137247112593555	0.991341112228051	1	8	xenobiotic catabolic process	BP	13581	228
GO:0033523	0.137478480840951	0.9910737516776	1	10	histone H2B ubiquitination	BP	13581	228
GO:0001840	0.137949746761372	0.990923984036284	1	11	neural plate development	BP	13581	228
GO:0031943	0.137956774879852	0.991009782461038	1	10	regulation of glucocorticoid metabolic process	BP	13581	228
GO:0036159	0.138026355943735	0.991000456262241	1	10	inner dynein arm assembly	BP	13581	228
GO:0061337	0.138405438032927	0.972608900985509	2	51	cardiac conduction	BP	13581	228
GO:0044092	0.138498977544586	0.910863103358728	18	843	negative regulation of molecular function	BP	13581	228
GO:0060433	0.138615272132767	0.991028469645777	1	9	bronchus development	BP	13581	228
GO:0046415	0.138662859016291	0.991022132730393	1	9	urate metabolic process	BP	13581	228
GO:0072175	0.138808912810525	0.950427346181961	4	139	epithelial tube formation	BP	13581	228
GO:0021670	0.139337175598617	0.990823807067236	1	10	lateral ventricle development	BP	13581	228
GO:0090630	0.139603068766635	0.972216389647993	2	52	activation of GTPase activity	BP	13581	228
GO:0000212	0.139715194445846	0.990772527022131	1	10	meiotic spindle organization	BP	13581	228
GO:0060576	0.139768638469829	0.990765264894519	1	10	intestinal epithelial cell development	BP	13581	228
GO:0006995	0.139892117752173	0.990994219238608	1	8	cellular response to nitrogen starvation	BP	13581	228
GO:0043562	0.139892117752173	0.990994219238608	1	8	cellular response to nitrogen levels	BP	13581	228
GO:0002027	0.141263776661281	0.958694855891898	3	83	regulation of heart rate	BP	13581	228
GO:0014029	0.141457614815196	0.990534204405933	1	10	neural crest formation	BP	13581	228
GO:0009187	0.141475178231457	0.942094505511162	5	173	cyclic nucleotide metabolic process	BP	13581	228
GO:0048149	0.141595278437326	0.990515238134629	1	10	behavioral response to ethanol	BP	13581	228
GO:0060402	0.141701208023236	0.949052690327291	4	132	calcium ion transport into cytosol	BP	13581	228
GO:0070307	0.142163933939057	0.990344541796286	1	11	lens fiber cell development	BP	13581	228
GO:0007039	0.142246682098215	0.990425220033748	1	10	protein catabolic process in the vacuole	BP	13581	228
GO:0006560	0.1426146654303	0.990629612567587	1	8	proline metabolic process	BP	13581	228
GO:0031848	0.143164480845245	0.990411953160131	1	9	protection from non-homologous end joining at telomere	BP	13581	228
GO:0010172	0.143192730442449	0.990056556883814	1	13	embryonic body morphogenesis	BP	13581	228
GO:0032482	0.143470237537681	0.990254918246215	1	10	Rab protein signal transduction	BP	13581	228
GO:0048066	0.144003745595521	0.970984025115294	2	42	developmental pigmentation	BP	13581	228
GO:0001886	0.14445882622766	0.990116158530476	1	10	endothelial cell morphogenesis	BP	13581	228
GO:0019471	0.14456151938387	0.990218264339451	1	9	4-hydroxyproline metabolic process	BP	13581	228
GO:0010454	0.144568584057247	0.990217279656478	1	9	negative regulation of cell fate commitment	BP	13581	228
GO:1904851	0.144715791932804	0.990196749681746	1	9	positive regulation of establishment of protein localization to telomere	BP	13581	228
GO:0090153	0.144729327745917	0.990194860798022	1	9	regulation of sphingolipid biosynthetic process	BP	13581	228
GO:1905038	0.144729327745917	0.990194860798022	1	9	regulation of membrane lipid metabolic process	BP	13581	228
GO:0071265	0.144776273887696	0.990334659258545	1	8	L-methionine biosynthetic process	BP	13581	228
GO:0048241	0.144946509454672	0.990164527326454	1	9	epinephrine transport	BP	13581	228
GO:0034767	0.145096620276341	0.947395390716025	4	130	positive regulation of ion transmembrane transport	BP	13581	228
GO:0070344	0.145110274443043	0.99014162163321	1	9	regulation of fat cell proliferation	BP	13581	228
GO:0010466	0.145149362873421	0.940165977104942	5	161	negative regulation of peptidase activity	BP	13581	228
GO:0051055	0.145213927514037	0.970616570545182	2	41	negative regulation of lipid biosynthetic process	BP	13581	228
GO:1903818	0.145280998695226	0.989999965147092	1	10	positive regulation of voltage-gated potassium channel activity	BP	13581	228
GO:2000848	0.145283703683648	0.990264716891398	1	8	positive regulation of corticosteroid hormone secretion	BP	13581	228
GO:1990173	0.145574637703493	0.990076517772537	1	9	protein localization to nucleoplasm	BP	13581	228
GO:0021932	0.146012163079299	0.989717880564634	1	12	hindbrain radial glia guided cell migration	BP	13581	228
GO:0021924	0.14605354218388	0.990009137073946	1	9	cell proliferation in external granule layer	BP	13581	228
GO:0021930	0.14605354218388	0.990009137073946	1	9	cerebellar granule cell precursor proliferation	BP	13581	228
GO:0009152	0.147105767154729	0.933296563343295	6	212	purine ribonucleotide biosynthetic process	BP	13581	228
GO:0043174	0.147847118580949	0.989907288370871	1	8	nucleoside salvage	BP	13581	228
GO:0006977	0.147952541099275	0.989739568938627	1	9	DNA damage response, signal transduction by p53 class mediator resulting in cell cycle arrest	BP	13581	228
GO:0072431	0.147952541099275	0.989739568938627	1	9	signal transduction involved in mitotic G1 DNA damage checkpoint	BP	13581	228
GO:1902400	0.147952541099275	0.989739568938627	1	9	intracellular signal transduction involved in G1 DNA damage checkpoint	BP	13581	228
GO:0051561	0.147979216455405	0.989735755154966	1	9	positive regulation of mitochondrial calcium ion concentration	BP	13581	228
GO:0044773	0.148057070659958	0.969668617770541	2	42	mitotic DNA damage checkpoint	BP	13581	228
GO:0032844	0.148076692647982	0.917841371478344	10	433	regulation of homeostatic process	BP	13581	228
GO:0060047	0.148536502834397	0.938251751711539	5	179	heart contraction	BP	13581	228
GO:0060430	0.148611652232936	0.989521885731839	1	10	lung saccule development	BP	13581	228
GO:0039532	0.148723709978157	0.989505594962214	1	10	negative regulation of viral-induced cytoplasmic pattern recognition receptor signaling pathway	BP	13581	228
GO:0007033	0.148870205237261	0.945517565712533	4	131	vacuole organization	BP	13581	228
GO:0003334	0.149429588639175	0.989402666504058	1	10	keratinocyte development	BP	13581	228
GO:0051972	0.149536984312444	0.969206383260423	2	41	regulation of telomerase activity	BP	13581	228
GO:0001704	0.149596272775171	0.955022683434734	3	96	formation of primary germ layer	BP	13581	228
GO:1903825	0.15036934302642	0.954744649493362	3	89	organic acid transmembrane transport	BP	13581	228
GO:0032210	0.151062588765615	0.968678200956462	2	42	regulation of telomere maintenance via telomerase	BP	13581	228
GO:0048729	0.151732233316312	0.912789539484196	11	535	tissue morphogenesis	BP	13581	228
GO:0046348	0.15222883739306	0.989118557059157	1	9	amino sugar catabolic process	BP	13581	228
GO:0022607	0.152282287885027	0.886766328318012	39	2125	cellular component assembly	BP	13581	228
GO:0043101	0.152322328834797	0.989104763184206	1	9	purine-containing compound salvage	BP	13581	228
GO:1903169	0.152596095893995	0.943661713687439	4	129	regulation of calcium ion transmembrane transport	BP	13581	228
GO:0090239	0.154173609573268	0.988697042111396	1	10	regulation of histone H4 acetylation	BP	13581	228
GO:0014706	0.154316068228041	0.920052690942256	8	343	striated muscle tissue development	BP	13581	228
GO:0035459	0.154360185418425	0.988469627955252	1	12	cargo loading into vesicle	BP	13581	228
GO:0044752	0.154789390872881	0.988603675729519	1	10	response to human chorionic gonadotropin	BP	13581	228
GO:0003015	0.154929838394739	0.934725174834176	5	182	heart process	BP	13581	228
GO:0001765	0.154948154860721	0.988579537214335	1	10	membrane raft assembly	BP	13581	228
GO:1901142	0.154961735117153	0.988467936193668	1	11	insulin metabolic process	BP	13581	228
GO:0048706	0.155228485933861	0.952598831039813	3	91	embryonic skeletal system development	BP	13581	228
GO:0051924	0.155247910127167	0.928497670494008	6	225	regulation of calcium ion transport	BP	13581	228
GO:0097011	0.155261970098547	0.988421783399933	1	11	cellular response to granulocyte macrophage colony-stimulating factor stimulus	BP	13581	228
GO:0097012	0.155261970098547	0.988421783399933	1	11	response to granulocyte macrophage colony-stimulating factor	BP	13581	228
GO:0048563	0.155268312933979	0.988420807306924	1	11	post-embryonic animal organ morphogenesis	BP	13581	228
GO:0034116	0.155320030839045	0.988522890652188	1	10	positive regulation of heterotypic cell-cell adhesion	BP	13581	228
GO:1902570	0.155554341371919	0.988487122306387	1	10	protein localization to nucleolus	BP	13581	228
GO:0032206	0.155596950024132	0.967135748385908	2	43	positive regulation of telomere maintenance	BP	13581	228
GO:0060046	0.15563218209288	0.988364738499445	1	11	regulation of acrosome reaction	BP	13581	228
GO:0002836	0.156107820589919	0.988538422958489	1	9	positive regulation of response to tumor cell	BP	13581	228
GO:0002839	0.156107820589919	0.988538422958489	1	9	positive regulation of immune response to tumor cell	BP	13581	228
GO:0007368	0.156482422239811	0.952035356552925	3	92	determination of left/right symmetry	BP	13581	228
GO:0010002	0.156508174420043	0.988057484209247	1	13	cardioblast differentiation	BP	13581	228
GO:1902807	0.157877073521078	0.966293437713803	2	46	negative regulation of cell cycle G1/S phase transition	BP	13581	228
GO:0072610	0.15853120980471	0.988027526217909	1	10	interleukin-12 secretion	BP	13581	228
GO:0021535	0.1586306918383	0.987651605083574	1	14	cell migration in hindbrain	BP	13581	228
GO:0034762	0.15877720320878	0.913647428632682	9	404	regulation of transmembrane transport	BP	13581	228
GO:0070203	0.159408451647202	0.987890259061759	1	10	regulation of establishment of protein localization to telomere	BP	13581	228
GO:2000272	0.159726347788762	0.965778250389107	2	41	negative regulation of receptor activity	BP	13581	228
GO:0070341	0.160352776358347	0.987741561760734	1	10	fat cell proliferation	BP	13581	228
GO:0051152	0.160373285437621	0.987620975934512	1	11	positive regulation of smooth muscle cell differentiation	BP	13581	228
GO:0071435	0.160874738091053	0.987540872743941	1	11	potassium ion export	BP	13581	228
GO:0006558	0.161061739021784	0.987774121692421	1	9	L-phenylalanine metabolic process	BP	13581	228
GO:1902221	0.161061739021784	0.987774121692421	1	9	erythrose 4-phosphate/phosphoenolpyruvate family amino acid metabolic process	BP	13581	228
GO:2001243	0.161260766739036	0.950004114728576	3	82	negative regulation of intrinsic apoptotic signaling pathway	BP	13581	228
GO:0006606	0.161317581697221	0.924850552544224	6	241	protein import into nucleus	BP	13581	228
GO:0009066	0.161449673585023	0.965157343330724	2	42	aspartate family amino acid metabolic process	BP	13581	228
GO:0021534	0.161660793737422	0.987533995244797	1	10	cell proliferation in hindbrain	BP	13581	228
GO:0003205	0.162362483062182	0.938563391027292	4	150	cardiac chamber development	BP	13581	228
GO:0009124	0.162575011036864	0.949474849481624	3	77	nucleoside monophosphate biosynthetic process	BP	13581	228
GO:0048820	0.162613454452928	0.987002876093727	1	14	hair follicle maturation	BP	13581	228
GO:0010882	0.162867491709257	0.987033865062428	1	13	regulation of cardiac muscle contraction by calcium ion signaling	BP	13581	228
GO:0048738	0.163132455132405	0.930107840889896	5	190	cardiac muscle tissue development	BP	13581	228
GO:0006164	0.163428083290915	0.923653367501418	6	219	purine nucleotide biosynthetic process	BP	13581	228
GO:0042438	0.163696902267165	0.986983111065523	1	12	melanin biosynthetic process	BP	13581	228
GO:0042116	0.164019477204506	0.964143948115111	2	47	macrophage activation	BP	13581	228
GO:0031468	0.164130685918262	0.987014045390273	1	11	nuclear envelope reassembly	BP	13581	228
GO:1901016	0.164441305001195	0.963954940215509	2	49	regulation of potassium ion transmembrane transporter activity	BP	13581	228
GO:0045778	0.164540382473046	0.948447899077998	3	89	positive regulation of ossification	BP	13581	228
GO:0090197	0.165415661380653	0.986802920744424	1	11	positive regulation of chemokine secretion	BP	13581	228
GO:1901222	0.16601223512637	0.963420766057996	2	48	regulation of NIK/NF-kappaB signaling	BP	13581	228
GO:0034764	0.166600358086697	0.936428136514032	4	137	positive regulation of transmembrane transport	BP	13581	228
GO:0051459	0.167200548833737	0.986790352538887	1	9	regulation of corticotropin secretion	BP	13581	228
GO:0072413	0.167253702778591	0.986497759596306	1	11	signal transduction involved in mitotic cell cycle checkpoint	BP	13581	228
GO:1902402	0.167253702778591	0.986497759596306	1	11	signal transduction involved in mitotic DNA damage checkpoint	BP	13581	228
GO:1902403	0.167253702778591	0.986497759596306	1	11	signal transduction involved in mitotic DNA integrity checkpoint	BP	13581	228
GO:0010830	0.16762023273344	0.962871417129903	2	47	regulation of myotube differentiation	BP	13581	228
GO:0001711	0.167830177191614	0.986294265414736	1	12	endodermal cell fate commitment	BP	13581	228
GO:0002118	0.167952657087698	0.986509475092094	1	10	aggressive behavior	BP	13581	228
GO:0008334	0.167968592995089	0.986270868431695	1	12	histone mRNA metabolic process	BP	13581	228
GO:0035295	0.168247857919316	0.898872306582874	12	594	tube development	BP	13581	228
GO:0002420	0.168404098026567	0.98643429972545	1	10	natural killer cell mediated cytotoxicity directed against tumor cell target	BP	13581	228
GO:0002423	0.168404098026567	0.98643429972545	1	10	natural killer cell mediated immune response to tumor cell	BP	13581	228
GO:0002855	0.168404098026567	0.98643429972545	1	10	regulation of natural killer cell mediated immune response to tumor cell	BP	13581	228
GO:0002858	0.168404098026567	0.98643429972545	1	10	regulation of natural killer cell mediated cytotoxicity directed against tumor cell target	BP	13581	228
GO:0061005	0.168657351714819	0.962420073751561	2	51	cell differentiation involved in kidney development	BP	13581	228
GO:0001890	0.169447449504127	0.934900849559905	4	143	placenta development	BP	13581	228
GO:0045444	0.169471416280893	0.92650845091078	5	189	fat cell differentiation	BP	13581	228
GO:1903307	0.169563708175376	0.962155254257675	2	48	positive regulation of regulated secretory pathway	BP	13581	228
GO:0043247	0.169635657316547	0.986096737025158	1	11	telomere maintenance in response to DNA damage	BP	13581	228
GO:0021681	0.169720970830725	0.985880280702008	1	13	cerebellar granular layer development	BP	13581	228
GO:0019395	0.170023629482009	0.945958613796519	3	87	fatty acid oxidation	BP	13581	228
GO:0035148	0.170293393438291	0.934413293346026	4	151	tube formation	BP	13581	228
GO:0070202	0.170488105156097	0.985951692119053	1	11	regulation of establishment of protein localization to chromosome	BP	13581	228
GO:0009719	0.170693744963301	0.877984064167528	27	1432	response to endogenous stimulus	BP	13581	228
GO:2000781	0.170963625349317	0.985665478684986	1	13	positive regulation of double-strand break repair	BP	13581	228
GO:0061035	0.170999927893977	0.96157746116288	2	51	regulation of cartilage development	BP	13581	228
GO:0051170	0.171179387029569	0.918891854324558	6	245	nuclear import	BP	13581	228
GO:0048286	0.171377243039063	0.961422207345397	2	52	lung alveolus development	BP	13581	228
GO:0090085	0.171572403226917	0.985766031649321	1	11	regulation of protein deubiquitination	BP	13581	228
GO:0051131	0.171976032055914	0.985696585930481	1	11	chaperone-mediated protein complex assembly	BP	13581	228
GO:0000338	0.172032258664018	0.985821988928564	1	10	protein deneddylation	BP	13581	228
GO:2000849	0.172091103916486	0.985676754225295	1	11	regulation of glucocorticoid secretion	BP	13581	228
GO:0060452	0.172852020058254	0.985545245530506	1	11	positive regulation of cardiac muscle contraction	BP	13581	228
GO:0060070	0.172859525018282	0.92450358494949	5	205	canonical Wnt signaling pathway	BP	13581	228
GO:0044774	0.172980844377155	0.960943564110741	2	47	mitotic DNA integrity checkpoint	BP	13581	228
GO:0010522	0.1731942092393	0.944466852237379	3	89	regulation of calcium ion transport into cytosol	BP	13581	228
GO:0051782	0.173311538898492	0.985351373960047	1	12	negative regulation of cell division	BP	13581	228
GO:1902117	0.173567926337313	0.960556054497976	2	56	positive regulation of organelle assembly	BP	13581	228
GO:0035865	0.173586599989493	0.985206370334728	1	13	cellular response to potassium ion	BP	13581	228
GO:0009165	0.17373261714051	0.911978725032676	7	270	nucleotide biosynthetic process	BP	13581	228
GO:0045717	0.173776289272511	0.98526988150863	1	12	negative regulation of fatty acid biosynthetic process	BP	13581	228
GO:0045623	0.174023764172625	0.985129097480076	1	13	negative regulation of T-helper cell differentiation	BP	13581	228
GO:0009130	0.174261507513698	0.985438567692448	1	10	pyrimidine nucleoside monophosphate biosynthetic process	BP	13581	228
GO:0021889	0.174549334600745	0.984952078325285	1	14	olfactory bulb interneuron differentiation	BP	13581	228
GO:0045628	0.174830023628101	0.985084214082406	1	12	regulation of T-helper 2 cell differentiation	BP	13581	228
GO:0050862	0.174930808038609	0.985182680327261	1	11	positive regulation of T cell receptor signaling pathway	BP	13581	228
GO:0001675	0.174993665256495	0.985055268559146	1	12	acrosome assembly	BP	13581	228
GO:1904816	0.175394857465151	0.985101086111211	1	11	positive regulation of protein localization to chromosome, telomeric region	BP	13581	228
GO:0032845	0.175674943467384	0.922951115731362	5	185	negative regulation of homeostatic process	BP	13581	228
GO:0071360	0.17653019944909	0.984596139397048	1	14	cellular response to exogenous dsRNA	BP	13581	228
GO:0009791	0.176709090062363	0.942680387625595	3	104	post-embryonic development	BP	13581	228
GO:0090196	0.176782972329381	0.984736803010798	1	12	regulation of chemokine secretion	BP	13581	228
GO:0042074	0.176920244588179	0.984525526453013	1	14	cell migration involved in gastrulation	BP	13581	228
GO:0071389	0.17717150556877	0.984566323278094	1	13	cellular response to mineralocorticoid stimulus	BP	13581	228
GO:0036035	0.177385960116892	0.98452757322594	1	13	osteoclast development	BP	13581	228
GO:0030308	0.17806123007166	0.930324183672486	4	142	negative regulation of cell growth	BP	13581	228
GO:0002763	0.178156614523055	0.959068976280544	2	46	positive regulation of myeloid leukocyte differentiation	BP	13581	228
GO:0019933	0.178343531276931	0.942049895847841	3	89	cAMP-mediated signaling	BP	13581	228
GO:1901800	0.179191700986248	0.941605641625173	3	93	positive regulation of proteasomal protein catabolic process	BP	13581	228
GO:0031424	0.179543827007807	0.984238334896988	1	12	keratinization	BP	13581	228
GO:0060736	0.179656163248447	0.984114164369156	1	13	prostate gland growth	BP	13581	228
GO:0046068	0.179837868656382	0.958271708012715	2	54	cGMP metabolic process	BP	13581	228
GO:0034440	0.179953541171676	0.941286894098052	3	89	lipid oxidation	BP	13581	228
GO:0006336	0.179958204871858	0.984058720218995	1	13	DNA replication-independent nucleosome assembly	BP	13581	228
GO:0050994	0.180155541366375	0.958326044453397	2	46	regulation of lipid catabolic process	BP	13581	228
GO:0006403	0.18039747786845	0.929083399380548	4	139	RNA localization	BP	13581	228
GO:0070588	0.180723150734489	0.912999491591582	6	255	calcium ion transmembrane transport	BP	13581	228
GO:0090083	0.180812718771978	0.98400634757273	1	12	regulation of inclusion body assembly	BP	13581	228
GO:2000021	0.180968879449975	0.919843533606504	5	190	regulation of ion homeostasis	BP	13581	228
GO:0060315	0.181186072530751	0.984212423840691	1	10	negative regulation of ryanodine-sensitive calcium-release channel activity	BP	13581	228
GO:1901213	0.181307131057172	0.983809836751402	1	13	regulation of transcription from RNA polymerase II promoter involved in heart development	BP	13581	228
GO:0060537	0.181458965209498	0.902263437690736	8	361	muscle tissue development	BP	13581	228
GO:0140115	0.181683058441014	0.9836492668697	1	14	export across plasma membrane	BP	13581	228
GO:0045670	0.182069900982593	0.957492874565648	2	51	regulation of osteoclast differentiation	BP	13581	228
GO:0030850	0.182690257887872	0.957199256578063	2	54	prostate gland development	BP	13581	228
GO:1902165	0.182742526238707	0.983650028105953	1	12	regulation of intrinsic apoptotic signaling pathway in response to DNA damage by p53 class mediator	BP	13581	228
GO:0001707	0.182780581329369	0.957165113486729	2	54	mesoderm formation	BP	13581	228
GO:0055088	0.182791843159398	0.939869013306708	3	95	lipid homeostasis	BP	13581	228
GO:0051654	0.183742101021666	0.983181932185061	1	15	establishment of mitochondrion localization	BP	13581	228
GO:0006825	0.183746007578963	0.983261663068259	1	14	copper ion transport	BP	13581	228
GO:1904356	0.183904347054825	0.956867636979033	2	48	regulation of telomere maintenance via telomere lengthening	BP	13581	228
GO:2000833	0.184164492751209	0.983513696550322	1	11	positive regulation of steroid hormone secretion	BP	13581	228
GO:0072522	0.18419341427917	0.910927502850249	6	227	purine-containing compound biosynthetic process	BP	13581	228
GO:0046325	0.184472000536857	0.983217749476157	1	13	negative regulation of glucose import	BP	13581	228
GO:0000082	0.184546345241659	0.926811969021629	4	142	G1/S transition of mitotic cell cycle	BP	13581	228
GO:0120036	0.184712080851302	0.872130867101505	21	1176	plasma membrane bounded cell projection organization	BP	13581	228
GO:0060395	0.185170152895497	0.95638731648031	2	48	SMAD protein signal transduction	BP	13581	228
GO:0043967	0.185290528959638	0.956211843652829	2	54	histone H4 acetylation	BP	13581	228
GO:1901605	0.185501057529004	0.917209707960134	5	182	alpha-amino acid metabolic process	BP	13581	228
GO:0003337	0.185987918105484	0.983041251447637	1	12	mesenchymal to epithelial transition involved in metanephros morphogenesis	BP	13581	228
GO:0044406	0.186162438998606	0.982896803098301	1	13	adhesion of symbiont to host	BP	13581	228
GO:0070646	0.186458371046548	0.938035929850883	3	102	protein modification by small protein removal	BP	13581	228
GO:0016331	0.187533993932342	0.925086143802083	4	158	morphogenesis of embryonic epithelium	BP	13581	228
GO:0043371	0.187550953349509	0.982533913165833	1	14	negative regulation of CD4-positive, alpha-beta T cell differentiation	BP	13581	228
GO:0086012	0.187554180497739	0.982311459755564	1	17	membrane depolarization during cardiac muscle cell action potential	BP	13581	228
GO:1901293	0.187608537775949	0.902998025034719	7	276	nucleoside phosphate biosynthetic process	BP	13581	228
GO:0042415	0.187725632990872	0.982710349959242	1	12	norepinephrine metabolic process	BP	13581	228
GO:0032272	0.188259636377387	0.955073018170258	2	54	negative regulation of protein polymerization	BP	13581	228
GO:0034724	0.188393329149806	0.982370537856058	1	14	DNA replication-independent nucleosome organization	BP	13581	228
GO:0051153	0.188831473970576	0.936950437763004	3	95	regulation of striated muscle cell differentiation	BP	13581	228
GO:0046033	0.189095050196245	0.982447147788914	1	12	AMP metabolic process	BP	13581	228
GO:0061140	0.189242884751655	0.982418605515713	1	12	lung secretory cell differentiation	BP	13581	228
GO:0030324	0.189312001374944	0.914869089300892	5	200	lung development	BP	13581	228
GO:0009855	0.190353352309803	0.936147791634269	3	101	determination of bilateral symmetry	BP	13581	228
GO:0035933	0.190726091696362	0.982130856944387	1	12	glucocorticoid secretion	BP	13581	228
GO:1902176	0.190846203179027	0.982107444278099	1	12	negative regulation of oxidative stress-induced intrinsic apoptotic signaling pathway	BP	13581	228
GO:0009086	0.190985705764359	0.982080231010732	1	12	methionine biosynthetic process	BP	13581	228
GO:0044458	0.191348824857708	0.981790832871822	1	14	motile cilium assembly	BP	13581	228
GO:0006241	0.191634525241696	0.982092998691748	1	11	CTP biosynthetic process	BP	13581	228
GO:0046036	0.191634525241696	0.982092998691748	1	11	CTP metabolic process	BP	13581	228
GO:0071391	0.191991950377222	0.98176480521872	1	13	cellular response to estrogen stimulus	BP	13581	228
GO:0060575	0.192002580011736	0.981661233393964	1	14	intestinal epithelial cell differentiation	BP	13581	228
GO:0051458	0.192099436764039	0.982002478649332	1	11	corticotropin secretion	BP	13581	228
GO:0045598	0.192119201144896	0.935310311310633	3	98	regulation of fat cell differentiation	BP	13581	228
GO:0000723	0.192570096611358	0.935109004370479	3	96	telomere maintenance	BP	13581	228
GO:0006582	0.192570552281655	0.981548236094898	1	14	melanin metabolic process	BP	13581	228
GO:2000310	0.192585708239403	0.981456802550928	1	15	regulation of NMDA receptor activity	BP	13581	228
GO:0045063	0.192599810080296	0.981542405134996	1	14	T-helper 1 cell differentiation	BP	13581	228
GO:0010524	0.192666945170133	0.953424866008203	2	51	positive regulation of calcium ion transport into cytosol	BP	13581	228
GO:0072401	0.192803576110477	0.981604089521433	1	13	signal transduction involved in DNA integrity checkpoint	BP	13581	228
GO:0072422	0.192803576110477	0.981604089521433	1	13	signal transduction involved in DNA damage checkpoint	BP	13581	228
GO:0009129	0.192957311690711	0.981834798517605	1	11	pyrimidine nucleoside monophosphate metabolic process	BP	13581	228
GO:0042733	0.193008578640895	0.953226417855695	2	54	embryonic digit morphogenesis	BP	13581	228
GO:0072521	0.193072842797313	0.88366338592154	11	483	purine-containing compound metabolic process	BP	13581	228
GO:0040015	0.193093237253732	0.981546547005777	1	13	negative regulation of multicellular organism growth	BP	13581	228
GO:0090287	0.193175034040746	0.912544291049602	5	203	regulation of cellular response to growth factor stimulus	BP	13581	228
GO:0040037	0.193755072563518	0.981311369645737	1	14	negative regulation of fibroblast growth factor receptor signaling pathway	BP	13581	228
GO:0003231	0.193824046311962	0.934377966646483	3	108	cardiac ventricle development	BP	13581	228
GO:0030323	0.19386808676133	0.912131372788429	5	202	respiratory tube development	BP	13581	228
GO:0032099	0.194002175954237	0.981629431895642	1	11	negative regulation of appetite	BP	13581	228
GO:0046498	0.194066033349047	0.981473635576225	1	12	S-adenosylhomocysteine metabolic process	BP	13581	228
GO:0006936	0.194679483733373	0.904247034881844	6	251	muscle contraction	BP	13581	228
GO:0006534	0.194925363624044	0.981180333158134	1	13	cysteine metabolic process	BP	13581	228
GO:0032332	0.1951996509409	0.980929454436549	1	15	positive regulation of chondrocyte differentiation	BP	13581	228
GO:0009799	0.195220353649374	0.933739544874313	3	102	specification of symmetry	BP	13581	228
GO:0061318	0.195417652398527	0.980735308835352	1	17	renal filtration cell differentiation	BP	13581	228
GO:0072112	0.195417652398527	0.980735308835352	1	17	glomerular visceral epithelial cell differentiation	BP	13581	228
GO:0072311	0.195417652398527	0.980735308835352	1	17	glomerular epithelial cell differentiation	BP	13581	228
GO:0030220	0.195464648626573	0.980966625624733	1	14	platelet formation	BP	13581	228
GO:0032331	0.195902063879374	0.98070638252869	1	16	negative regulation of chondrocyte differentiation	BP	13581	228
GO:0044550	0.196153937409308	0.980826662248452	1	14	secondary metabolite biosynthetic process	BP	13581	228
GO:0071277	0.196275431025049	0.951938225885344	2	54	cellular response to calcium ion	BP	13581	228
GO:0050886	0.196587306114764	0.933177903596261	3	91	endocrine process	BP	13581	228
GO:0007004	0.196853242248193	0.951775514187566	2	51	telomere maintenance via telomerase	BP	13581	228
GO:0072527	0.19690184216876	0.951858561349093	2	47	pyrimidine-containing compound metabolic process	BP	13581	228
GO:0009209	0.197192932922839	0.980846672676811	1	12	pyrimidine ribonucleoside triphosphate biosynthetic process	BP	13581	228
GO:0032200	0.197328060593	0.932741382694259	3	97	telomere organization	BP	13581	228
GO:0007167	0.197408173729359	0.872970676613308	14	716	enzyme linked receptor protein signaling pathway	BP	13581	228
GO:0002637	0.197867070662582	0.951421887390335	2	49	regulation of immunoglobulin production	BP	13581	228
GO:0090288	0.198169084686883	0.932280684881369	3	101	negative regulation of cellular response to growth factor stimulus	BP	13581	228
GO:0006607	0.198550038707696	0.980159638036376	1	16	NLS-bearing protein import into nucleus	BP	13581	228
GO:0044085	0.198679122101245	0.847299984100653	41	2287	cellular component biogenesis	BP	13581	228
GO:0006278	0.198985431001084	0.950902828219254	2	52	RNA-dependent DNA biosynthetic process	BP	13581	228
GO:0002830	0.199317391291703	0.980286540930118	1	13	positive regulation of type 2 immune response	BP	13581	228
GO:0045624	0.19946187827743	0.980256755168541	1	13	positive regulation of T-helper cell differentiation	BP	13581	228
GO:0071880	0.199619125389292	0.980114615074785	1	14	adenylate cyclase-activating adrenergic receptor signaling pathway	BP	13581	228
GO:0009750	0.19986909997308	0.980062704306933	1	14	response to fructose	BP	13581	228
GO:0048332	0.200028289787441	0.950360570103285	2	58	mesoderm morphogenesis	BP	13581	228
GO:0038061	0.200658858372469	0.950165718328347	2	55	NIK/NF-kappaB signaling	BP	13581	228
GO:0060044	0.200778705681495	0.979984168351051	1	13	negative regulation of cardiac muscle cell proliferation	BP	13581	228
GO:0051209	0.201003890583385	0.930868406699659	3	100	release of sequestered calcium ion into cytosol	BP	13581	228
GO:0051283	0.201003890583385	0.930868406699659	3	100	negative regulation of sequestering of calcium ion	BP	13581	228
GO:2001020	0.201066911637736	0.917581675767605	4	149	regulation of response to DNA damage stimulus	BP	13581	228
GO:0042559	0.202015027383409	0.979726398879194	1	13	pteridine-containing compound biosynthetic process	BP	13581	228
GO:0090195	0.202661401330067	0.979477847929793	1	14	chemokine secretion	BP	13581	228
GO:0039531	0.202946801548121	0.97923349634172	1	16	regulation of viral-induced cytoplasmic pattern recognition receptor signaling pathway	BP	13581	228
GO:2000738	0.203023503057575	0.979303063085633	1	15	positive regulation of stem cell differentiation	BP	13581	228
GO:0006457	0.203478870998665	0.916324053284142	4	133	protein folding	BP	13581	228
GO:0016236	0.204075543369575	0.915835769792975	4	155	macroautophagy	BP	13581	228
GO:1904814	0.204086198672597	0.979290547690411	1	13	regulation of protein localization to chromosome, telomeric region	BP	13581	228
GO:0032370	0.204551997032803	0.948655599044407	2	52	positive regulation of lipid transport	BP	13581	228
GO:1901881	0.204912764746898	0.97881195677595	1	16	positive regulation of protein depolymerization	BP	13581	228
GO:0060429	0.205129419588332	0.86143921156171	17	918	epithelium development	BP	13581	228
GO:1904874	0.205413894705241	0.979008498839309	1	13	positive regulation of telomerase RNA localization to Cajal body	BP	13581	228
GO:0031329	0.205561268803349	0.874475161669215	11	533	regulation of cellular catabolic process	BP	13581	228
GO:0072283	0.20560970017023	0.97885033790293	1	14	metanephric renal vesicle morphogenesis	BP	13581	228
GO:0045989	0.205716817157476	0.978827345850741	1	14	positive regulation of striated muscle contraction	BP	13581	228
GO:0031503	0.205839251543098	0.928439881729722	3	98	protein complex localization	BP	13581	228
GO:0051282	0.206075710435009	0.928287384462215	3	101	regulation of sequestering of calcium ion	BP	13581	228
GO:0003351	0.206196723935908	0.978456005695007	1	17	epithelial cilium movement	BP	13581	228
GO:0006302	0.206429189328113	0.914484207123821	4	156	double-strand break repair	BP	13581	228
GO:0050688	0.206577855097081	0.94775846958457	2	55	regulation of defense response to virus	BP	13581	228
GO:0043968	0.206667052011638	0.978520956901255	1	15	histone H2A acetylation	BP	13581	228
GO:0033630	0.206673161579206	0.978430586204166	1	16	positive regulation of cell adhesion mediated by integrin	BP	13581	228
GO:0072395	0.206687042396275	0.978618473452406	1	14	signal transduction involved in cell cycle checkpoint	BP	13581	228
GO:0006851	0.206707454187093	0.978614067171673	1	14	mitochondrial calcium ion transmembrane transport	BP	13581	228
GO:0036158	0.206744628694113	0.978723720825591	1	13	outer dynein arm assembly	BP	13581	228
GO:0019935	0.207238712811202	0.927736493899236	3	97	cyclic-nucleotide-mediated signaling	BP	13581	228
GO:0030030	0.207343419563259	0.854058984996574	21	1195	cell projection organization	BP	13581	228
GO:0031398	0.207380965295484	0.927675145757867	3	96	positive regulation of protein ubiquitination	BP	13581	228
GO:1901990	0.207767797928352	0.903666554811323	5	199	regulation of mitotic cell cycle phase transition	BP	13581	228
GO:0042176	0.208218617378253	0.889220402106752	7	306	regulation of protein catabolic process	BP	13581	228
GO:0007289	0.208334075318866	0.978067373786433	1	16	spermatid nucleus differentiation	BP	13581	228
GO:0051208	0.208363808417901	0.927106257606847	3	102	sequestering of calcium ion	BP	13581	228
GO:0045655	0.208636535878439	0.978091622678789	1	15	regulation of monocyte differentiation	BP	13581	228
GO:0030326	0.209659917406514	0.926372280213112	3	109	embryonic limb morphogenesis	BP	13581	228
GO:0035113	0.209659917406514	0.926372280213112	3	109	embryonic appendage morphogenesis	BP	13581	228
GO:0060712	0.209727708914907	0.977956634983249	1	14	spongiotrophoblast layer development	BP	13581	228
GO:0042440	0.209740539814923	0.94654844131188	2	51	pigment metabolic process	BP	13581	228
GO:0002834	0.209805970088186	0.978060651076292	1	13	regulation of response to tumor cell	BP	13581	228
GO:0002837	0.209805970088186	0.978060651076292	1	13	regulation of immune response to tumor cell	BP	13581	228
GO:0060788	0.209987932402569	0.977702422955123	1	16	ectodermal placode formation	BP	13581	228
GO:0071697	0.209987932402569	0.977702422955123	1	16	ectodermal placode morphogenesis	BP	13581	228
GO:0035265	0.210054204557584	0.912398246608909	4	156	organ growth	BP	13581	228
GO:0045576	0.210428941220544	0.946212957041329	2	53	mast cell activation	BP	13581	228
GO:0007263	0.210445584833764	0.977798776028568	1	14	nitric oxide mediated signal transduction	BP	13581	228
GO:0070206	0.210892479923017	0.946044715573693	2	52	protein trimerization	BP	13581	228
GO:0036344	0.211618985250436	0.977432651257072	1	15	platelet morphogenesis	BP	13581	228
GO:0070059	0.211847041368055	0.945672635453722	2	51	intrinsic apoptotic signaling pathway in response to endoplasmic reticulum stress	BP	13581	228
GO:0032096	0.212713454295074	0.977566108315075	1	12	negative regulation of response to food	BP	13581	228
GO:0006334	0.212735220560902	0.945301564255688	2	51	nucleosome assembly	BP	13581	228
GO:1903522	0.212963314872994	0.900410482746502	5	206	regulation of blood circulation	BP	13581	228
GO:1905331	0.213786472450459	0.97685177514671	1	16	negative regulation of morphogenesis of an epithelium	BP	13581	228
GO:0033008	0.214026270899628	0.976892989976467	1	15	positive regulation of mast cell activation involved in immune response	BP	13581	228
GO:0043306	0.214026270899628	0.976892989976467	1	15	positive regulation of mast cell degranulation	BP	13581	228
GO:0009208	0.214150012040913	0.977100681500946	1	13	pyrimidine ribonucleoside triphosphate metabolic process	BP	13581	228
GO:0007141	0.21434377877471	0.976725509834955	1	16	male meiosis I	BP	13581	228
GO:0007095	0.214601892427485	0.976762916775146	1	15	mitotic G2 DNA damage checkpoint	BP	13581	228
GO:0031572	0.214601892427485	0.976762916775146	1	15	G2 DNA damage checkpoint	BP	13581	228
GO:0032438	0.214787384159292	0.976720916285308	1	15	melanosome organization	BP	13581	228
GO:0030903	0.215467704683805	0.97638438034293	1	17	notochord development	BP	13581	228
GO:0006312	0.215591016170029	0.97635612667339	1	17	mitotic recombination	BP	13581	228
GO:0051099	0.216622491386938	0.908578133495526	4	156	positive regulation of binding	BP	13581	228
GO:0034138	0.216762804451218	0.97627105527636	1	15	toll-like receptor 3 signaling pathway	BP	13581	228
GO:0090278	0.217116494031279	0.943354825869294	2	55	negative regulation of peptide hormone secretion	BP	13581	228
GO:0070076	0.217450140064426	0.975663326247236	1	21	histone lysine demethylation	BP	13581	228
GO:0007010	0.217609691214187	0.85157350061667	17	939	cytoskeleton organization	BP	13581	228
GO:0070200	0.217717074370292	0.976052053943591	1	15	establishment of protein localization to telomere	BP	13581	228
GO:0043950	0.217897770628645	0.976254408697649	1	13	positive regulation of cAMP-mediated signaling	BP	13581	228
GO:0032780	0.217969785628592	0.976107158499522	1	14	negative regulation of ATPase activity	BP	13581	228
GO:0003206	0.218039091609672	0.92201889500332	3	108	cardiac chamber morphogenesis	BP	13581	228
GO:0034312	0.218236433632836	0.976045963247737	1	14	diol biosynthetic process	BP	13581	228
GO:0030198	0.218393780149756	0.907459779366337	4	170	extracellular matrix organization	BP	13581	228
GO:0043062	0.218393780149756	0.907459779366337	4	170	extracellular structure organization	BP	13581	228
GO:1904355	0.218605148590981	0.975847255768295	1	15	positive regulation of telomere capping	BP	13581	228
GO:0016578	0.218661691067781	0.975646605460954	1	17	histone deubiquitination	BP	13581	228
GO:0007507	0.218666428035752	0.868114612511563	10	514	heart development	BP	13581	228
GO:1902259	0.218789998255378	0.975804507780714	1	15	regulation of delayed rectifier potassium channel activity	BP	13581	228
GO:0071696	0.218967040875483	0.975575423354377	1	17	ectodermal placode development	BP	13581	228
GO:1901841	0.21907731903145	0.975984579073468	1	13	regulation of high voltage-gated calcium channel activity	BP	13581	228
GO:0045776	0.219249451564073	0.942520387737177	2	52	negative regulation of blood pressure	BP	13581	228
GO:0048268	0.219488205080575	0.975374991719121	1	18	clathrin coat assembly	BP	13581	228
GO:1904872	0.219543882614745	0.975744665951378	1	14	regulation of telomerase RNA localization to Cajal body	BP	13581	228
GO:0031333	0.21992163370701	0.92106705304054	3	104	negative regulation of protein complex assembly	BP	13581	228
GO:0055117	0.220066429869103	0.942006666698691	2	59	regulation of cardiac muscle contraction	BP	13581	228
GO:0007292	0.220929598532174	0.920534003870926	3	104	female gamete generation	BP	13581	228
GO:0043270	0.221244629757633	0.88696028048533	6	255	positive regulation of ion transport	BP	13581	228
GO:0043123	0.221311101996877	0.905858684711817	4	150	positive regulation of I-kappaB kinase/NF-kappaB signaling	BP	13581	228
GO:0046639	0.222866658296953	0.974656353223705	1	17	negative regulation of alpha-beta T cell differentiation	BP	13581	228
GO:0070208	0.222985138377937	0.974719545594651	1	16	protein heterotrimerization	BP	13581	228
GO:0045064	0.223033659914313	0.974811734086853	1	15	T-helper 2 cell differentiation	BP	13581	228
GO:0032434	0.223336658255748	0.919277787245099	3	102	regulation of proteasomal ubiquitin-dependent protein catabolic process	BP	13581	228
GO:0030502	0.223355970937243	0.974631429164338	1	16	negative regulation of bone mineralization	BP	13581	228
GO:0045910	0.223481445846463	0.974428197070568	1	18	negative regulation of DNA recombination	BP	13581	228
GO:0002418	0.223645410638886	0.974786080268045	1	14	immune response to tumor cell	BP	13581	228
GO:0033622	0.223646871203018	0.974388552815447	1	18	integrin activation	BP	13581	228
GO:0046321	0.224077516533111	0.974367190794599	1	17	positive regulation of fatty acid oxidation	BP	13581	228
GO:0000054	0.224960346742383	0.974474444943853	1	14	ribosomal subunit export from nucleus	BP	13581	228
GO:0033750	0.224960346742383	0.974474444943853	1	14	ribosome localization	BP	13581	228
GO:0045724	0.225097795697105	0.973965397249592	1	19	positive regulation of cilium assembly	BP	13581	228
GO:0030855	0.225329758300208	0.863207728431983	10	498	epithelial cell differentiation	BP	13581	228
GO:0008589	0.225489589630143	0.93957723642852	2	63	regulation of smoothened signaling pathway	BP	13581	228
GO:1903305	0.225702193556666	0.917981666872773	3	105	regulation of regulated secretory pathway	BP	13581	228
GO:0007517	0.225765092621711	0.877172224208518	7	320	muscle organ development	BP	13581	228
GO:0070841	0.225807391494675	0.974044696920186	1	16	inclusion body assembly	BP	13581	228
GO:0042994	0.225964451944628	0.974113306999391	1	15	cytoplasmic sequestering of transcription factor	BP	13581	228
GO:0003333	0.226515643164735	0.939208277497925	2	59	amino acid transmembrane transport	BP	13581	228
GO:0043032	0.226628689662615	0.973846477807175	1	16	positive regulation of macrophage activation	BP	13581	228
GO:0010829	0.226841798342225	0.973794909086866	1	16	negative regulation of glucose transport	BP	13581	228
GO:1903052	0.228003809930477	0.916745495317951	3	105	positive regulation of proteolysis involved in cellular protein catabolic process	BP	13581	228
GO:1903204	0.228536896171361	0.973382736803966	1	16	negative regulation of oxidative stress-induced neuron death	BP	13581	228
GO:0030252	0.228766349520234	0.973230465622122	1	17	growth hormone secretion	BP	13581	228
GO:0003299	0.229009097978033	0.9729397436084	1	20	muscle hypertrophy in response to stress	BP	13581	228
GO:0014898	0.229009097978033	0.9729397436084	1	20	cardiac muscle hypertrophy in response to stress	BP	13581	228
GO:0051147	0.229181242003574	0.901130032201002	4	156	regulation of muscle cell differentiation	BP	13581	228
GO:0070509	0.229382237620909	0.937864383057152	2	63	calcium ion import	BP	13581	228
GO:1903707	0.230373391984013	0.915499733008971	3	102	negative regulation of hemopoiesis	BP	13581	228
GO:0001522	0.230792638527738	0.973066819894596	1	14	pseudouridine synthesis	BP	13581	228
GO:0045089	0.23080448406634	0.900140666727354	4	158	positive regulation of innate immune response	BP	13581	228
GO:0048753	0.230982699652713	0.972781792087019	1	16	pigment granule organization	BP	13581	228
GO:0098780	0.231097355470526	0.972655263038521	1	17	response to mitochondrial depolarisation	BP	13581	228
GO:0000423	0.231181570720286	0.972634356110159	1	17	mitophagy	BP	13581	228
GO:0048477	0.231748073667146	0.936942719944311	2	57	oogenesis	BP	13581	228
GO:0016577	0.231928930522609	0.972089398072136	1	22	histone demethylation	BP	13581	228
GO:0000097	0.232129509511516	0.97260981391275	1	15	sulfur amino acid biosynthetic process	BP	13581	228
GO:0006044	0.232367391311959	0.972550864677532	1	15	N-acetylglucosamine metabolic process	BP	13581	228
GO:0031571	0.232801334155909	0.972330158468826	1	16	mitotic G1 DNA damage checkpoint	BP	13581	228
GO:0071300	0.233395481085482	0.936139106367658	2	60	cellular response to retinoic acid	BP	13581	228
GO:1902254	0.233731271326682	0.9720976394774	1	16	negative regulation of intrinsic apoptotic signaling pathway by p53 class mediator	BP	13581	228
GO:0090670	0.23380126382511	0.972194059505711	1	15	RNA localization to Cajal body	BP	13581	228
GO:0090671	0.23380126382511	0.972194059505711	1	15	telomerase RNA localization to Cajal body	BP	13581	228
GO:0090672	0.23380126382511	0.972194059505711	1	15	telomerase RNA localization	BP	13581	228
GO:0090685	0.23380126382511	0.972194059505711	1	15	RNA localization to nucleus	BP	13581	228
GO:0090185	0.233907616915304	0.972053425627494	1	16	negative regulation of kidney development	BP	13581	228
GO:0007519	0.234887113444376	0.897651707242792	4	161	skeletal muscle tissue development	BP	13581	228
GO:0072010	0.235197405070523	0.971383404395001	1	20	glomerular epithelium development	BP	13581	228
GO:0050793	0.235575592023373	0.819311376710825	34	1969	regulation of developmental process	BP	13581	228
GO:0010954	0.236165075643771	0.971381492831855	1	17	positive regulation of protein processing	BP	13581	228
GO:0031440	0.236863228354533	0.971111889817734	1	18	regulation of mRNA 3'-end processing	BP	13581	228
GO:0021533	0.236879899202156	0.970951973509311	1	20	cell differentiation in hindbrain	BP	13581	228
GO:0086019	0.237549871333015	0.970651237175743	1	22	cell-cell signaling involved in cardiac conduction	BP	13581	228
GO:0032105	0.237653914009534	0.971357449183621	1	14	negative regulation of response to extracellular stimulus	BP	13581	228
GO:0032108	0.237653914009534	0.971357449183621	1	14	negative regulation of response to nutrient levels	BP	13581	228
GO:0051280	0.237711698759869	0.971208060071519	1	15	negative regulation of release of sequestered calcium ion into cytosol	BP	13581	228
GO:0045780	0.237729149017553	0.970889617027787	1	18	positive regulation of bone resorption	BP	13581	228
GO:0046852	0.237729149017553	0.970889617027787	1	18	positive regulation of bone remodeling	BP	13581	228
GO:0051284	0.238931546978164	0.970777578809024	1	16	positive regulation of sequestering of calcium ion	BP	13581	228
GO:0032968	0.239995241772392	0.970303483844124	1	18	positive regulation of transcription elongation from RNA polymerase II promoter	BP	13581	228
GO:0014887	0.240110146390487	0.97004519428373	1	21	cardiac muscle adaptation	BP	13581	228
GO:0072077	0.240325473038756	0.970311841481864	1	17	renal vesicle morphogenesis	BP	13581	228
GO:0033539	0.240550633496671	0.97035970112089	1	16	fatty acid beta-oxidation using acyl-CoA dehydrogenase	BP	13581	228
GO:1990090	0.240956605811121	0.932630462966067	2	64	cellular response to nerve growth factor stimulus	BP	13581	228
GO:0090026	0.241506851715967	0.970232963455989	1	15	positive regulation of monocyte chemotaxis	BP	13581	228
GO:0039528	0.241883285573758	0.969647924748239	1	20	cytoplasmic pattern recognition receptor signaling pathway in response to virus	BP	13581	228
GO:0008104	0.242105750336491	0.812496550298392	36	2057	protein localization	BP	13581	228
GO:0045682	0.242194666734243	0.932103503236948	2	62	regulation of epidermis development	BP	13581	228
GO:0009635	0.242248298431102	0.970040364346591	1	15	response to herbicide	BP	13581	228
GO:0001676	0.242515144626521	0.932000526190967	2	60	long-chain fatty acid metabolic process	BP	13581	228
GO:0048856	0.242902425774579	0.800870585653253	72	4351	anatomical structure development	BP	13581	228
GO:0042026	0.242991577612408	0.969723502647143	1	16	protein refolding	BP	13581	228
GO:0035412	0.24329978556841	0.96927299032164	1	20	regulation of catenin import into nucleus	BP	13581	228
GO:0032402	0.243539610624703	0.969579637774428	1	16	melanosome transport	BP	13581	228
GO:0048712	0.243596802531489	0.969455526451092	1	17	negative regulation of astrocyte differentiation	BP	13581	228
GO:0032069	0.243850075596578	0.969497969737375	1	16	regulation of nuclease activity	BP	13581	228
GO:0034123	0.243896759833941	0.969279202398223	1	18	positive regulation of toll-like receptor signaling pathway	BP	13581	228
GO:1903010	0.244173133968968	0.969205916117451	1	18	regulation of bone development	BP	13581	228
GO:0032868	0.244433308964407	0.871232071513302	6	265	response to insulin	BP	13581	228
GO:0044819	0.244873495264284	0.969117678684135	1	17	mitotic G1/S transition checkpoint	BP	13581	228
GO:0044783	0.245273503968318	0.969011402166796	1	17	G1 DNA damage checkpoint	BP	13581	228
GO:0097553	0.245854314850723	0.906842111451136	3	113	calcium ion transmembrane import into cytosol	BP	13581	228
GO:0071380	0.246061007893599	0.968614319112137	1	19	cellular response to prostaglandin E stimulus	BP	13581	228
GO:0061037	0.246154808377803	0.968509551315491	1	20	negative regulation of cartilage development	BP	13581	228
GO:0099623	0.246325199203316	0.968463660565791	1	20	regulation of cardiac muscle cell membrane repolarization	BP	13581	228
GO:0050849	0.246398822095301	0.968822934012494	1	16	negative regulation of calcium-mediated signaling	BP	13581	228
GO:0040008	0.246552025990285	0.843524562866727	11	557	regulation of growth	BP	13581	228
GO:1903319	0.246610539955024	0.9685554007627	1	18	positive regulation of protein maturation	BP	13581	228
GO:0050930	0.247323645355166	0.968575969235983	1	16	induction of positive chemotaxis	BP	13581	228
GO:0050657	0.247356538732444	0.906029060754534	3	110	nucleic acid transport	BP	13581	228
GO:0050658	0.247356538732444	0.906029060754534	3	110	RNA transport	BP	13581	228
GO:0060541	0.247405868758597	0.878179393656281	5	223	respiratory system development	BP	13581	228
GO:0035864	0.247424405084266	0.968247128476806	1	19	response to potassium ion	BP	13581	228
GO:0051187	0.248273137125023	0.968321292670645	1	16	cofactor catabolic process	BP	13581	228
GO:0032401	0.248858396841682	0.968049909909122	1	17	establishment of melanosome localization	BP	13581	228
GO:0006555	0.248973867530684	0.968018669040093	1	17	methionine metabolic process	BP	13581	228
GO:0051904	0.249010138841678	0.968008852255706	1	17	pigment granule transport	BP	13581	228
GO:0032225	0.249163813301877	0.968081355057272	1	16	regulation of synaptic transmission, dopaminergic	BP	13581	228
GO:0006790	0.249429603308949	0.867832587421296	6	250	sulfur compound metabolic process	BP	13581	228
GO:0070168	0.24983458036953	0.967683355486099	1	18	negative regulation of biomineral tissue development	BP	13581	228
GO:0046500	0.250493299996692	0.967606004395971	1	17	S-adenosylmethionine metabolic process	BP	13581	228
GO:0071428	0.25066156264752	0.96767561260886	1	16	rRNA-containing ribonucleoprotein complex export from nucleus	BP	13581	228
GO:0006281	0.251180732602855	0.859202357040308	7	328	DNA repair	BP	13581	228
GO:0007389	0.251195372598758	0.859171742747364	7	336	pattern specification process	BP	13581	228
GO:0050857	0.251558471805933	0.967211640435553	1	18	positive regulation of antigen receptor-mediated signaling pathway	BP	13581	228
GO:0002230	0.251570111213204	0.967208442602288	1	18	positive regulation of defense response to virus by host	BP	13581	228
GO:1901983	0.251891550451029	0.927628810835978	2	60	regulation of protein acetylation	BP	13581	228
GO:0007035	0.252594782682288	0.967147689418048	1	16	vacuolar acidification	BP	13581	228
GO:0034114	0.253088114353551	0.966894477714395	1	17	regulation of heterotypic cell-cell adhesion	BP	13581	228
GO:0051236	0.253171915999161	0.90271027010716	3	112	establishment of RNA localization	BP	13581	228
GO:0036342	0.253657558265806	0.966453701307723	1	20	post-anal tail morphogenesis	BP	13581	228
GO:0030157	0.253952432514634	0.966550270637179	1	18	pancreatic juice secretion	BP	13581	228
GO:0051905	0.25429064835582	0.966456241222525	1	18	establishment of pigment granule localization	BP	13581	228
GO:0009148	0.254330776709678	0.966669570624337	1	16	pyrimidine nucleoside triphosphate biosynthetic process	BP	13581	228
GO:1904427	0.254524014858708	0.926355958579658	2	61	positive regulation of calcium ion transmembrane transport	BP	13581	228
GO:0071467	0.254801900330614	0.966219044305631	1	19	cellular response to pH	BP	13581	228
GO:1902236	0.254803413827193	0.966419403159313	1	17	negative regulation of endoplasmic reticulum stress-induced intrinsic apoptotic signaling pathway	BP	13581	228
GO:0048589	0.255212461167815	0.836766269743094	11	595	developmental growth	BP	13581	228
GO:0034504	0.25535632093395	0.856169911110016	7	337	protein localization to nucleus	BP	13581	228
GO:0010880	0.25545905179985	0.966130276724465	1	18	regulation of release of sequestered calcium ion into cytosol by sarcoplasmic reticulum	BP	13581	228
GO:1901607	0.25579132624023	0.9258010025464	2	59	alpha-amino acid biosynthetic process	BP	13581	228
GO:2000696	0.256605863057303	0.965808630083227	1	18	regulation of epithelial cell differentiation involved in kidney development	BP	13581	228
GO:0035637	0.256664680342255	0.900572437066739	3	126	multicellular organismal signaling	BP	13581	228
GO:0021697	0.256791157702967	0.965424188957487	1	22	cerebellar cortex formation	BP	13581	228
GO:0043496	0.257177677015018	0.965755600607801	1	17	regulation of protein homodimerization activity	BP	13581	228
GO:0009220	0.257202308502601	0.965870260721965	1	16	pyrimidine ribonucleotide biosynthetic process	BP	13581	228
GO:0046132	0.257202308502601	0.965870260721965	1	16	pyrimidine ribonucleoside biosynthetic process	BP	13581	228
GO:0046134	0.257202308502601	0.965870260721965	1	16	pyrimidine nucleoside biosynthetic process	BP	13581	228
GO:0045669	0.257431549895956	0.924965640308215	2	61	positive regulation of osteoblast differentiation	BP	13581	228
GO:0006482	0.257548873647174	0.965083425905592	1	24	protein demethylation	BP	13581	228
GO:0008214	0.257548873647174	0.965083425905592	1	24	protein dealkylation	BP	13581	228
GO:0014829	0.258635046075257	0.965049871306861	1	20	vascular smooth muscle contraction	BP	13581	228
GO:0002831	0.258701049645276	0.899558731648018	3	110	regulation of response to biotic stimulus	BP	13581	228
GO:0051928	0.258875057950162	0.899446774312816	3	111	positive regulation of calcium ion transport	BP	13581	228
GO:0060538	0.260315752328409	0.881773872730288	4	169	skeletal muscle organ development	BP	13581	228
GO:0006978	0.260610968535609	0.964572875796437	1	19	DNA damage response, signal transduction by p53 class mediator resulting in transcription of p21 class mediator	BP	13581	228
GO:0060231	0.260770198743905	0.96473741343339	1	17	mesenchymal to epithelial transition	BP	13581	228
GO:0048670	0.26116628095473	0.964242680000842	1	21	regulation of collateral sprouting	BP	13581	228
GO:0019216	0.261704738570293	0.859166161796889	6	269	regulation of lipid metabolic process	BP	13581	228
GO:0090114	0.261746006393839	0.964156173480951	1	20	COPII-coated vesicle budding	BP	13581	228
GO:1990089	0.262192408315438	0.922508583400481	2	68	response to nerve growth factor	BP	13581	228
GO:0034311	0.262903700079812	0.964124855340666	1	17	diol metabolic process	BP	13581	228
GO:0045109	0.262977159446434	0.963889818351785	1	19	intermediate filament organization	BP	13581	228
GO:0043086	0.263051013935858	0.827267837989079	12	597	negative regulation of catalytic activity	BP	13581	228
GO:0002347	0.263156059281844	0.964052009784649	1	17	response to tumor cell	BP	13581	228
GO:0051050	0.263170456612911	0.814662456034993	17	907	positive regulation of transport	BP	13581	228
GO:0051084	0.263251803180423	0.963911221308974	1	18	'de novo' posttranslational protein folding	BP	13581	228
GO:0048704	0.263554566140591	0.921863850271839	2	67	embryonic skeletal system morphogenesis	BP	13581	228
GO:0001503	0.264320185246074	0.849629344776238	7	346	ossification	BP	13581	228
GO:0031110	0.264815034863429	0.921246272207959	2	67	regulation of microtubule polymerization or depolymerization	BP	13581	228
GO:0098655	0.26491241439561	0.822690884928561	13	690	cation transmembrane transport	BP	13581	228
GO:0001916	0.264993861464248	0.963519021802843	1	17	positive regulation of T cell mediated cytotoxicity	BP	13581	228
GO:0030500	0.26503054546352	0.921206121212037	2	64	regulation of bone mineralization	BP	13581	228
GO:0071168	0.265302748315332	0.963211379514368	1	19	protein localization to chromatin	BP	13581	228
GO:0048468	0.265304012941599	0.796500936644347	30	1795	cell development	BP	13581	228
GO:0031123	0.265770538344953	0.920842609378141	2	64	RNA 3'-end processing	BP	13581	228
GO:2001273	0.266161677230389	0.962866014934233	1	20	regulation of glucose import in response to insulin stimulus	BP	13581	228
GO:0008543	0.267829294690106	0.919851044256954	2	63	fibroblast growth factor receptor signaling pathway	BP	13581	228
GO:0048569	0.269574824901006	0.961765004250051	1	21	post-embryonic animal organ development	BP	13581	228
GO:0042832	0.269664418355018	0.962144716920923	1	17	defense response to protozoan	BP	13581	228
GO:0045638	0.270648321012623	0.918452039042026	2	63	negative regulation of myeloid cell differentiation	BP	13581	228
GO:0072087	0.270675947889612	0.961616811554788	1	19	renal vesicle development	BP	13581	228
GO:2000846	0.271083888455327	0.961601449259119	1	18	regulation of corticosteroid hormone secretion	BP	13581	228
GO:0048705	0.271443117839284	0.874536159231511	4	181	skeletal system morphogenesis	BP	13581	228
GO:0008652	0.271452454760671	0.918075907081494	2	62	cellular amino acid biosynthetic process	BP	13581	228
GO:0010948	0.27197966106053	0.8742901560815	4	165	negative regulation of cell cycle process	BP	13581	228
GO:0042180	0.272043489639551	0.874277661499068	4	161	cellular ketone metabolic process	BP	13581	228
GO:0002825	0.272175789405186	0.961164941515144	1	19	regulation of T-helper 1 type immune response	BP	13581	228
GO:0031497	0.273134833562701	0.917234296812398	2	62	chromatin assembly	BP	13581	228
GO:0035411	0.273395298687259	0.960454319110563	1	23	catenin import into nucleus	BP	13581	228
GO:0043302	0.273518597590841	0.960659663701415	1	20	positive regulation of leukocyte degranulation	BP	13581	228
GO:0002218	0.273997944443034	0.890477154875674	3	119	activation of innate immune response	BP	13581	228
GO:1902749	0.273998922166505	0.916704259994675	2	66	regulation of cell cycle G2/M phase transition	BP	13581	228
GO:0021591	0.274283984399665	0.960181533715617	1	23	ventricular system development	BP	13581	228
GO:1903203	0.274742447167467	0.960196101885555	1	21	regulation of oxidative stress-induced neuron death	BP	13581	228
GO:1900182	0.27489967861884	0.889917510182226	3	121	positive regulation of protein localization to nucleus	BP	13581	228
GO:0044057	0.275012108403197	0.829897120643615	9	448	regulation of system process	BP	13581	228
GO:0034109	0.275199010229717	0.916077187875051	2	67	homotypic cell-cell adhesion	BP	13581	228
GO:0007156	0.275339569648171	0.91568029686344	2	86	homophilic cell adhesion via plasma membrane adhesion molecules	BP	13581	228
GO:0007026	0.275400785875004	0.959768832387108	1	24	negative regulation of microtubule depolymerization	BP	13581	228
GO:0042772	0.275936628174957	0.959918878397334	1	20	DNA damage response, signal transduction resulting in transcription	BP	13581	228
GO:0032095	0.276126321277036	0.960196208119436	1	17	regulation of response to food	BP	13581	228
GO:0071875	0.276265334122928	0.959726990969302	1	21	adrenergic receptor signaling pathway	BP	13581	228
GO:2000515	0.276317783348828	0.959801399805588	1	20	negative regulation of CD4-positive, alpha-beta T cell activation	BP	13581	228
GO:1903020	0.277451681246099	0.959450770292736	1	20	positive regulation of glycoprotein metabolic process	BP	13581	228
GO:0045055	0.277489725618831	0.870653065368256	4	170	regulated exocytosis	BP	13581	228
GO:0071379	0.278392400169308	0.958906744216919	1	23	cellular response to prostaglandin stimulus	BP	13581	228
GO:0017038	0.278600953976117	0.847033369429192	6	283	protein import	BP	13581	228
GO:0009201	0.278773756273585	0.914560537812546	2	56	ribonucleoside triphosphate biosynthetic process	BP	13581	228
GO:0003085	0.279248316099827	0.958891698337736	1	20	negative regulation of systemic arterial blood pressure	BP	13581	228
GO:0006635	0.279257458072325	0.914088246529879	2	64	fatty acid beta-oxidation	BP	13581	228
GO:0048643	0.279331384175174	0.958773145787937	1	21	positive regulation of skeletal muscle tissue development	BP	13581	228
GO:0072332	0.279973057472927	0.9136986049553	2	65	intrinsic apoptotic signaling pathway by p53 class mediator	BP	13581	228
GO:0031579	0.281233926683288	0.958268806164317	1	20	membrane raft organization	BP	13581	228
GO:0031330	0.281414876238914	0.86807947981669	4	168	negative regulation of cellular catabolic process	BP	13581	228
GO:1903077	0.281754405819416	0.958010451425792	1	21	negative regulation of protein localization to plasma membrane	BP	13581	228
GO:0030216	0.281960364214233	0.912527175258887	2	72	keratinocyte differentiation	BP	13581	228
GO:1901379	0.28226937707158	0.912451966995205	2	68	regulation of potassium ion transmembrane transport	BP	13581	228
GO:0071560	0.282576849824869	0.86723670185598	4	179	cellular response to transforming growth factor beta stimulus	BP	13581	228
GO:0014808	0.283295674185775	0.957616441078167	1	20	release of sequestered calcium ion into cytosol by sarcoplasmic reticulum	BP	13581	228
GO:0032400	0.283657073829367	0.957501501538626	1	20	melanosome localization	BP	13581	228
GO:0009218	0.28433618921177	0.957509082545192	1	18	pyrimidine ribonucleotide metabolic process	BP	13581	228
GO:0051220	0.284545017392471	0.957122281405441	1	21	cytoplasmic sequestering of protein	BP	13581	228
GO:0043372	0.284696045778212	0.957170088743753	1	20	positive regulation of CD4-positive, alpha-beta T cell differentiation	BP	13581	228
GO:0051447	0.284862040129502	0.957223486424267	1	19	negative regulation of meiotic cell cycle	BP	13581	228
GO:0065004	0.285311107364841	0.883766589323078	3	109	protein-DNA complex assembly	BP	13581	228
GO:0010523	0.285400406625453	0.95717029951652	1	18	negative regulation of calcium ion transport into cytosol	BP	13581	228
GO:0048646	0.285721935890399	0.800303192119927	15	850	anatomical structure formation involved in morphogenesis	BP	13581	228
GO:0001558	0.286356419886836	0.833281491507968	7	345	regulation of cell growth	BP	13581	228
GO:0044381	0.286373087304609	0.956446357219576	1	22	glucose import in response to insulin stimulus	BP	13581	228
GO:0044818	0.286386691966619	0.956441959636535	1	22	mitotic G2/M transition checkpoint	BP	13581	228
GO:1902175	0.286819554357329	0.956488206147441	1	20	regulation of oxidative stress-induced intrinsic apoptotic signaling pathway	BP	13581	228
GO:0055022	0.28715537057185	0.956379814603013	1	20	negative regulation of cardiac muscle tissue growth	BP	13581	228
GO:0061117	0.28715537057185	0.956379814603013	1	20	negative regulation of heart growth	BP	13581	228
GO:1905954	0.287233764783282	0.909881535605963	2	68	positive regulation of lipid localization	BP	13581	228
GO:0030509	0.287260048702675	0.882408713298634	3	123	BMP signaling pathway	BP	13581	228
GO:0035930	0.287500600328066	0.956376680221315	1	19	corticosteroid hormone secretion	BP	13581	228
GO:0032502	0.287565357865276	0.759973920329338	76	4654	developmental process	BP	13581	228
GO:0016055	0.287732656544431	0.84030521630669	6	307	Wnt signaling pathway	BP	13581	228
GO:0071398	0.287949563288203	0.909555265311204	2	66	cellular response to fatty acid	BP	13581	228
GO:1903364	0.288352225102623	0.881770339586099	3	120	positive regulation of cellular protein catabolic process	BP	13581	228
GO:0033036	0.288679277698559	0.769850057705219	39	2288	macromolecule localization	BP	13581	228
GO:0051875	0.288838850965036	0.955735158643474	1	21	pigment granule localization	BP	13581	228
GO:0061036	0.28932505230487	0.955403929920282	1	23	positive regulation of cartilage development	BP	13581	228
GO:0001976	0.289395845893451	0.955652752339002	1	20	neurological system process involved in regulation of systemic arterial blood pressure	BP	13581	228
GO:0071285	0.289600111839285	0.955586127343859	1	20	cellular response to lithium ion	BP	13581	228
GO:0048523	0.289880986548085	0.761093776640757	59	3529	negative regulation of cellular process	BP	13581	228
GO:0051560	0.290121959233116	0.955315803307848	1	21	mitochondrial calcium ion homeostasis	BP	13581	228
GO:0043462	0.290181719130662	0.908491613258097	2	62	regulation of ATPase activity	BP	13581	228
GO:0036475	0.290428167061089	0.955124472987876	1	22	neuron death in response to oxidative stress	BP	13581	228
GO:0048513	0.290640948198976	0.764285523427033	47	2821	animal organ development	BP	13581	228
GO:2000573	0.290657339572494	0.908162230202363	2	65	positive regulation of DNA biosynthetic process	BP	13581	228
GO:0036003	0.29079168178688	0.954921698378146	1	23	positive regulation of transcription from RNA polymerase II promoter in response to stress	BP	13581	228
GO:0001958	0.290974734048101	0.95478499084832	1	24	endochondral ossification	BP	13581	228
GO:0036075	0.290974734048101	0.95478499084832	1	24	replacement ossification	BP	13581	228
GO:0046835	0.291143390459489	0.954980371563296	1	21	carbohydrate phosphorylation	BP	13581	228
GO:0050687	0.291353660038985	0.954911144097476	1	21	negative regulation of defense response to virus	BP	13581	228
GO:0033559	0.291416952323324	0.907842886606965	2	62	unsaturated fatty acid metabolic process	BP	13581	228
GO:0001702	0.291969719970316	0.954319540775664	1	26	gastrulation with mouth forming second	BP	13581	228
GO:0006929	0.292115355699256	0.954336313312302	1	25	substrate-dependent cell migration	BP	13581	228
GO:0198738	0.292329072212589	0.83691925270107	6	309	cell-cell signaling by wnt	BP	13581	228
GO:0045879	0.29245399540155	0.954371575994021	1	23	negative regulation of smoothened signaling pathway	BP	13581	228
GO:0035094	0.292798677928514	0.906960621487071	2	68	response to nicotine	BP	13581	228
GO:1901071	0.292865296884297	0.954513436328447	1	20	glucosamine-containing compound metabolic process	BP	13581	228
GO:0071559	0.292944287221064	0.860282520713638	4	182	response to transforming growth factor beta	BP	13581	228
GO:0009894	0.293405062061878	0.802751609877833	12	642	regulation of catabolic process	BP	13581	228
GO:0072215	0.293435175875848	0.954222591265399	1	21	regulation of metanephros development	BP	13581	228
GO:0035812	0.293845817875208	0.954301750191411	1	19	renal sodium excretion	BP	13581	228
GO:0035813	0.293845817875208	0.954301750191411	1	19	regulation of renal sodium excretion	BP	13581	228
GO:0048588	0.29403897268493	0.859455456608164	4	197	developmental cell growth	BP	13581	228
GO:0010721	0.294237393269656	0.83552200850202	6	305	negative regulation of cell development	BP	13581	228
GO:1903322	0.294682666931676	0.877889257869645	3	117	positive regulation of protein modification by small protein conjugation or removal	BP	13581	228
GO:0060627	0.294900076195199	0.820018642704624	8	409	regulation of vesicle-mediated transport	BP	13581	228
GO:0023019	0.295689321893314	0.953470257361135	1	21	signal transduction involved in regulation of gene expression	BP	13581	228
GO:0045622	0.295780261189817	0.953345474303718	1	22	regulation of T-helper cell differentiation	BP	13581	228
GO:0008211	0.295905335130501	0.953397796411896	1	21	glucocorticoid metabolic process	BP	13581	228
GO:0070167	0.29595826285873	0.905260179342946	2	69	regulation of biomineral tissue development	BP	13581	228
GO:0072273	0.296101743244563	0.953151136019257	1	23	metanephric nephron morphogenesis	BP	13581	228
GO:0044093	0.296219492940412	0.775686012455993	24	1390	positive regulation of molecular function	BP	13581	228
GO:0034629	0.296368694868239	0.95298195214659	1	24	cellular protein complex localization	BP	13581	228
GO:1903514	0.296788638690925	0.953100829137834	1	21	release of sequestered calcium ion into cytosol by endoplasmic reticulum	BP	13581	228
GO:0009127	0.297780407124303	0.904497616854243	2	61	purine nucleoside monophosphate biosynthetic process	BP	13581	228
GO:0009168	0.297780407124303	0.904497616854243	2	61	purine ribonucleoside monophosphate biosynthetic process	BP	13581	228
GO:0071242	0.298353539124066	0.904003242829867	2	68	cellular response to ammonium ion	BP	13581	228
GO:0060716	0.298472274531198	0.952348213477166	1	23	labyrinthine layer blood vessel development	BP	13581	228
GO:0070306	0.298992789442753	0.952016246648297	1	25	lens fiber cell differentiation	BP	13581	228
GO:1902230	0.299337175195896	0.952238000434964	1	21	negative regulation of intrinsic apoptotic signaling pathway in response to DNA damage	BP	13581	228
GO:0045732	0.300787812050288	0.854980895079827	4	178	positive regulation of protein catabolic process	BP	13581	228
GO:1900076	0.301069765420111	0.902472007267389	2	71	regulation of cellular response to insulin stimulus	BP	13581	228
GO:0022617	0.301307331720472	0.951295969550382	1	24	extracellular matrix disassembly	BP	13581	228
GO:0018023	0.302080644563339	0.950883549394153	1	26	peptidyl-lysine trimethylation	BP	13581	228
GO:0009147	0.302268256525537	0.951462756242911	1	19	pyrimidine nucleoside triphosphate metabolic process	BP	13581	228
GO:0099622	0.302338992363186	0.950863777587429	1	25	cardiac muscle cell membrane repolarization	BP	13581	228
GO:0071677	0.302596395266374	0.951350176369638	1	19	positive regulation of mononuclear cell migration	BP	13581	228
GO:0060795	0.303018787921208	0.950786535543907	1	23	cell fate commitment involved in formation of primary germ layer	BP	13581	228
GO:0030072	0.303447260400993	0.839317451972958	5	233	peptide hormone secretion	BP	13581	228
GO:0001562	0.303577895910548	0.950891692252552	1	20	response to protozoan	BP	13581	228
GO:1904353	0.303751466088679	0.950532185855389	1	23	regulation of telomere capping	BP	13581	228
GO:0006996	0.304561127492464	0.752566351528554	45	2691	organelle organization	BP	13581	228
GO:0033260	0.304911031337133	0.950128115309696	1	23	nuclear DNA replication	BP	13581	228
GO:0071695	0.304958196243633	0.871244008332574	3	134	anatomical structure maturation	BP	13581	228
GO:1903955	0.305168075675948	0.900369340563988	2	66	positive regulation of protein targeting to mitochondrion	BP	13581	228
GO:0090025	0.305433330228948	0.950137715565565	1	21	regulation of monocyte chemotaxis	BP	13581	228
GO:0051969	0.305506275521448	0.950222936994061	1	20	regulation of transmission of nerve impulse	BP	13581	228
GO:0055086	0.305577651989831	0.792803747981156	12	593	nucleobase-containing small molecule metabolic process	BP	13581	228
GO:0060021	0.305672970258244	0.899926829158341	2	73	palate development	BP	13581	228
GO:0019752	0.305764220617849	0.786256029380409	14	726	carboxylic acid metabolic process	BP	13581	228
GO:0031114	0.306433240564314	0.949294269354113	1	27	regulation of microtubule depolymerization	BP	13581	228
GO:0045956	0.306445497218732	0.949505935401371	1	24	positive regulation of calcium ion-dependent exocytosis	BP	13581	228
GO:0085029	0.306631295678586	0.949290774292539	1	26	extracellular matrix assembly	BP	13581	228
GO:0051150	0.307760079341325	0.949042040242399	1	24	regulation of smooth muscle cell differentiation	BP	13581	228
GO:0032728	0.30799445075431	0.948740910882972	1	27	positive regulation of interferon-beta production	BP	13581	228
GO:0032098	0.30802740303523	0.949465232058478	1	19	regulation of appetite	BP	13581	228
GO:0071709	0.308090642886392	0.948773848322366	1	26	membrane assembly	BP	13581	228
GO:0045954	0.308304648058121	0.949243282147057	1	20	positive regulation of natural killer cell mediated cytotoxicity	BP	13581	228
GO:0044706	0.308465807419796	0.835688812176618	5	231	multi-multicellular organism process	BP	13581	228
GO:0031000	0.308582270777957	0.948599031656621	1	26	response to caffeine	BP	13581	228
GO:1904376	0.309469095936824	0.948521586184834	1	23	negative regulation of protein localization to cell periphery	BP	13581	228
GO:0051443	0.309852278140343	0.94869679994927	1	20	positive regulation of ubiquitin-protein transferase activity	BP	13581	228
GO:0035335	0.310113987462167	0.897327462264825	2	81	peptidyl-tyrosine dephosphorylation	BP	13581	228
GO:0006082	0.310344147993153	0.779665775673079	15	789	organic acid metabolic process	BP	13581	228
GO:0000075	0.310384375138613	0.867858566616415	3	126	cell cycle checkpoint	BP	13581	228
GO:0070199	0.310468826555897	0.948260073364862	1	22	establishment of protein localization to chromosome	BP	13581	228
GO:0034728	0.312201332562731	0.896375116671699	2	71	nucleosome organization	BP	13581	228
GO:0001914	0.312209595078886	0.947742430255896	1	21	regulation of T cell mediated cytotoxicity	BP	13581	228
GO:0010827	0.312239107970167	0.896308436083993	2	73	regulation of glucose transport	BP	13581	228
GO:0048565	0.312873827090944	0.866213248171913	3	130	digestive tract development	BP	13581	228
GO:0017144	0.312988354888765	0.947261256659394	1	23	drug metabolic process	BP	13581	228
GO:0040007	0.313189687714522	0.777196406995892	15	853	growth	BP	13581	228
GO:0046131	0.313246018887751	0.947486705938906	1	20	pyrimidine ribonucleoside metabolic process	BP	13581	228
GO:1902106	0.313393214344356	0.895736300773958	2	70	negative regulation of leukocyte differentiation	BP	13581	228
GO:0097009	0.31349388356516	0.946764322683058	1	27	energy homeostasis	BP	13581	228
GO:0019884	0.313613397016706	0.947354741826229	1	20	antigen processing and presentation of exogenous antigen	BP	13581	228
GO:0045639	0.313723894907698	0.895504774789231	2	72	positive regulation of myeloid cell differentiation	BP	13581	228
GO:1903749	0.314037220553744	0.89545391860189	2	67	positive regulation of establishment of protein localization to mitochondrion	BP	13581	228
GO:0095500	0.314929496660306	0.946656080587834	1	22	acetylcholine receptor signaling pathway	BP	13581	228
GO:1903831	0.314929496660306	0.946656080587834	1	22	signal transduction involved in cellular response to ammonium ion	BP	13581	228
GO:1905144	0.314929496660306	0.946656080587834	1	22	response to acetylcholine	BP	13581	228
GO:1905145	0.314929496660306	0.946656080587834	1	22	cellular response to acetylcholine	BP	13581	228
GO:0045685	0.315234347329326	0.894638383894823	2	73	regulation of glial cell differentiation	BP	13581	228
GO:0009072	0.315389452482344	0.946596203465195	1	21	aromatic amino acid family metabolic process	BP	13581	228
GO:0009065	0.315674055357046	0.946197973940559	1	24	glutamine family amino acid catabolic process	BP	13581	228
GO:0072202	0.31575010573648	0.946259975759716	1	23	cell differentiation involved in metanephros development	BP	13581	228
GO:0010390	0.316015556140611	0.945914283897758	1	26	histone monoubiquitination	BP	13581	228
GO:0045992	0.316575035408107	0.945868573636627	1	24	negative regulation of embryonic development	BP	13581	228
GO:0006631	0.316981769392541	0.818532019663132	6	282	fatty acid metabolic process	BP	13581	228
GO:0000904	0.316990924062589	0.791448886820479	10	608	cell morphogenesis involved in differentiation	BP	13581	228
GO:0045911	0.317069001535247	0.945777996122962	1	23	positive regulation of DNA recombination	BP	13581	228
GO:0043243	0.317545199372103	0.945280796625962	1	27	positive regulation of protein complex disassembly	BP	13581	228
GO:0050820	0.317691245187135	0.945458885584408	1	24	positive regulation of coagulation	BP	13581	228
GO:0048598	0.31780580981445	0.795942859368129	9	505	embryonic morphogenesis	BP	13581	228
GO:2000831	0.318036972691615	0.945522069772419	1	22	regulation of steroid hormone secretion	BP	13581	228
GO:0060706	0.31813471552659	0.945386735872685	1	23	cell differentiation involved in embryonic placenta development	BP	13581	228
GO:0000578	0.318374786793814	0.945045792596864	1	26	embryonic axis specification	BP	13581	228
GO:0071514	0.318423909145575	0.945105072667818	1	25	genetic imprinting	BP	13581	228
GO:0002717	0.318438877308835	0.945483580770647	1	21	positive regulation of natural killer cell mediated immunity	BP	13581	228
GO:0050848	0.319692955069286	0.892153068849384	2	72	regulation of calcium-mediated signaling	BP	13581	228
GO:0048668	0.319722369927278	0.944406808453011	1	28	collateral sprouting	BP	13581	228
GO:0010460	0.31986175456036	0.944749249734797	1	23	positive regulation of heart rate	BP	13581	228
GO:1901522	0.32025984106449	0.944424484127519	1	25	positive regulation of transcription from RNA polymerase II promoter involved in cellular response to chemical stimulus	BP	13581	228
GO:0050927	0.320384436999775	0.944463085231552	1	24	positive regulation of positive chemotaxis	BP	13581	228
GO:0030258	0.320969445611218	0.840911960136859	4	184	lipid modification	BP	13581	228
GO:0055017	0.321590765659962	0.891030897772763	2	74	cardiac muscle tissue growth	BP	13581	228
GO:0045597	0.321710983169763	0.769921647397508	15	856	positive regulation of cell differentiation	BP	13581	228
GO:0033363	0.321711541298468	0.943882920205206	1	25	secretory granule organization	BP	13581	228
GO:0006672	0.321763048695218	0.890979339355795	2	72	ceramide metabolic process	BP	13581	228
GO:0030224	0.322225946289424	0.943611003206132	1	26	monocyte differentiation	BP	13581	228
GO:1903131	0.322225946289424	0.943611003206132	1	26	mononuclear cell differentiation	BP	13581	228
GO:0070296	0.323025033223967	0.943570580496687	1	23	sarcoplasmic reticulum calcium ion transport	BP	13581	228
GO:0072359	0.323297314391835	0.768548145898339	15	875	circulatory system development	BP	13581	228
GO:0021696	0.323451635984476	0.942883830850685	1	30	cerebellar cortex morphogenesis	BP	13581	228
GO:0071702	0.323551692035472	0.741051629057512	35	2039	organic substance transport	BP	13581	228
GO:0010453	0.323800923503927	0.943184931467064	1	24	regulation of cell fate commitment	BP	13581	228
GO:0002888	0.323935761320971	0.943134143509613	1	24	positive regulation of myeloid leukocyte mediated immunity	BP	13581	228
GO:0002702	0.324046803103133	0.889727236746764	2	70	positive regulation of production of molecular mediator of immune response	BP	13581	228
GO:0043276	0.324138966417152	0.942816124095662	1	27	anoikis	BP	13581	228
GO:0019068	0.324606427742375	0.943079461201181	1	22	virion assembly	BP	13581	228
GO:0097435	0.324927505352546	0.790161466347348	9	503	supramolecular fiber organization	BP	13581	228
GO:0019226	0.325306941218579	0.888762909633393	2	81	transmission of nerve impulse	BP	13581	228
GO:0010717	0.325948650653246	0.888474801460078	2	77	regulation of epithelial to mesenchymal transition	BP	13581	228
GO:0010977	0.326005689069242	0.857512314247166	3	142	negative regulation of neuron projection development	BP	13581	228
GO:0072594	0.326851280122303	0.788659345639058	9	465	establishment of protein localization to organelle	BP	13581	228
GO:0098751	0.327188200921726	0.9416552035499	1	27	bone cell development	BP	13581	228
GO:0033365	0.327906915980591	0.77057567279918	13	712	protein localization to organelle	BP	13581	228
GO:0070528	0.328246974785483	0.941248955446354	1	27	protein kinase C signaling	BP	13581	228
GO:0006913	0.328296242572565	0.80086102326628	7	363	nucleocytoplasmic transport	BP	13581	228
GO:0000422	0.328575567869403	0.88705112780891	2	73	autophagy of mitochondrion	BP	13581	228
GO:0061726	0.328575567869403	0.88705112780891	2	73	mitochondrion disassembly	BP	13581	228
GO:0006816	0.328940927788996	0.800358892054726	7	360	calcium ion transport	BP	13581	228
GO:0006775	0.329336209122625	0.941176063569938	1	23	fat-soluble vitamin metabolic process	BP	13581	228
GO:0043269	0.330509089448707	0.775856325527528	11	600	regulation of ion transport	BP	13581	228
GO:0009259	0.330619317882225	0.785621405534775	9	443	ribonucleotide metabolic process	BP	13581	228
GO:0120032	0.330825186644046	0.854336152980951	3	139	regulation of plasma membrane bounded cell projection assembly	BP	13581	228
GO:0048194	0.331170214889829	0.940118866992597	1	27	Golgi vesicle budding	BP	13581	228
GO:0050926	0.331407107050972	0.940188160084898	1	25	regulation of positive chemotaxis	BP	13581	228
GO:0008038	0.331744454690787	0.939479757029766	1	34	neuron recognition	BP	13581	228
GO:0071310	0.332029611583136	0.734877170164819	33	1949	cellular response to organic substance	BP	13581	228
GO:0086065	0.332637840050801	0.939284817023082	1	31	cell communication involved in cardiac conduction	BP	13581	228
GO:0015985	0.332935982532635	0.940143847045431	1	20	energy coupled proton transport, down electrochemical gradient	BP	13581	228
GO:0015986	0.332935982532635	0.940143847045431	1	20	ATP synthesis coupled proton transport	BP	13581	228
GO:0060306	0.333220819693696	0.93924589917545	1	28	regulation of membrane repolarization	BP	13581	228
GO:0035066	0.333688999189629	0.939298776039423	1	25	positive regulation of histone acetylation	BP	13581	228
GO:0010719	0.334503037630798	0.93897966009176	1	25	negative regulation of epithelial to mesenchymal transition	BP	13581	228
GO:0033146	0.335063187637495	0.938520948804048	1	28	regulation of intracellular estrogen receptor signaling pathway	BP	13581	228
GO:0032786	0.335909747555896	0.938339824824686	1	26	positive regulation of DNA-templated transcription, elongation	BP	13581	228
GO:0032104	0.336863674806578	0.93824465795729	1	23	regulation of response to extracellular stimulus	BP	13581	228
GO:0032107	0.336863674806578	0.93824465795729	1	23	regulation of response to nutrient levels	BP	13581	228
GO:0051169	0.337542151359917	0.793498081665494	7	366	nuclear transport	BP	13581	228
GO:0030728	0.337678252433151	0.937558136645439	1	27	ovulation	BP	13581	228
GO:0052548	0.338768318180971	0.801711264752256	6	282	regulation of endopeptidase activity	BP	13581	228
GO:0060491	0.339162295169629	0.848706017938988	3	141	regulation of cell projection assembly	BP	13581	228
GO:0051354	0.339428885453729	0.937123195478564	1	24	negative regulation of oxidoreductase activity	BP	13581	228
GO:0003007	0.339508555870377	0.827496264454307	4	203	heart morphogenesis	BP	13581	228
GO:0086010	0.340421282514076	0.935770116446561	1	40	membrane depolarization during action potential	BP	13581	228
GO:0002026	0.340741863866245	0.936184244843467	1	29	regulation of the force of heart contraction	BP	13581	228
GO:0010591	0.341062435690882	0.936201954849784	1	27	regulation of lamellipodium assembly	BP	13581	228
GO:0040036	0.341888084807241	0.935791920653804	1	28	regulation of fibroblast growth factor receptor signaling pathway	BP	13581	228
GO:0032735	0.34201062218053	0.935990736840325	1	25	positive regulation of interleukin-12 production	BP	13581	228
GO:0034695	0.342014620772066	0.93581732351725	1	27	response to prostaglandin E	BP	13581	228
GO:2000516	0.342476808273383	0.935802399013039	1	25	positive regulation of CD4-positive, alpha-beta T cell activation	BP	13581	228
GO:0002828	0.342566616629777	0.935766079740892	1	25	regulation of type 2 immune response	BP	13581	228
GO:0051291	0.342837235760169	0.846323117391319	3	130	protein heterooligomerization	BP	13581	228
GO:0071705	0.343815238540044	0.72679751592708	30	1743	nitrogen compound transport	BP	13581	228
GO:0035987	0.344303105873387	0.934547821178607	1	32	endodermal cell differentiation	BP	13581	228
GO:0030316	0.344347197333339	0.877604293208832	2	80	osteoclast differentiation	BP	13581	228
GO:0070507	0.344429135054694	0.845097664825971	3	143	regulation of microtubule cytoskeleton organization	BP	13581	228
GO:0009142	0.344595788757241	0.877816043489208	2	66	nucleoside triphosphate biosynthetic process	BP	13581	228
GO:0002028	0.34474947625509	0.877384254633827	2	79	regulation of sodium ion transport	BP	13581	228
GO:0090101	0.344816385258711	0.877301567971672	2	81	negative regulation of transmembrane receptor protein serine/threonine kinase signaling pathway	BP	13581	228
GO:0009653	0.345119084896637	0.723777989247932	32	2016	anatomical structure morphogenesis	BP	13581	228
GO:0051336	0.345134088179054	0.747044241145229	16	927	regulation of hydrolase activity	BP	13581	228
GO:0006333	0.345327521146986	0.877058945937444	2	78	chromatin assembly or disassembly	BP	13581	228
GO:0034105	0.345760775221216	0.934375391659203	1	26	positive regulation of tissue remodeling	BP	13581	228
GO:2000758	0.346141653462626	0.934219223241939	1	26	positive regulation of peptidyl-lysine acetylation	BP	13581	228
GO:0060419	0.347070017833557	0.875965007700223	2	80	heart growth	BP	13581	228
GO:0060325	0.347117999927884	0.933580498169715	1	29	face morphogenesis	BP	13581	228
GO:0006812	0.34733684184009	0.742726684730964	17	965	cation transport	BP	13581	228
GO:0002753	0.347462662223704	0.933369354364126	1	30	cytoplasmic pattern recognition receptor signaling pathway	BP	13581	228
GO:0043623	0.348159271863366	0.771059437097718	9	471	cellular protein complex assembly	BP	13581	228
GO:0071604	0.348314002043274	0.93323876409737	1	27	transforming growth factor beta production	BP	13581	228
GO:0034260	0.348491314153998	0.933011751515012	1	29	negative regulation of GTPase activity	BP	13581	228
GO:0051100	0.348532840163531	0.842453457246092	3	127	negative regulation of binding	BP	13581	228
GO:0008156	0.348600380333559	0.933040538563521	1	28	negative regulation of DNA replication	BP	13581	228
GO:0051241	0.348770883321216	0.741460081487078	17	968	negative regulation of multicellular organismal process	BP	13581	228
GO:0050878	0.348809995409288	0.793702596439206	6	308	regulation of body fluid levels	BP	13581	228
GO:0031112	0.34951305010746	0.932517300659497	1	30	positive regulation of microtubule polymerization or depolymerization	BP	13581	228
GO:1902253	0.349784752073928	0.932807800126097	1	25	regulation of intrinsic apoptotic signaling pathway by p53 class mediator	BP	13581	228
GO:0050685	0.350253483428441	0.932432932050811	1	27	positive regulation of mRNA processing	BP	13581	228
GO:0034622	0.350297313166041	0.748137689253811	14	750	cellular macromolecular complex assembly	BP	13581	228
GO:0071470	0.350352338267641	0.932101428603904	1	31	cellular response to osmotic stress	BP	13581	228
GO:1902235	0.35065734702591	0.932444906077623	1	25	regulation of endoplasmic reticulum stress-induced intrinsic apoptotic signaling pathway	BP	13581	228
GO:0035929	0.350850366610573	0.932364479043366	1	25	steroid hormone secretion	BP	13581	228
GO:1902107	0.351157195934246	0.840653146288484	3	126	positive regulation of leukocyte differentiation	BP	13581	228
GO:0009199	0.351426404220832	0.803537037307013	5	220	ribonucleoside triphosphate metabolic process	BP	13581	228
GO:0006937	0.351647941707955	0.840240279310917	3	132	regulation of muscle contraction	BP	13581	228
GO:0050821	0.352307612836338	0.83981838578451	3	129	protein stabilization	BP	13581	228
GO:0045921	0.353037934691283	0.872336107812895	2	80	positive regulation of exocytosis	BP	13581	228
GO:0016579	0.353327909076923	0.871998805779453	2	88	protein deubiquitination	BP	13581	228
GO:0002474	0.35342974391735	0.931499734001912	1	23	antigen processing and presentation of peptide antigen via MHC class I	BP	13581	228
GO:2001252	0.353941024394613	0.838548992159541	3	141	positive regulation of chromosome organization	BP	13581	228
GO:0003338	0.354553822145553	0.930543717296446	1	28	metanephros morphogenesis	BP	13581	228
GO:0042168	0.354562232318399	0.930910768524817	1	24	heme metabolic process	BP	13581	228
GO:0023061	0.355117399986828	0.771632843200803	8	424	signal release	BP	13581	228
GO:0055090	0.355676163603327	0.930335458581615	1	25	acylglycerol homeostasis	BP	13581	228
GO:0070328	0.355676163603327	0.930335458581615	1	25	triglyceride homeostasis	BP	13581	228
GO:0043330	0.355863603193536	0.92983808665614	1	30	response to exogenous dsRNA	BP	13581	228
GO:0016050	0.356312215226741	0.799563429415812	5	255	vesicle organization	BP	13581	228
GO:0042537	0.356794742641982	0.929965264016264	1	24	benzene-containing compound metabolic process	BP	13581	228
GO:0045088	0.356954669120101	0.814702534455298	4	192	regulation of innate immune response	BP	13581	228
GO:0019693	0.357230980781154	0.763491576127983	9	455	ribose phosphate metabolic process	BP	13581	228
GO:0006536	0.357343707837765	0.929355236665814	1	28	glutamate metabolic process	BP	13581	228
GO:0072606	0.35741052021336	0.929597654551678	1	25	interleukin-8 secretion	BP	13581	228
GO:1901890	0.357584281573389	0.92910163511358	1	30	positive regulation of cell junction assembly	BP	13581	228
GO:0044062	0.357891654989215	0.929392169670131	1	25	regulation of excretion	BP	13581	228
GO:0007369	0.35792070840391	0.835671055602583	3	151	gastrulation	BP	13581	228
GO:0061351	0.358678304565954	0.83518591635443	3	146	neural precursor cell proliferation	BP	13581	228
GO:0034220	0.359590097044327	0.736988951576584	15	875	ion transmembrane transport	BP	13581	228
GO:1905476	0.360056535090735	0.928188236010146	1	28	negative regulation of protein localization to membrane	BP	13581	228
GO:0051646	0.36016968678381	0.927735299155855	1	34	mitochondrion localization	BP	13581	228
GO:0034243	0.360221302769496	0.928037966702563	1	29	regulation of transcription elongation from RNA polymerase II promoter	BP	13581	228
GO:0006458	0.360371663976813	0.928136931287336	1	27	'de novo' protein folding	BP	13581	228
GO:2000785	0.360902706709085	0.927742610808535	1	29	regulation of autophagosome assembly	BP	13581	228
GO:1901021	0.361019677213897	0.927691838284027	1	29	positive regulation of calcium ion transmembrane transporter activity	BP	13581	228
GO:1903214	0.362186147040926	0.866798796683809	2	75	regulation of protein targeting to mitochondrion	BP	13581	228
GO:0007275	0.362244677066267	0.693027493034782	64	4006	multicellular organism development	BP	13581	228
GO:0044091	0.362356596540483	0.926965684851961	1	31	membrane biogenesis	BP	13581	228
GO:0006221	0.36242428701197	0.927547504506116	1	24	pyrimidine nucleotide biosynthetic process	BP	13581	228
GO:0006974	0.362432544342944	0.753490048153829	10	552	cellular response to DNA damage stimulus	BP	13581	228
GO:0042307	0.362639209938225	0.866247461576961	2	87	positive regulation of protein import into nucleus	BP	13581	228
GO:0050691	0.36305184123576	0.92688666325523	1	28	regulation of defense response to virus by host	BP	13581	228
GO:0031069	0.363545060750783	0.926757488914221	1	27	hair follicle morphogenesis	BP	13581	228
GO:0016054	0.364161747504953	0.809356774981861	4	183	organic acid catabolic process	BP	13581	228
GO:0046395	0.364161747504953	0.809356774981861	4	183	carboxylic acid catabolic process	BP	13581	228
GO:0007131	0.364167788958796	0.926317482011488	1	29	reciprocal meiotic recombination	BP	13581	228
GO:0035825	0.364167788958796	0.926317482011488	1	29	homologous recombination	BP	13581	228
GO:0090276	0.364190681715944	0.809260264659394	4	193	regulation of peptide hormone secretion	BP	13581	228
GO:0015991	0.364442636680079	0.926559276982641	1	25	ATP hydrolysis coupled proton transport	BP	13581	228
GO:0002062	0.364650031014655	0.864985596199136	2	87	chondrocyte differentiation	BP	13581	228
GO:2000241	0.364962078503314	0.830900689416748	3	132	regulation of reproductive process	BP	13581	228
GO:0044786	0.365968057304983	0.925448631386059	1	30	cell cycle DNA replication	BP	13581	228
GO:0086002	0.366290631884106	0.925046141317637	1	34	cardiac muscle cell action potential involved in contraction	BP	13581	228
GO:0097193	0.3664387704145	0.791707588586417	5	241	intrinsic apoptotic signaling pathway	BP	13581	228
GO:0046839	0.366634791972268	0.925015179535326	1	32	phospholipid dephosphorylation	BP	13581	228
GO:0055123	0.366939058112015	0.829371485329353	3	143	digestive system development	BP	13581	228
GO:0090090	0.367242254201438	0.863275682201092	2	91	negative regulation of canonical Wnt signaling pathway	BP	13581	228
GO:0050770	0.367378270789439	0.828868562986094	3	164	regulation of axonogenesis	BP	13581	228
GO:0033006	0.367570577089064	0.924897031459107	1	28	regulation of mast cell activation involved in immune response	BP	13581	228
GO:0043304	0.367570577089064	0.924897031459107	1	28	regulation of mast cell degranulation	BP	13581	228
GO:0035116	0.368115426198627	0.924423614187692	1	31	embryonic hindlimb morphogenesis	BP	13581	228
GO:1904591	0.368267651672848	0.862681729813983	2	88	positive regulation of protein import	BP	13581	228
GO:0048048	0.368436080357898	0.92421300635428	1	32	embryonic eye morphogenesis	BP	13581	228
GO:0007274	0.36919063249716	0.924015689272767	1	30	neuromuscular synaptic transmission	BP	13581	228
GO:0071824	0.369518345046819	0.827666479007936	3	131	protein-DNA complex subunit organization	BP	13581	228
GO:0048255	0.370432697044469	0.923537004000723	1	29	mRNA stabilization	BP	13581	228
GO:0051179	0.370561352737661	0.683219322632741	74	4578	localization	BP	13581	228
GO:0043547	0.37087068716569	0.775830308448954	6	355	positive regulation of GTPase activity	BP	13581	228
GO:2000177	0.371299133140435	0.860753080143087	2	88	regulation of neural precursor cell proliferation	BP	13581	228
GO:0015988	0.371950695789939	0.923126205658133	1	26	energy coupled proton transmembrane transport, against electrochemical gradient	BP	13581	228
GO:0006378	0.371980102247454	0.922620021747363	1	32	mRNA polyadenylation	BP	13581	228
GO:0019369	0.371989505747772	0.922920820523244	1	28	arachidonic acid metabolic process	BP	13581	228
GO:0071870	0.372060868204923	0.922518812902095	1	33	cellular response to catecholamine stimulus	BP	13581	228
GO:0045581	0.372189309125595	0.922746465010768	1	29	negative regulation of T cell differentiation	BP	13581	228
GO:0032205	0.372277119809244	0.922628148924024	1	30	negative regulation of telomere maintenance	BP	13581	228
GO:0002053	0.372795187686086	0.922185954997235	1	33	positive regulation of mesenchymal cell proliferation	BP	13581	228
GO:0009062	0.37288923203624	0.859908453399794	2	80	fatty acid catabolic process	BP	13581	228
GO:0030818	0.373118933128519	0.922247132808491	1	30	negative regulation of cAMP biosynthetic process	BP	13581	228
GO:0046621	0.373700340280687	0.922062598623559	1	29	negative regulation of organ growth	BP	13581	228
GO:1901797	0.37421419093167	0.922005949884628	1	27	negative regulation of signal transduction by p53 class mediator	BP	13581	228
GO:0035023	0.375684870408236	0.857716593157004	2	101	regulation of Rho protein signal transduction	BP	13581	228
GO:0010564	0.375802068821721	0.75425692204209	8	443	regulation of cell cycle process	BP	13581	228
GO:0060487	0.376108516167931	0.920885049510255	1	30	lung epithelial cell differentiation	BP	13581	228
GO:0002695	0.376364833498673	0.822714610628034	3	133	negative regulation of leukocyte activation	BP	13581	228
GO:0051261	0.376635378826231	0.857233036791106	2	93	protein depolymerization	BP	13581	228
GO:0048566	0.377498527922291	0.92032782902032	1	29	embryonic digestive tract development	BP	13581	228
GO:0007140	0.377749682278271	0.919855353773562	1	34	male meiotic nuclear division	BP	13581	228
GO:0003298	0.378372540918083	0.919925430015487	1	29	physiological muscle hypertrophy	BP	13581	228
GO:0003301	0.378372540918083	0.919925430015487	1	29	physiological cardiac muscle hypertrophy	BP	13581	228
GO:0061049	0.378372540918083	0.919925430015487	1	29	cell growth involved in cardiac muscle cell development	BP	13581	228
GO:0001913	0.378613394180404	0.919995162526163	1	27	T cell mediated cytotoxicity	BP	13581	228
GO:0043001	0.378783468860806	0.919578302284725	1	31	Golgi to plasma membrane protein transport	BP	13581	228
GO:0006997	0.379236993484174	0.855621953880354	2	89	nucleus organization	BP	13581	228
GO:0072528	0.379986871091892	0.919361147406805	1	27	pyrimidine-containing compound biosynthetic process	BP	13581	228
GO:0031623	0.38010071204463	0.855100510455012	2	87	receptor internalization	BP	13581	228
GO:0021884	0.380107569462598	0.91870186756536	1	35	forebrain neuron development	BP	13581	228
GO:0043900	0.380203863824974	0.768365667413211	6	303	regulation of multi-organism process	BP	13581	228
GO:0070207	0.380396365952666	0.918989031949891	1	29	protein homotrimerization	BP	13581	228
GO:0051289	0.380579509806285	0.854995585544415	2	78	protein homotetramerization	BP	13581	228
GO:0035264	0.381588139891	0.818737043307166	3	149	multicellular organism growth	BP	13581	228
GO:0006520	0.381912055409465	0.779361069825499	5	247	cellular amino acid metabolic process	BP	13581	228
GO:0001649	0.382349599997958	0.795304175384366	4	201	osteoblast differentiation	BP	13581	228
GO:0015804	0.382846130917463	0.917613190133288	1	32	neutral amino acid transport	BP	13581	228
GO:0071868	0.382909779329426	0.917450487013456	1	34	cellular response to monoamine stimulus	BP	13581	228
GO:0009953	0.383872798449585	0.852700805009607	2	84	dorsal/ventral pattern formation	BP	13581	228
GO:0031641	0.384066279225606	0.916844645670059	1	35	regulation of myelination	BP	13581	228
GO:0030815	0.384307488968938	0.916998981277864	1	31	negative regulation of cAMP metabolic process	BP	13581	228
GO:0015931	0.384566246266306	0.81663973804167	3	141	nucleobase-containing compound transport	BP	13581	228
GO:0019882	0.38494014691348	0.852284492760594	2	73	antigen processing and presentation	BP	13581	228
GO:1900180	0.384942306832832	0.793255383766872	4	206	regulation of protein localization to nucleus	BP	13581	228
GO:1903747	0.385300607513721	0.851882558200748	2	79	regulation of establishment of protein localization to mitochondrion	BP	13581	228
GO:0060479	0.386024529760125	0.916187366878144	1	31	lung cell differentiation	BP	13581	228
GO:0000002	0.386168022223572	0.916282935599152	1	29	mitochondrial genome maintenance	BP	13581	228
GO:0043122	0.386717974251381	0.791932872538502	4	197	regulation of I-kappaB kinase/NF-kappaB signaling	BP	13581	228
GO:0046636	0.387154866809389	0.915729966715352	1	30	negative regulation of alpha-beta T cell activation	BP	13581	228
GO:0047496	0.387331844988738	0.915491731078113	1	32	vesicle transport along microtubule	BP	13581	228
GO:0044380	0.388515193634621	0.914612877295235	1	37	protein localization to cytoskeleton	BP	13581	228
GO:0042398	0.388640630757938	0.915021784058097	1	30	cellular modified amino acid biosynthetic process	BP	13581	228
GO:0042092	0.388945611452019	0.914961722333222	1	29	type 2 immune response	BP	13581	228
GO:0030857	0.389396098994422	0.914304653835943	1	35	negative regulation of epithelial cell differentiation	BP	13581	228
GO:0007409	0.390014819816095	0.760022321677585	6	371	axonogenesis	BP	13581	228
GO:0043631	0.390079372526275	0.914038676227646	1	34	RNA polyadenylation	BP	13581	228
GO:0060323	0.390582310276768	0.913863191560659	1	33	head morphogenesis	BP	13581	228
GO:0010508	0.390681447318606	0.848035898589695	2	92	positive regulation of autophagy	BP	13581	228
GO:0006357	0.391113253991069	0.690456628759261	24	1460	regulation of transcription from RNA polymerase II promoter	BP	13581	228
GO:0055026	0.391339910568312	0.913726121908491	1	30	negative regulation of cardiac muscle tissue development	BP	13581	228
GO:0046888	0.391477372544529	0.847719955353138	2	82	negative regulation of hormone secretion	BP	13581	228
GO:0060828	0.391878976104668	0.811070188502978	3	157	regulation of canonical Wnt signaling pathway	BP	13581	228
GO:1905114	0.392826244704813	0.747772040861908	7	414	cell surface receptor signaling pathway involved in cell-cell signaling	BP	13581	228
GO:1902229	0.392851123614528	0.91299561408233	1	30	regulation of intrinsic apoptotic signaling pathway in response to DNA damage	BP	13581	228
GO:0043436	0.392869925354921	0.710422477115593	14	777	oxoacid metabolic process	BP	13581	228
GO:0032091	0.392894784687412	0.846773940351475	2	82	negative regulation of protein binding	BP	13581	228
GO:0055074	0.393056853957279	0.747668221033198	7	379	calcium ion homeostasis	BP	13581	228
GO:0046883	0.393192840514291	0.770194801432106	5	253	regulation of hormone secretion	BP	13581	228
GO:0071158	0.393487196605313	0.912605010705009	1	31	positive regulation of cell cycle arrest	BP	13581	228
GO:0048675	0.394186155681775	0.845473453636725	2	105	axon extension	BP	13581	228
GO:0044088	0.394370337818183	0.912097917601722	1	32	regulation of vacuole organization	BP	13581	228
GO:0035774	0.394706746130922	0.912093575879259	1	30	positive regulation of insulin secretion involved in cellular response to glucose stimulus	BP	13581	228
GO:1900449	0.395006165566304	0.911714655188665	1	33	regulation of glutamate receptor signaling pathway	BP	13581	228
GO:0019722	0.395372300356721	0.808531747687802	3	150	calcium-mediated signaling	BP	13581	228
GO:0030803	0.395405037624386	0.911592260040505	1	32	negative regulation of cyclic nucleotide biosynthetic process	BP	13581	228
GO:0021587	0.395605615837425	0.9111141548667	1	38	cerebellum morphogenesis	BP	13581	228
GO:0046596	0.395670235834171	0.911711689191579	1	29	regulation of viral entry into host cell	BP	13581	228
GO:0003073	0.395734306780101	0.844799359941823	2	85	regulation of systemic arterial blood pressure	BP	13581	228
GO:0007498	0.396036846042365	0.844468198198072	2	91	mesoderm development	BP	13581	228
GO:0002823	0.396556348636726	0.911105625413728	1	31	negative regulation of adaptive immune response based on somatic recombination of immune receptors built from immunoglobulin superfamily domains	BP	13581	228
GO:0032228	0.39679585875299	0.910767392537681	1	34	regulation of synaptic transmission, GABAergic	BP	13581	228
GO:0009896	0.39696215760936	0.754340720489145	6	330	positive regulation of catabolic process	BP	13581	228
GO:0006778	0.397499212808556	0.910725607946369	1	30	porphyrin-containing compound metabolic process	BP	13581	228
GO:0043370	0.397951763251516	0.910418857299178	1	31	regulation of CD4-positive, alpha-beta T cell differentiation	BP	13581	228
GO:0052547	0.398314610946809	0.753311712857175	6	302	regulation of peptidase activity	BP	13581	228
GO:0010972	0.398316041616012	0.910160317551999	1	32	negative regulation of G2/M transition of mitotic cell cycle	BP	13581	228
GO:1901020	0.398688479816341	0.910229167096747	1	29	negative regulation of calcium ion transmembrane transporter activity	BP	13581	228
GO:0015850	0.399001642015492	0.782258883285141	4	197	organic hydroxy compound transport	BP	13581	228
GO:1904375	0.399129757857048	0.842461885163396	2	87	regulation of protein localization to cell periphery	BP	13581	228
GO:0042558	0.399269871910402	0.909851628509101	1	30	pteridine-containing compound metabolic process	BP	13581	228
GO:1902475	0.399328762485601	0.909584608266256	1	33	L-alpha-amino acid transmembrane transport	BP	13581	228
GO:0061387	0.399375820221752	0.842030346346777	2	101	regulation of extent of cell growth	BP	13581	228
GO:0002377	0.399649436186292	0.842201778557402	2	83	immunoglobulin production	BP	13581	228
GO:0030325	0.399846187438524	0.909402087861178	1	32	adrenal gland development	BP	13581	228
GO:0045686	0.399873028485604	0.909468091095415	1	31	negative regulation of glial cell differentiation	BP	13581	228
GO:0014902	0.400580957848828	0.841412822916977	2	90	myotube differentiation	BP	13581	228
GO:0042992	0.401250323868699	0.908627921150824	1	33	negative regulation of transcription factor import into nucleus	BP	13581	228
GO:0051258	0.402178999051268	0.779630656436773	4	211	protein polymerization	BP	13581	228
GO:0048710	0.402486610934055	0.908084669734376	1	32	regulation of astrocyte differentiation	BP	13581	228
GO:0030518	0.402776334727306	0.839799636519247	2	96	intracellular steroid hormone receptor signaling pathway	BP	13581	228
GO:0006323	0.404695251599898	0.838667587313453	2	87	DNA packaging	BP	13581	228
GO:0010817	0.405676958859846	0.72858050302493	8	441	regulation of hormone levels	BP	13581	228
GO:0030199	0.406416770493597	0.905647346937385	1	39	collagen fibril organization	BP	13581	228
GO:0002274	0.406676190967569	0.80008246353683	3	142	myeloid leukocyte activation	BP	13581	228
GO:0086009	0.407011704316438	0.905517553523616	1	36	membrane repolarization	BP	13581	228
GO:0042073	0.407414722557171	0.905595132418463	1	32	intraciliary transport	BP	13581	228
GO:0035137	0.40810228941049	0.904899045650815	1	37	hindlimb morphogenesis	BP	13581	228
GO:0051961	0.40815245316934	0.757716131986646	5	287	negative regulation of nervous system development	BP	13581	228
GO:0043489	0.408170152648309	0.905132402771382	1	33	RNA stabilization	BP	13581	228
GO:0021772	0.408472129453807	0.904771062619583	1	36	olfactory bulb development	BP	13581	228
GO:0046627	0.409014550064373	0.904627166723673	1	34	negative regulation of insulin receptor signaling pathway	BP	13581	228
GO:0051216	0.409446531045745	0.797834034532154	3	154	cartilage development	BP	13581	228
GO:0007271	0.409567058259544	0.904343684695954	1	34	synaptic transmission, cholinergic	BP	13581	228
GO:1904951	0.409569073826825	0.725176287719532	8	442	positive regulation of establishment of protein localization	BP	13581	228
GO:1902017	0.409756104938977	0.904111832031906	1	36	regulation of cilium assembly	BP	13581	228
GO:0002714	0.410929728509949	0.903878558001518	1	31	positive regulation of B cell mediated immunity	BP	13581	228
GO:0002891	0.410929728509949	0.903878558001518	1	31	positive regulation of immunoglobulin mediated immune response	BP	13581	228
GO:0006473	0.411448629048195	0.796297626777112	3	154	protein acetylation	BP	13581	228
GO:0043266	0.411926787224145	0.833625913691403	2	89	regulation of potassium ion transport	BP	13581	228
GO:0000096	0.413047520317389	0.9027002748608	1	32	sulfur amino acid metabolic process	BP	13581	228
GO:0046890	0.413138142987553	0.795118364249129	3	143	regulation of lipid biosynthetic process	BP	13581	228
GO:0050856	0.413168009699585	0.902637773402363	1	32	regulation of T cell receptor signaling pathway	BP	13581	228
GO:0000413	0.413217760794376	0.902883361728284	1	29	protein peptidyl-prolyl isomerization	BP	13581	228
GO:0051049	0.413724536787673	0.665425946628071	27	1647	regulation of transport	BP	13581	228
GO:0034694	0.414361437948542	0.901791538383078	1	35	response to prostaglandin	BP	13581	228
GO:0065009	0.414494604965734	0.653274673183823	40	2408	regulation of molecular function	BP	13581	228
GO:0034976	0.415109832565638	0.769283656431494	4	201	response to endoplasmic reticulum stress	BP	13581	228
GO:0015833	0.416403733771887	0.665511302638709	25	1491	peptide transport	BP	13581	228
GO:0010765	0.416609629242068	0.900613965202997	1	35	positive regulation of sodium ion transport	BP	13581	228
GO:0045944	0.416768760191755	0.685479464137525	15	906	positive regulation of transcription from RNA polymerase II promoter	BP	13581	228
GO:0030800	0.416813186665291	0.90057857654688	1	34	negative regulation of cyclic nucleotide metabolic process	BP	13581	228
GO:0010677	0.41829466116768	0.8998744749695	1	33	negative regulation of cellular carbohydrate metabolic process	BP	13581	228
GO:0021988	0.418675776846009	0.899330324492743	1	38	olfactory lobe development	BP	13581	228
GO:0021510	0.420218168951475	0.827564497729755	2	101	spinal cord development	BP	13581	228
GO:0006040	0.420282594193376	0.898903942681744	1	32	amino sugar metabolic process	BP	13581	228
GO:0008285	0.420897540493826	0.702158741644131	10	567	negative regulation of cell proliferation	BP	13581	228
GO:0065003	0.420974469946374	0.664180219916089	23	1349	macromolecular complex assembly	BP	13581	228
GO:0007565	0.421167804426248	0.764301758614224	4	206	female pregnancy	BP	13581	228
GO:0060043	0.421325438806767	0.8981161404702	1	35	regulation of cardiac muscle cell proliferation	BP	13581	228
GO:0045637	0.421388095575192	0.788648853620272	3	149	regulation of myeloid cell differentiation	BP	13581	228
GO:0046605	0.422142645166481	0.897482412726747	1	38	regulation of centrosome cycle	BP	13581	228
GO:0032388	0.422808387754687	0.745476607950054	5	274	positive regulation of intracellular transport	BP	13581	228
GO:0061912	0.422867668643484	0.897034263621982	1	39	selective autophagy	BP	13581	228
GO:0007019	0.42315964810475	0.896936445789726	1	38	microtubule depolymerization	BP	13581	228
GO:0003012	0.423610621544638	0.731616769305175	6	336	muscle system process	BP	13581	228
GO:0071229	0.423787335027089	0.762081350950401	4	216	cellular response to acid chemical	BP	13581	228
GO:0008630	0.423905275916892	0.825180097782211	2	89	intrinsic apoptotic signaling pathway in response to DNA damage	BP	13581	228
GO:0008015	0.423993802113558	0.720883603625939	7	398	blood circulation	BP	13581	228
GO:0050880	0.424377771457365	0.786285552117241	3	151	regulation of blood vessel size	BP	13581	228
GO:0032648	0.424437897751333	0.896131641465762	1	40	regulation of interferon-beta production	BP	13581	228
GO:0051607	0.424470493034145	0.786246329999263	3	148	defense response to virus	BP	13581	228
GO:0070670	0.424570785272028	0.896612044336711	1	32	response to interleukin-4	BP	13581	228
GO:0045620	0.42461723489904	0.896424457672736	1	34	negative regulation of lymphocyte differentiation	BP	13581	228
GO:1901385	0.424680993911309	0.896468931773096	1	33	regulation of voltage-gated calcium channel activity	BP	13581	228
GO:0019228	0.425099987782555	0.895619198155547	1	43	neuronal action potential	BP	13581	228
GO:1902373	0.426774324574634	0.895112051846697	1	36	negative regulation of mRNA catabolic process	BP	13581	228
GO:0022600	0.426969796761371	0.822985646252594	2	89	digestive system process	BP	13581	228
GO:0035150	0.427030897465521	0.784187335579635	3	152	regulation of tube size	BP	13581	228
GO:0030902	0.427065277786059	0.78402988016096	3	165	hindbrain development	BP	13581	228
GO:0002832	0.427541290350906	0.894841218240705	1	34	negative regulation of response to biotic stimulus	BP	13581	228
GO:0043300	0.428216133355156	0.894398216847884	1	35	regulation of leukocyte degranulation	BP	13581	228
GO:0032350	0.428357300460017	0.894249849485572	1	36	regulation of hormone metabolic process	BP	13581	228
GO:0032481	0.428566471680814	0.89383101234229	1	41	positive regulation of type I interferon production	BP	13581	228
GO:0002820	0.428611668368024	0.894257986006447	1	34	negative regulation of adaptive immune response	BP	13581	228
GO:0099601	0.428636212408426	0.894097486796455	1	36	regulation of neurotransmitter receptor activity	BP	13581	228
GO:0009141	0.428728806225652	0.740625834343167	5	241	nucleoside triphosphate metabolic process	BP	13581	228
GO:0001706	0.428831602061022	0.893740581910288	1	40	endoderm formation	BP	13581	228
GO:0030282	0.428840390333262	0.821529952588857	2	94	bone mineralization	BP	13581	228
GO:0042306	0.429069847738232	0.782524101150162	3	157	regulation of protein import into nucleus	BP	13581	228
GO:2001242	0.429932779454249	0.782050172830239	3	139	regulation of intrinsic apoptotic signaling pathway	BP	13581	228
GO:0030809	0.430214617390248	0.893232713398767	1	36	negative regulation of nucleotide biosynthetic process	BP	13581	228
GO:1900372	0.430214617390248	0.893232713398767	1	36	negative regulation of purine nucleotide biosynthetic process	BP	13581	228
GO:0030501	0.430483477290215	0.89308498182513	1	36	positive regulation of bone mineralization	BP	13581	228
GO:0031345	0.430509303321849	0.781278146084703	3	168	negative regulation of cell projection organization	BP	13581	228
GO:0003013	0.430649244451374	0.715011072051169	7	401	circulatory system process	BP	13581	228
GO:0018958	0.430649677998617	0.82028681150998	2	91	phenol-containing compound metabolic process	BP	13581	228
GO:0030514	0.430773490654765	0.892673193030278	1	40	negative regulation of BMP signaling pathway	BP	13581	228
GO:0050891	0.431457562343722	0.892415470011073	1	38	multicellular organismal water homeostasis	BP	13581	228
GO:2000146	0.431576559148331	0.755670512979245	4	211	negative regulation of cell motility	BP	13581	228
GO:0018107	0.432159490077005	0.81897320018652	2	102	peptidyl-threonine phosphorylation	BP	13581	228
GO:0007129	0.432368718060915	0.892118226371241	1	35	synapsis	BP	13581	228
GO:0032368	0.432533338265054	0.818876854394326	2	93	regulation of lipid transport	BP	13581	228
GO:0071869	0.432821105942129	0.891599345461677	1	39	response to catecholamine	BP	13581	228
GO:1904589	0.433211474051338	0.779226023240089	3	158	regulation of protein import	BP	13581	228
GO:0002697	0.433812770362643	0.736152115320224	5	263	regulation of immune effector process	BP	13581	228
GO:0030520	0.43427658828449	0.890790233928222	1	39	intracellular estrogen receptor signaling pathway	BP	13581	228
GO:0032608	0.434302071266338	0.890660678308084	1	41	interferon-beta production	BP	13581	228
GO:0031331	0.43449311542629	0.735474904973095	5	282	positive regulation of cellular catabolic process	BP	13581	228
GO:0006399	0.434712937200507	0.778224580963677	3	141	tRNA metabolic process	BP	13581	228
GO:0046470	0.434769308392432	0.891034554952157	1	32	phosphatidylcholine metabolic process	BP	13581	228
GO:1903008	0.434778774181529	0.817262886764795	2	92	organelle disassembly	BP	13581	228
GO:0042269	0.43553243507917	0.890609966430975	1	32	regulation of natural killer cell mediated cytotoxicity	BP	13581	228
GO:1901224	0.436915006375356	0.889443484723894	1	37	positive regulation of NIK/NF-kappaB signaling	BP	13581	228
GO:0045124	0.437282037125858	0.889237384565736	1	37	regulation of bone resorption	BP	13581	228
GO:0016574	0.437595750793475	0.888931255982693	1	39	histone ubiquitination	BP	13581	228
GO:0002711	0.438360353934906	0.888854726861041	1	34	positive regulation of T cell mediated immunity	BP	13581	228
GO:0021575	0.438523487241507	0.888236108575217	1	42	hindbrain morphogenesis	BP	13581	228
GO:0006220	0.438700605693318	0.889032870952917	1	30	pyrimidine nucleotide metabolic process	BP	13581	228
GO:0007093	0.438859945455029	0.814248895561067	2	93	mitotic cell cycle checkpoint	BP	13581	228
GO:0002762	0.439496623674875	0.888059724584283	1	36	negative regulation of myeloid leukocyte differentiation	BP	13581	228
GO:0007596	0.439802947978281	0.773979670291885	3	155	blood coagulation	BP	13581	228
GO:0048701	0.439845292063931	0.887660362459335	1	39	embryonic cranial skeleton morphogenesis	BP	13581	228
GO:0016064	0.440243998870514	0.813320157609876	2	89	immunoglobulin mediated immune response	BP	13581	228
GO:0099518	0.440395933712411	0.887347916824126	1	39	vesicle cytoskeletal trafficking	BP	13581	228
GO:0002090	0.440553856375337	0.887258209535851	1	39	regulation of receptor internalization	BP	13581	228
GO:0009150	0.44094126447592	0.697310773183276	8	431	purine ribonucleotide metabolic process	BP	13581	228
GO:1902743	0.441160497560161	0.886913200380659	1	39	regulation of lamellipodium organization	BP	13581	228
GO:0042311	0.441280701158345	0.887048148523774	1	36	vasodilation	BP	13581	228
GO:0098840	0.44129090186173	0.887042348567715	1	36	protein transport along microtubule	BP	13581	228
GO:0099118	0.44129090186173	0.887042348567715	1	36	microtubule-based protein transport	BP	13581	228
GO:0045823	0.441613623095091	0.886934457386987	1	35	positive regulation of heart contraction	BP	13581	228
GO:0042886	0.441863934875552	0.641437033277374	25	1509	amide transport	BP	13581	228
GO:0006998	0.441941393081518	0.886600422920292	1	37	nuclear envelope organization	BP	13581	228
GO:0060976	0.443608194720071	0.885095386855706	1	47	coronary vasculature development	BP	13581	228
GO:0030001	0.443748502366657	0.671409561478514	12	735	metal ion transport	BP	13581	228
GO:0051716	0.443786615287979	0.612238322294266	80	5014	cellular response to stimulus	BP	13581	228
GO:0010464	0.443910753138816	0.885220556200996	1	41	regulation of mesenchymal cell proliferation	BP	13581	228
GO:0086001	0.444124865286147	0.884888807527605	1	45	cardiac muscle cell action potential	BP	13581	228
GO:0001736	0.444268761051382	0.884905435321281	1	43	establishment of planar polarity	BP	13581	228
GO:0051053	0.444817904848835	0.809750965576938	2	97	negative regulation of DNA metabolic process	BP	13581	228
GO:0051489	0.444882956666803	0.884661039146377	1	41	regulation of filopodium assembly	BP	13581	228
GO:0002715	0.44517079849362	0.885067664420038	1	33	regulation of natural killer cell mediated immunity	BP	13581	228
GO:0098801	0.445219862217943	0.884953064178193	1	34	regulation of renal system process	BP	13581	228
GO:0070838	0.445465600714512	0.701797453149067	7	406	divalent metal ion transport	BP	13581	228
GO:0042771	0.445578634694035	0.884515272560791	1	37	intrinsic apoptotic signaling pathway in response to DNA damage by p53 class mediator	BP	13581	228
GO:0090407	0.445848897510235	0.692847673919921	8	440	organophosphate biosynthetic process	BP	13581	228
GO:0007249	0.446112545892176	0.74342930035101	4	215	I-kappaB kinase/NF-kappaB signaling	BP	13581	228
GO:0046638	0.446761251348414	0.883905449703231	1	36	positive regulation of alpha-beta T cell differentiation	BP	13581	228
GO:0008631	0.446870770079642	0.883919557932427	1	35	intrinsic apoptotic signaling pathway in response to oxidative stress	BP	13581	228
GO:0009163	0.447845101767635	0.883618085788796	1	32	nucleoside biosynthetic process	BP	13581	228
GO:0042455	0.447845101767635	0.883618085788796	1	32	ribonucleoside biosynthetic process	BP	13581	228
GO:0009895	0.447886403359501	0.741922151069242	4	215	negative regulation of catabolic process	BP	13581	228
GO:0007599	0.448659742721218	0.766778082887064	3	157	hemostasis	BP	13581	228
GO:0046189	0.448927970361347	0.882574354241275	1	37	phenol-containing compound biosynthetic process	BP	13581	228
GO:0010557	0.449208500296024	0.639107657303517	22	1360	positive regulation of macromolecule biosynthetic process	BP	13581	228
GO:0098869	0.449776005071435	0.806495655975911	2	79	cellular oxidant detoxification	BP	13581	228
GO:0072511	0.449843762279461	0.697853094129625	7	408	divalent inorganic cation transport	BP	13581	228
GO:0007164	0.450037843197787	0.881501935277811	1	44	establishment of tissue polarity	BP	13581	228
GO:1901998	0.450248846105924	0.881803398874655	1	37	toxin transport	BP	13581	228
GO:0019724	0.450516926515137	0.805611600950382	2	91	B cell mediated immunity	BP	13581	228
GO:0032870	0.451085940646387	0.674572054374305	10	599	cellular response to hormone stimulus	BP	13581	228
GO:0071822	0.451161205025613	0.64098853245833	20	1212	protein complex subunit organization	BP	13581	228
GO:0072009	0.451374285519939	0.804732975034542	2	102	nephron epithelium development	BP	13581	228
GO:0072329	0.451634598318258	0.804722114885284	2	93	monocarboxylic acid catabolic process	BP	13581	228
GO:0090316	0.451812407331015	0.738545792178218	4	219	positive regulation of intracellular protein transport	BP	13581	228
GO:0002833	0.451824625487791	0.880808702287628	1	38	positive regulation of response to biotic stimulus	BP	13581	228
GO:0071867	0.452172174182836	0.880412204007196	1	41	response to monoamine	BP	13581	228
GO:0045912	0.452296265031199	0.88060218919018	1	37	negative regulation of carbohydrate metabolic process	BP	13581	228
GO:0050866	0.452305712708006	0.763872368641195	3	150	negative regulation of cell activation	BP	13581	228
GO:0032784	0.452485338421083	0.880352414884102	1	39	regulation of DNA-templated transcription, elongation	BP	13581	228
GO:0072210	0.453371469041611	0.879829359611745	1	39	metanephric nephron development	BP	13581	228
GO:0034113	0.453374795740461	0.87989505055024	1	38	heterotypic cell-cell adhesion	BP	13581	228
GO:0050817	0.453445767630684	0.762844851706705	3	158	coagulation	BP	13581	228
GO:0098662	0.453740719019605	0.672104099991495	10	607	inorganic cation transmembrane transport	BP	13581	228
GO:2000736	0.454607068928803	0.878913142430056	1	42	regulation of stem cell differentiation	BP	13581	228
GO:0002761	0.45502383297843	0.802086863331365	2	96	regulation of myeloid leukocyte differentiation	BP	13581	228
GO:0042088	0.455176970564693	0.878975195269242	1	36	T-helper 1 type immune response	BP	13581	228
GO:0044772	0.455570552227478	0.717141983769055	5	281	mitotic cell cycle phase transition	BP	13581	228
GO:0045786	0.456203881063719	0.702891333879131	6	342	negative regulation of cell cycle	BP	13581	228
GO:1903708	0.457191685887802	0.759809997195809	3	153	positive regulation of hemopoiesis	BP	13581	228
GO:0015914	0.457825945992843	0.877050729855115	1	41	phospholipid transport	BP	13581	228
GO:0032886	0.457872301755969	0.759050714412792	3	172	regulation of microtubule-based process	BP	13581	228
GO:0070169	0.457979282794089	0.877086586965081	1	39	positive regulation of biomineral tissue development	BP	13581	228
GO:2000278	0.458110210695179	0.799776198233815	2	94	regulation of DNA biosynthetic process	BP	13581	228
GO:0002221	0.458367585927539	0.799412548663197	2	102	pattern recognition receptor signaling pathway	BP	13581	228
GO:0009615	0.458815931816818	0.732569857722868	4	213	response to virus	BP	13581	228
GO:0042304	0.458939333802516	0.87672968035175	1	36	regulation of fatty acid biosynthetic process	BP	13581	228
GO:0006366	0.459166122189655	0.626334637030691	24	1506	transcription from RNA polymerase II promoter	BP	13581	228
GO:1903170	0.459571221872389	0.876350018767074	1	36	negative regulation of calcium ion transmembrane transport	BP	13581	228
GO:0050850	0.460212071166665	0.875743634918211	1	39	positive regulation of calcium-mediated signaling	BP	13581	228
GO:0051321	0.460309231490863	0.757074520352078	3	167	meiotic cell cycle	BP	13581	228
GO:0033013	0.46042713413774	0.875756994231547	1	37	tetrapyrrole metabolic process	BP	13581	228
GO:0055078	0.460477507744689	0.87565309438286	1	38	sodium ion homeostasis	BP	13581	228
GO:0021532	0.461999511445113	0.874732133050587	1	38	neural tube patterning	BP	13581	228
GO:0044839	0.462693717374899	0.796123716770087	2	100	cell cycle G2/M phase transition	BP	13581	228
GO:0006461	0.462734493758528	0.634339050702662	18	1084	protein complex assembly	BP	13581	228
GO:0043933	0.462735545578853	0.621449757806622	25	1518	macromolecular complex subunit organization	BP	13581	228
GO:1901799	0.462896421365401	0.874261676614503	1	37	negative regulation of proteasomal protein catabolic process	BP	13581	228
GO:0030521	0.462970173317925	0.873881008743429	1	42	androgen receptor signaling pathway	BP	13581	228
GO:0045862	0.463016901376089	0.710556263374087	5	280	positive regulation of proteolysis	BP	13581	228
GO:1902904	0.463552428579515	0.795292575269503	2	109	negative regulation of supramolecular fiber organization	BP	13581	228
GO:0017157	0.464131958287062	0.75394624876852	3	161	regulation of exocytosis	BP	13581	228
GO:0032501	0.464273754203765	0.592147951229033	81	5160	multicellular organismal process	BP	13581	228
GO:0034198	0.464369545918642	0.873026474137587	1	42	cellular response to amino acid starvation	BP	13581	228
GO:0046824	0.464634613462547	0.794506383277977	2	106	positive regulation of nucleocytoplasmic transport	BP	13581	228
GO:0070271	0.464738158822992	0.63242411957901	18	1085	protein complex biogenesis	BP	13581	228
GO:0070887	0.465069973773312	0.606024921395306	38	2353	cellular response to chemical stimulus	BP	13581	228
GO:0071804	0.465083982728221	0.753012111113806	3	175	cellular potassium ion transport	BP	13581	228
GO:0071805	0.465083982728221	0.753012111113806	3	175	potassium ion transmembrane transport	BP	13581	228
GO:0031647	0.465664614746736	0.726637164985537	4	212	regulation of protein stability	BP	13581	228
GO:0003254	0.46614197121377	0.872000323250336	1	41	regulation of membrane depolarization	BP	13581	228
GO:0002698	0.466461672842226	0.793355714434801	2	93	negative regulation of immune effector process	BP	13581	228
GO:0006939	0.466792613195495	0.792944177761539	2	100	smooth muscle contraction	BP	13581	228
GO:0006284	0.466799564631852	0.871799711068147	1	38	base-excision repair	BP	13581	228
GO:0018210	0.467046722681543	0.792577404141879	2	109	peptidyl-threonine modification	BP	13581	228
GO:0006368	0.467140332163796	0.871385436227782	1	41	transcription elongation from RNA polymerase II promoter	BP	13581	228
GO:0042692	0.467300476222025	0.6928530342574	6	350	muscle cell differentiation	BP	13581	228
GO:0060322	0.467343181802409	0.649287511572769	12	773	head development	BP	13581	228
GO:0010498	0.467368965134529	0.692816042578048	6	343	proteasomal protein catabolic process	BP	13581	228
GO:1901659	0.467699541909315	0.871575033813018	1	34	glycosyl compound biosynthetic process	BP	13581	228
GO:2000648	0.467960843426064	0.870878701496228	1	41	positive regulation of stem cell proliferation	BP	13581	228
GO:0045923	0.468644801506375	0.870661088246615	1	38	positive regulation of fatty acid metabolic process	BP	13581	228
GO:0044344	0.469101523325262	0.79116258435761	2	99	cellular response to fibroblast growth factor stimulus	BP	13581	228
GO:0016049	0.469250787358994	0.680135637656273	7	425	cell growth	BP	13581	228
GO:0045773	0.469571240233411	0.869546904580106	1	47	positive regulation of axon extension	BP	13581	228
GO:0072507	0.469679588590299	0.679779199049083	7	411	divalent inorganic cation homeostasis	BP	13581	228
GO:0007601	0.469781713202926	0.790588850713773	2	101	visual perception	BP	13581	228
GO:0051452	0.470224377006071	0.869924160009638	1	35	intracellular pH reduction	BP	13581	228
GO:0043624	0.470349338941785	0.789993942822636	2	109	cellular protein complex disassembly	BP	13581	228
GO:1990748	0.470446243297088	0.790542679739331	2	82	cellular detoxification	BP	13581	228
GO:0051604	0.470502982104517	0.722370833076643	4	217	protein maturation	BP	13581	228
GO:0016043	0.470530339269317	0.587823732935247	70	4475	cellular component organization	BP	13581	228
GO:0002705	0.470598229278133	0.790101036332869	2	94	positive regulation of leukocyte mediated immunity	BP	13581	228
GO:0045687	0.470765735254432	0.869202683516104	1	40	positive regulation of glial cell differentiation	BP	13581	228
GO:1903573	0.471351135632883	0.869056539550467	1	37	negative regulation of response to endoplasmic reticulum stress	BP	13581	228
GO:0051271	0.47204952144719	0.720957387673304	4	225	negative regulation of cellular component movement	BP	13581	228
GO:0002758	0.472598831887758	0.788316205177291	2	104	innate immune response-activating signal transduction	BP	13581	228
GO:2000273	0.472699488028032	0.867804488035229	1	43	positive regulation of receptor activity	BP	13581	228
GO:0070741	0.473012337175922	0.867867364574455	1	39	response to interleukin-6	BP	13581	228
GO:0008217	0.473265060784285	0.746270941845427	3	159	regulation of blood pressure	BP	13581	228
GO:0002699	0.473339129889439	0.746253698707148	3	155	positive regulation of immune effector process	BP	13581	228
GO:0030042	0.473628880843621	0.867004766427116	1	47	actin filament depolymerization	BP	13581	228
GO:0006163	0.474023645804584	0.66694805957148	8	443	purine nucleotide metabolic process	BP	13581	228
GO:0032655	0.474113318767541	0.867105621332769	1	40	regulation of interleukin-12 production	BP	13581	228
GO:0002886	0.474171330019654	0.867139148065875	1	39	regulation of myeloid leukocyte mediated immunity	BP	13581	228
GO:1903202	0.474193269839458	0.867125338530034	1	39	negative regulation of oxidative stress-induced cell death	BP	13581	228
GO:0048562	0.474320916450748	0.718893378929798	4	235	embryonic organ morphogenesis	BP	13581	228
GO:1902369	0.474393759095151	0.866798823623542	1	42	negative regulation of RNA catabolic process	BP	13581	228
GO:0042093	0.476038064851564	0.865823226496062	1	41	T-helper cell differentiation	BP	13581	228
GO:0007224	0.476313255465017	0.785303860540861	2	108	smoothened signaling pathway	BP	13581	228
GO:2001258	0.477848799750506	0.864965569721801	1	37	negative regulation of cation channel activity	BP	13581	228
GO:0048638	0.477932782041162	0.697049147395539	5	308	regulation of developmental growth	BP	13581	228
GO:0071675	0.478058043563401	0.864678581702173	1	39	regulation of mononuclear cell migration	BP	13581	228
GO:0010226	0.478091624492904	0.864518352453988	1	41	response to lithium ion	BP	13581	228
GO:0007218	0.479130871242131	0.783533689608653	2	87	neuropeptide signaling pathway	BP	13581	228
GO:1901991	0.480367590756012	0.782167378030202	2	103	negative regulation of mitotic cell cycle phase transition	BP	13581	228
GO:0008150	0.480481248897653	0.613995218486063	189	11749	biological_process	BP	13581	228
GO:0051186	0.480557381506578	0.680832065086754	6	325	cofactor metabolic process	BP	13581	228
GO:0060562	0.480801695139973	0.694407499353705	5	318	epithelial tube morphogenesis	BP	13581	228
GO:0060324	0.481306655020209	0.862215793406421	1	45	face development	BP	13581	228
GO:0046148	0.481490670764551	0.862409545644089	1	40	pigment biosynthetic process	BP	13581	228
GO:0071384	0.481577769329671	0.781238988839761	2	101	cellular response to corticosteroid stimulus	BP	13581	228
GO:0051494	0.481864498378044	0.78076876483739	2	114	negative regulation of cytoskeleton organization	BP	13581	228
GO:0010718	0.48209442358895	0.861823990547461	1	43	positive regulation of epithelial to mesenchymal transition	BP	13581	228
GO:0022411	0.482235733616883	0.693187405526673	5	298	cellular component disassembly	BP	13581	228
GO:0030104	0.48227585622107	0.861706845824655	1	43	water homeostasis	BP	13581	228
GO:1900408	0.48300739779408	0.861431246340759	1	40	negative regulation of cellular response to oxidative stress	BP	13581	228
GO:0006305	0.483339361455354	0.860847182811181	1	46	DNA alkylation	BP	13581	228
GO:0006306	0.483339361455354	0.860847182811181	1	46	DNA methylation	BP	13581	228
GO:0050854	0.483460668970888	0.861068888661339	1	41	regulation of antigen receptor-mediated signaling pathway	BP	13581	228
GO:0030817	0.484101286434334	0.779321230848955	2	96	regulation of cAMP biosynthetic process	BP	13581	228
GO:0002009	0.484748245439036	0.665696866488528	7	456	morphogenesis of an epithelium	BP	13581	228
GO:0021695	0.48475044242217	0.85977866354849	1	49	cerebellar cortex development	BP	13581	228
GO:0070988	0.484816592394163	0.859999548937465	1	44	demethylation	BP	13581	228
GO:0006732	0.484858655533446	0.690930782538189	5	271	coenzyme metabolic process	BP	13581	228
GO:0009108	0.485274696894764	0.778398624420763	2	95	coenzyme biosynthetic process	BP	13581	228
GO:0014888	0.485416048855612	0.859551333918671	1	45	striated muscle adaptation	BP	13581	228
GO:0009069	0.485899674599133	0.859626902108959	1	39	serine family amino acid metabolic process	BP	13581	228
GO:0045851	0.486133170396473	0.859633617212456	1	37	pH reduction	BP	13581	228
GO:0048608	0.486205607693483	0.664391116838447	7	433	reproductive structure development	BP	13581	228
GO:2000134	0.486253094776477	0.859123024919273	1	43	negative regulation of G1/S transition of mitotic cell cycle	BP	13581	228
GO:0002293	0.486293899774124	0.85915981630952	1	42	alpha-beta T cell differentiation involved in immune response	BP	13581	228
GO:0002294	0.486293899774124	0.85915981630952	1	42	CD4-positive, alpha-beta T cell differentiation involved in immune response	BP	13581	228
GO:0050953	0.486346544319693	0.777336046355018	2	104	sensory perception of light stimulus	BP	13581	228
GO:0002279	0.487205544916604	0.858700410065435	1	40	mast cell activation involved in immune response	BP	13581	228
GO:0043303	0.487205544916604	0.858700410065435	1	40	mast cell degranulation	BP	13581	228
GO:0043087	0.487893105903774	0.673793128339929	6	401	regulation of GTPase activity	BP	13581	228
GO:0045893	0.488240191313907	0.609750514811141	18	1145	positive regulation of transcription, DNA-templated	BP	13581	228
GO:1903508	0.488240191313907	0.609750514811141	18	1145	positive regulation of nucleic acid-templated transcription	BP	13581	228
GO:0035904	0.488706441394878	0.857048820141389	1	52	aorta development	BP	13581	228
GO:0051094	0.488887850054219	0.609118958920423	18	1150	positive regulation of developmental process	BP	13581	228
GO:0030178	0.488937680970515	0.77503407311928	2	115	negative regulation of Wnt signaling pathway	BP	13581	228
GO:0002700	0.48936714339503	0.774967461686879	2	100	regulation of production of molecular mediator of immune response	BP	13581	228
GO:0060038	0.489636467940275	0.85683965869743	1	44	cardiac muscle cell proliferation	BP	13581	228
GO:2000649	0.489757215540013	0.856885628661348	1	42	regulation of sodium ion transmembrane transporter activity	BP	13581	228
GO:0086003	0.489940650360887	0.856418729980694	1	48	cardiac muscle cell contraction	BP	13581	228
GO:0032615	0.489982376450228	0.856736972405978	1	42	interleukin-12 production	BP	13581	228
GO:1902680	0.490039786321931	0.608002752260287	18	1146	positive regulation of RNA biosynthetic process	BP	13581	228
GO:2000026	0.490720849195578	0.595751213548864	24	1555	regulation of multicellular organismal development	BP	13581	228
GO:0034121	0.490819561781549	0.856057150542289	1	44	regulation of toll-like receptor signaling pathway	BP	13581	228
GO:0045739	0.490964367762976	0.855961187699459	1	44	positive regulation of DNA repair	BP	13581	228
GO:0021549	0.491036593479994	0.773305693262108	2	116	cerebellum development	BP	13581	228
GO:1901135	0.491298014891418	0.612138361456389	16	939	carbohydrate derivative metabolic process	BP	13581	228
GO:0090087	0.491772320637155	0.626051135409357	12	729	regulation of peptide transport	BP	13581	228
GO:0001912	0.491930514608723	0.855823919413468	1	37	positive regulation of leukocyte mediated cytotoxicity	BP	13581	228
GO:0043392	0.492896292937936	0.855019731322773	1	39	negative regulation of DNA binding	BP	13581	228
GO:0071774	0.49297368256435	0.771917146845823	2	105	response to fibroblast growth factor	BP	13581	228
GO:0035902	0.493151533508349	0.854774344565914	1	40	response to immobilization stress	BP	13581	228
GO:0006914	0.493414277369142	0.682941339584795	5	300	autophagy	BP	13581	228
GO:0061919	0.493414277369142	0.682941339584795	5	300	process utilizing autophagic mechanism	BP	13581	228
GO:0030512	0.493647831165975	0.854237777018173	1	43	negative regulation of transforming growth factor beta receptor signaling pathway	BP	13581	228
GO:0051438	0.493800591131493	0.854497033193857	1	38	regulation of ubiquitin-protein transferase activity	BP	13581	228
GO:0055082	0.494261899915654	0.628438582743349	11	673	cellular chemical homeostasis	BP	13581	228
GO:0006893	0.49466878733084	0.853432590953091	1	45	Golgi to plasma membrane transport	BP	13581	228
GO:0014009	0.495034723033873	0.853187169929264	1	45	glial cell proliferation	BP	13581	228
GO:2000514	0.495158316835056	0.85336137173359	1	41	regulation of CD4-positive, alpha-beta T cell activation	BP	13581	228
GO:0001568	0.496421547451797	0.645708786132699	8	513	blood vessel development	BP	13581	228
GO:0002448	0.496480271763284	0.852473576260334	1	41	mast cell mediated immunity	BP	13581	228
GO:0002287	0.496613981984745	0.852248245806299	1	43	alpha-beta T cell activation involved in immune response	BP	13581	228
GO:0006900	0.49676829542537	0.852081197393239	1	44	vesicle budding from membrane	BP	13581	228
GO:0045892	0.497915750168015	0.612085429245783	14	888	negative regulation of transcription, DNA-templated	BP	13581	228
GO:0001662	0.497944879582222	0.851349929893531	1	43	behavioral fear response	BP	13581	228
GO:0060249	0.498303976823219	0.678416301843287	5	301	anatomical structure homeostasis	BP	13581	228
GO:0051932	0.499159638953848	0.850344348417303	1	46	synaptic transmission, GABAergic	BP	13581	228
GO:0061458	0.499383336775223	0.65197246004372	7	438	reproductive system development	BP	13581	228
GO:1902883	0.499941640407307	0.850062510986839	1	42	negative regulation of response to oxidative stress	BP	13581	228
GO:0002067	0.500437411570656	0.849594173068054	1	44	glandular epithelial cell differentiation	BP	13581	228
GO:0048519	0.501909824559582	0.559129425311392	61	3870	negative regulation of biological process	BP	13581	228
GO:0000245	0.502074094086815	0.848607978132939	1	42	spliceosomal complex assembly	BP	13581	228
GO:0006810	0.502429773905914	0.560216591606157	56	3541	transport	BP	13581	228
GO:0061564	0.50300171171814	0.659625054112537	6	412	axon development	BP	13581	228
GO:0050684	0.50334155050186	0.763310287145556	2	106	regulation of mRNA processing	BP	13581	228
GO:0060428	0.503447733864717	0.847471953231064	1	45	lung epithelium development	BP	13581	228
GO:0003018	0.503693307245733	0.719671794701383	3	173	vascular process in circulatory system	BP	13581	228
GO:0050771	0.50390609007668	0.846836306554601	1	51	negative regulation of axonogenesis	BP	13581	228
GO:0016239	0.504068944064524	0.846874094733931	1	48	positive regulation of macroautophagy	BP	13581	228
GO:0043618	0.505114820454193	0.846263274602773	1	46	regulation of transcription from RNA polymerase II promoter in response to stress	BP	13581	228
GO:0007267	0.505492383016454	0.5929140098194	18	1154	cell-cell signaling	BP	13581	228
GO:0044058	0.50607177184447	0.845856767652704	1	42	regulation of digestive system process	BP	13581	228
GO:0010970	0.506242903567841	0.760761926822979	2	112	transport along microtubule	BP	13581	228
GO:0099111	0.506242903567841	0.760761926822979	2	112	microtubule-based transport	BP	13581	228
GO:0002209	0.506342613775188	0.845535285584906	1	44	behavioral defense response	BP	13581	228
GO:0046850	0.506358732660273	0.845344683371294	1	47	regulation of bone remodeling	BP	13581	228
GO:0098754	0.506478214157092	0.761116896827767	2	88	detoxification	BP	13581	228
GO:1990778	0.506520272284054	0.689864181895158	4	238	protein localization to cell periphery	BP	13581	228
GO:0006289	0.506522129448066	0.845348284727365	1	45	nucleotide-excision repair	BP	13581	228
GO:1903311	0.507437613767116	0.716319607249957	3	174	regulation of mRNA metabolic process	BP	13581	228
GO:0002683	0.507471331535973	0.655621733061472	6	343	negative regulation of immune system process	BP	13581	228
GO:0045143	0.508872958813995	0.843651302078797	1	46	homologous chromosome segregation	BP	13581	228
GO:0050715	0.509267255597113	0.758324908276118	2	106	positive regulation of cytokine secretion	BP	13581	228
GO:0035556	0.509495825439825	0.568467039872624	31	2011	intracellular signal transduction	BP	13581	228
GO:1903845	0.510076616266617	0.842869301818273	1	45	negative regulation of cellular response to transforming growth factor beta stimulus	BP	13581	228
GO:0060350	0.510174634670583	0.842573068893499	1	49	endochondral bone morphogenesis	BP	13581	228
GO:0009987	0.511090809776705	0.559989031221234	169	10559	cellular process	BP	13581	228
GO:0006665	0.511918513388824	0.756096628740805	2	105	sphingolipid metabolic process	BP	13581	228
GO:0051146	0.512302727618923	0.684497029466624	4	242	striated muscle cell differentiation	BP	13581	228
GO:0009891	0.512461053003828	0.574394199165338	24	1520	positive regulation of biosynthetic process	BP	13581	228
GO:0006259	0.512481415898316	0.610791716756496	11	678	DNA metabolic process	BP	13581	228
GO:0006814	0.513689645492555	0.710515459050273	3	194	sodium ion transport	BP	13581	228
GO:0009880	0.515121694935377	0.839022971080087	1	50	embryonic pattern specification	BP	13581	228
GO:0046847	0.515317410031455	0.838785280977601	1	52	filopodium assembly	BP	13581	228
GO:0071248	0.51570211187404	0.708864257866615	3	175	cellular response to metal ion	BP	13581	228
GO:0010463	0.516064277153051	0.838350637325343	1	50	mesenchymal cell proliferation	BP	13581	228
GO:0045934	0.516229620628281	0.584900499447337	17	1090	negative regulation of nucleobase-containing compound metabolic process	BP	13581	228
GO:0031396	0.516267665981141	0.708424307346458	3	168	regulation of protein ubiquitination	BP	13581	228
GO:0009268	0.51629556280117	0.838408421943404	1	46	response to pH	BP	13581	228
GO:0050663	0.516441391554947	0.708234636904031	3	171	cytokine secretion	BP	13581	228
GO:0051445	0.516705427142264	0.838177722238992	1	45	regulation of meiotic cell cycle	BP	13581	228
GO:0071383	0.517320319831158	0.679816103711357	4	244	cellular response to steroid hormone stimulus	BP	13581	228
GO:0050918	0.517332353270305	0.837607576042241	1	47	positive chemotaxis	BP	13581	228
GO:0048522	0.517885889432732	0.542691801951188	63	4015	positive regulation of cellular process	BP	13581	228
GO:0097237	0.518059068214767	0.751158680551299	2	92	cellular response to toxic substance	BP	13581	228
GO:0071392	0.519136963739012	0.836371602749616	1	46	cellular response to estradiol stimulus	BP	13581	228
GO:0043620	0.519666868004202	0.835872283900946	1	48	regulation of DNA-templated transcription in response to stress	BP	13581	228
GO:0015758	0.519715647683732	0.749258856398172	2	113	glucose transport	BP	13581	228
GO:0032941	0.521600863900914	0.834655095738526	1	45	secretion by tissue	BP	13581	228
GO:0006493	0.52176961759089	0.834532781405083	1	45	protein O-linked glycosylation	BP	13581	228
GO:1903018	0.522381320085556	0.834155187406262	1	44	regulation of glycoprotein metabolic process	BP	13581	228
GO:0046173	0.522510516357333	0.833995070931511	1	45	polyol biosynthetic process	BP	13581	228
GO:0061138	0.522873436148127	0.702204461432163	3	188	morphogenesis of a branching epithelium	BP	13581	228
GO:0002712	0.522894797987876	0.833782119843755	1	44	regulation of B cell mediated immunity	BP	13581	228
GO:0002889	0.522894797987876	0.833782119843755	1	44	regulation of immunoglobulin mediated immune response	BP	13581	228
GO:0046513	0.522900508810903	0.83371157387552	1	45	ceramide biosynthetic process	BP	13581	228
GO:0061371	0.523182975204396	0.833213811908249	1	50	determination of heart left/right asymmetry	BP	13581	228
GO:0009755	0.523406610873728	0.701779279603437	3	181	hormone-mediated signaling pathway	BP	13581	228
GO:1903507	0.523651461583593	0.586861833225706	14	902	negative regulation of nucleic acid-templated transcription	BP	13581	228
GO:0006874	0.524504617657413	0.639247848308547	6	366	cellular calcium ion homeostasis	BP	13581	228
GO:0071396	0.524506647291795	0.611034631376782	9	565	cellular response to lipid	BP	13581	228
GO:1903533	0.524705535113937	0.745111105283635	2	104	regulation of protein targeting	BP	13581	228
GO:0008645	0.524719847906315	0.744898825788501	2	114	hexose transport	BP	13581	228
GO:0033044	0.525081912063967	0.672467933713432	4	255	regulation of chromosome organization	BP	13581	228
GO:0002292	0.525286982753353	0.831905834240704	1	46	T cell differentiation involved in immune response	BP	13581	228
GO:0030032	0.525293194701417	0.831569021896804	1	52	lamellipodium assembly	BP	13581	228
GO:1904377	0.525355045091786	0.831735912721923	1	48	positive regulation of protein localization to cell periphery	BP	13581	228
GO:0007586	0.525559757140539	0.744366229596463	2	104	digestion	BP	13581	228
GO:0006171	0.526202097416083	0.743741192057802	2	107	cAMP biosynthetic process	BP	13581	228
GO:0070542	0.527386510294373	0.742664065829342	2	109	response to fatty acid	BP	13581	228
GO:0002548	0.527750284133295	0.830449725165619	1	41	monocyte chemotaxis	BP	13581	228
GO:1902679	0.528021135005876	0.582533900514275	14	904	negative regulation of RNA biosynthetic process	BP	13581	228
GO:0051235	0.528549290870125	0.669231542327752	4	248	maintenance of location	BP	13581	228
GO:0035725	0.529361357689169	0.740562532596972	2	131	sodium ion transmembrane transport	BP	13581	228
GO:0032781	0.529851822190591	0.828673176165831	1	44	positive regulation of ATPase activity	BP	13581	228
GO:0002790	0.529983934610675	0.6133217991511	8	498	peptide secretion	BP	13581	228
GO:0007420	0.529990336422799	0.593519019756045	11	740	brain development	BP	13581	228
GO:0042596	0.530103706997869	0.828290668610113	1	47	fear response	BP	13581	228
GO:0006906	0.53056908689909	0.739771174461609	2	114	vesicle fusion	BP	13581	228
GO:0035065	0.531030897451124	0.827541014956333	1	48	regulation of histone acetylation	BP	13581	228
GO:0051234	0.531545199611634	0.530864513571931	57	3634	establishment of localization	BP	13581	228
GO:0051222	0.531767663654238	0.620808395026732	7	431	positive regulation of protein transport	BP	13581	228
GO:0009205	0.53202847152136	0.666168822160463	4	214	purine ribonucleoside triphosphate metabolic process	BP	13581	228
GO:0015749	0.532044182852719	0.738432643572973	2	116	monosaccharide transport	BP	13581	228
GO:0042267	0.532052381798541	0.827183015790918	1	42	natural killer cell mediated cytotoxicity	BP	13581	228
GO:0022037	0.532638789822482	0.737757188914007	2	125	metencephalon development	BP	13581	228
GO:0019748	0.533071834300482	0.826274022139422	1	44	secondary metabolic process	BP	13581	228
GO:0032526	0.533427323312207	0.737226366583189	2	115	response to retinoic acid	BP	13581	228
GO:0015031	0.533616530882545	0.554970712797739	23	1452	protein transport	BP	13581	228
GO:0015672	0.533858793995199	0.618730815928769	7	442	monovalent inorganic cation transport	BP	13581	228
GO:0040013	0.533945522622029	0.664126079002029	4	244	negative regulation of locomotion	BP	13581	228
GO:0001655	0.535781247487429	0.642773331413737	5	329	urogenital system development	BP	13581	228
GO:0048641	0.535792873401796	0.823854372108297	1	50	regulation of skeletal muscle tissue development	BP	13581	228
[truncated: 19,554 more rows]
