# Supplementary material for: RNA-sequencing of AVPV and ARH reveals vastly different temporal and transcriptomic responses to estradiol in the female rat hypothalamus
Source: PLoS One. 2021 Aug 18;16(8):e0256148. doi: 10.1371/journal.pone.0256148 (PMC8372949; doi:10.1371/journal.pone.0256148)
Supplement: S38 Table — (CSV) [file pone.0256148.s038.csv]

category	over_represented_pvalue	under_represented_pvalue	numDEInCat	numInCat	term	ontology	numBackground	num.modGenes	geneName	geneID
GO:0044281	9.59528124255775e-08	0.999999968887304	40	1538	small molecule metabolic process	BP	13581	148	Asrgl1,Acsbg1,Ahcyl1,Atp1a2,Pc,Ppp1r3c,Slc1a3,Aldh5a1,Abcd2,Cbs,Pcca,Aldh3a2,Oxct1,Nnt,Gpat4,Adcy2,Glul,Glud1,Fzd2,Acss1,Aldoc,Aass,Ogdhl,Yars,Nudt3,Pfkm,Pnkd,Ttpa,Suclg2,Akt1,Src,Cyp4v3,Hadha,Gpr176,Sephs2,Dars2,Prodh1,Papss2,Plek,Tnfsf4	246307,171410,362013,24212,25104,309513,29483,291133,84356,24250,687008,65183,690163,310378,290843,81636,24957,24399,64512,296259,24191,296925,290566,313047,294292,65152,100188944,25571,362404,24185,83805,266761,170670,117257,308993,304919,680409,294103,364206,89814
GO:0019752	1.48484703435506e-07	0.99999996223987	26	726	carboxylic acid metabolic process	BP	13581	148	Asrgl1,Acsbg1,Ahcyl1,Pc,Slc1a3,Aldh5a1,Abcd2,Cbs,Pcca,Gpat4,Glul,Glud1,Acss1,Aldoc,Aass,Ogdhl,Yars,Pfkm,Pnkd,Suclg2,Akt1,Cyp4v3,Hadha,Sephs2,Dars2,Prodh1	246307,171410,362013,25104,29483,291133,84356,24250,687008,290843,24957,24399,296259,24191,296925,290566,313047,65152,100188944,362404,24185,266761,170670,308993,304919,680409
GO:0043436	1.92282812550544e-07	0.999999949043955	27	777	oxoacid metabolic process	BP	13581	148	Asrgl1,Acsbg1,Ahcyl1,Pc,Slc1a3,Aldh5a1,Abcd2,Cbs,Pcca,Gpat4,Glul,Glud1,Acss1,Aldoc,Aass,Ogdhl,Yars,Pfkm,Pnkd,Suclg2,Akt1,Cyp4v3,Hadha,Sephs2,Dars2,Prodh1,Papss2	246307,171410,362013,25104,29483,291133,84356,24250,687008,290843,24957,24399,296259,24191,296925,290566,313047,65152,100188944,362404,24185,266761,170670,308993,304919,680409,294103
GO:0006082	2.58880961213146e-07	0.999999930285074	27	789	organic acid metabolic process	BP	13581	148	Asrgl1,Acsbg1,Ahcyl1,Pc,Slc1a3,Aldh5a1,Abcd2,Cbs,Pcca,Gpat4,Glul,Glud1,Acss1,Aldoc,Aass,Ogdhl,Yars,Pfkm,Pnkd,Suclg2,Akt1,Cyp4v3,Hadha,Sephs2,Dars2,Prodh1,Papss2	246307,171410,362013,25104,29483,291133,84356,24250,687008,290843,24957,24399,296259,24191,296925,290566,313047,65152,100188944,362404,24185,266761,170670,308993,304919,680409,294103
GO:0044282	6.43243777403315e-07	0.999999897893695	14	251	small molecule catabolic process	BP	13581	148	Asrgl1,Aldh5a1,Abcd2,Cbs,Pcca,Oxct1,Glud1,Aass,Nudt3,Pfkm,Pnkd,Akt1,Hadha,Prodh1	246307,291133,84356,24250,687008,690163,24399,296925,294292,65152,100188944,24185,170670,680409
GO:0006520	5.23026074289244e-06	0.999999073307821	13	247	cellular amino acid metabolic process	BP	13581	148	Asrgl1,Ahcyl1,Slc1a3,Aldh5a1,Cbs,Pcca,Glul,Glud1,Aass,Yars,Sephs2,Dars2,Prodh1	246307,362013,29483,291133,24250,687008,24957,24399,296925,313047,308993,304919,680409
GO:0055114	7.12624831232733e-06	0.999997961200233	22	761	oxidation-reduction process	BP	13581	148	LOC306766,Ppp1r3c,Slc1a3,Pygm,Aldh5a1,Phka1,Abcd2,Aldh3a2,Nnt,Steap2,Steap3,Glud1,Aass,Ogdhl,Pfkm,Suclg2,Akt1,Aldh7a1,Prdx6,Cyp4v3,Hadha,Prodh1	306766,309513,29483,24701,291133,64561,84356,65183,310378,312052,170824,24399,296925,290566,65152,362404,24185,291450,94167,266761,170670,680409
GO:0006536	2.46958331618037e-05	0.999998824954105	5	28	glutamate metabolic process	BP	13581	148	Slc1a3,Aldh5a1,Glul,Glud1,Prodh1	29483,291133,24957,24399,680409
GO:0016054	3.3995338588637e-05	0.999994488377548	10	183	organic acid catabolic process	BP	13581	148	Asrgl1,Aldh5a1,Abcd2,Cbs,Pcca,Glud1,Aass,Akt1,Hadha,Prodh1	246307,291133,84356,24250,687008,24399,296925,24185,170670,680409
GO:0046395	3.3995338588637e-05	0.999994488377548	10	183	carboxylic acid catabolic process	BP	13581	148	Asrgl1,Aldh5a1,Abcd2,Cbs,Pcca,Glud1,Aass,Akt1,Hadha,Prodh1	246307,291133,84356,24250,687008,24399,296925,24185,170670,680409
GO:1901605	3.51471222267365e-05	0.999994279682523	10	182	alpha-amino acid metabolic process	BP	13581	148	Asrgl1,Ahcyl1,Slc1a3,Aldh5a1,Cbs,Glul,Glud1,Aass,Sephs2,Prodh1	246307,362013,29483,291133,24250,24957,24399,296925,308993,680409
GO:0009063	3.51807771428499e-05	0.999996483314561	7	84	cellular amino acid catabolic process	BP	13581	148	Asrgl1,Aldh5a1,Cbs,Pcca,Glud1,Aass,Prodh1	246307,291133,24250,687008,24399,296925,680409
GO:0044255	4.83375393482192e-05	0.999984249148973	22	749	cellular lipid metabolic process	BP	13581	148	Acsbg1,Pc,Plpp3,Aldh5a1,Phka1,Abcd2,Gm2a,Chpt1,Pcca,Aldh3a2,Gpat4,Acss1,Pdgfra,Akt1,Agpat1,Src,Prdx6,Cyp4v3,Hadha,B3galt2,Pik3ip1,Plek	171410,25104,192270,291133,64561,84356,282838,362866,687008,65183,290843,296259,25267,24185,406165,83805,94167,266761,170670,686081,305472,364206
GO:1901607	5.09819696606914e-05	0.999995818072011	6	59	alpha-amino acid biosynthetic process	BP	13581	148	Slc1a3,Cbs,Glul,Glud1,Aass,Sephs2	29483,24250,24957,24399,296925,308993
GO:0002825	6.69389754914997e-05	0.999997645583587	4	19	regulation of T-helper 1 type immune response	BP	13581	148	Il33,Socs5,Arid5a,Tnfsf4	361749,500616,316327,89814
GO:0008652	7.25778141064099e-05	0.999993631248098	6	62	cellular amino acid biosynthetic process	BP	13581	148	Slc1a3,Cbs,Glul,Glud1,Aass,Sephs2	29483,24250,24957,24399,296925,308993
GO:0043648	7.34397053393639e-05	0.999991703114431	7	93	dicarboxylic acid metabolic process	BP	13581	148	Pc,Slc1a3,Aldh5a1,Glul,Glud1,Suclg2,Prodh1	25104,29483,291133,24957,24399,362404,680409
GO:2000515	7.68746654843691e-05	0.999997173005529	4	20	negative regulation of CD4-positive, alpha-beta T cell activation	BP	13581	148	Vsir,Twsg1,Socs5,Tnfsf4	690899,363294,500616,89814
GO:2000514	8.89972996360901e-05	0.999994213876549	5	41	regulation of CD4-positive, alpha-beta T cell activation	BP	13581	148	Vsir,Twsg1,Socs5,Sash3,Tnfsf4	690899,363294,500616,317578,89814
GO:0032787	9.76654928941428e-05	0.999973973022466	15	423	monocarboxylic acid metabolic process	BP	13581	148	Asrgl1,Acsbg1,Pc,Slc1a3,Aldh5a1,Abcd2,Pcca,Gpat4,Acss1,Aldoc,Pfkm,Pnkd,Akt1,Cyp4v3,Hadha	246307,171410,25104,29483,291133,84356,687008,290843,296259,24191,65152,100188944,24185,266761,170670
GO:0035710	0.000102550652904251	0.999990385832388	6	65	CD4-positive, alpha-beta T cell activation	BP	13581	148	Vsir,Twsg1,Socs5,Gpr183,Sash3,Tnfsf4	690899,363294,500616,679975,317578,89814
GO:0009064	0.000106570568125872	0.999989946715411	6	64	glutamine family amino acid metabolic process	BP	13581	148	Asrgl1,Slc1a3,Aldh5a1,Glul,Glud1,Prodh1	246307,29483,291133,24957,24399,680409
GO:0006091	0.000114049501989664	0.999976288959361	11	281	generation of precursor metabolites and energy	BP	13581	148	Ppp1r3c,Slc1a3,Pygm,Aldh5a1,Phka1,Aldoc,Aass,Ogdhl,Pfkm,Suclg2,Akt1	309513,29483,24701,291133,64561,24191,296925,290566,65152,362404,24185
GO:0019637	0.000123720828704773	0.999956834542138	22	855	organophosphate metabolic process	BP	13581	148	Atp1a2,Pc,Plpp3,Aldh5a1,Phka1,Cbs,Chpt1,Nnt,Gpat4,Adcy2,Fzd2,Aldoc,Nudt3,Pfkm,Pdgfra,Agpat1,Src,Prdx6,Gpr176,Pik3ip1,Papss2,Plek	24212,25104,192270,291133,64561,24250,362866,310378,290843,81636,64512,24191,294292,65152,25267,406165,83805,94167,117257,305472,294103,364206
GO:0002724	0.000132811881526324	0.999994284450263	4	22	regulation of T cell cytokine production	BP	13581	148	Vsir,Sash3,Arid5a,Tnfsf4	690899,317578,316327,89814
GO:0006644	0.000139917749519481	0.999967833033877	12	283	phospholipid metabolic process	BP	13581	148	Pc,Plpp3,Aldh5a1,Phka1,Chpt1,Gpat4,Pdgfra,Agpat1,Src,Prdx6,Pik3ip1,Plek	25104,192270,291133,64561,362866,290843,25267,406165,83805,94167,305472,364206
GO:1901606	0.000140001824339758	0.999986014635455	6	73	alpha-amino acid catabolic process	BP	13581	148	Asrgl1,Aldh5a1,Cbs,Glud1,Aass,Prodh1	246307,291133,24250,24399,296925,680409
GO:0009065	0.000183391236335453	0.999991309804217	4	24	glutamine family amino acid catabolic process	BP	13581	148	Asrgl1,Aldh5a1,Glud1,Prodh1	246307,291133,24399,680409
GO:0015980	0.000249512032823231	0.999953197783714	9	211	energy derivation by oxidation of organic compounds	BP	13581	148	Ppp1r3c,Slc1a3,Pygm,Aldh5a1,Phka1,Ogdhl,Pfkm,Suclg2,Akt1	309513,29483,24701,291133,64561,290566,65152,362404,24185
GO:0001887	0.000253251736154072	0.999993943003123	3	12	selenium compound metabolic process	BP	13581	148	Cbs,Sephs2,Papss2	24250,308993,294103
GO:0002369	0.000275650623867692	0.999985145342344	4	29	T cell cytokine production	BP	13581	148	Vsir,Sash3,Arid5a,Tnfsf4	690899,317578,316327,89814
GO:0046636	0.000383931265118709	0.999977335706926	4	30	negative regulation of alpha-beta T cell activation	BP	13581	148	Vsir,Twsg1,Socs5,Tnfsf4	690899,363294,500616,89814
GO:0002698	0.000489979557362707	0.999937462378669	6	93	negative regulation of immune effector process	BP	13581	148	Il33,Vsir,Rnf26,Masp1,Socs5,Tnfsf4	361749,690899,300659,64023,500616,89814
GO:0002726	0.00052443283018582	0.999983361288313	3	14	positive regulation of T cell cytokine production	BP	13581	148	Sash3,Arid5a,Tnfsf4	317578,316327,89814
GO:0006656	0.000553645353362816	0.999981373668771	3	18	phosphatidylcholine biosynthetic process	BP	13581	148	Phka1,Chpt1,Gpat4	64561,362866,290843
GO:0006629	0.000625503636485192	0.999748187392919	23	970	lipid metabolic process	BP	13581	148	Acsbg1,Pc,Plpp3,Aldh5a1,Phka1,Abcd2,Gm2a,Chpt1,Pcca,Aldh3a2,Gpat4,Acss1,Pdgfra,Akt1,Agpat1,Src,Prdx6,Cyp4v3,Hadha,B3galt2,Pik3ip1,Plek,Tnfsf4	171410,25104,192270,291133,64561,84356,282838,362866,687008,65183,290843,296259,25267,24185,406165,83805,94167,266761,170670,686081,305472,364206,89814
GO:0072329	0.000628682952912995	0.999915849756584	6	93	monocarboxylic acid catabolic process	BP	13581	148	Asrgl1,Aldh5a1,Abcd2,Pcca,Akt1,Hadha	246307,291133,84356,687008,24185,170670
GO:2000562	0.000686317927042541	0.999993800662563	2	6	negative regulation of CD4-positive, alpha-beta T cell proliferation	BP	13581	148	Vsir,Twsg1	690899,363294
GO:0042088	0.000688994150446025	0.999951711695113	4	36	T-helper 1 type immune response	BP	13581	148	Il33,Socs5,Arid5a,Tnfsf4	361749,500616,316327,89814
GO:0002718	0.000718003700442398	0.999924562521896	5	60	regulation of cytokine production involved in immune response	BP	13581	148	Vsir,Tril,Sash3,Arid5a,Tnfsf4	690899,362364,317578,316327,89814
GO:0006083	0.000852687103814257	0.999995176022725	2	3	acetate metabolic process	BP	13581	148	Aldh5a1,Acss1	291133,296259
GO:0009084	0.000857141426693513	0.999967016929826	3	16	glutamine family amino acid biosynthetic process	BP	13581	148	Slc1a3,Glul,Glud1	29483,24957,24399
GO:0002700	0.00094200313204128	0.999863360004168	6	100	regulation of production of molecular mediator of immune response	BP	13581	148	Il33,Vsir,Tril,Sash3,Arid5a,Tnfsf4	361749,690899,362364,317578,316327,89814
GO:0032753	0.00119112869141045	0.999947024091342	3	20	positive regulation of interleukin-4 production	BP	13581	148	Il33,Sash3,Tnfsf4	361749,317578,89814
GO:0042182	0.00121744498142959	0.999985294017363	2	6	ketone catabolic process	BP	13581	148	Oxct1,Pnkd	690163,100188944
GO:0032024	0.00124334375830456	0.99985111167767	5	71	positive regulation of insulin secretion	BP	13581	148	Oxct1,Glul,Glud1,Gja1,Pfkm	690163,24957,24399,24392,65152
GO:0043372	0.00125814164283742	0.999942964264952	3	20	positive regulation of CD4-positive, alpha-beta T cell differentiation	BP	13581	148	Socs5,Sash3,Tnfsf4	500616,317578,89814
GO:0050714	0.00133967374102019	0.999681397052221	9	227	positive regulation of protein secretion	BP	13581	148	Il33,Oxct1,Glul,Glud1,Gja1,Pfkm,Src,Arid5a,Tnfsf4	361749,690163,24957,24399,24392,65152,83805,316327,89814
GO:0002822	0.00146356535838331	0.999767974921097	6	110	regulation of adaptive immune response based on somatic recombination of immune receptors built from immunoglobulin superfamily domains	BP	13581	148	Il33,Vsir,Socs5,Sash3,Arid5a,Tnfsf4	361749,690899,500616,317578,316327,89814
GO:0046634	0.00147132339423108	0.999816474099535	5	76	regulation of alpha-beta T cell activation	BP	13581	148	Vsir,Twsg1,Socs5,Sash3,Tnfsf4	690899,363294,500616,317578,89814
GO:0005975	0.00150328351324809	0.999520205468083	13	427	carbohydrate metabolic process	BP	13581	148	Pc,Ppp1r3c,Pygm,Aldh5a1,Phka1,Gm2a,Aldoc,Pfkm,Akt1,Src,Nans,B3galt2,Plek	25104,309513,24701,291133,64561,282838,24191,65152,24185,83805,298071,686081,364206
GO:0005977	0.0015315328521932	0.999808083889607	5	68	glycogen metabolic process	BP	13581	148	Ppp1r3c,Pygm,Phka1,Pfkm,Akt1	309513,24701,64561,65152,24185
GO:0006073	0.0015315328521932	0.999808083889607	5	68	cellular glucan metabolic process	BP	13581	148	Ppp1r3c,Pygm,Phka1,Pfkm,Akt1	309513,24701,64561,65152,24185
GO:0044042	0.0015315328521932	0.999808083889607	5	68	glucan metabolic process	BP	13581	148	Ppp1r3c,Pygm,Phka1,Pfkm,Akt1	309513,24701,64561,65152,24185
GO:0002367	0.00155183001785912	0.999804384042152	5	73	cytokine production involved in immune response	BP	13581	148	Vsir,Tril,Sash3,Arid5a,Tnfsf4	690899,362364,317578,316327,89814
GO:0006537	0.00163472323144497	0.999981819224166	2	4	glutamate biosynthetic process	BP	13581	148	Slc1a3,Glud1	29483,24399
GO:0098706	0.00165224806467204	0.999981523962042	2	4	ferric iron import across plasma membrane	BP	13581	148	Steap2,Steap3	312052,170824
GO:0034405	0.00170524880791783	0.999846076926347	4	40	response to fluid shear stress	BP	13581	148	Gja1,Akt1,Src,Socs5	24392,24185,83805,500616
GO:0046631	0.00175468989816962	0.999711407592489	6	114	alpha-beta T cell activation	BP	13581	148	Vsir,Twsg1,Socs5,Gpr183,Sash3,Tnfsf4	690899,363294,500616,679975,317578,89814
GO:0005980	0.00181246615263017	0.99990719962819	3	19	glycogen catabolic process	BP	13581	148	Ppp1r3c,Pygm,Pfkm	309513,24701,65152
GO:0009251	0.00181246615263017	0.99990719962819	3	19	glucan catabolic process	BP	13581	148	Ppp1r3c,Pygm,Pfkm	309513,24701,65152
GO:0044247	0.00181246615263017	0.99990719962819	3	19	cellular polysaccharide catabolic process	BP	13581	148	Ppp1r3c,Pygm,Pfkm	309513,24701,65152
GO:0009448	0.00186242999579043	0.99997431572082	2	5	gamma-aminobutyric acid metabolic process	BP	13581	148	Slc1a3,Aldh5a1	29483,291133
GO:0000272	0.00196557877203807	0.999895806997038	3	20	polysaccharide catabolic process	BP	13581	148	Ppp1r3c,Pygm,Pfkm	309513,24701,65152
GO:0006538	0.00199025446199515	0.999971606198411	2	5	glutamate catabolic process	BP	13581	148	Aldh5a1,Glud1	291133,24399
GO:0002819	0.00202846315141251	0.99965633655756	6	118	regulation of adaptive immune response	BP	13581	148	Il33,Vsir,Socs5,Sash3,Arid5a,Tnfsf4	361749,690899,500616,317578,316327,89814
GO:0002793	0.0021320576415819	0.999456341084945	9	252	positive regulation of peptide secretion	BP	13581	148	Il33,Oxct1,Glul,Glud1,Gja1,Pfkm,Src,Arid5a,Tnfsf4	361749,690163,24957,24399,24392,65152,83805,316327,89814
GO:0032673	0.0021391942079972	0.999880483017576	3	25	regulation of interleukin-4 production	BP	13581	148	Il33,Sash3,Tnfsf4	361749,317578,89814
GO:0033216	0.00229279193745311	0.999964834869005	2	5	ferric iron import	BP	13581	148	Steap2,Steap3	312052,170824
GO:0006112	0.00230305206633297	0.999681615559286	5	77	energy reserve metabolic process	BP	13581	148	Ppp1r3c,Pygm,Phka1,Pfkm,Akt1	309513,24701,64561,65152,24185
GO:1901575	0.00250514552902695	0.998789952154395	28	1413	organic substance catabolic process	BP	13581	148	Asrgl1,Il33,Ppp1r3c,Pygm,Aldh5a1,Vhl,Abcd2,Cbs,Rgma,Gm2a,Pcca,Oxct1,Csdc2,Glud1,Gja1,Aldoc,Aass,Nudt3,Fyn,Pfkm,Pnkd,Akt1,Ide,Socs5,Prdx6,Rnf115,Hadha,Prodh1	246307,361749,309513,24701,291133,24874,84356,24250,308739,282838,687008,690163,266600,24399,24392,24191,296925,294292,25150,65152,100188944,24185,25700,500616,94167,362002,170670,680409
GO:0006657	0.00251361761134619	0.999953614049488	2	7	CDP-choline pathway	BP	13581	148	Phka1,Chpt1	64561,362866
GO:2000516	0.00252021899236788	0.999850812131872	3	25	positive regulation of CD4-positive, alpha-beta T cell activation	BP	13581	148	Socs5,Sash3,Tnfsf4	500616,317578,89814
GO:0002828	0.00269138236796945	0.999836934234891	3	25	regulation of type 2 immune response	BP	13581	148	Il33,Socs5,Tnfsf4	361749,500616,89814
GO:0002697	0.00271225616012907	0.999282744405724	9	263	regulation of immune effector process	BP	13581	148	Il33,Vsir,Tril,Rnf26,Masp1,Socs5,Sash3,Arid5a,Tnfsf4	361749,690899,362364,300659,64023,500616,317578,316327,89814
GO:0002709	0.00273531394694024	0.99971459175853	4	52	regulation of T cell mediated immunity	BP	13581	148	Vsir,Sash3,Arid5a,Tnfsf4	690899,317578,316327,89814
GO:0035739	0.00274768907751835	0.999943315547558	2	9	CD4-positive, alpha-beta T cell proliferation	BP	13581	148	Vsir,Twsg1	690899,363294
GO:2000561	0.00274768907751835	0.999943315547558	2	9	regulation of CD4-positive, alpha-beta T cell proliferation	BP	13581	148	Vsir,Twsg1	690899,363294
GO:0046439	0.00294492021213534	0.99994106546107	2	7	L-cysteine metabolic process	BP	13581	148	Ahcyl1,Cbs	362013,24250
GO:0033345	0.0031132281548425	1	1	1	asparagine catabolic process via L-aspartate	BP	13581	148	Asrgl1	246307
GO:0046640	0.00313244552913284	0.999797292030062	3	29	regulation of alpha-beta T cell proliferation	BP	13581	148	Vsir,Twsg1,Tnfsf4	690899,363294,89814
GO:0002826	0.00322773646304384	0.999935855018552	2	6	negative regulation of T-helper 1 type immune response	BP	13581	148	Il33,Tnfsf4	361749,89814
GO:0097305	0.00328575261797748	0.99910512029704	9	275	response to alcohol	BP	13581	148	Ptch1,Vhl,Oxct1,Fyn,Kcnc2,Sparc,Akt1,Reln,Tnfsf4	89830,24874,690163,25150,246153,24791,24185,24718,89814
GO:0006541	0.00329102189909254	0.999788451983622	3	22	glutamine metabolic process	BP	13581	148	Aldh5a1,Glul,Glud1	291133,24957,24399
GO:0046642	0.00335746314507544	0.999921577151619	2	10	negative regulation of alpha-beta T cell proliferation	BP	13581	148	Vsir,Twsg1	690899,363294
GO:0051024	0.00358184690280684	0.999912021800647	2	11	positive regulation of immunoglobulin secretion	BP	13581	148	Il33,Tnfsf4	361749,89814
GO:0046633	0.00366983599153751	0.999747565088975	3	31	alpha-beta T cell proliferation	BP	13581	148	Vsir,Twsg1,Tnfsf4	690899,363294,89814
GO:0046470	0.0037021660325228	0.999743995935551	3	32	phosphatidylcholine metabolic process	BP	13581	148	Phka1,Chpt1,Gpat4	64561,362866,290843
GO:0042092	0.00372436158884173	0.999743689896102	3	29	type 2 immune response	BP	13581	148	Il33,Socs5,Tnfsf4	361749,500616,89814
GO:0030388	0.00382227804367223	0.999906612538376	2	9	fructose 1,6-bisphosphate metabolic process	BP	13581	148	Aldoc,Pfkm	24191,65152
GO:0045625	0.00383173358140439	0.999908845814617	2	8	regulation of T-helper 1 cell differentiation	BP	13581	148	Socs5,Tnfsf4	500616,89814
GO:0044264	0.00385135852981297	0.999398733931138	5	82	cellular polysaccharide metabolic process	BP	13581	148	Ppp1r3c,Pygm,Phka1,Pfkm,Akt1	309513,24701,64561,65152,24185
GO:0043367	0.00391124632747322	0.999548742514933	4	53	CD4-positive, alpha-beta T cell differentiation	BP	13581	148	Socs5,Gpr183,Sash3,Tnfsf4	500616,679975,317578,89814
GO:0090277	0.00396369787478326	0.999373570231956	5	98	positive regulation of peptide hormone secretion	BP	13581	148	Oxct1,Glul,Glud1,Gja1,Pfkm	690163,24957,24399,24392,65152
GO:0015677	0.00465438398499737	0.999882144848038	2	7	copper ion import	BP	13581	148	Steap2,Steap3	312052,170824
GO:0098739	0.00473897852632782	0.999425740388476	4	48	import across plasma membrane	BP	13581	148	Slc1a3,Steap2,Steap3,Fyn	29483,312052,170824,25150
GO:0006790	0.00479817153114433	0.998734878396426	8	250	sulfur compound metabolic process	BP	13581	148	Ahcyl1,Aldh5a1,Cbs,Gpat4,Acss1,Aass,Suclg2,Papss2	362013,291133,24250,290843,296259,296925,362404,294103
GO:0006681	0.00492535804076279	0.999866659600831	2	8	galactosylceramide metabolic process	BP	13581	148	Aldh5a1,B3galt2	291133,686081
GO:0036376	0.00497615603681377	0.999864569355695	2	8	sodium ion export across plasma membrane	BP	13581	148	Atp1a2,Atp1b2	24212,24214
GO:0044275	0.0049807360294459	0.999619679103254	3	29	cellular carbohydrate catabolic process	BP	13581	148	Ppp1r3c,Pygm,Pfkm	309513,24701,65152
GO:0006631	0.00500854309345561	0.998544808632305	9	282	fatty acid metabolic process	BP	13581	148	Acsbg1,Aldh5a1,Abcd2,Pcca,Gpat4,Acss1,Akt1,Cyp4v3,Hadha	171410,291133,84356,687008,290843,296259,24185,266761,170670
GO:0002440	0.00541134900014043	0.998876438121715	6	144	production of molecular mediator of immune response	BP	13581	148	Il33,Vsir,Tril,Sash3,Arid5a,Tnfsf4	361749,690899,362364,317578,316327,89814
GO:0043370	0.00550513140674277	0.999562173967797	3	31	regulation of CD4-positive, alpha-beta T cell differentiation	BP	13581	148	Socs5,Sash3,Tnfsf4	500616,317578,89814
GO:0006637	0.00553909678297734	0.999287594646077	4	69	acyl-CoA metabolic process	BP	13581	148	Gpat4,Acss1,Aass,Suclg2	290843,296259,296925,362404
GO:0035383	0.00553909678297734	0.999287594646077	4	69	thioester metabolic process	BP	13581	148	Gpat4,Acss1,Aass,Suclg2	290843,296259,296925,362404
GO:1905039	0.00556376135736906	0.999051482152976	5	85	carboxylic acid transmembrane transport	BP	13581	148	Slc1a3,Slc13a5,Slc1a4,Akt1,Slc25a18	29483,266998,305540,24185,681896
GO:0019374	0.00558537017995334	0.999834093201926	2	9	galactolipid metabolic process	BP	13581	148	Aldh5a1,B3galt2	291133,686081
GO:0050777	0.00564691655390508	0.99902709063757	5	109	negative regulation of immune response	BP	13581	148	Il33,Vsir,Masp1,Socs5,Tnfsf4	361749,690899,64023,500616,89814
GO:0002823	0.0056886671102168	0.999542204290007	3	31	negative regulation of adaptive immune response based on somatic recombination of immune receptors built from immunoglobulin superfamily domains	BP	13581	148	Il33,Vsir,Tnfsf4	361749,690899,89814
GO:0046459	0.00569062949254536	0.999834010776314	2	8	short-chain fatty acid metabolic process	BP	13581	148	Aldh5a1,Acss1	291133,296259
GO:0005976	0.00569347249578896	0.999021963513394	5	91	polysaccharide metabolic process	BP	13581	148	Ppp1r3c,Pygm,Phka1,Pfkm,Akt1	309513,24701,64561,65152,24185
GO:0002639	0.00574524924400066	0.999531632504614	3	36	positive regulation of immunoglobulin production	BP	13581	148	Il33,Sash3,Tnfsf4	361749,317578,89814
GO:1903725	0.00579436450544771	0.999249628337467	4	59	regulation of phospholipid metabolic process	BP	13581	148	Pc,Pdgfra,Src,Pik3ip1	25104,25267,83805,305472
GO:0032633	0.00603206733719734	0.999503151509033	3	32	interleukin-4 production	BP	13581	148	Il33,Sash3,Tnfsf4	361749,317578,89814
GO:0002711	0.00604653176718732	0.999499610244582	3	34	positive regulation of T cell mediated immunity	BP	13581	148	Sash3,Arid5a,Tnfsf4	317578,316327,89814
GO:0006650	0.00619551077035309	0.998474728890574	7	183	glycerophospholipid metabolic process	BP	13581	148	Aldh5a1,Phka1,Chpt1,Gpat4,Agpat1,Prdx6,Plek	291133,64561,362866,290843,406165,94167,364206
GO:0002286	0.00622502790387381	0.999174640087211	4	64	T cell activation involved in immune response	BP	13581	148	Socs5,Gpr183,Apbb1ip,Tnfsf4	500616,679975,307171,89814
GO:0015740	0.00631001907702507	0.999800362776178	2	9	C4-dicarboxylate transport	BP	13581	148	Slc1a3,Slc13a5	29483,266998
GO:0098711	0.0065656758902392	0.999787957155546	2	9	iron ion import across plasma membrane	BP	13581	148	Steap2,Steap3	312052,170824
GO:0089711	0.00662428815153002	0.999785076792152	2	9	L-glutamate transmembrane transport	BP	13581	148	Slc1a3,Slc25a18	29483,681896
GO:0006105	0.00678483156918772	0.999768403122625	2	11	succinate metabolic process	BP	13581	148	Aldh5a1,Suclg2	291133,362404
GO:1903825	0.00685310312795476	0.998770253126405	5	89	organic acid transmembrane transport	BP	13581	148	Slc1a3,Slc13a5,Slc1a4,Akt1,Slc25a18	29483,266998,305540,24185,681896
GO:0051023	0.00687337502724716	0.999753376844056	2	15	regulation of immunoglobulin secretion	BP	13581	148	Il33,Tnfsf4	361749,89814
GO:0002820	0.00709383404641795	0.999378041364532	3	34	negative regulation of adaptive immune response	BP	13581	148	Il33,Vsir,Tnfsf4	361749,690899,89814
GO:0009068	0.00712153629789936	0.999747267786132	2	12	aspartate family amino acid catabolic process	BP	13581	148	Asrgl1,Aass	246307,296925
GO:0060709	0.00729880892320692	1	1	1	glycogen cell differentiation involved in embryonic placenta development	BP	13581	148	Akt1	24185
GO:0016052	0.00734258491387504	0.998654226581161	5	105	carbohydrate catabolic process	BP	13581	148	Ppp1r3c,Pygm,Gm2a,Aldoc,Pfkm	309513,24701,282838,24191,65152
GO:0046638	0.00743694475845241	0.999334453393401	3	36	positive regulation of alpha-beta T cell differentiation	BP	13581	148	Socs5,Sash3,Tnfsf4	500616,317578,89814
GO:0002702	0.00747131373963765	0.998953099512369	4	70	positive regulation of production of molecular mediator of immune response	BP	13581	148	Il33,Sash3,Arid5a,Tnfsf4	361749,317578,316327,89814
GO:0038166	0.00751025930430187	0.999726027449674	2	12	angiotensin-activated signaling pathway	BP	13581	148	Ahcyl1,Src	362013,83805
GO:0010920	0.00775405930026846	1	1	1	negative regulation of inositol phosphate biosynthetic process	BP	13581	148	Plek	364206
GO:0010924	0.00775405930026846	1	1	1	regulation of inositol-polyphosphate 5-phosphatase activity	BP	13581	148	Plek	364206
GO:0010925	0.00775405930026846	1	1	1	positive regulation of inositol-polyphosphate 5-phosphatase activity	BP	13581	148	Plek	364206
GO:0030845	0.00775405930026846	1	1	1	phospholipase C-inhibiting G-protein coupled receptor signaling pathway	BP	13581	148	Plek	364206
GO:0060305	0.00775405930026846	1	1	1	regulation of cell diameter	BP	13581	148	Plek	364206
GO:0002830	0.00787452058573192	0.999702206580775	2	13	positive regulation of type 2 immune response	BP	13581	148	Il33,Tnfsf4	361749,89814
GO:0045624	0.0079011512573215	0.999700675482927	2	13	positive regulation of T-helper cell differentiation	BP	13581	148	Socs5,Tnfsf4	500616,89814
GO:0072350	0.00801343997622758	0.999263147150496	3	36	tricarboxylic acid metabolic process	BP	13581	148	Glud1,Ogdhl,Suclg2	24399,290566,362404
GO:0030007	0.00802034797848336	0.999712621504498	2	9	cellular potassium ion homeostasis	BP	13581	148	Atp1a2,Atp1b2	24212,24214
GO:0002827	0.00806249102885273	0.999691341544474	2	13	positive regulation of T-helper 1 type immune response	BP	13581	148	Socs5,Arid5a	500616,316327
GO:0002720	0.0081368810876023	0.999247624233071	3	36	positive regulation of cytokine production involved in immune response	BP	13581	148	Sash3,Arid5a,Tnfsf4	317578,316327,89814
GO:0010765	0.00825366688429201	0.999234106535841	3	35	positive regulation of sodium ion transport	BP	13581	148	Ahcyl1,Atp1b2,Akt1	362013,24214,24185
GO:0002456	0.00831288441764005	0.998798366131524	4	71	T cell mediated immunity	BP	13581	148	Vsir,Sash3,Arid5a,Tnfsf4	690899,317578,316327,89814
GO:0002824	0.00833231026824186	0.99879262675491	4	75	positive regulation of adaptive immune response based on somatic recombination of immune receptors built from immunoglobulin superfamily domains	BP	13581	148	Socs5,Sash3,Arid5a,Tnfsf4	500616,317578,316327,89814
GO:0034109	0.00834674585033984	0.998794446292868	4	67	homotypic cell-cell adhesion	BP	13581	148	Plpp3,Vcl,Pdgfra,Plek	192270,305679,25267,364206
GO:0006732	0.00844479671898289	0.997546659416788	8	271	coenzyme metabolic process	BP	13581	148	Ahcyl1,Nnt,Gpat4,Acss1,Aldoc,Aass,Pfkm,Suclg2	362013,310378,290843,296259,24191,296925,65152,362404
GO:0009069	0.00847088254307064	0.999201712440335	3	39	serine family amino acid metabolic process	BP	13581	148	Ahcyl1,Cbs,Sephs2	362013,24250,308993
GO:0001817	0.00848411457010556	0.996804721751559	12	480	regulation of cytokine production	BP	13581	148	Il33,Vsir,Ndrg2,Tril,Rnf26,Agpat1,Src,Twsg1,Socs5,Sash3,Arid5a,Tnfsf4	361749,690899,171114,362364,300659,406165,83805,363294,500616,317578,316327,89814
GO:0071436	0.00861089635928068	0.999672943994988	2	10	sodium ion export	BP	13581	148	Atp1a2,Atp1b2	24212,24214
GO:0036071	0.00863853666854914	1	1	1	N-glycan fucosylation	BP	13581	148	Fut8	432392
GO:0006534	0.00867035944411292	0.999655294854776	2	13	cysteine metabolic process	BP	13581	148	Ahcyl1,Cbs	362013,24250
GO:0051289	0.0089443302690865	0.998675628405505	4	78	protein homotetramerization	BP	13581	148	Aldh5a1,Aldoc,Pfkm,Ide	291133,24191,65152,25700
GO:0045628	0.00894793818030701	0.999642482915551	2	12	regulation of T-helper 2 cell differentiation	BP	13581	148	Socs5,Tnfsf4	500616,89814
GO:0002821	0.00901987109835776	0.998661716479414	4	77	positive regulation of adaptive immune response	BP	13581	148	Socs5,Sash3,Arid5a,Tnfsf4	500616,317578,316327,89814
GO:0035708	0.00923128029430958	1	1	1	interleukin-4-dependent isotype switching to IgE isotypes	BP	13581	148	Tnfsf4	89814
GO:0035714	0.00923128029430958	1	1	1	cellular response to nitrogen dioxide	BP	13581	148	Tnfsf4	89814
GO:0035783	0.00923128029430958	1	1	1	CD4-positive, alpha-beta T cell costimulation	BP	13581	148	Tnfsf4	89814
GO:1900279	0.00923128029430958	1	1	1	regulation of CD4-positive, alpha-beta T cell costimulation	BP	13581	148	Tnfsf4	89814
GO:1900281	0.00923128029430958	1	1	1	positive regulation of CD4-positive, alpha-beta T cell costimulation	BP	13581	148	Tnfsf4	89814
GO:2000571	0.00923128029430958	1	1	1	regulation of interleukin-4-dependent isotype switching to IgE isotypes	BP	13581	148	Tnfsf4	89814
GO:2000572	0.00923128029430958	1	1	1	positive regulation of interleukin-4-dependent isotype switching to IgE isotypes	BP	13581	148	Tnfsf4	89814
GO:0043649	0.00953184309407314	0.999606404807027	2	12	dicarboxylic acid catabolic process	BP	13581	148	Aldh5a1,Glud1	291133,24399
GO:0009066	0.00954392404140644	0.999057103289356	3	42	aspartate family amino acid metabolic process	BP	13581	148	Asrgl1,Ahcyl1,Aass	246307,362013,296925
GO:0044242	0.00986281649450047	0.997672428618831	6	160	cellular lipid catabolic process	BP	13581	148	Abcd2,Gm2a,Pcca,Akt1,Prdx6,Hadha	84356,282838,687008,24185,94167,170670
GO:0070661	0.00988886143053021	0.997331528694035	7	231	leukocyte proliferation	BP	13581	148	Il33,Vsir,Fyn,Twsg1,Gpr183,Sash3,Tnfsf4	361749,690899,25150,363294,679975,317578,89814
GO:0032736	0.0105446503921733	0.999541026123025	2	12	positive regulation of interleukin-13 production	BP	13581	148	Il33,Tnfsf4	361749,89814
GO:1903727	0.0105522211295802	0.99892386969175	3	38	positive regulation of phospholipid metabolic process	BP	13581	148	Pc,Pdgfra,Src	25104,25267,83805
GO:0032649	0.0110112773240126	0.9982641247791	4	85	regulation of interferon-gamma production	BP	13581	148	Il33,Sash3,Arid5a,Tnfsf4	361749,317578,316327,89814
GO:0002215	0.011103700327528	0.999969219614943	1	2	defense response to nematode	BP	13581	148	Tnfsf4	89814
GO:0006006	0.0111163427200503	0.997310423034132	6	154	glucose metabolic process	BP	13581	148	Pc,Ppp1r3c,Aldh5a1,Pfkm,Akt1,Src	25104,309513,291133,65152,24185,83805
GO:0015813	0.0111363816896907	0.999495536279809	2	13	L-glutamate transport	BP	13581	148	Slc1a3,Slc25a18	29483,681896
GO:0045064	0.0111367549006098	0.999486467825247	2	15	T-helper 2 cell differentiation	BP	13581	148	Socs5,Tnfsf4	500616,89814
GO:0009725	0.01121511331235	0.994622741626172	19	931	response to hormone	BP	13581	148	Acsbg1,Ahcyl1,Atp1a2,Rab31,Oxct1,Steap2,Fzd2,Gja1,Fyn,Sparc,Esrrg,Pdgfra,Akt1,Src,Reln,Heyl,Med16,Hadha,Tnfsf4	171410,362013,24212,246324,690163,312052,64512,24392,25150,24791,360896,25267,24185,83805,24718,313575,299607,170670,89814
GO:0046887	0.0114422939486881	0.997652746827098	5	130	positive regulation of hormone secretion	BP	13581	148	Oxct1,Glul,Glud1,Gja1,Pfkm	690163,24957,24399,24392,65152
GO:0015826	0.0115982763991586	1	1	1	threonine transport	BP	13581	148	Slc1a4	305540
GO:0034589	0.0115982763991586	1	1	1	hydroxyproline transport	BP	13581	148	Slc1a4	305540
GO:0098609	0.0116122865871432	0.99508097668646	14	580	cell-cell adhesion	BP	13581	148	Plpp3,Vsir,Itgb5,Vcl,Pdgfra,Pcdha6,Ttyh1,Src,Twsg1,Socs5,Ephb3,Sash3,Plek,Tnfsf4	192270,690899,257645,305679,25267,394223,292597,83805,363294,500616,287989,317578,364206,89814
GO:0009070	0.0121492037057974	0.999413698063177	2	15	serine family amino acid biosynthetic process	BP	13581	148	Cbs,Sephs2	24250,308993
GO:0060603	0.0121776569714355	0.998692742460429	3	37	mammary gland duct morphogenesis	BP	13581	148	Ptch1,Src,Etv5	89830,83805,303828
GO:0043551	0.0122405769716089	0.998683486077248	3	37	regulation of phosphatidylinositol 3-kinase activity	BP	13581	148	Pdgfra,Src,Pik3ip1	25267,83805,305472
GO:0071544	0.0122638905419916	1	1	1	diphosphoinositol polyphosphate catabolic process	BP	13581	148	Nudt3	294292
GO:0043650	0.0122863293543812	0.999414067317986	2	13	dicarboxylic acid biosynthetic process	BP	13581	148	Slc1a3,Glud1	29483,24399
GO:0006687	0.0124139661220813	0.998652412143822	3	40	glycosphingolipid metabolic process	BP	13581	148	Aldh5a1,Gm2a,B3galt2	291133,282838,686081
GO:0048305	0.0124266410998788	0.999376088444424	2	20	immunoglobulin secretion	BP	13581	148	Il33,Tnfsf4	361749,89814
GO:0016053	0.0124760123867632	0.99647981979797	7	229	organic acid biosynthetic process	BP	13581	148	Slc1a3,Cbs,Glul,Glud1,Acss1,Aass,Sephs2	29483,24250,24957,24399,296259,296925,308993
GO:0046394	0.0124760123867632	0.99647981979797	7	229	carboxylic acid biosynthetic process	BP	13581	148	Slc1a3,Cbs,Glul,Glud1,Acss1,Aass,Sephs2	29483,24250,24957,24399,296259,296925,308993
GO:0001775	0.0127340819260423	0.994369531291187	15	705	cell activation	BP	13581	148	Il33,Vsir,Fzd2,Fyn,Vcl,Pdgfra,Skap2,Akt1,Twsg1,Socs5,Gpr183,Apbb1ip,Sash3,Plek,Tnfsf4	361749,690899,64512,25150,305679,25267,155183,24185,363294,500616,679975,307171,317578,364206,89814
GO:0016051	0.0127572339991834	0.9968188742283	6	158	carbohydrate biosynthetic process	BP	13581	148	Pc,Ppp1r3c,Akt1,Nans,B3galt2,Plek	25104,309513,24185,298071,686081,364206
GO:0045834	0.0128961662572512	0.997277433187633	5	125	positive regulation of lipid metabolic process	BP	13581	148	Pc,Abcd2,Pdgfra,Akt1,Src	25104,84356,25267,24185,83805
GO:0006883	0.0129083280980113	0.999368253415087	2	13	cellular sodium ion homeostasis	BP	13581	148	Atp1a2,Atp1b2	24212,24214
GO:0002028	0.0132594571533955	0.997797508358323	4	79	regulation of sodium ion transport	BP	13581	148	Ahcyl1,Atp1a2,Atp1b2,Akt1	362013,24212,24214,24185
GO:0045063	0.0134172988635308	0.99932344985726	2	14	T-helper 1 cell differentiation	BP	13581	148	Socs5,Tnfsf4	500616,89814
GO:0045623	0.013475942169453	0.999325403134505	2	13	negative regulation of T-helper cell differentiation	BP	13581	148	Socs5,Tnfsf4	500616,89814
GO:0042093	0.0135594984717518	0.998477368544683	3	41	T-helper cell differentiation	BP	13581	148	Socs5,Gpr183,Tnfsf4	500616,679975,89814
GO:0097286	0.0137363455396098	0.999305417265159	2	13	iron ion import	BP	13581	148	Steap2,Steap3	312052,170824
GO:0009062	0.0139089889269494	0.99765604265631	4	80	fatty acid catabolic process	BP	13581	148	Abcd2,Pcca,Akt1,Hadha	84356,687008,24185,170670
GO:0002293	0.0139913833684353	0.998408672051824	3	42	alpha-beta T cell differentiation involved in immune response	BP	13581	148	Socs5,Gpr183,Tnfsf4	500616,679975,89814
GO:0002294	0.0139913833684353	0.998408672051824	3	42	CD4-positive, alpha-beta T cell differentiation involved in immune response	BP	13581	148	Socs5,Gpr183,Tnfsf4	500616,679975,89814
GO:0140115	0.0140138806493888	0.999277032182216	2	14	export across plasma membrane	BP	13581	148	Atp1a2,Atp1b2	24212,24214
GO:0010248	0.0140530446430149	0.99927394737455	2	14	establishment or maintenance of transmembrane electrochemical gradient	BP	13581	148	Atp1a2,Atp1b2	24212,24214
GO:0098659	0.0140899294739039	0.998408510638462	3	35	inorganic cation import across plasma membrane	BP	13581	148	Steap2,Steap3,Fyn	312052,170824,25150
GO:0099587	0.0140899294739039	0.998408510638462	3	35	inorganic ion import across plasma membrane	BP	13581	148	Steap2,Steap3,Fyn	312052,170824,25150
GO:0070145	0.0142960133986412	1	1	1	mitochondrial asparaginyl-tRNA aminoacylation	BP	13581	148	Dars2	304919
GO:0032656	0.014321127138544	0.999246598574143	2	15	regulation of interleukin-13 production	BP	13581	148	Il33,Tnfsf4	361749,89814
GO:0002287	0.0143471662652496	0.998351126964041	3	43	alpha-beta T cell activation involved in immune response	BP	13581	148	Socs5,Gpr183,Tnfsf4	500616,679975,89814
GO:0006825	0.0144822248985927	0.99923984202981	2	14	copper ion transport	BP	13581	148	Steap2,Steap3	312052,170824
GO:0009056	0.0144955546104712	0.991877598725734	29	1672	catabolic process	BP	13581	148	Asrgl1,Il33,Ppp1r3c,Pygm,Aldh5a1,Vhl,Abcd2,Cbs,Rgma,Gm2a,Pcca,Oxct1,Csdc2,Glud1,Gja1,Aldoc,Aass,Nudt3,Fyn,Pfkm,Pnkd,Akt1,Ide,Socs5,Prdx6,Rnf115,Hadha,Lix1,Prodh1	246307,361749,309513,24701,291133,24874,84356,24250,308739,282838,687008,690163,266600,24399,24392,24191,296925,294292,25150,65152,100188944,24185,25700,500616,94167,362002,170670,292381,680409
GO:0032616	0.0145504747297388	0.999222661037622	2	16	interleukin-13 production	BP	13581	148	Il33,Tnfsf4	361749,89814
GO:1901565	0.0146949411254821	0.992893695378648	18	903	organonitrogen compound catabolic process	BP	13581	148	Asrgl1,Il33,Aldh5a1,Vhl,Cbs,Rgma,Gm2a,Pcca,Glud1,Gja1,Aass,Nudt3,Fyn,Akt1,Ide,Socs5,Rnf115,Prodh1	246307,361749,291133,24874,24250,308739,282838,687008,24399,24392,296925,294292,25150,24185,25700,500616,362002,680409
GO:0006835	0.0147445909093673	0.997480072827629	4	72	dicarboxylic acid transport	BP	13581	148	Slc1a3,Slc13a5,Slc26a1,Slc25a18	29483,266998,64076,681896
GO:0044248	0.0147560678155214	0.991958069984765	26	1448	cellular catabolic process	BP	13581	148	Asrgl1,Il33,Ppp1r3c,Pygm,Aldh5a1,Vhl,Abcd2,Cbs,Rgma,Gm2a,Pcca,Oxct1,Csdc2,Glud1,Aass,Nudt3,Pfkm,Pnkd,Akt1,Ide,Socs5,Prdx6,Rnf115,Hadha,Lix1,Prodh1	246307,361749,309513,24701,291133,24874,84356,24250,308739,282838,687008,690163,266600,24399,296925,294292,65152,100188944,24185,25700,500616,94167,362002,170670,292381,680409
GO:1901655	0.0147585270942886	0.996779666613754	5	122	cellular response to ketone	BP	13581	148	Adcy2,Akt1,Src,Reln,Tnfsf4	81636,24185,83805,24718,89814
GO:0032609	0.0147904849858376	0.997453240207283	4	91	interferon-gamma production	BP	13581	148	Il33,Sash3,Arid5a,Tnfsf4	361749,317578,316327,89814
GO:0002070	0.0148654275825351	0.999208929095567	2	14	epithelial cell maturation	BP	13581	148	Gpat4,Gja1	290843,24392
GO:0015682	0.0151919485109591	0.999182249094955	2	14	ferric iron transport	BP	13581	148	Steap2,Steap3	312052,170824
GO:0072512	0.0151919485109591	0.999182249094955	2	14	trivalent inorganic cation transport	BP	13581	148	Steap2,Steap3	312052,170824
GO:0009612	0.015193265989599	0.995109331078103	8	256	response to mechanical stimulus	BP	13581	148	Atp1a2,Slc1a3,Ptch1,Gja1,Fyn,Akt1,Src,Reln	24212,29483,89830,24392,25150,24185,83805,24718
GO:1905078	0.0152848568856221	1	1	1	positive regulation of interleukin-17 secretion	BP	13581	148	Arid5a	316327
GO:0043371	0.0155706645821844	0.999150916866625	2	14	negative regulation of CD4-positive, alpha-beta T cell differentiation	BP	13581	148	Socs5,Tnfsf4	500616,89814
GO:0002637	0.0156099919304816	0.99813848150219	3	49	regulation of immunoglobulin production	BP	13581	148	Il33,Sash3,Tnfsf4	361749,317578,89814
GO:0006535	0.0157863213033502	1	1	1	cysteine biosynthetic process from serine	BP	13581	148	Cbs	24250
GO:0002292	0.0158634912544674	0.998101796185219	3	46	T cell differentiation involved in immune response	BP	13581	148	Socs5,Gpr183,Tnfsf4	500616,679975,89814
GO:0050778	0.0159679915823451	0.994048407249549	10	380	positive regulation of immune response	BP	13581	148	Il33,Tril,Fyn,Mapkapk3,Skap2,Masp1,Socs5,Sash3,Arid5a,Tnfsf4	361749,362364,25150,315994,155183,64023,500616,317578,316327,89814
GO:0006793	0.0160222015513968	0.990242362078639	41	2537	phosphorus metabolic process	BP	13581	148	Gpr37l1,Atp1a2,Pc,Mmd2,Mapk8ip1,Ppp1r3c,Plpp3,Aldh5a1,Phka1,Cbs,Cab39,Chpt1,Nnt,Gpat4,Ndrg2,Adcy2,Fzd2,Fut8,Acss1,Aldoc,Aass,Nudt3,Fyn,Pfkm,Mapkapk3,Suclg2,Pdgfra,Akt1,Agpat1,Src,Twsg1,Reln,Socs5,Ephb3,Prdx6,Ttk,Gpr183,Gpr176,Pik3ip1,Papss2,Plek	252939,24212,25104,304301,116457,309513,192270,291133,64561,24250,301574,362866,310378,290843,171114,81636,64512,432392,296259,24191,296925,294292,25150,65152,315994,362404,25267,24185,406165,83805,363294,24718,500616,287989,94167,315852,679975,117257,305472,294103,364206
GO:2000554	0.0162867573137068	0.999933602320218	1	2	regulation of T-helper 1 cell cytokine production	BP	13581	148	Arid5a	316327
GO:2000556	0.0162867573137068	0.999933602320218	1	2	positive regulation of T-helper 1 cell cytokine production	BP	13581	148	Arid5a	316327
GO:0090136	0.0164112526555403	0.999072408813448	2	15	epithelial cell-cell adhesion	BP	13581	148	Itgb5,Vcl	257645,305679
GO:0050868	0.0165845603785712	0.997046644624993	4	90	negative regulation of T cell activation	BP	13581	148	Vsir,Twsg1,Socs5,Tnfsf4	690899,363294,500616,89814
GO:0093001	0.0165929209026184	1	1	1	glycolysis from storage polysaccharide through glucose-1-phosphate	BP	13581	148	Pfkm	65152
GO:0009719	0.0166917454711072	0.990802993161098	26	1432	response to endogenous stimulus	BP	13581	148	Acsbg1,Ahcyl1,Atp1a2,Vsir,Rab31,Itgb5,Rgma,Oxct1,Steap2,Fzd2,Fut8,Gja1,Fyn,Kcnc2,Sparc,Esrrg,Pdgfra,Akt1,Src,Twsg1,Reln,Heyl,Socs5,Med16,Hadha,Tnfsf4	171410,362013,24212,690899,246324,257645,308739,690163,312052,64512,432392,24392,25150,246153,24791,360896,25267,24185,83805,363294,24718,313575,500616,299607,170670,89814
GO:0051291	0.0167174829538076	0.996231784244785	5	130	protein heterooligomerization	BP	13581	148	Vhl,Cab39,Aldoc,Kcnc2,Ide	24874,301574,24191,246153,25700
GO:0048877	0.0167226451976741	1	1	1	homeostasis of number of retina cells	BP	13581	148	Vhl	24874
GO:0007155	0.0168662057164563	0.991414312495113	20	949	cell adhesion	BP	13581	148	Plpp3,Vsir,Tecta,Itgb5,Gpm6b,Atp1b2,Vcl,Jam2,Pdgfra,Pcdha6,Ttyh1,Src,Twsg1,Reln,Socs5,Ephb3,Apbb1ip,Sash3,Plek,Tnfsf4	192270,690899,300653,257645,192179,24214,305679,619374,25267,394223,292597,83805,363294,24718,500616,287989,307171,317578,364206,89814
GO:0033316	0.0168959856434986	1	1	1	meiotic spindle assembly checkpoint	BP	13581	148	Ttk	315852
GO:0044779	0.0168959856434986	1	1	1	meiotic spindle checkpoint	BP	13581	148	Ttk	315852
GO:1903096	0.0168959856434986	1	1	1	protein localization to meiotic spindle midzone	BP	13581	148	Ttk	315852
GO:1905359	0.0168959856434986	1	1	1	protein localization to meiotic spindle	BP	13581	148	Ttk	315852
GO:0080134	0.0169535197012208	0.991511577682403	19	965	regulation of response to stress	BP	13581	148	Gpr37l1,Il33,Mapk8ip1,Plpp3,Vhl,Cbs,Rgma,Steap3,Fut8,Gja1,Tril,Mapkapk3,Pdgfra,Akt1,Rnf26,Masp1,Socs5,Plek,Tnfsf4	252939,361749,116457,192270,24874,24250,308739,170824,432392,24392,362364,315994,25267,24185,300659,64023,500616,364206,89814
GO:0046632	0.0169605068993919	0.996967896816649	4	81	alpha-beta T cell differentiation	BP	13581	148	Socs5,Gpr183,Sash3,Tnfsf4	500616,679975,317578,89814
GO:0044328	0.0170520625887451	1	1	1	canonical Wnt signaling pathway involved in positive regulation of endothelial cell migration	BP	13581	148	Plpp3	192270
GO:0044329	0.0170520625887451	1	1	1	canonical Wnt signaling pathway involved in positive regulation of cell-cell adhesion	BP	13581	148	Plpp3	192270
GO:0010232	0.0170745938684008	1	1	1	vascular transport	BP	13581	148	Gja1	24392
GO:0060156	0.0170745938684008	1	1	1	milk ejection reflex	BP	13581	148	Gja1	24392
GO:0071954	0.0170771109095757	0.999926972327786	1	2	chemokine (C-C motif) ligand 11 production	BP	13581	148	Tnfsf4	89814
GO:0043490	0.0171008941801174	1	1	1	malate-aspartate shuttle	BP	13581	148	Slc1a3	29483
GO:0097699	0.0171008941801174	1	1	1	vascular endothelial cell response to fluid shear stress	BP	13581	148	Socs5	500616
GO:1902076	0.0171008941801174	1	1	1	regulation of lateral motor column neuron migration	BP	13581	148	Reln	24718
GO:1902078	0.0171008941801174	1	1	1	positive regulation of lateral motor column neuron migration	BP	13581	148	Reln	24718
GO:1903280	0.0171008941801174	1	1	1	negative regulation of calcium:sodium antiporter activity	BP	13581	148	Atp1a2	24212
GO:1905483	0.0171008941801174	1	1	1	regulation of motor neuron migration	BP	13581	148	Reln	24718
GO:1905485	0.0171008941801174	1	1	1	positive regulation of motor neuron migration	BP	13581	148	Reln	24718
GO:0046635	0.0172740140709878	0.997857382281786	3	51	positive regulation of alpha-beta T cell activation	BP	13581	148	Socs5,Sash3,Tnfsf4	500616,317578,89814
GO:0051025	0.0174415732630511	0.999923807765535	1	2	negative regulation of immunoglobulin secretion	BP	13581	148	Il33	361749
GO:0019395	0.0177787869088756	0.99677052999363	4	87	fatty acid oxidation	BP	13581	148	Abcd2,Akt1,Cyp4v3,Hadha	84356,24185,266761,170670
GO:0009268	0.0177966543084488	0.997776989428813	3	46	response to pH	BP	13581	148	Gja1,Ttpa,Src	24392,25571,83805
GO:0044262	0.0179691902811547	0.994556238947546	7	220	cellular carbohydrate metabolic process	BP	13581	148	Ppp1r3c,Pygm,Phka1,Pfkm,Akt1,Src,Plek	309513,24701,64561,65152,24185,83805,364206
GO:0045471	0.0180188858791964	0.995135037364095	6	203	response to ethanol	BP	13581	148	Vhl,Oxct1,Fyn,Kcnc2,Sparc,Reln	24874,690163,25150,246153,24791,24718
GO:0001816	0.0180296560503759	0.992471184798287	12	529	cytokine production	BP	13581	148	Il33,Vsir,Ndrg2,Tril,Rnf26,Agpat1,Src,Twsg1,Socs5,Sash3,Arid5a,Tnfsf4	361749,690899,171114,362364,300659,406165,83805,363294,500616,317578,316327,89814
GO:0051589	0.0182410168878249	0.998909738742558	2	15	negative regulation of neurotransmitter transport	BP	13581	148	Gpm6b,Pnkd	192179,100188944
GO:0034440	0.0184483190537998	0.996609772969025	4	89	lipid oxidation	BP	13581	148	Abcd2,Akt1,Cyp4v3,Hadha	84356,24185,266761,170670
GO:0022610	0.01860141572912	0.99043374534857	20	958	biological adhesion	BP	13581	148	Plpp3,Vsir,Tecta,Itgb5,Gpm6b,Atp1b2,Vcl,Jam2,Pdgfra,Pcdha6,Ttyh1,Src,Twsg1,Reln,Socs5,Ephb3,Apbb1ip,Sash3,Plek,Tnfsf4	192270,690899,300653,257645,192179,24214,305679,619374,25267,394223,292597,83805,363294,24718,500616,287989,307171,317578,364206,89814
GO:0046637	0.0186097272134129	0.997632007885645	3	48	regulation of alpha-beta T cell differentiation	BP	13581	148	Socs5,Sash3,Tnfsf4	500616,317578,89814
GO:1902476	0.0186263134895419	0.996584651906086	4	74	chloride transmembrane transport	BP	13581	148	Slc1a3,Slc1a4,Ttyh1,Slc26a1	29483,305540,292597,64076
GO:1902072	0.0187956498276335	0.99991145699723	1	2	negative regulation of hypoxia-inducible factor-1alpha signaling pathway	BP	13581	148	Vhl	24874
GO:0015800	0.0188126544496528	0.998849024429123	2	16	acidic amino acid transport	BP	13581	148	Slc1a3,Slc25a18	29483,681896
GO:0006530	0.0188554434471797	0.99991089002566	1	2	asparagine catabolic process	BP	13581	148	Asrgl1	246307
GO:0002250	0.0189283853105194	0.994199386290613	7	240	adaptive immune response	BP	13581	148	Il33,Vsir,Socs5,Gpr183,Sash3,Arid5a,Tnfsf4	361749,690899,500616,679975,317578,316327,89814
GO:1905719	0.0189672445843415	0.999909825009722	1	2	protein localization to perinuclear region of cytoplasm	BP	13581	148	Rnf26	300659
GO:0055075	0.0190399237734164	0.998827684408234	2	16	potassium ion homeostasis	BP	13581	148	Atp1a2,Atp1b2	24212,24214
GO:0051186	0.0192331801799324	0.993521714138726	8	325	cofactor metabolic process	BP	13581	148	Ahcyl1,Nnt,Gpat4,Acss1,Aldoc,Aass,Pfkm,Suclg2	362013,310378,290843,296259,24191,296925,65152,362404
GO:0007199	0.0192892847016434	0.99987576413198	1	3	G-protein coupled receptor signaling pathway coupled to cGMP nucleotide second messenger	BP	13581	148	Fzd2	64512
GO:0043382	0.0193257653776301	0.999875291702961	1	3	positive regulation of memory T cell differentiation	BP	13581	148	Tnfsf4	89814
GO:0097164	0.0193863029744515	0.995458083730789	5	139	ammonium ion metabolic process	BP	13581	148	Phka1,Chpt1,Gpat4,Pnkd,Aldh7a1	64561,362866,290843,100188944,291450
GO:0002252	0.0195213216372747	0.992099357467106	11	481	immune effector process	BP	13581	148	Il33,Vsir,Tril,Rnf26,Masp1,Socs5,Gpr183,Apbb1ip,Sash3,Arid5a,Tnfsf4	361749,690899,362364,300659,64023,500616,679975,307171,317578,316327,89814
GO:0002460	0.0195267740894866	0.994639174499275	6	187	adaptive immune response based on somatic recombination of immune receptors built from immunoglobulin superfamily domains	BP	13581	148	Il33,Vsir,Socs5,Sash3,Arid5a,Tnfsf4	361749,690899,500616,317578,316327,89814
GO:0035709	0.0196267707936489	0.999903412339833	1	2	memory T cell activation	BP	13581	148	Tnfsf4	89814
GO:2000567	0.0196267707936489	0.999903412339833	1	2	regulation of memory T cell activation	BP	13581	148	Tnfsf4	89814
GO:2000568	0.0196267707936489	0.999903412339833	1	2	positive regulation of memory T cell activation	BP	13581	148	Tnfsf4	89814
GO:0009085	0.0197512601175219	0.999902176952176	1	2	lysine biosynthetic process	BP	13581	148	Aass	296925
GO:0019878	0.0197512601175219	0.999902176952176	1	2	lysine biosynthetic process via aminoadipic acid	BP	13581	148	Aass	296925
GO:0019243	0.01978049056607	0.999901885730073	1	2	methylglyoxal catabolic process to D-lactate via S-lactoyl-glutathione	BP	13581	148	Pnkd	100188944
GO:0051596	0.01978049056607	0.999901885730073	1	2	methylglyoxal catabolic process	BP	13581	148	Pnkd	100188944
GO:0061727	0.01978049056607	0.999901885730073	1	2	methylglyoxal catabolic process to lactate	BP	13581	148	Pnkd	100188944
GO:0000302	0.0198199715225406	0.993866406705512	7	252	response to reactive oxygen species	BP	13581	148	Gpr37l1,Aldh3a2,Kcnc2,Pdgfra,Akt1,Src,Prdx6	252939,65183,246153,25267,24185,83805,94167
GO:0001818	0.0199665739381214	0.994489070325032	6	192	negative regulation of cytokine production	BP	13581	148	Il33,Vsir,Ndrg2,Twsg1,Socs5,Tnfsf4	361749,690899,171114,363294,500616,89814
GO:0031998	0.0201042146213457	0.998718137302734	2	17	regulation of fatty acid beta-oxidation	BP	13581	148	Abcd2,Akt1	84356,24185
GO:1903038	0.0201407513824996	0.996193262265335	4	96	negative regulation of leukocyte cell-cell adhesion	BP	13581	148	Vsir,Twsg1,Socs5,Tnfsf4	690899,363294,500616,89814
GO:0033306	0.0203788234211763	0.999895828455294	1	2	phytol metabolic process	BP	13581	148	Aldh3a2	65183
GO:1903173	0.0203788234211763	0.999895828455294	1	2	fatty alcohol metabolic process	BP	13581	148	Aldh3a2	65183
GO:0030168	0.0204479201995739	0.996126807657648	4	87	platelet activation	BP	13581	148	Vcl,Pdgfra,Akt1,Plek	305679,25267,24185,364206
GO:0019318	0.0207401643202966	0.994232184598036	6	180	hexose metabolic process	BP	13581	148	Pc,Ppp1r3c,Aldh5a1,Pfkm,Akt1,Src	25104,309513,291133,65152,24185,83805
GO:0042262	0.0207796660051802	0.999837787818989	1	4	DNA protection	BP	13581	148	Cbs	24250
GO:0006677	0.0208581045586908	0.998652041791089	2	16	glycosylceramide metabolic process	BP	13581	148	Aldh5a1,B3galt2	291133,686081
GO:0008654	0.020879252749633	0.995017110835313	5	136	phospholipid biosynthetic process	BP	13581	148	Pc,Phka1,Chpt1,Gpat4,Agpat1	25104,64561,362866,290843,406165
GO:0034755	0.020964162220692	0.998633239729709	2	17	iron ion transmembrane transport	BP	13581	148	Steap2,Steap3	312052,170824
GO:0090360	0.0211101342683839	0.999888175924058	1	2	platelet-derived growth factor production	BP	13581	148	Ndrg2	171114
GO:0090361	0.0211101342683839	0.999888175924058	1	2	regulation of platelet-derived growth factor production	BP	13581	148	Ndrg2	171114
GO:1901018	0.0211508283501642	0.998600481148266	2	19	positive regulation of potassium ion transmembrane transporter activity	BP	13581	148	Atp1b2,Kcnc2	24214,246153
GO:0044785	0.0212687397728175	0.999886480078332	1	2	metaphase/anaphase transition of meiotic cell cycle	BP	13581	148	Ttk	315852
GO:1902102	0.0212687397728175	0.999886480078332	1	2	regulation of metaphase/anaphase transition of meiotic cell cycle	BP	13581	148	Ttk	315852
GO:1902103	0.0212687397728175	0.999886480078332	1	2	negative regulation of metaphase/anaphase transition of meiotic cell cycle	BP	13581	148	Ttk	315852
GO:1905132	0.0212687397728175	0.999886480078332	1	2	regulation of meiotic chromosome separation	BP	13581	148	Ttk	315852
GO:1905133	0.0212687397728175	0.999886480078332	1	2	negative regulation of meiotic chromosome separation	BP	13581	148	Ttk	315852
GO:0009093	0.0214661684772625	0.999884351099668	1	2	cysteine catabolic process	BP	13581	148	Cbs	24250
GO:0019448	0.0214661684772625	0.999884351099668	1	2	L-cysteine catabolic process	BP	13581	148	Cbs	24250
GO:1902071	0.0214760816524504	0.999845845489915	1	3	regulation of hypoxia-inducible factor-1alpha signaling pathway	BP	13581	148	Vhl	24874
GO:0042069	0.0215710042214302	0.998557678441847	2	19	regulation of catecholamine metabolic process	BP	13581	148	Vhl,Pnkd	24874,100188944
GO:0043550	0.0215867756417475	0.99710306871952	3	45	regulation of lipid kinase activity	BP	13581	148	Pdgfra,Src,Pik3ip1	25267,83805,305472
GO:0070527	0.0216377203234422	0.997076911738651	3	52	platelet aggregation	BP	13581	148	Vcl,Pdgfra,Plek	305679,25267,364206
GO:0009306	0.0218737840250954	0.990998186178783	11	461	protein secretion	BP	13581	148	Il33,Oxct1,Glul,Steap3,Glud1,Gja1,Pfkm,Src,Arid5a,Plek,Tnfsf4	361749,690163,24957,170824,24399,24392,65152,83805,316327,364206,89814
GO:2000386	0.0219741275826238	0.999838576123435	1	3	positive regulation of ovarian follicle development	BP	13581	148	Src	83805
GO:0035700	0.021995639645564	0.999878542783272	1	2	astrocyte chemotaxis	BP	13581	148	Gpr183	679975
GO:2000458	0.021995639645564	0.999878542783272	1	2	regulation of astrocyte chemotaxis	BP	13581	148	Gpr183	679975
GO:0006437	0.0221022668742511	0.999877355669477	1	2	tyrosyl-tRNA aminoacylation	BP	13581	148	Yars	313047
GO:0006714	0.0223123874208311	0.999874999241736	1	2	sesquiterpenoid metabolic process	BP	13581	148	Aldh3a2	65183
GO:0046639	0.0223337708084785	0.998494091264408	2	17	negative regulation of alpha-beta T cell differentiation	BP	13581	148	Socs5,Tnfsf4	500616,89814
GO:0048585	0.0224840950586354	0.98784679594028	22	1202	negative regulation of response to stimulus	BP	13581	148	Gpr37l1,Il33,Mapk8ip1,Ptch1,Vsir,Vhl,Rgma,Ndrg2,Gja1,Fyn,Pdgfra,Akt1,Rnf26,Src,Masp1,Twsg1,Heyl,Socs5,Rnf115,Pik3ip1,Plek,Tnfsf4	252939,361749,116457,89830,690899,24874,308739,171114,24392,25150,25267,24185,300659,83805,64023,363294,313575,500616,362002,305472,364206,89814
GO:0010133	0.0224925188969421	0.999830830104963	1	3	proline catabolic process to glutamate	BP	13581	148	Prodh1	680409
GO:0032447	0.0226552591738174	0.99982836054885	1	3	protein urmylation	BP	13581	148	Urm1	311840
GO:0071380	0.0229160606033035	0.998417615478093	2	19	cellular response to prostaglandin E stimulus	BP	13581	148	Akt1,Tnfsf4	24185,89814
GO:0034599	0.0231489240701174	0.992606869072037	7	257	cellular response to oxidative stress	BP	13581	148	Gpr37l1,Fut8,Kcnc2,Pdgfra,Akt1,Src,Etv5	252939,432392,246153,25267,24185,83805,303828
GO:0071498	0.0233985817603531	0.99835932450772	2	20	cellular response to fluid shear stress	BP	13581	148	Src,Socs5	83805,500616
GO:0036145	0.0235504680016027	0.999860653808249	1	2	dendritic cell homeostasis	BP	13581	148	Gpr183	679975
GO:0038111	0.023841966521234	0.99980980557094	1	3	interleukin-7-mediated signaling pathway	BP	13581	148	Akt1	24185
GO:0070560	0.0240307254831002	0.999854876846707	1	2	protein secretion by platelet	BP	13581	148	Plek	364206
GO:0048857	0.0240564691800377	0.996600620259269	3	60	neural nucleus development	BP	13581	148	Ndrg2,Glud1,Kcnc2	171114,24399,246153
GO:0032660	0.0241103433360565	0.99826430628394	2	23	regulation of interleukin-17 production	BP	13581	148	Arid5a,Tnfsf4	316327,89814
GO:0001504	0.0241316148478553	0.998279860139956	2	20	neurotransmitter uptake	BP	13581	148	Atp1a2,Gpm6b	24212,192179
GO:0019343	0.0243992712877508	0.999850363090182	1	2	cysteine biosynthetic process via cystathionine	BP	13581	148	Cbs	24250
GO:0042360	0.0245537333657184	0.999848450503894	1	2	vitamin E metabolic process	BP	13581	148	Ttpa	25571
GO:0050866	0.0247948448415005	0.993805670680352	5	150	negative regulation of cell activation	BP	13581	148	Vsir,Pdgfra,Twsg1,Socs5,Tnfsf4	690899,25267,363294,500616,89814
GO:0042098	0.0251525068185819	0.99368380751771	5	165	T cell proliferation	BP	13581	148	Vsir,Fyn,Twsg1,Sash3,Tnfsf4	690899,25150,363294,317578,89814
GO:0048015	0.0252429574813124	0.993681207027967	5	129	phosphatidylinositol-mediated signaling	BP	13581	148	Fyn,Pdgfra,Akt1,Reln,Pik3ip1	25150,25267,24185,24718,305472
GO:0098656	0.0252926341292088	0.991796551307548	7	209	anion transmembrane transport	BP	13581	148	Slc1a3,Slc13a5,Slc1a4,Akt1,Ttyh1,Slc26a1,Slc25a18	29483,266998,305540,24185,292597,64076,681896
GO:0061517	0.0253482389927546	0.999838418344471	1	2	macrophage proliferation	BP	13581	148	Il33	361749
GO:0061518	0.0253482389927546	0.999838418344471	1	2	microglial cell proliferation	BP	13581	148	Il33	361749
GO:0032079	0.0253767295116723	0.999784380192707	1	3	positive regulation of endodeoxyribonuclease activity	BP	13581	148	Akt1	24185
GO:1903532	0.0253904848465011	0.990363400987377	9	367	positive regulation of secretion by cell	BP	13581	148	Il33,Oxct1,Glul,Glud1,Gja1,Pfkm,Src,Arid5a,Tnfsf4	361749,690163,24957,24399,24392,65152,83805,316327,89814
GO:0061622	0.0254408327296262	0.999783283144757	1	3	glycolytic process through glucose-1-phosphate	BP	13581	148	Pfkm	65152
GO:2000824	0.0255160094012779	0.999836258270749	1	2	negative regulation of androgen receptor activity	BP	13581	148	Heyl	313575
GO:0009450	0.0255598277238346	0.999835691708907	1	2	gamma-aminobutyric acid catabolic process	BP	13581	148	Aldh5a1	291133
GO:2000209	0.0257114358339954	0.998112087069033	2	19	regulation of anoikis	BP	13581	148	Src,Ankrd13c	83805,685374
GO:0046651	0.0257266757566833	0.992468197667267	6	222	lymphocyte proliferation	BP	13581	148	Vsir,Fyn,Twsg1,Gpr183,Sash3,Tnfsf4	690899,25150,363294,679975,317578,89814
GO:0006542	0.0259212009684864	0.999830981420698	1	2	glutamine biosynthetic process	BP	13581	148	Glul	24957
GO:0032729	0.0260074288114179	0.996212346370592	3	61	positive regulation of interferon-gamma production	BP	13581	148	Sash3,Arid5a,Tnfsf4	317578,316327,89814
GO:0030004	0.026140619053386	0.994661590604098	4	90	cellular monovalent inorganic cation homeostasis	BP	13581	148	Atp1a2,Atp1b2,Ttpa,Slc26a1	24212,24214,25571,64076
GO:0035713	0.026175345871786	0.999827628386895	1	2	response to nitrogen dioxide	BP	13581	148	Tnfsf4	89814
GO:0035712	0.0261753850276737	0.999827627867724	1	2	T-helper 2 cell activation	BP	13581	148	Tnfsf4	89814
GO:2000569	0.0261753850276737	0.999827627867724	1	2	regulation of T-helper 2 cell activation	BP	13581	148	Tnfsf4	89814
GO:2000570	0.0261753850276737	0.999827627867724	1	2	positive regulation of T-helper 2 cell activation	BP	13581	148	Tnfsf4	89814
GO:0048017	0.0262397228383265	0.993364581715666	5	130	inositol lipid-mediated signaling	BP	13581	148	Fyn,Pdgfra,Akt1,Reln,Pik3ip1	25150,25267,24185,24718,305472
GO:1903719	0.0263867062469677	0.999766768199412	1	3	regulation of I-kappaB phosphorylation	BP	13581	148	Akt1	24185
GO:1903721	0.0263867062469677	0.999766768199412	1	3	positive regulation of I-kappaB phosphorylation	BP	13581	148	Akt1	24185
GO:0140009	0.0264396600042561	0.999824105775659	1	2	L-aspartate import across plasma membrane	BP	13581	148	Slc1a3	29483
GO:0140016	0.0264396600042561	0.999824105775659	1	2	D-aspartate import across plasma membrane	BP	13581	148	Slc1a3	29483
GO:0045333	0.0264977121838523	0.994526096100585	4	130	cellular respiration	BP	13581	148	Slc1a3,Aldh5a1,Ogdhl,Suclg2	29483,291133,290566,362404
GO:0006663	0.0265126669247812	0.999764522621597	1	3	platelet activating factor biosynthetic process	BP	13581	148	Chpt1	362866
GO:0072521	0.0265289815549525	0.989260053736119	10	483	purine-containing compound metabolic process	BP	13581	148	Ahcyl1,Atp1a2,Cbs,Adcy2,Fzd2,Aldoc,Nudt3,Pfkm,Gpr176,Papss2	362013,24212,24250,81636,64512,24191,294292,65152,117257,294103
GO:0086098	0.0274028248788142	0.999810963587504	1	2	angiotensin-activated signaling pathway involved in heart process	BP	13581	148	Src	83805
GO:0019285	0.0274143752560219	0.99981080307166	1	2	glycine betaine biosynthetic process from choline	BP	13581	148	Aldh7a1	291450
GO:0031455	0.0274143752560219	0.99981080307166	1	2	glycine betaine metabolic process	BP	13581	148	Aldh7a1	291450
GO:0031456	0.0274143752560219	0.99981080307166	1	2	glycine betaine biosynthetic process	BP	13581	148	Aldh7a1	291450
GO:0032943	0.0274292015613051	0.991850843476341	6	224	mononuclear cell proliferation	BP	13581	148	Vsir,Fyn,Twsg1,Gpr183,Sash3,Tnfsf4	690899,25150,363294,679975,317578,89814
GO:1903367	0.0274349792936407	0.999716437087291	1	4	positive regulation of fear response	BP	13581	148	Gja1	24392
GO:2000987	0.0274349792936407	0.999716437087291	1	4	positive regulation of behavioral fear response	BP	13581	148	Gja1	24392
GO:0051057	0.0274805215356947	0.995931626974608	3	53	positive regulation of small GTPase mediated signal transduction	BP	13581	148	Mmd2,Src,Reln	304301,83805,24718
GO:0050776	0.0275673305261332	0.988243643310905	11	488	regulation of immune response	BP	13581	148	Il33,Vsir,Tril,Fyn,Mapkapk3,Skap2,Masp1,Socs5,Sash3,Arid5a,Tnfsf4	361749,690899,362364,25150,315994,155183,64023,500616,317578,316327,89814
GO:0007173	0.0276728905193104	0.994249358745662	4	90	epidermal growth factor receptor signaling pathway	BP	13581	148	Akt1,Src,Socs5,Rnf115	24185,83805,500616,362002
GO:0022407	0.0276894388906978	0.990022710139591	8	321	regulation of cell-cell adhesion	BP	13581	148	Plpp3,Vsir,Src,Twsg1,Socs5,Ephb3,Sash3,Tnfsf4	192270,690899,83805,363294,500616,287989,317578,89814
GO:0005996	0.0279114373768857	0.991689028626862	6	195	monosaccharide metabolic process	BP	13581	148	Pc,Ppp1r3c,Aldh5a1,Pfkm,Akt1,Src	25104,309513,291133,65152,24185,83805
GO:0006540	0.0281552930776435	0.999800362124361	1	2	glutamate decarboxylation to succinate	BP	13581	148	Aldh5a1	291133
GO:0001545	0.0282593716177576	0.999798872670937	1	2	primary ovarian follicle growth	BP	13581	148	Src	83805
GO:0002699	0.0286216262357063	0.992574778654834	5	155	positive regulation of immune effector process	BP	13581	148	Il33,Socs5,Sash3,Arid5a,Tnfsf4	361749,500616,317578,316327,89814
GO:0042059	0.028644154574002	0.997738832069078	2	23	negative regulation of epidermal growth factor receptor signaling pathway	BP	13581	148	Socs5,Rnf115	500616,362002
GO:0032077	0.0286829360959239	0.999689887418544	1	4	positive regulation of deoxyribonuclease activity	BP	13581	148	Akt1	24185
GO:0022898	0.028747791803429	0.991377316375825	6	203	regulation of transmembrane transporter activity	BP	13581	148	Ahcyl1,Atp1a2,Atp1b2,Gja1,Kcnc2,Reln	362013,24212,24214,24392,246153,24718
GO:0050731	0.0287518241917781	0.992534451329891	5	152	positive regulation of peptidyl-tyrosine phosphorylation	BP	13581	148	Plpp3,Fyn,Pdgfra,Src,Reln	192270,25150,25267,83805,24718
GO:0010430	0.0287813570974343	0.999791317872442	1	2	fatty acid omega-oxidation	BP	13581	148	Cyp4v3	266761
GO:0002701	0.0288828164245206	0.997691889905836	2	26	negative regulation of production of molecular mediator of immune response	BP	13581	148	Il33,Vsir	361749,690899
GO:1903034	0.0289228974587413	0.992482439661689	5	147	regulation of response to wounding	BP	13581	148	Plpp3,Rgma,Gja1,Pdgfra,Plek	192270,308739,24392,25267,364206
GO:0015961	0.0289761570709829	0.999788462273115	1	2	diadenosine polyphosphate catabolic process	BP	13581	148	Nudt3	294292
GO:0071543	0.0289761570709829	0.999788462273115	1	2	diphosphoinositol polyphosphate metabolic process	BP	13581	148	Nudt3	294292
GO:1901906	0.0289761570709829	0.999788462273115	1	2	diadenosine pentaphosphate metabolic process	BP	13581	148	Nudt3	294292
GO:1901907	0.0289761570709829	0.999788462273115	1	2	diadenosine pentaphosphate catabolic process	BP	13581	148	Nudt3	294292
GO:1901908	0.0289761570709829	0.999788462273115	1	2	diadenosine hexaphosphate metabolic process	BP	13581	148	Nudt3	294292
GO:1901909	0.0289761570709829	0.999788462273115	1	2	diadenosine hexaphosphate catabolic process	BP	13581	148	Nudt3	294292
GO:1901910	0.0289761570709829	0.999788462273115	1	2	adenosine 5'-(hexahydrogen pentaphosphate) metabolic process	BP	13581	148	Nudt3	294292
GO:1901911	0.0289761570709829	0.999788462273115	1	2	adenosine 5'-(hexahydrogen pentaphosphate) catabolic process	BP	13581	148	Nudt3	294292
GO:0090662	0.0291809414364391	0.995561136863984	3	60	ATP hydrolysis coupled transmembrane transport	BP	13581	148	Atp1a2,Atp1b2,Atp13a4	24212,24214,288026
GO:0090210	0.0293873110167667	0.999782370444807	1	2	regulation of establishment of blood-brain barrier	BP	13581	148	Ttpa	25571
GO:0090212	0.0293873110167667	0.999782370444807	1	2	negative regulation of establishment of blood-brain barrier	BP	13581	148	Ttpa	25571
GO:0032459	0.0293951823807635	0.997606047591875	2	31	regulation of protein oligomerization	BP	13581	148	Src,Ide	83805,25700
GO:0051222	0.0294517562770042	0.987881815742394	10	431	positive regulation of protein transport	BP	13581	148	Il33,Oxct1,Glul,Glud1,Gja1,Fyn,Pfkm,Src,Arid5a,Tnfsf4	361749,690163,24957,24399,24392,25150,65152,83805,316327,89814
GO:0006562	0.0294713426836894	0.999672494415832	1	4	proline catabolic process	BP	13581	148	Prodh1	680409
GO:0070848	0.0294773366485893	0.986332596865196	13	596	response to growth factor	BP	13581	148	Vsir,Itgb5,Rgma,Fzd2,Fut8,Fyn,Kcnc2,Sparc,Pdgfra,Akt1,Src,Twsg1,Heyl	690899,257645,308739,64512,432392,25150,246153,24791,25267,24185,83805,363294,313575
GO:0045622	0.029714486566958	0.997615068824647	2	22	regulation of T-helper cell differentiation	BP	13581	148	Socs5,Tnfsf4	500616,89814
GO:0050871	0.0297995545002915	0.995425829502073	3	62	positive regulation of B cell activation	BP	13581	148	Gpr183,Sash3,Tnfsf4	679975,317578,89814
GO:2000523	0.0298325258413159	0.999701405984337	1	3	regulation of T cell costimulation	BP	13581	148	Tnfsf4	89814
GO:2000525	0.0298325258413159	0.999701405984337	1	3	positive regulation of T cell costimulation	BP	13581	148	Tnfsf4	89814
GO:0032870	0.030120574304299	0.985991601007589	13	599	cellular response to hormone stimulus	BP	13581	148	Ahcyl1,Atp1a2,Rab31,Fzd2,Gja1,Fyn,Esrrg,Akt1,Src,Reln,Heyl,Med16,Tnfsf4	362013,24212,246324,64512,24392,25150,360896,24185,83805,24718,313575,299607,89814
GO:0007229	0.0303064203832292	0.993530848494289	4	86	integrin-mediated signaling pathway	BP	13581	148	Itgb5,Fut8,Src,Plek	257645,432392,83805,364206
GO:0019344	0.0303556788942105	0.999690767668541	1	3	cysteine biosynthetic process	BP	13581	148	Cbs	24250
GO:0046474	0.030446079479367	0.993463665913993	4	104	glycerophospholipid biosynthetic process	BP	13581	148	Phka1,Chpt1,Gpat4,Agpat1	64561,362866,290843,406165
GO:1901185	0.0306263713127062	0.997486770738053	2	24	negative regulation of ERBB signaling pathway	BP	13581	148	Socs5,Rnf115	500616,362002
GO:1903035	0.0306624266082031	0.99524619131648	3	60	negative regulation of response to wounding	BP	13581	148	Rgma,Gja1,Pdgfra	308739,24392,25267
GO:0035066	0.0307650960272636	0.997462694782595	2	25	positive regulation of histone acetylation	BP	13581	148	Tada2b,Arid5a	289717,316327
GO:2000354	0.0307885912751289	0.999618719212751	1	5	regulation of ovarian follicle development	BP	13581	148	Src	83805
GO:0032620	0.0310204372816799	0.997424125612571	2	26	interleukin-17 production	BP	13581	148	Arid5a,Tnfsf4	316327,89814
GO:0032733	0.0311466582919275	0.997397038993767	2	28	positive regulation of interleukin-10 production	BP	13581	148	Sash3,Tnfsf4	317578,89814
GO:0016260	0.0314075299075097	0.999751161370801	1	2	selenocysteine biosynthetic process	BP	13581	148	Sephs2	308993
GO:0006821	0.031507498069243	0.993187524168376	4	89	chloride transport	BP	13581	148	Slc1a3,Slc1a4,Ttyh1,Slc26a1	29483,305540,292597,64076
GO:0044330	0.0315286678847968	0.999749222476638	1	2	canonical Wnt signaling pathway involved in positive regulation of wound healing	BP	13581	148	Plpp3	192270
GO:0034614	0.0316169847968587	0.991574272356854	5	164	cellular response to reactive oxygen species	BP	13581	148	Gpr37l1,Kcnc2,Pdgfra,Akt1,Src	252939,246153,25267,24185,83805
GO:0015811	0.0317684644044586	0.99966109470805	1	3	L-cystine transport	BP	13581	148	Slc1a4	305540
GO:0006565	0.0317767821813859	0.999660915925125	1	3	L-serine catabolic process	BP	13581	148	Cbs	24250
GO:0034036	0.0318032170724544	0.999744799824925	1	2	purine ribonucleoside bisphosphate biosynthetic process	BP	13581	148	Papss2	294103
GO:0050428	0.0318032170724544	0.999744799824925	1	2	3'-phosphoadenosine 5'-phosphosulfate biosynthetic process	BP	13581	148	Papss2	294103
GO:0006740	0.0318920150637879	0.999743360988114	1	2	NADPH regeneration	BP	13581	148	Nnt	310378
GO:0002706	0.0319376611969956	0.993030147359245	4	113	regulation of lymphocyte mediated immunity	BP	13581	148	Vsir,Sash3,Arid5a,Tnfsf4	690899,317578,316327,89814
GO:0002071	0.0319425272420509	0.9997425406803	1	2	glandular epithelial cell maturation	BP	13581	148	Gpat4	290843
GO:0070542	0.0319667261362415	0.993026640525635	4	109	response to fatty acid	BP	13581	148	Akt1,Src,Reln,Tnfsf4	24185,83805,24718,89814
GO:0002790	0.03207977533276	0.985992081724026	11	498	peptide secretion	BP	13581	148	Il33,Oxct1,Glul,Steap3,Glud1,Gja1,Pfkm,Src,Arid5a,Plek,Tnfsf4	361749,690163,24957,170824,24399,24392,65152,83805,316327,364206,89814
GO:1901700	0.0322272219150286	0.980946196989153	27	1631	response to oxygen-containing compound	BP	13581	148	Ahcyl1,Gpr37l1,Atp1a2,Pygm,Ptch1,Mmp15,Vhl,Rab31,Cbs,Aldh3a2,Oxct1,Adcy2,Glul,Fzd2,Gja1,Fyn,Kcnc2,Sparc,Mapkapk3,Pdgfra,Akt1,Src,Reln,Prdx6,Hadha,Arid5a,Tnfsf4	362013,252939,24212,24701,89830,291848,24874,246324,24250,65183,690163,81636,24957,64512,24392,25150,246153,24791,315994,25267,24185,83805,24718,94167,170670,316327,89814
GO:0060443	0.0324024361193227	0.994876752352519	3	57	mammary gland morphogenesis	BP	13581	148	Ptch1,Src,Etv5	89830,83805,303828
GO:2000758	0.0324259200116015	0.997242391931212	2	26	positive regulation of peptidyl-lysine acetylation	BP	13581	148	Tada2b,Arid5a	289717,316327
GO:0031291	0.0324677263252105	0.999733932695575	1	2	Ran protein signal transduction	BP	13581	148	Gpsm2	362021
GO:0050670	0.0330366031348364	0.991082286078085	5	180	regulation of lymphocyte proliferation	BP	13581	148	Vsir,Twsg1,Gpr183,Sash3,Tnfsf4	690899,363294,679975,317578,89814
GO:0006099	0.0331199725578241	0.997144786555151	2	27	tricarboxylic acid cycle	BP	13581	148	Ogdhl,Suclg2	290566,362404
GO:0035674	0.0332115506684426	0.999721495111865	1	2	tricarboxylic acid transmembrane transport	BP	13581	148	Slc13a5	266998
GO:0019072	0.0332727890460725	0.999720458261784	1	2	viral genome packaging	BP	13581	148	Pc	25104
GO:0019074	0.0332727890460725	0.999720458261784	1	2	viral RNA genome packaging	BP	13581	148	Pc	25104
GO:1904951	0.0334029456687222	0.985964440799162	10	442	positive regulation of establishment of protein localization	BP	13581	148	Il33,Oxct1,Glul,Glud1,Gja1,Fyn,Pfkm,Src,Arid5a,Tnfsf4	361749,690163,24957,24399,24392,25150,65152,83805,316327,89814
GO:0038060	0.0334074303275117	0.999718171708467	1	2	nitric oxide-cGMP-mediated signaling pathway	BP	13581	148	Kcnc2	246153
GO:0009150	0.0335687412292094	0.986602706637098	9	431	purine ribonucleotide metabolic process	BP	13581	148	Atp1a2,Cbs,Adcy2,Fzd2,Aldoc,Nudt3,Pfkm,Gpr176,Papss2	24212,24250,81636,64512,24191,294292,65152,117257,294103
GO:1904404	0.0336283192596483	0.999714399925666	1	2	response to formaldehyde	BP	13581	148	Pdgfra	25267
GO:0019413	0.0336480589808707	0.99971406161901	1	2	acetate biosynthetic process	BP	13581	148	Acss1	296259
GO:0019427	0.0336480589808707	0.99971406161901	1	2	acetyl-CoA biosynthetic process from acetate	BP	13581	148	Acss1	296259
GO:0019541	0.0336480589808707	0.99971406161901	1	2	propionate metabolic process	BP	13581	148	Acss1	296259
GO:0019542	0.0336480589808707	0.99971406161901	1	2	propionate biosynthetic process	BP	13581	148	Acss1	296259
GO:1902068	0.0336801065599735	0.999713511941844	1	2	regulation of sphingolipid mediated signaling pathway	BP	13581	148	Plpp3	192270
GO:0098760	0.033706155695889	0.999570832651041	1	4	response to interleukin-7	BP	13581	148	Akt1	24185
GO:0098761	0.033706155695889	0.999570832651041	1	4	cellular response to interleukin-7	BP	13581	148	Akt1	24185
GO:0050865	0.0338203775171443	0.986491499208782	9	402	regulation of cell activation	BP	13581	148	Il33,Vsir,Pdgfra,Twsg1,Socs5,Gpr183,Sash3,Plek,Tnfsf4	361749,690899,25267,363294,500616,679975,317578,364206,89814
GO:0003294	0.0338389976829244	0.99971077872351	1	2	atrial ventricular junction remodeling	BP	13581	148	Gja1	24392
GO:0010645	0.0338389976829244	0.99971077872351	1	2	regulation of cell communication by chemical coupling	BP	13581	148	Gja1	24392
GO:0010652	0.0338389976829244	0.99971077872351	1	2	positive regulation of cell communication by chemical coupling	BP	13581	148	Gja1	24392
GO:0010157	0.0339113226667544	0.999709530228443	1	2	response to chlorate	BP	13581	148	Ptch1	89830
GO:0021997	0.0339113226667544	0.999709530228443	1	2	neural plate axis specification	BP	13581	148	Ptch1	89830
GO:1901143	0.0339113226667544	0.999709530228443	1	2	insulin catabolic process	BP	13581	148	Ide	25700
GO:0032689	0.034061239593826	0.997018891832568	2	27	negative regulation of interferon-gamma production	BP	13581	148	Il33,Tnfsf4	361749,89814
GO:0071379	0.0341710813700625	0.997033672703895	2	23	cellular response to prostaglandin stimulus	BP	13581	148	Akt1,Tnfsf4	24185,89814
GO:0010634	0.0341947221661585	0.992399788974926	4	98	positive regulation of epithelial cell migration	BP	13581	148	Plpp3,Sparc,Akt1,Src	192270,24791,24185,83805
GO:0000038	0.0342226211000347	0.997010731886758	2	25	very long-chain fatty acid metabolic process	BP	13581	148	Acsbg1,Abcd2	171410,84356
GO:0051050	0.034319369851175	0.982064556999908	17	907	positive regulation of transport	BP	13581	148	Ahcyl1,Il33,Ptch1,Oxct1,Glul,Atp1b2,Glud1,Gja1,Fyn,Pfkm,Kcnc2,Akt1,Atad1,Src,Reln,Arid5a,Tnfsf4	362013,361749,89830,690163,24957,24214,24399,24392,25150,65152,246153,24185,309532,83805,24718,316327,89814
GO:1902167	0.0343351177703364	0.999603654362594	1	3	positive regulation of intrinsic apoptotic signaling pathway in response to DNA damage by p53 class mediator	BP	13581	148	Steap3	170824
GO:0032409	0.0343396399732407	0.98926251372344	6	212	regulation of transporter activity	BP	13581	148	Ahcyl1,Atp1a2,Atp1b2,Gja1,Kcnc2,Reln	362013,24212,24214,24392,246153,24718
GO:0050730	0.0345532369240647	0.989180740180689	6	211	regulation of peptidyl-tyrosine phosphorylation	BP	13581	148	Plpp3,Fyn,Pdgfra,Src,Reln,Socs5	192270,25150,25267,83805,24718,500616
GO:0044283	0.0345689416559115	0.98613778012082	9	405	small molecule biosynthetic process	BP	13581	148	Pc,Slc1a3,Cbs,Glul,Glud1,Acss1,Aass,Sephs2,Plek	25104,29483,24250,24957,24399,296259,296925,308993,364206
GO:0048295	0.0351571070577041	0.999584293178619	1	3	positive regulation of isotype switching to IgE isotypes	BP	13581	148	Tnfsf4	89814
GO:0097476	0.0352782507231764	0.999581400085705	1	3	spinal cord motor neuron migration	BP	13581	148	Reln	24718
GO:0097477	0.0352782507231764	0.999581400085705	1	3	lateral motor column neuron migration	BP	13581	148	Reln	24718
GO:0046368	0.0353444105797292	0.999527767645225	1	4	GDP-L-fucose metabolic process	BP	13581	148	Fut8	432392
GO:0046469	0.0354027112054932	0.999526196576827	1	4	platelet activating factor metabolic process	BP	13581	148	Chpt1	362866
GO:0032944	0.0354219785104072	0.990259333657585	5	182	regulation of mononuclear cell proliferation	BP	13581	148	Vsir,Twsg1,Gpr183,Sash3,Tnfsf4	690899,363294,679975,317578,89814
GO:0045879	0.0355319860205743	0.99684967668479	2	23	negative regulation of smoothened signaling pathway	BP	13581	148	Gpr37l1,Ptch1	252939,89830
GO:0035744	0.0356966082578989	0.999486431634713	1	5	T-helper 1 cell cytokine production	BP	13581	148	Arid5a	316327
GO:0071398	0.0358066471526493	0.994089317598076	3	66	cellular response to fatty acid	BP	13581	148	Akt1,Src,Tnfsf4	24185,83805,89814
GO:0046777	0.0360872286249787	0.987391866212995	7	218	protein autophosphorylation	BP	13581	148	Phka1,Fyn,Mapkapk3,Pdgfra,Src,Ephb3,Ttk	64561,25150,315994,25267,83805,287989,315852
GO:0043380	0.0360984145663965	0.999507244501906	1	4	regulation of memory T cell differentiation	BP	13581	148	Tnfsf4	89814
GO:0009438	0.0361294257091447	0.999473808115205	1	5	methylglyoxal metabolic process	BP	13581	148	Pnkd	100188944
GO:0050708	0.0362158369952635	0.98536455854065	9	377	regulation of protein secretion	BP	13581	148	Il33,Oxct1,Glul,Glud1,Gja1,Pfkm,Src,Arid5a,Tnfsf4	361749,690163,24957,24399,24392,65152,83805,316327,89814
GO:0030879	0.0366036424552792	0.989876373707542	5	148	mammary gland development	BP	13581	148	Ptch1,Gpat4,Gja1,Src,Etv5	89830,290843,24392,83805,303828
GO:0002282	0.0366741211063923	0.999547328612425	1	3	microglial cell activation involved in immune response	BP	13581	148	Il33	361749
GO:0015807	0.0367995150318777	0.993880671332575	3	59	L-amino acid transport	BP	13581	148	Slc1a3,Slc1a4,Slc25a18	29483,305540,681896
GO:0061470	0.0368951902683344	0.999541808247507	1	3	T follicular helper cell differentiation	BP	13581	148	Gpr183	679975
GO:0006635	0.0369235836816184	0.993837082884158	3	64	fatty acid beta-oxidation	BP	13581	148	Abcd2,Akt1,Hadha	84356,24185,170670
GO:0045582	0.0371100877848551	0.993776392607426	3	71	positive regulation of T cell differentiation	BP	13581	148	Socs5,Sash3,Tnfsf4	500616,317578,89814
GO:0051047	0.0372233385813891	0.98487775767386	9	394	positive regulation of secretion	BP	13581	148	Il33,Oxct1,Glul,Glud1,Gja1,Pfkm,Src,Arid5a,Tnfsf4	361749,690163,24957,24399,24392,65152,83805,316327,89814
GO:0072595	0.0372412689448868	0.996594749047398	2	25	maintenance of protein localization in organelle	BP	13581	148	Akt1,Ankrd13c	24185,685374
GO:0046486	0.0372732939075911	0.986860602214457	7	261	glycerolipid metabolic process	BP	13581	148	Aldh5a1,Phka1,Chpt1,Gpat4,Agpat1,Prdx6,Plek	291133,64561,362866,290843,406165,94167,364206
GO:0046068	0.0372767739006585	0.99378809717079	3	54	cGMP metabolic process	BP	13581	148	Cbs,Adcy2,Fzd2	24250,81636,64512
GO:0007596	0.037308579725317	0.98962148744361	5	155	blood coagulation	BP	13581	148	Vcl,Pdgfra,Akt1,Papss2,Plek	305679,25267,24185,294103,364206
GO:0071396	0.0374542178685084	0.982601725401724	12	565	cellular response to lipid	BP	13581	148	Atp1a2,Ptch1,Adcy2,Fzd2,Esrrg,Akt1,Src,Reln,Heyl,Med16,Arid5a,Tnfsf4	24212,89830,81636,64512,360896,24185,83805,24718,313575,299607,316327,89814
GO:0072275	0.0376001338350876	0.999523977637865	1	3	metanephric glomerulus morphogenesis	BP	13581	148	Pdgfra	25267
GO:0072276	0.0376001338350876	0.999523977637865	1	3	metanephric glomerulus vasculature morphogenesis	BP	13581	148	Pdgfra	25267
GO:0072277	0.0376001338350876	0.999523977637865	1	3	metanephric glomerular capillary formation	BP	13581	148	Pdgfra	25267
GO:0044771	0.0379004635471337	0.999516276004675	1	3	meiotic cell cycle phase transition	BP	13581	148	Ttk	315852
GO:1901993	0.0379004635471337	0.999516276004675	1	3	regulation of meiotic cell cycle phase transition	BP	13581	148	Ttk	315852
GO:1901994	0.0379004635471337	0.999516276004675	1	3	negative regulation of meiotic cell cycle phase transition	BP	13581	148	Ttk	315852
GO:0032675	0.0379719323655502	0.9912724081585	4	102	regulation of interleukin-6 production	BP	13581	148	Il33,Socs5,Arid5a,Tnfsf4	361749,500616,316327,89814
GO:0043553	0.0379910103409023	0.999513941691532	1	3	negative regulation of phosphatidylinositol 3-kinase activity	BP	13581	148	Pik3ip1	305472
GO:0070663	0.0380419339854332	0.989336505071025	5	185	regulation of leukocyte proliferation	BP	13581	148	Vsir,Twsg1,Gpr183,Sash3,Tnfsf4	690899,363294,679975,317578,89814
GO:0018108	0.0381388312632258	0.985396621971845	8	306	peptidyl-tyrosine phosphorylation	BP	13581	148	Plpp3,Fyn,Pdgfra,Src,Reln,Socs5,Ephb3,Ttk	192270,25150,25267,83805,24718,500616,287989,315852
GO:0006163	0.0381977622891625	0.984395956772838	9	443	purine nucleotide metabolic process	BP	13581	148	Atp1a2,Cbs,Adcy2,Fzd2,Aldoc,Nudt3,Pfkm,Gpr176,Papss2	24212,24250,81636,64512,24191,294292,65152,117257,294103
GO:0042110	0.0383304319623275	0.985289419892619	8	355	T cell activation	BP	13581	148	Vsir,Fyn,Twsg1,Socs5,Gpr183,Apbb1ip,Sash3,Tnfsf4	690899,25150,363294,500616,679975,307171,317578,89814
GO:0034695	0.0384737248568804	0.996403101231157	2	27	response to prostaglandin E	BP	13581	148	Akt1,Tnfsf4	24185,89814
GO:0006421	0.03866409032809	0.999496410303021	1	3	asparaginyl-tRNA aminoacylation	BP	13581	148	Dars2	304919
GO:0055086	0.03880464382483	0.982520046711864	11	593	nucleobase-containing small molecule metabolic process	BP	13581	148	Ahcyl1,Atp1a2,Cbs,Nnt,Adcy2,Fzd2,Aldoc,Nudt3,Pfkm,Gpr176,Papss2	362013,24212,24250,310378,81636,64512,24191,294292,65152,117257,294103
GO:0032071	0.0388320956881973	0.999429115003933	1	4	regulation of endodeoxyribonuclease activity	BP	13581	148	Akt1	24185
GO:0038127	0.0389424041654916	0.990983867234476	4	99	ERBB signaling pathway	BP	13581	148	Akt1,Src,Socs5,Rnf115	24185,83805,500616,362002
GO:0009259	0.0390368438873892	0.983990627436465	9	443	ribonucleotide metabolic process	BP	13581	148	Atp1a2,Cbs,Adcy2,Fzd2,Aldoc,Nudt3,Pfkm,Gpr176,Papss2	24212,24250,81636,64512,24191,294292,65152,117257,294103
GO:0007599	0.0391704185124961	0.988958986615523	5	157	hemostasis	BP	13581	148	Vcl,Pdgfra,Akt1,Papss2,Plek	305679,25267,24185,294103,364206
GO:0018212	0.0392843393600393	0.984869762931849	8	309	peptidyl-tyrosine modification	BP	13581	148	Plpp3,Fyn,Pdgfra,Src,Reln,Socs5,Ephb3,Ttk	192270,25150,25267,83805,24718,500616,287989,315852
GO:0051250	0.0393144035212756	0.990840853825006	4	117	negative regulation of lymphocyte activation	BP	13581	148	Vsir,Twsg1,Socs5,Tnfsf4	690899,363294,500616,89814
GO:0050796	0.0393424825805722	0.988898542117841	5	156	regulation of insulin secretion	BP	13581	148	Oxct1,Glul,Glud1,Gja1,Pfkm	690163,24957,24399,24392,65152
GO:0030823	0.0393954591474804	0.996269251417588	2	27	regulation of cGMP metabolic process	BP	13581	148	Cbs,Fzd2	24250,64512
GO:0045590	0.0394090402293673	0.99941187881582	1	4	negative regulation of regulatory T cell differentiation	BP	13581	148	Tnfsf4	89814
GO:0050817	0.0395297496664519	0.988829415258374	5	158	coagulation	BP	13581	148	Vcl,Pdgfra,Akt1,Papss2,Plek	305679,25267,24185,294103,364206
GO:0043552	0.0395335493110418	0.996265958241516	2	25	positive regulation of phosphatidylinositol 3-kinase activity	BP	13581	148	Pdgfra,Src	25267,83805
GO:0019676	0.0397221912834671	0.999468211053074	1	3	ammonia assimilation cycle	BP	13581	148	Glul	24957
GO:1903288	0.0397305148526014	0.999467986122215	1	3	positive regulation of potassium ion import	BP	13581	148	Atp1b2	24214
GO:0035790	0.0397715775460822	0.999466875761177	1	3	platelet-derived growth factor receptor-alpha signaling pathway	BP	13581	148	Pdgfra	25267
GO:0005979	0.0402074580139771	0.996167219970519	2	25	regulation of glycogen biosynthetic process	BP	13581	148	Ppp1r3c,Akt1	309513,24185
GO:0010962	0.0402074580139771	0.996167219970519	2	25	regulation of glucan biosynthetic process	BP	13581	148	Ppp1r3c,Akt1	309513,24185
GO:1905867	0.0403287138152858	0.999383864379026	1	4	epididymis development	BP	13581	148	Gja1	24392
GO:0034220	0.0405300219184969	0.978384570267175	17	875	ion transmembrane transport	BP	13581	148	Ahcyl1,Atp1a2,Slc1a3,Slc13a5,Steap2,Slc1a4,Steap3,Atp1b2,Gja1,Fyn,Kcnc2,Atp13a4,Akt1,Ttyh1,Reln,Slc26a1,Slc25a18	362013,24212,29483,266998,312052,305540,170824,24214,24392,25150,246153,288026,24185,292597,24718,64076,681896
GO:0030890	0.0406460400217146	0.996050557852466	2	32	positive regulation of B cell proliferation	BP	13581	148	Gpr183,Sash3	679975,317578
GO:0032635	0.0408630875292723	0.990383273418689	4	105	interleukin-6 production	BP	13581	148	Il33,Socs5,Arid5a,Tnfsf4	361749,500616,316327,89814
GO:1903275	0.0408735020271483	0.999366956587672	1	4	positive regulation of sodium ion export	BP	13581	148	Atp1b2	24214
GO:1903278	0.0408735020271483	0.999366956587672	1	4	positive regulation of sodium ion export across plasma membrane	BP	13581	148	Atp1b2	24214
GO:0042133	0.0408901218194423	0.996057003468068	2	26	neurotransmitter metabolic process	BP	13581	148	Aldh5a1,Glul	291133,24957
GO:0002708	0.0413567905495905	0.992757175446047	3	74	positive regulation of lymphocyte mediated immunity	BP	13581	148	Sash3,Arid5a,Tnfsf4	317578,316327,89814
GO:0046292	0.0413652310722393	0.999351495485497	1	4	formaldehyde metabolic process	BP	13581	148	Aldh3a2	65183
GO:0046952	0.0416199129501661	0.999415673889336	1	3	ketone body catabolic process	BP	13581	148	Oxct1	690163
GO:0016042	0.0419982112587456	0.986217696122535	6	232	lipid catabolic process	BP	13581	148	Abcd2,Gm2a,Pcca,Akt1,Prdx6,Hadha	84356,282838,687008,24185,94167,170670
GO:0003333	0.0420378824741295	0.992636457635168	3	59	amino acid transmembrane transport	BP	13581	148	Slc1a3,Slc1a4,Slc25a18	29483,305540,681896
GO:0009449	0.0422174235758226	0.999398610026934	1	3	gamma-aminobutyric acid biosynthetic process	BP	13581	148	Slc1a3	29483
GO:0007162	0.042466641219305	0.986040831600705	6	213	negative regulation of cell adhesion	BP	13581	148	Vsir,Jam2,Src,Twsg1,Socs5,Tnfsf4	690899,619374,83805,363294,500616,89814
GO:0045737	0.0425073374806735	0.995767755500666	2	32	positive regulation of cyclin-dependent protein serine/threonine kinase activity	BP	13581	148	Akt1,Src	24185,83805
GO:1902951	0.0425420429406529	0.999313722428514	1	4	negative regulation of dendritic spine maintenance	BP	13581	148	Fyn	25150
GO:0006979	0.0425792181948001	0.982263946889531	9	432	response to oxidative stress	BP	13581	148	Gpr37l1,Aldh3a2,Fut8,Kcnc2,Pdgfra,Akt1,Src,Etv5,Prdx6	252939,65183,432392,246153,25267,24185,83805,303828,94167
GO:0060444	0.042620029569899	0.995796295234322	2	26	branching involved in mammary gland duct morphogenesis	BP	13581	148	Src,Etv5	83805,303828
GO:0033512	0.0426931664847975	0.999384844561851	1	3	L-lysine catabolic process to acetyl-CoA via saccharopine	BP	13581	148	Aass	296925
GO:0051651	0.0427740559620111	0.992448640645499	3	61	maintenance of location in cell	BP	13581	148	Akt1,Ankrd13c,Gpsm2	24185,685374,362021
GO:1904385	0.0428113802903538	0.995767085525892	2	26	cellular response to angiotensin	BP	13581	148	Ahcyl1,Src	362013,83805
GO:0045626	0.0428316689597737	0.999380807183685	1	3	negative regulation of T-helper 1 cell differentiation	BP	13581	148	Tnfsf4	89814
GO:0010595	0.0428731649446809	0.992420629439138	3	62	positive regulation of endothelial cell migration	BP	13581	148	Plpp3,Sparc,Akt1	192270,24791,24185
GO:0034227	0.0429552695871709	0.999254095735933	1	5	tRNA thio-modification	BP	13581	148	Urm1	311840
GO:0071363	0.0430314161406628	0.979584979862469	12	567	cellular response to growth factor stimulus	BP	13581	148	Vsir,Itgb5,Rgma,Fzd2,Fut8,Fyn,Sparc,Pdgfra,Akt1,Src,Twsg1,Heyl	690899,257645,308739,64512,432392,25150,24791,25267,24185,83805,363294,313575
GO:0070777	0.0430914544510358	0.999373198053956	1	3	D-aspartate transport	BP	13581	148	Slc1a3	29483
GO:0070779	0.0430914544510358	0.999373198053956	1	3	D-aspartate import	BP	13581	148	Slc1a3	29483
GO:0071638	0.0431802065910135	0.9992461929414	1	5	negative regulation of monocyte chemotactic protein-1 production	BP	13581	148	Socs5	500616
GO:0098661	0.0432488852529813	0.989657043083091	4	96	inorganic anion transmembrane transport	BP	13581	148	Slc1a3,Slc1a4,Ttyh1,Slc26a1	29483,305540,292597,64076
GO:1905664	0.0432750737392881	0.99928964321989	1	4	regulation of calcium ion import across plasma membrane	BP	13581	148	Fyn	25150
GO:0009092	0.0440552057409391	0.999263552023392	1	4	homoserine metabolic process	BP	13581	148	Cbs	24250
GO:0019346	0.0440552057409391	0.999263552023392	1	4	transsulfuration	BP	13581	148	Cbs	24250
GO:0070814	0.044055244182798	0.999263550725903	1	4	hydrogen sulfide biosynthetic process	BP	13581	148	Cbs	24250
GO:0048873	0.0441237718321856	0.995530357420488	2	30	homeostasis of number of cells within a tissue	BP	13581	148	Vhl,Sash3	24874,317578
GO:0061428	0.044134609912189	0.999260869493118	1	4	negative regulation of transcription from RNA polymerase II promoter in response to hypoxia	BP	13581	148	Vhl	24874
GO:0015746	0.0441455179157889	0.999260500597122	1	4	citrate transport	BP	13581	148	Slc13a5	266998
GO:0015744	0.0442604130040269	0.999338372442599	1	3	succinate transport	BP	13581	148	Slc13a5	266998
GO:0071422	0.0442604130040269	0.999338372442599	1	3	succinate transmembrane transport	BP	13581	148	Slc13a5	266998
GO:0043418	0.0443540665935621	0.999335540742197	1	3	homocysteine catabolic process	BP	13581	148	Cbs	24250
GO:0014065	0.0447976654424986	0.989148466122821	4	104	phosphatidylinositol 3-kinase signaling	BP	13581	148	Fyn,Akt1,Reln,Pik3ip1	25150,24185,24718,305472
GO:0019740	0.0448742638624094	0.999185312135836	1	5	nitrogen utilization	BP	13581	148	Glul	24957
GO:1901985	0.0450149039817695	0.995382570914522	2	31	positive regulation of protein acetylation	BP	13581	148	Tada2b,Arid5a	289717,316327
GO:1901888	0.0452487925032116	0.991825251674703	3	63	regulation of cell junction assembly	BP	13581	148	Gpm6b,Gja1,Src	192179,24392,83805
GO:0045581	0.0453113185489886	0.995350946252556	2	29	negative regulation of T cell differentiation	BP	13581	148	Socs5,Tnfsf4	500616,89814
GO:2000279	0.0453928928997707	0.995329960180073	2	30	negative regulation of DNA biosynthetic process	BP	13581	148	Gja1,Src	24392,83805
GO:0033238	0.0456941394688402	0.995290033377831	2	29	regulation of cellular amine metabolic process	BP	13581	148	Vhl,Pnkd	24874,100188944
GO:0072656	0.0459296769724618	0.999146164781513	1	5	maintenance of protein location in mitochondrion	BP	13581	148	Akt1	24185
GO:0042129	0.0460859054797583	0.988683008313627	4	136	regulation of T cell proliferation	BP	13581	148	Vsir,Twsg1,Sash3,Tnfsf4	690899,363294,317578,89814
GO:0051902	0.0461801765898085	0.999190048847878	1	4	negative regulation of mitochondrial depolarization	BP	13581	148	Src	83805
GO:0060135	0.0463282175005064	0.991519045791829	3	73	maternal process involved in female pregnancy	BP	13581	148	Cbs,Gja1,Akt1	24250,24392,24185
GO:0019693	0.0463518630888332	0.980383300688611	9	455	ribose phosphate metabolic process	BP	13581	148	Atp1a2,Cbs,Adcy2,Fzd2,Aldoc,Nudt3,Pfkm,Gpr176,Papss2	24212,24250,81636,64512,24191,294292,65152,117257,294103
GO:0090218	0.0464798842174887	0.995173030520943	2	28	positive regulation of lipid kinase activity	BP	13581	148	Pdgfra,Src	25267,83805
GO:0032602	0.0466150015363081	0.991451614429585	3	71	chemokine production	BP	13581	148	Il33,Socs5,Tnfsf4	361749,500616,89814
GO:1901381	0.0466366068871396	0.995130478476248	2	30	positive regulation of potassium ion transmembrane transport	BP	13581	148	Atp1b2,Kcnc2	24214,246153
GO:0061047	0.0468039323154845	0.999167795843471	1	4	positive regulation of branching involved in lung morphogenesis	BP	13581	148	Pdgfra	25267
GO:0051581	0.0470205452226399	0.999159996008212	1	4	negative regulation of neurotransmitter uptake	BP	13581	148	Gpm6b	192179
GO:0051611	0.0470205452226399	0.999159996008212	1	4	regulation of serotonin uptake	BP	13581	148	Gpm6b	192179
GO:0051612	0.0470205452226399	0.999159996008212	1	4	negative regulation of serotonin uptake	BP	13581	148	Gpm6b	192179
GO:1903279	0.0470813929203203	0.999250367614537	1	3	regulation of calcium:sodium antiporter activity	BP	13581	148	Atp1a2	24212
GO:0000096	0.0470921882842144	0.995041293730674	2	32	sulfur amino acid metabolic process	BP	13581	148	Ahcyl1,Cbs	362013,24250
GO:0006528	0.0471988654571691	0.999097847546776	1	5	asparagine metabolic process	BP	13581	148	Asrgl1	246307
GO:0006084	0.0473362976632163	0.995001446333106	2	32	acetyl-CoA metabolic process	BP	13581	148	Acss1,Aass	296259,296925
GO:0042078	0.0473742071043597	0.999240911217722	1	3	germ-line stem cell division	BP	13581	148	Etv5	303828
GO:0048133	0.0473742071043597	0.999240911217722	1	3	male germ-line stem cell asymmetric division	BP	13581	148	Etv5	303828
GO:0098728	0.0473742071043597	0.999240911217722	1	3	germline stem cell asymmetric division	BP	13581	148	Etv5	303828
GO:0032755	0.0480711694781363	0.991093686561566	3	66	positive regulation of interleukin-6 production	BP	13581	148	Il33,Arid5a,Tnfsf4	361749,316327,89814
GO:0033993	0.0480852124821901	0.973332723470121	18	1040	response to lipid	BP	13581	148	Acsbg1,Atp1a2,Ptch1,Mmp15,Adcy2,Fzd2,Gja1,Sparc,Mapkapk3,Esrrg,Pdgfra,Akt1,Src,Reln,Heyl,Med16,Arid5a,Tnfsf4	171410,24212,89830,291848,81636,64512,24392,24791,315994,360896,25267,24185,83805,24718,313575,299607,316327,89814
GO:0033578	0.0481261250822677	0.999119607504064	1	4	protein glycosylation in Golgi	BP	13581	148	Fut8	432392
GO:0000103	0.0481384326673777	0.999119152440406	1	4	sulfate assimilation	BP	13581	148	Papss2	294103
GO:0090407	0.0483813678121338	0.979366794589354	9	440	organophosphate biosynthetic process	BP	13581	148	Pc,Phka1,Chpt1,Gpat4,Adcy2,Agpat1,Gpr176,Papss2,Plek	25104,64561,362866,290843,81636,406165,117257,294103,364206
GO:2000823	0.0485257472895285	0.999006679916055	1	6	regulation of androgen receptor activity	BP	13581	148	Heyl	313575
GO:0043276	0.0485896515092453	0.994839808440071	2	27	anoikis	BP	13581	148	Src,Ankrd13c	83805,685374
GO:0006101	0.0486807561671232	0.994787701449958	2	31	citrate metabolic process	BP	13581	148	Ogdhl,Suclg2	290566,362404
GO:0035655	0.0487409436967391	0.999037315775899	1	5	interleukin-18-mediated signaling pathway	BP	13581	148	Akt1	24185
GO:0071351	0.0487409436967391	0.999037315775899	1	5	cellular response to interleukin-18	BP	13581	148	Akt1	24185
GO:0050867	0.0487721162167321	0.983406474040117	6	241	positive regulation of cell activation	BP	13581	148	Il33,Socs5,Gpr183,Sash3,Plek,Tnfsf4	361749,500616,679975,317578,364206,89814
GO:0001937	0.0490058559666612	0.994733680934201	2	31	negative regulation of endothelial cell proliferation	BP	13581	148	Gja1,Sparc	24392,24791
GO:0048584	0.0491475399001303	0.969971109759714	26	1599	positive regulation of response to stimulus	BP	13581	148	Gpr37l1,Il33,Mmd2,Mapk8ip1,Plpp3,Vsir,Oxct1,Steap3,Gja1,Tril,Fyn,Mapkapk3,Pdgfra,Skap2,Akt1,Tmem9b,Src,Masp1,Twsg1,Reln,Socs5,Gpr183,Sash3,Arid5a,Plek,Tnfsf4	252939,361749,304301,116457,192270,690899,690163,170824,24392,362364,25150,315994,25267,155183,24185,293415,83805,64023,363294,24718,500616,679975,317578,316327,364206,89814
GO:0001101	0.0493976417865725	0.978859526688509	9	419	response to acid chemical	BP	13581	148	Ptch1,Cbs,Gja1,Sparc,Pdgfra,Akt1,Src,Reln,Tnfsf4	89830,24250,24392,24791,25267,24185,83805,24718,89814
GO:0002791	0.0494806878867265	0.97882037081614	9	411	regulation of peptide secretion	BP	13581	148	Il33,Oxct1,Glul,Glud1,Gja1,Pfkm,Src,Arid5a,Tnfsf4	361749,690163,24957,24399,24392,65152,83805,316327,89814
GO:0010643	0.0496816349296013	0.999164271403531	1	3	cell communication by chemical coupling	BP	13581	148	Gja1	24392
GO:0002285	0.0497154981151909	0.987519797298579	4	119	lymphocyte activation involved in immune response	BP	13581	148	Socs5,Gpr183,Apbb1ip,Tnfsf4	500616,679975,307171,89814
GO:0010107	0.0498223460112064	0.994635530851699	2	27	potassium ion import	BP	13581	148	Atp1a2,Atp1b2	24212,24214
GO:0010035	0.0498854303240399	0.975773548795629	12	625	response to inorganic substance	BP	13581	148	Ahcyl1,Gpr37l1,Slc1a3,Ptch1,Glud1,Kcnc2,Sparc,Pdgfra,Akt1,Src,Reln,Tnfsf4	362013,252939,29483,89830,24399,246153,24791,25267,24185,83805,24718,89814
GO:0009117	0.0499196521029533	0.977511666272859	10	546	nucleotide metabolic process	BP	13581	148	Atp1a2,Cbs,Nnt,Adcy2,Fzd2,Aldoc,Nudt3,Pfkm,Gpr176,Papss2	24212,24250,310378,81636,64512,24191,294292,65152,117257,294103
GO:0046320	0.0499387567494807	0.99457753384482	2	31	regulation of fatty acid oxidation	BP	13581	148	Abcd2,Akt1	84356,24185
GO:0051966	0.050215901929298	0.990574350138107	3	57	regulation of synaptic transmission, glutamatergic	BP	13581	148
GO:0000101	0.0502649000497417	0.998975523888978	1	5	sulfur amino acid transport	BP	13581	148
GO:0009957	0.0504361855856752	0.9991383911414	1	3	epidermal cell fate specification	BP	13581	148
GO:0038026	0.0504361855856752	0.9991383911414	1	3	reelin-mediated signaling pathway	BP	13581	148
GO:0038086	0.0504361855856752	0.9991383911414	1	3	VEGF-activated platelet-derived growth factor receptor signaling pathway	BP	13581	148
GO:0038091	0.0504361855856752	0.9991383911414	1	3	positive regulation of cell proliferation by VEGF-activated platelet derived growth factor receptor signaling pathway	BP	13581	148
GO:0006554	0.0505821545198514	0.999026416940836	1	4	lysine catabolic process	BP	13581	148
GO:0019474	0.0505821545198514	0.999026416940836	1	4	L-lysine catabolic process to acetyl-CoA	BP	13581	148
GO:0019477	0.0505821545198514	0.999026416940836	1	4	L-lysine catabolic process	BP	13581	148
GO:0046440	0.0505821545198514	0.999026416940836	1	4	L-lysine metabolic process	BP	13581	148
GO:1904180	0.0507953041937853	0.998953557130791	1	5	negative regulation of membrane depolarization	BP	13581	148
GO:2000196	0.0512060789520976	0.998936381297231	1	5	positive regulation of female gonad development	BP	13581	148
GO:0032743	0.0512521573550348	0.994383842922956	2	28	positive regulation of interleukin-2 production	BP	13581	148
GO:0061041	0.0512556248152454	0.987004954253444	4	120	regulation of wound healing	BP	13581	148
GO:0045627	0.0516026569909851	0.998919663558194	1	5	positive regulation of T-helper 1 cell differentiation	BP	13581	148
GO:0036120	0.0519398181221375	0.994255996540399	2	29	cellular response to platelet-derived growth factor stimulus	BP	13581	148
GO:0010748	0.0519681896727648	0.998971709882339	1	4	negative regulation of plasma membrane long-chain fatty acid transport	BP	13581	148
GO:1904031	0.052276681621283	0.994147209005773	2	35	positive regulation of cyclin-dependent protein kinase activity	BP	13581	148
GO:0002366	0.0523288771699677	0.9840242092693	5	174	leukocyte activation involved in immune response	BP	13581	148
GO:0070778	0.0523544470861299	0.998956191721979	1	4	L-aspartate transport	BP	13581	148
GO:0089712	0.0523544470861299	0.998956191721979	1	4	L-aspartate transmembrane transport	BP	13581	148
GO:0006575	0.052399426257353	0.986591083027554	4	138	cellular modified amino acid metabolic process	BP	13581	148
GO:0045621	0.0524274389054121	0.989896083438123	3	81	positive regulation of lymphocyte differentiation	BP	13581	148
GO:0019229	0.0525745624828117	0.989902510579028	3	67	regulation of vasoconstriction	BP	13581	148
GO:0043379	0.0525861353315227	0.99887763014869	1	5	memory T cell differentiation	BP	13581	148
GO:0090713	0.0525861353315227	0.99887763014869	1	5	immunological memory process	BP	13581	148
GO:0090715	0.0525861353315227	0.99887763014869	1	5	immunological memory formation process	BP	13581	148
GO:0010543	0.0528975113088328	0.994080756000784	2	30	regulation of platelet activation	BP	13581	148
GO:1905076	0.0530206609034395	0.998929146694639	1	4	regulation of interleukin-17 secretion	BP	13581	148
GO:0006553	0.053157028236682	0.998852854265841	1	5	lysine metabolic process	BP	13581	148
GO:0070813	0.0532096198156034	0.998803394544029	1	6	hydrogen sulfide metabolic process	BP	13581	148
GO:0090219	0.053485040310226	0.998910085790633	1	4	negative regulation of lipid kinase activity	BP	13581	148
GO:0021762	0.0535806759640977	0.993887456906962	2	40	substantia nigra development	BP	13581	148
GO:2001286	0.0536165086677041	0.998832712640425	1	5	regulation of caveolin-mediated endocytosis	BP	13581	148
GO:0070873	0.0536741806626585	0.99392666882753	2	32	regulation of glycogen metabolic process	BP	13581	148
GO:0006753	0.0537543341242587	0.975468124372404	10	552	nucleoside phosphate metabolic process	BP	13581	148
GO:0010641	0.0538588189435952	0.998894618668773	1	4	positive regulation of platelet-derived growth factor receptor signaling pathway	BP	13581	148
GO:2000272	0.0539284252086829	0.993820341879915	2	41	negative regulation of receptor activity	BP	13581	148
GO:1990418	0.0545858038573524	0.998789634849713	1	5	response to insulin-like growth factor stimulus	BP	13581	148
GO:0009611	0.0548298527213964	0.974908205613125	10	490	response to wounding	BP	13581	148
GO:0060022	0.0554459612547442	0.998827698767438	1	4	hard palate development	BP	13581	148
GO:0032436	0.055568133561049	0.989065253652458	3	73	positive regulation of proteasomal ubiquitin-dependent protein catabolic process	BP	13581	148
GO:0072348	0.0556351974913185	0.993609343519223	2	29	sulfur compound transport	BP	13581	148
GO:1901615	0.0556984069565736	0.976977720659565	8	363	organic hydroxy compound metabolic process	BP	13581	148
GO:0042063	0.0560130849780947	0.978425305735702	7	280	gliogenesis	BP	13581	148
GO:1903286	0.0561350576130789	0.99879801653785	1	4	regulation of potassium ion import	BP	13581	148
GO:0006560	0.0562069489953562	0.998597444990132	1	8	proline metabolic process	BP	13581	148
GO:0036119	0.0563374600333585	0.993472494683508	2	30	response to platelet-derived growth factor	BP	13581	148
GO:0051259	0.0564272029970425	0.974045053951142	10	494	protein oligomerization	BP	13581	148
GO:0030513	0.0566341778754579	0.993408551463553	2	31	positive regulation of BMP signaling pathway	BP	13581	148
GO:0002263	0.0568584139971974	0.982235979865794	5	177	cell activation involved in immune response	BP	13581	148
GO:1902255	0.056923018025871	0.998589948187091	1	7	positive regulation of intrinsic apoptotic signaling pathway by p53 class mediator	BP	13581	148
GO:0001552	0.0569519057807673	0.998762338851799	1	4	ovarian follicle atresia	BP	13581	148
GO:0051260	0.05700907483921	0.977939130895065	7	305	protein homooligomerization	BP	13581	148
GO:0003104	0.0570726344983244	0.998757020387177	1	4	positive regulation of glomerular filtration	BP	13581	148
GO:0045620	0.0570955306118463	0.993296988717161	2	34	negative regulation of lymphocyte differentiation	BP	13581	148
GO:0008152	0.0571049341966836	0.960448322637292	99	7840	metabolic process	BP	13581	148
GO:1903273	0.0572800969309197	0.998665695028132	1	5	regulation of sodium ion export	BP	13581	148
GO:1903276	0.0572800969309197	0.998665695028132	1	5	regulation of sodium ion export across plasma membrane	BP	13581	148
GO:0044789	0.0573575495391339	0.998662040671096	1	5	modulation by host of viral release from host cell	BP	13581	148
GO:0044791	0.0573575495391339	0.998662040671096	1	5	positive regulation by host of viral release from host cell	BP	13581	148
GO:1990776	0.0581179488109298	0.993128065048291	2	32	response to angiotensin	BP	13581	148
GO:0051790	0.0581708126355772	0.998708105358881	1	4	short-chain fatty acid biosynthetic process	BP	13581	148
GO:0030155	0.058295274943806	0.971955223819814	11	537	regulation of cell adhesion	BP	13581	148
GO:0034333	0.0583928060195383	0.98830859990346	3	66	adherens junction assembly	BP	13581	148
GO:0032070	0.0584787988869973	0.998551561510813	1	6	regulation of deoxyribonuclease activity	BP	13581	148
GO:0019725	0.058567268450494	0.969188753029991	14	763	cellular homeostasis	BP	13581	148
GO:0006672	0.0585961532943667	0.988225394473649	3	72	ceramide metabolic process	BP	13581	148
GO:0034035	0.0586062562810917	0.998545165036507	1	6	purine ribonucleoside bisphosphate metabolic process	BP	13581	148
GO:0050427	0.0586062562810917	0.998545165036507	1	6	3'-phosphoadenosine 5'-phosphosulfate metabolic process	BP	13581	148
GO:0016321	0.0588682556398019	0.998589738635519	1	5	female meiosis chromosome segregation	BP	13581	148
GO:0032653	0.0589630759978093	0.992907893103385	2	40	regulation of interleukin-10 production	BP	13581	148
GO:0021517	0.0590613969263871	0.992944076227284	2	33	ventral spinal cord development	BP	13581	148
GO:0002695	0.0591711127983646	0.98426059262965	4	133	negative regulation of leukocyte activation	BP	13581	148
GO:0046329	0.0593148473705161	0.992928473516767	2	30	negative regulation of JNK cascade	BP	13581	148
GO:1904778	0.0594999735822838	0.998647606202446	1	4	positive regulation of protein localization to cell cortex	BP	13581	148
GO:0031999	0.0595825184998711	0.998495692342041	1	6	negative regulation of fatty acid beta-oxidation	BP	13581	148
GO:0055067	0.0596309949781364	0.98411980367511	4	122	monovalent inorganic cation homeostasis	BP	13581	148
GO:0006842	0.0598262599744447	0.998542878143359	1	5	tricarboxylic acid transport	BP	13581	148
GO:0042940	0.0598695556476519	0.998540741803428	1	5	D-amino acid transport	BP	13581	148
GO:0050798	0.0598794252880829	0.992742525366739	2	39	activated T cell proliferation	BP	13581	148
GO:0051968	0.060109013523605	0.992835349839477	2	26	positive regulation of synaptic transmission, glutamatergic	BP	13581	148
GO:0022904	0.0601336998659328	0.992594754816571	2	62	respiratory electron transport chain	BP	13581	148
GO:0015808	0.0609594041295765	0.998486436606487	1	5	L-alanine transport	BP	13581	148
GO:0002377	0.0612325558218107	0.987435542449001	3	83	immunoglobulin production	BP	13581	148
GO:0006578	0.0613687510631516	0.998402978686759	1	6	amino-acid betaine biosynthetic process	BP	13581	148
GO:0033353	0.0617008009624585	0.998448912352433	1	5	S-adenosylmethionine cycle	BP	13581	148
GO:0010675	0.0617150473611375	0.983377662574694	4	123	regulation of cellular carbohydrate metabolic process	BP	13581	148
GO:0034694	0.061722817508852	0.992424244429111	2	35	response to prostaglandin	BP	13581	148
GO:0006104	0.0617983870943109	0.99844393812152	1	5	succinyl-CoA metabolic process	BP	13581	148
GO:0010815	0.0618896159000954	0.998439280550545	1	5	bradykinin catabolic process	BP	13581	148
GO:0051262	0.0621306676563798	0.983214424897284	4	130	protein tetramerization	BP	13581	148
GO:0060021	0.0621796588873734	0.987198724229377	3	73	palate development	BP	13581	148
GO:0032885	0.0624651398053377	0.992312019423306	2	32	regulation of polysaccharide biosynthetic process	BP	13581	148
GO:0051610	0.062558484648351	0.998404914100702	1	5	serotonin uptake	BP	13581	148
GO:0060762	0.0626430419529283	0.998335099222647	1	6	regulation of branching involved in mammary gland duct morphogenesis	BP	13581	148
GO:0021759	0.0630919832589075	0.998476991251076	1	4	globus pallidus development	BP	13581	148
GO:0061046	0.0631097689610357	0.998376300274473	1	5	regulation of branching involved in lung morphogenesis	BP	13581	148
GO:1903365	0.063557434184363	0.998237433423919	1	7	regulation of fear response	BP	13581	148
GO:2000822	0.063557434184363	0.998237433423919	1	7	regulation of behavioral fear response	BP	13581	148
GO:0061180	0.0641688534639721	0.986619938724674	3	73	mammary gland epithelium development	BP	13581	148
GO:0001893	0.0642464071987676	0.991902372552511	2	39	maternal placenta development	BP	13581	148
GO:0002069	0.0646146983941457	0.998296858086219	1	5	columnar/cuboidal epithelial cell maturation	BP	13581	148
GO:0070141	0.0646567376198146	0.998224876106164	1	6	response to UV-A	BP	13581	148
GO:0072615	0.0647251323375325	0.99829095173254	1	5	interleukin-17 secretion	BP	13581	148
GO:0009311	0.0647556632657579	0.991802183266146	2	39	oligosaccharide metabolic process	BP	13581	148
GO:0033617	0.0647766668755305	0.998078522094146	1	10	mitochondrial respiratory chain complex IV assembly	BP	13581	148
GO:0045017	0.0652122791769637	0.982098576992446	4	131	glycerolipid biosynthetic process	BP	13581	148
GO:0003310	0.0652480571627548	0.99819182019997	1	6	pancreatic A cell differentiation	BP	13581	148
GO:0061073	0.0652868945509611	0.99836760526376	1	4	ciliary body morphogenesis	BP	13581	148
GO:1905832	0.0653999432657201	0.998361865670123	1	4	positive regulation of spindle assembly	BP	13581	148
GO:0006664	0.0656515033069421	0.986154816915463	3	80	glycolipid metabolic process	BP	13581	148
GO:0006826	0.0657297232794022	0.991665601246321	2	33	iron ion transport	BP	13581	148
GO:1904776	0.0658195391885636	0.998231851319727	1	5	regulation of protein localization to cell cortex	BP	13581	148
GO:0006796	0.0659758671172812	0.955727128335811	37	2478	phosphate-containing compound metabolic process	BP	13581	148
GO:0097411	0.0660308791451164	0.998095686309278	1	7	hypoxia-inducible factor-1alpha signaling pathway	BP	13581	148
GO:0022408	0.0661022687360219	0.981761370194882	4	137	negative regulation of cell-cell adhesion	BP	13581	148
GO:0032414	0.0662112726331811	0.985996349988238	3	78	positive regulation of ion transmembrane transporter activity	BP	13581	148
GO:0097306	0.0662616568959162	0.98600725453853	3	72	cellular response to alcohol	BP	13581	148
GO:0009158	0.0664062420021922	0.998199742785854	1	5	ribonucleoside monophosphate catabolic process	BP	13581	148
GO:0009169	0.0664062420021922	0.998199742785854	1	5	purine ribonucleoside monophosphate catabolic process	BP	13581	148
GO:0006621	0.0665393574970592	0.998118544857836	1	6	protein retention in ER lumen	BP	13581	148
GO:0055078	0.0666694059534978	0.991429901316154	2	38	sodium ion homeostasis	BP	13581	148
GO:0045629	0.0670028760823221	0.998166786026305	1	5	negative regulation of T-helper 2 cell differentiation	BP	13581	148
GO:1902475	0.0670080649661512	0.991411547283404	2	33	L-alpha-amino acid transmembrane transport	BP	13581	148
GO:0045732	0.0670277335876675	0.978073698520507	5	178	positive regulation of protein catabolic process	BP	13581	148
GO:1903509	0.0670564630287561	0.985732703752376	3	81	liposaccharide metabolic process	BP	13581	148
GO:0051090	0.0672303761412573	0.973017914677194	7	294	regulation of DNA binding transcription factor activity	BP	13581	148
GO:0035295	0.0672782527350061	0.96574867863704	12	594	tube development	BP	13581	148
GO:0097475	0.0680011896550064	0.998110953508881	1	5	motor neuron migration	BP	13581	148
GO:0071393	0.0680825141403847	0.998029015357394	1	6	cellular response to progesterone stimulus	BP	13581	148
GO:0010992	0.068141191223781	0.99802556886031	1	6	ubiquitin recycling	BP	13581	148
GO:0050847	0.0683495435353	0.998091268348508	1	5	progesterone receptor signaling pathway	BP	13581	148
GO:0007179	0.0684869252800172	0.980918127815156	4	121	transforming growth factor beta receptor signaling pathway	BP	13581	148
GO:0120009	0.0689510568179642	0.997977683746738	1	6	intermembrane lipid transfer	BP	13581	148
GO:0010469	0.0689716693576668	0.974366444481383	6	373	regulation of receptor activity	BP	13581	148
GO:0097034	0.0694983154689948	0.997762255945462	1	11	mitochondrial respiratory chain complex IV biogenesis	BP	13581	148
GO:0009128	0.0695507590738518	0.997941844662536	1	6	purine nucleoside monophosphate catabolic process	BP	13581	148
GO:1901564	0.069817287876114	0.950156364531516	64	4822	organonitrogen compound metabolic process	BP	13581	148
GO:0033625	0.0699719258381236	0.997916481514973	1	6	positive regulation of integrin activation	BP	13581	148
GO:0006682	0.0699727416920367	0.997998157451954	1	5	galactosylceramide biosynthetic process	BP	13581	148
GO:0019375	0.0699727416920367	0.997998157451954	1	5	galactolipid biosynthetic process	BP	13581	148
GO:2000318	0.0699770950940486	0.997997904659368	1	5	positive regulation of T-helper 17 type immune response	BP	13581	148
GO:0090276	0.0700743651242456	0.976765753903734	5	193	regulation of peptide hormone secretion	BP	13581	148
GO:0022900	0.0701368626320961	0.990577290401924	2	66	electron transport chain	BP	13581	148
GO:0001936	0.0707016642837761	0.984610585527839	3	86	regulation of endothelial cell proliferation	BP	13581	148
GO:0001505	0.0708247571548071	0.976460584154348	5	183	regulation of neurotransmitter levels	BP	13581	148
GO:0050878	0.0710732244509348	0.971103712841566	7	308	regulation of body fluid levels	BP	13581	148
GO:0002291	0.0713370195255728	0.997833174901206	1	6	T cell activation via T cell receptor contact with antigen bound to MHC molecule on antigen presenting cell	BP	13581	148
GO:0014066	0.0713623062199397	0.984443937527141	3	77	regulation of phosphatidylinositol 3-kinase signaling	BP	13581	148
GO:0042447	0.0718063007671998	0.997804148018122	1	6	hormone catabolic process	BP	13581	148
GO:0009125	0.0719914264753771	0.997684683994026	1	8	nucleoside monophosphate catabolic process	BP	13581	148
GO:0032613	0.0722670112989274	0.990238732365305	2	43	interleukin-10 production	BP	13581	148
GO:0071704	0.0724927375899261	0.948538918046194	95	7498	organic substance metabolic process	BP	13581	148
GO:0015959	0.0726413223790458	0.997840112458222	1	5	diadenosine polyphosphate metabolic process	BP	13581	148
GO:0030510	0.0730069757523844	0.983950949298643	3	74	regulation of BMP signaling pathway	BP	13581	148
GO:0050801	0.0730337170885341	0.962301464019571	12	647	ion homeostasis	BP	13581	148
GO:0001941	0.0731237741044939	0.990144476686624	2	34	postsynaptic membrane organization	BP	13581	148
GO:0043268	0.0732265213588874	0.990069313007992	2	39	positive regulation of potassium ion transport	BP	13581	148
GO:1901569	0.0733495798268035	0.997707286849479	1	6	fatty acid derivative catabolic process	BP	13581	148
GO:0097114	0.073651909408128	0.997688059318813	1	6	NMDA glutamate receptor clustering	BP	13581	148
GO:2000192	0.0736722724564871	0.997622116712002	1	7	negative regulation of fatty acid transport	BP	13581	148
GO:0030003	0.0742271395666372	0.96412840184157	10	512	cellular cation homeostasis	BP	13581	148
GO:0030073	0.0743463922052391	0.974941064813603	5	187	insulin secretion	BP	13581	148
GO:0055080	0.0743887944038906	0.962684323296087	11	578	cation homeostasis	BP	13581	148
GO:0071560	0.0744478904642216	0.974910076382314	5	179	cellular response to transforming growth factor beta stimulus	BP	13581	148
GO:0003150	0.0744896438249423	0.99772701553411	1	5	muscular septum morphogenesis	BP	13581	148
GO:0045630	0.0745651806748583	0.997563247614288	1	7	positive regulation of T-helper 2 cell differentiation	BP	13581	148
GO:0032411	0.0746125293748943	0.983405629066173	3	84	positive regulation of transporter activity	BP	13581	148
GO:0060373	0.0749234187006399	0.997606287752249	1	6	regulation of ventricular cardiac muscle cell membrane depolarization	BP	13581	148
GO:0010918	0.0750721802932679	0.997440109521609	1	9	positive regulation of mitochondrial membrane potential	BP	13581	148
GO:0009313	0.0751944950110209	0.997521311494692	1	7	oligosaccharide catabolic process	BP	13581	148
GO:0006090	0.0753797245942979	0.983160504112805	3	85	pyruvate metabolic process	BP	13581	148
GO:0065008	0.075560460917456	0.947766406821111	42	2880	regulation of biological quality	BP	13581	148
GO:0048289	0.0757635733973911	0.997551452633083	1	6	isotype switching to IgE isotypes	BP	13581	148
GO:0048293	0.0757635733973911	0.997551452633083	1	6	regulation of isotype switching to IgE isotypes	BP	13581	148
GO:0001867	0.0758789020014898	0.997475285445622	1	7	complement activation, lectin pathway	BP	13581	148
GO:0050994	0.0759690997964835	0.989423684263242	2	46	regulation of lipid catabolic process	BP	13581	148
GO:0097061	0.076221779806777	0.982962078481621	3	71	dendritic spine organization	BP	13581	148
GO:0070231	0.0763304673372072	0.989352178475755	2	45	T cell apoptotic process	BP	13581	148
GO:0072103	0.0763384446913426	0.997513562826988	1	6	glomerulus vasculature morphogenesis	BP	13581	148
GO:0072104	0.0763384446913426	0.997513562826988	1	6	glomerular capillary formation	BP	13581	148
GO:0045988	0.0764192303553818	0.997386517791919	1	8	negative regulation of striated muscle contraction	BP	13581	148
GO:0071772	0.0765147734594936	0.977848938977723	4	134	response to BMP	BP	13581	148
GO:0071773	0.0765147734594936	0.977848938977723	4	134	cellular response to BMP stimulus	BP	13581	148
GO:1902931	0.0765357333040425	0.997430703289489	1	7	negative regulation of alcohol biosynthetic process	BP	13581	148
GO:0032412	0.0767261038695054	0.973891808982251	5	196	regulation of ion transmembrane transporter activity	BP	13581	148
GO:0030258	0.0767524451371956	0.973898971015249	5	184	lipid modification	BP	13581	148
GO:0007417	0.076829785255878	0.955469888601247	17	934	central nervous system development	BP	13581	148
GO:0006689	0.0768746256113474	0.99740754374359	1	7	ganglioside catabolic process	BP	13581	148
GO:0021924	0.0771299678345843	0.99729565914661	1	9	cell proliferation in external granule layer	BP	13581	148
GO:0021930	0.0771299678345843	0.99729565914661	1	9	cerebellar granule cell precursor proliferation	BP	13581	148
GO:0033313	0.0771567358775676	0.997459111335067	1	6	meiotic cell cycle checkpoint	BP	13581	148
GO:0086009	0.0771626481294609	0.989255116691069	2	36	membrane repolarization	BP	13581	148
GO:0060437	0.0778123836135411	0.997342899575762	1	7	lung growth	BP	13581	148
GO:2000969	0.0778761778722545	0.997512059586729	1	5	positive regulation of AMPA receptor activity	BP	13581	148
GO:0018958	0.0779431533493107	0.982323741178695	3	91	phenol-containing compound metabolic process	BP	13581	148
GO:0032881	0.0779684829332539	0.989045751214976	2	39	regulation of polysaccharide metabolic process	BP	13581	148
GO:0032880	0.0780064545599672	0.955442318856142	16	912	regulation of protein localization	BP	13581	148
GO:0072239	0.0780099507721339	0.997274853442679	1	8	metanephric glomerulus vasculature development	BP	13581	148
GO:0006563	0.0781550617108909	0.997264547132634	1	8	L-serine metabolic process	BP	13581	148
GO:0055085	0.0781946020664085	0.953225645755004	19	1102	transmembrane transport	BP	13581	148
GO:0071559	0.0789318271759957	0.97294536625954	5	182	response to transforming growth factor beta	BP	13581	148
GO:0002683	0.0790043743816366	0.967066868893322	7	343	negative regulation of immune system process	BP	13581	148
GO:0044237	0.0793321739356689	0.943072776156278	92	7293	cellular metabolic process	BP	13581	148
GO:0060412	0.0793452726162009	0.988801860973781	2	34	ventricular septum morphogenesis	BP	13581	148
GO:0002638	0.0794022638840845	0.997175138626269	1	8	negative regulation of immunoglobulin production	BP	13581	148
GO:0010646	0.0794784575117514	0.945742039594917	37	2546	regulation of cell communication	BP	13581	148
GO:0045668	0.0798794055601863	0.988622649746754	2	39	negative regulation of osteoblast differentiation	BP	13581	148
GO:0031659	0.0799582297946709	0.997134804763741	1	8	positive regulation of cyclin-dependent protein serine/threonine kinase activity involved in G1/S transition of mitotic cell cycle	BP	13581	148
GO:0035524	0.0800657404497493	0.997260603215564	1	6	proline transmembrane transport	BP	13581	148
GO:0071383	0.0804398860125016	0.969026448702156	6	244	cellular response to steroid hormone stimulus	BP	13581	148
GO:0035987	0.0809599790494572	0.988473320887521	2	32	endodermal cell differentiation	BP	13581	148
GO:0002705	0.0810689537781623	0.981303414086295	3	94	positive regulation of leukocyte mediated immunity	BP	13581	148
GO:0005978	0.0810728401631951	0.988378215555472	2	37	glycogen biosynthetic process	BP	13581	148
GO:0009250	0.0810728401631951	0.988378215555472	2	37	glucan biosynthetic process	BP	13581	148
GO:0046185	0.0811765259181749	0.996963116585223	1	10	aldehyde catabolic process	BP	13581	148
GO:0007258	0.081370134834969	0.997279752824643	1	5	JUN phosphorylation	BP	13581	148
GO:0010746	0.0814408090712775	0.997164082925118	1	6	regulation of plasma membrane long-chain fatty acid transport	BP	13581	148
GO:0035437	0.0814502194727907	0.997084341273999	1	7	maintenance of protein localization in endoplasmic reticulum	BP	13581	148
GO:0043615	0.0816467833985472	0.997010494239373	1	8	astrocyte cell migration	BP	13581	148
GO:0035239	0.081841367089708	0.963376210826268	8	350	tube morphogenesis	BP	13581	148
GO:1903726	0.0825175548611786	0.997006126413551	1	7	negative regulation of phospholipid metabolic process	BP	13581	148
GO:0010572	0.082544094188516	0.997085390016919	1	6	positive regulation of platelet activation	BP	13581	148
GO:0070244	0.0825570339021191	0.997003212845297	1	7	negative regulation of thymocyte apoptotic process	BP	13581	148
GO:0006735	0.0827846252850957	0.996986387947811	1	7	NADH regeneration	BP	13581	148
GO:0061621	0.0827846252850957	0.996986387947811	1	7	canonical glycolysis	BP	13581	148
GO:0061718	0.0827846252850957	0.996986387947811	1	7	glucose catabolic process to pyruvate	BP	13581	148
GO:0010907	0.0830031996737115	0.987954563935066	2	36	positive regulation of glucose metabolic process	BP	13581	148
GO:0106027	0.0830849561057643	0.980736412479938	3	74	neuron projection organization	BP	13581	148
GO:0032287	0.0831928075064907	0.996956090710676	1	7	peripheral nervous system myelin maintenance	BP	13581	148
GO:0048069	0.0832893735204673	0.996948900198135	1	7	eye pigmentation	BP	13581	148
GO:0031657	0.0833957295778037	0.996830598595895	1	9	regulation of cyclin-dependent protein serine/threonine kinase activity involved in G1/S transition of mitotic cell cycle	BP	13581	148
GO:1901135	0.083680845183072	0.952583739957547	15	939	carbohydrate derivative metabolic process	BP	13581	148
GO:0003254	0.0838195525792083	0.987709590832777	2	41	regulation of membrane depolarization	BP	13581	148
GO:0007616	0.0841165690076713	0.987714164719372	2	35	long-term memory	BP	13581	148
GO:0051661	0.0842476758662487	0.996961690599865	1	6	maintenance of centrosome location	BP	13581	148
GO:0043434	0.0843583320502661	0.959983750340738	9	452	response to peptide hormone	BP	13581	148
GO:0008535	0.0850021906051523	0.996605055723639	1	12	respiratory chain complex IV assembly	BP	13581	148
GO:0006873	0.0851821444984679	0.957769422259465	10	525	cellular ion homeostasis	BP	13581	148
GO:0021534	0.0853644897006276	0.99663616906297	1	10	cell proliferation in hindbrain	BP	13581	148
GO:0034332	0.0854719427486094	0.979919718549545	3	79	adherens junction organization	BP	13581	148
GO:0002725	0.0856050637490088	0.996708383211944	1	8	negative regulation of T cell cytokine production	BP	13581	148
GO:0006678	0.0856246847578674	0.996859758012662	1	6	glucosylceramide metabolic process	BP	13581	148
GO:0046476	0.0858849051596812	0.996840299560317	1	6	glycosylceramide biosynthetic process	BP	13581	148
GO:0045916	0.0859856331746122	0.996627227890397	1	9	negative regulation of complement activation	BP	13581	148
GO:2000258	0.0859856331746122	0.996627227890397	1	9	negative regulation of protein activation cascade	BP	13581	148
GO:0048878	0.0860466799742457	0.950155939397556	16	943	chemical homeostasis	BP	13581	148
GO:0019216	0.0861382606533625	0.966217392447146	6	269	regulation of lipid metabolic process	BP	13581	148
GO:0098771	0.0865584535971581	0.955409571228953	11	594	inorganic ion homeostasis	BP	13581	148
GO:0046950	0.086649547336596	0.996693223450586	1	7	cellular ketone body metabolic process	BP	13581	148
GO:0010818	0.0867155289409414	0.996419849982227	1	14	T cell chemotaxis	BP	13581	148
GO:0070127	0.0867996691934285	0.996681552039151	1	7	tRNA aminoacylation for mitochondrial protein translation	BP	13581	148
GO:0023051	0.0871721053833485	0.939968671879816	37	2567	regulation of signaling	BP	13581	148
GO:1903416	0.0872791544466954	0.996734980904939	1	6	response to glycoside	BP	13581	148
GO:0045907	0.0876585912218306	0.986804499322317	2	42	positive regulation of vasoconstriction	BP	13581	148
GO:0098712	0.0877683503171071	0.9966057285074	1	7	L-glutamate import across plasma membrane	BP	13581	148
GO:1903802	0.0877683503171071	0.9966057285074	1	7	L-glutamate(1-) import across plasma membrane	BP	13581	148
GO:0061072	0.0879802393093913	0.996681345982218	1	6	iris morphogenesis	BP	13581	148
GO:0035924	0.0879980102978331	0.986798180308576	2	36	cellular response to vascular endothelial growth factor stimulus	BP	13581	148
GO:0002703	0.08806978523611	0.973225457389761	4	152	regulation of leukocyte mediated immunity	BP	13581	148
GO:0016259	0.0882502068510193	0.996567680619227	1	7	selenocysteine metabolic process	BP	13581	148
GO:0002576	0.0884940681406052	0.996548341323286	1	7	platelet degranulation	BP	13581	148
GO:0032496	0.0885713501645138	0.962090787466011	7	341	response to lipopolysaccharide	BP	13581	148
GO:0021769	0.0888880222344811	0.996611224689046	1	6	orbitofrontal cortex development	BP	13581	148
GO:0032075	0.0892355517885752	0.996362764718966	1	9	positive regulation of nuclease activity	BP	13581	148
GO:0032101	0.0898096323758631	0.9550150245763	10	565	regulation of response to external stimulus	BP	13581	148
GO:0009060	0.0900721812747781	0.986121637656639	2	55	aerobic respiration	BP	13581	148
GO:0044351	0.0901223412255082	0.996417767819416	1	7	macropinocytosis	BP	13581	148
GO:0015867	0.090323557320742	0.996271917328645	1	9	ATP transport	BP	13581	148
GO:0042221	0.0906827731623609	0.935614550716673	46	3345	response to chemical	BP	13581	148
GO:2000394	0.0909152117630254	0.996353275974546	1	7	positive regulation of lamellipodium morphogenesis	BP	13581	148
GO:0061620	0.0910409785851772	0.996211377937065	1	9	glycolytic process through glucose-6-phosphate	BP	13581	148
GO:0010959	0.0910827008717019	0.960753137914411	7	350	regulation of metal ion transport	BP	13581	148
GO:0050863	0.0914533364866129	0.967213593172345	5	228	regulation of T cell activation	BP	13581	148
GO:0043255	0.0916319695863009	0.977821661700593	3	82	regulation of carbohydrate biosynthetic process	BP	13581	148
GO:2000273	0.091890841031281	0.985779298012403	2	43	positive regulation of receptor activity	BP	13581	148
GO:0046620	0.0919548295458141	0.977675135892384	3	89	regulation of organ growth	BP	13581	148
GO:0032873	0.0924732903715992	0.985698718292645	2	38	negative regulation of stress-activated MAPK cascade	BP	13581	148
GO:0070303	0.0924732903715992	0.985698718292645	2	38	negative regulation of stress-activated protein kinase signaling cascade	BP	13581	148
GO:0022612	0.0927899306755813	0.971322355636034	4	138	gland morphogenesis	BP	13581	148
GO:0071456	0.0928435848016466	0.971286377489594	4	143	cellular response to hypoxia	BP	13581	148
GO:0002067	0.0928687157585667	0.985530082820493	2	44	glandular epithelial cell differentiation	BP	13581	148
GO:2000194	0.0929502904822964	0.995999840405164	1	10	regulation of female gonad development	BP	13581	148
GO:0050864	0.0930566005665537	0.977259884125155	3	97	regulation of B cell activation	BP	13581	148
GO:0006109	0.0933023793816446	0.971098681525569	4	142	regulation of carbohydrate metabolic process	BP	13581	148
GO:0006955	0.0933223903380692	0.947315836349904	14	877	immune response	BP	13581	148
GO:0055082	0.0933527281706844	0.949791767017525	12	673	cellular chemical homeostasis	BP	13581	148
GO:0071495	0.0948877044059306	0.941786592992809	19	1135	cellular response to endogenous stimulus	BP	13581	148
GO:0042180	0.0949378700784561	0.970371010471223	4	161	cellular ketone metabolic process	BP	13581	148
GO:0051974	0.0951386196580874	0.995855896851363	1	9	negative regulation of telomerase activity	BP	13581	148
GO:0006812	0.0951407047428265	0.944081262917231	16	965	cation transport	BP	13581	148
GO:0032740	0.0951419651526624	0.995730041437009	1	12	positive regulation of interleukin-17 production	BP	13581	148
GO:0006002	0.0952308339080099	0.995847706638216	1	9	fructose 6-phosphate metabolic process	BP	13581	148
GO:0071803	0.0953757161669405	0.995897999060046	1	8	positive regulation of podosome assembly	BP	13581	148
GO:0009071	0.0954047807327922	0.995781704027992	1	10	serine family amino acid catabolic process	BP	13581	148
GO:1902231	0.0956105994478014	0.995877378438964	1	8	positive regulation of intrinsic apoptotic signaling pathway in response to DNA damage	BP	13581	148
GO:0070673	0.0957591251653542	0.995864311506394	1	8	response to interleukin-18	BP	13581	148
GO:0015824	0.0958063915973378	0.995942202482632	1	7	proline transport	BP	13581	148
GO:0007585	0.0959439906476322	0.984769409187159	2	44	respiratory gaseous exchange	BP	13581	148
GO:0042045	0.0961537364019088	0.995912142436045	1	7	epithelial fluid transport	BP	13581	148
GO:0042310	0.096364330993571	0.976145612665214	3	88	vasoconstriction	BP	13581	148
GO:0046649	0.0966541209682165	0.952860269189713	9	495	lymphocyte activation	BP	13581	148
GO:0046622	0.0970774143687308	0.984464069207271	2	46	positive regulation of organ growth	BP	13581	148
GO:0046322	0.0970794207148631	0.995629422990561	1	10	negative regulation of fatty acid oxidation	BP	13581	148
GO:0030521	0.0973259582235269	0.984446100383873	2	42	androgen receptor signaling pathway	BP	13581	148
GO:2000739	0.0974136543751551	0.995915421490094	1	6	regulation of mesenchymal stem cell differentiation	BP	13581	148
GO:0099132	0.097554964763723	0.984306027760977	2	50	ATP hydrolysis coupled cation transmembrane transport	BP	13581	148
GO:0051893	0.0979622554725803	0.984273623649906	2	43	regulation of focal adhesion assembly	BP	13581	148
GO:0090109	0.0979622554725803	0.984273623649906	2	43	regulation of cell-substrate junction assembly	BP	13581	148
GO:0015825	0.0980521149400442	0.995659851421689	1	8	L-serine transport	BP	13581	148
GO:0072014	0.0980533028663843	0.995745707535999	1	7	proximal tubule development	BP	13581	148
GO:0050671	0.0986468923776756	0.975233729018421	3	114	positive regulation of lymphocyte proliferation	BP	13581	148
GO:0008347	0.0987292455386307	0.984079298492711	2	43	glial cell migration	BP	13581	148
GO:0071073	0.0989488319942787	0.995578497518917	1	8	positive regulation of phospholipid biosynthetic process	BP	13581	148
GO:0030888	0.0992949941607657	0.98384604007385	2	52	regulation of B cell proliferation	BP	13581	148
GO:0021940	0.0993530524808683	0.995472992613757	1	9	positive regulation of cerebellar granule cell precursor proliferation	BP	13581	148
GO:1902305	0.0993699501947879	0.983843891012244	2	50	regulation of sodium ion transmembrane transport	BP	13581	148
GO:0007178	0.0994271764839076	0.95954076980626	6	260	transmembrane receptor protein serine/threonine kinase signaling pathway	BP	13581	148
GO:0051503	0.0994595606518327	0.995408157818723	1	10	adenine nucleotide transport	BP	13581	148
GO:1902950	0.099508361984774	0.995403561666775	1	10	regulation of dendritic spine maintenance	BP	13581	148
GO:0097194	0.0995434487967554	0.983799444670769	2	50	execution phase of apoptosis	BP	13581	148
GO:0043123	0.0996284279765155	0.968416555159257	4	150	positive regulation of I-kappaB kinase/NF-kappaB signaling	BP	13581	148
GO:0050707	0.0998462318789993	0.968313524172779	4	154	regulation of cytokine secretion	BP	13581	148
GO:0000098	0.0999700681978825	0.995484889123218	1	8	sulfur amino acid catabolic process	BP	13581	148
GO:0070493	0.100056741068763	0.995351750461425	1	10	thrombin-activated receptor signaling pathway	BP	13581	148
GO:0032102	0.100107330301588	0.963136808706401	5	235	negative regulation of response to external stimulus	BP	13581	148
GO:0002696	0.100193667357599	0.963107028443338	5	227	positive regulation of leukocyte activation	BP	13581	148
GO:0043162	0.100574073648064	0.995186073358289	1	13	ubiquitin-dependent protein catabolic process via the multivesicular body sorting pathway	BP	13581	148
GO:0006584	0.100581055237433	0.983532654419793	2	50	catecholamine metabolic process	BP	13581	148
GO:0009712	0.100581055237433	0.983532654419793	2	50	catechol-containing compound metabolic process	BP	13581	148
GO:0072697	0.100804439439051	0.995407651296184	1	8	protein localization to cell cortex	BP	13581	148
GO:0061045	0.100896263356283	0.983451275961718	2	50	negative regulation of wound healing	BP	13581	148
GO:0043647	0.10144755041715	0.983409296318133	2	41	inositol phosphate metabolic process	BP	13581	148
GO:0046498	0.101510443926916	0.995127188717308	1	12	S-adenosylhomocysteine metabolic process	BP	13581	148
GO:0050880	0.101807818079304	0.967481966893337	4	151	regulation of blood vessel size	BP	13581	148
GO:1901800	0.101846418640359	0.974167623813562	3	93	positive regulation of proteasomal protein catabolic process	BP	13581	148
GO:1900038	0.101853035982441	0.995132814969038	1	11	negative regulation of cellular response to hypoxia	BP	13581	148
GO:0002098	0.102163949169593	0.995207815067637	1	9	tRNA wobble uridine modification	BP	13581	148
GO:0032328	0.102190582889437	0.995277827266933	1	8	alanine transport	BP	13581	148
GO:0002921	0.102515735476418	0.99506798556314	1	11	negative regulation of humoral immune response	BP	13581	148
GO:0048640	0.102593135515711	0.973913028193029	3	90	negative regulation of developmental growth	BP	13581	148
GO:0034765	0.102671570335574	0.951713638610617	8	391	regulation of ion transmembrane transport	BP	13581	148
GO:0050678	0.102751144718713	0.957802492943805	6	278	regulation of epithelial cell proliferation	BP	13581	148
GO:0045580	0.103094429537761	0.973667147891367	3	104	regulation of T cell differentiation	BP	13581	148
GO:0045835	0.103133186269853	0.994966956369183	1	12	negative regulation of meiotic nuclear division	BP	13581	148
GO:0031274	0.103383199323095	0.995030983966491	1	10	positive regulation of pseudopodium assembly	BP	13581	148
GO:0019695	0.103651457011388	0.995138962408608	1	8	choline metabolic process	BP	13581	148
GO:0072203	0.103768016652761	0.995052964441277	1	9	cell proliferation involved in metanephros development	BP	13581	148
GO:0002237	0.104187595409508	0.953653406613113	7	354	response to molecule of bacterial origin	BP	13581	148
GO:0007512	0.104201593884144	0.99501066798342	1	9	adult heart development	BP	13581	148
GO:0006418	0.104348992941864	0.982640903266998	2	42	tRNA aminoacylation for protein translation	BP	13581	148
GO:0035150	0.104510209040909	0.966313147652175	4	152	regulation of tube size	BP	13581	148
GO:0032329	0.104620561473738	0.994969618434973	1	9	serine transport	BP	13581	148
GO:0060371	0.104774365358037	0.995030796605681	1	8	regulation of atrial cardiac muscle cell membrane depolarization	BP	13581	148
GO:0051895	0.105342836364161	0.994836797707912	1	10	negative regulation of focal adhesion assembly	BP	13581	148
GO:0015868	0.105484300738429	0.994772097309695	1	11	purine ribonucleotide transport	BP	13581	148
GO:0002694	0.1056210316999	0.952852539383007	7	365	regulation of leukocyte activation	BP	13581	148
GO:0032461	0.105630828627841	0.994599129063389	1	16	positive regulation of protein oligomerization	BP	13581	148
GO:0032946	0.105643352334415	0.972691412261356	3	116	positive regulation of mononuclear cell proliferation	BP	13581	148
GO:1903818	0.10569375995141	0.99480161404717	1	10	positive regulation of voltage-gated potassium channel activity	BP	13581	148
GO:0046942	0.106357009251046	0.955953278608063	6	256	carboxylic acid transport	BP	13581	148
GO:0032000	0.107073677242054	0.994805434884595	1	8	positive regulation of fatty acid beta-oxidation	BP	13581	148
GO:0097756	0.107183341529926	0.972213657832339	3	94	negative regulation of blood vessel diameter	BP	13581	148
GO:0099131	0.107351008841681	0.981731915541319	2	52	ATP hydrolysis coupled ion transmembrane transport	BP	13581	148
GO:0042760	0.107608833450398	0.994855847894171	1	7	very long-chain fatty acid catabolic process	BP	13581	148
GO:1904377	0.107621660774493	0.981699193041337	2	48	positive regulation of protein localization to cell periphery	BP	13581	148
GO:0061438	0.107677849656176	0.994745352519659	1	8	renal system vasculature morphogenesis	BP	13581	148
GO:0061439	0.107677849656176	0.994745352519659	1	8	kidney vasculature morphogenesis	BP	13581	148
GO:0007223	0.107911280958715	0.994826241663822	1	7	Wnt signaling pathway, calcium modulating pathway	BP	13581	148
GO:0005981	0.107941122544071	0.994573337742635	1	10	regulation of glycogen catabolic process	BP	13581	148
GO:0044272	0.108010719706922	0.971897304427303	3	96	sulfur compound biosynthetic process	BP	13581	148
GO:0006893	0.108364803237177	0.981534366730026	2	45	Golgi to plasma membrane transport	BP	13581	148
GO:0071260	0.108437213832268	0.971734047309813	3	97	cellular response to mechanical stimulus	BP	13581	148
GO:0001706	0.108453512567091	0.981581000472921	2	40	endoderm formation	BP	13581	148
GO:0045792	0.10849420837321	0.994418382065322	1	12	negative regulation of cell size	BP	13581	148
GO:0015698	0.108627150374091	0.964572514173307	4	134	inorganic anion transport	BP	13581	148
GO:1901566	0.10892362888867	0.931897703572759	19	1330	organonitrogen compound biosynthetic process	BP	13581	148
GO:0031347	0.108995887204058	0.948028646086309	8	431	regulation of defense response	BP	13581	148
GO:0014070	0.109104841673587	0.932641651494359	18	1116	response to organic cyclic compound	BP	13581	148
GO:0002684	0.109331478493204	0.941245193268401	11	633	positive regulation of immune system process	BP	13581	148
GO:0016264	0.109427660750596	0.994569304288452	1	8	gap junction assembly	BP	13581	148
GO:1902224	0.109515428010614	0.994477015277219	1	9	ketone body metabolic process	BP	13581	148
GO:0010906	0.109731279154195	0.971256825069222	3	96	regulation of glucose metabolic process	BP	13581	148
GO:0015911	0.109908445949059	0.994520401568851	1	8	plasma membrane long-chain fatty acid transport	BP	13581	148
GO:1902001	0.109908445949059	0.994520401568851	1	8	fatty acid transmembrane transport	BP	13581	148
GO:0015849	0.110048572763434	0.954006079831145	6	259	organic acid transport	BP	13581	148
GO:0001935	0.110118762334292	0.971078816582376	3	103	endothelial cell proliferation	BP	13581	148
GO:0051967	0.110143793212152	0.994344630280861	1	10	negative regulation of synaptic transmission, glutamatergic	BP	13581	148
GO:0014009	0.110703560564692	0.980900750900777	2	45	glial cell proliferation	BP	13581	148
GO:2000736	0.110920191956561	0.980883277037204	2	42	regulation of stem cell differentiation	BP	13581	148
GO:0033591	0.111069938107561	0.994104814301173	1	13	response to L-ascorbic acid	BP	13581	148
GO:0090303	0.111155578843462	0.980740856081498	2	48	positive regulation of wound healing	BP	13581	148
GO:0043038	0.111502759829387	0.980695674310299	2	44	amino acid activation	BP	13581	148
GO:0043039	0.111502759829387	0.980695674310299	2	44	tRNA aminoacylation	BP	13581	148
GO:0051385	0.111504802951534	0.980550636514913	2	58	response to mineralocorticoid	BP	13581	148
GO:0043297	0.111600010416365	0.980683037494218	2	43	apical junction assembly	BP	13581	148
GO:0051249	0.11185795729627	0.952984233221194	6	307	regulation of lymphocyte activation	BP	13581	148
GO:0033623	0.111869252088479	0.994162026660535	1	10	regulation of integrin activation	BP	13581	148
GO:0035249	0.112032169577657	0.970478438880175	3	82	synaptic transmission, glutamatergic	BP	13581	148
GO:0071222	0.112300316835928	0.962857559845387	4	163	cellular response to lipopolysaccharide	BP	13581	148
GO:1903037	0.112390673826914	0.957156995231469	5	240	regulation of leukocyte cell-cell adhesion	BP	13581	148
GO:0043112	0.112648946709687	0.962735294912061	4	151	receptor metabolic process	BP	13581	148
GO:0035065	0.112788776398313	0.980291564112814	2	48	regulation of histone acetylation	BP	13581	148
GO:0070665	0.112830360747896	0.969997833873021	3	118	positive regulation of leukocyte proliferation	BP	13581	148
GO:0032663	0.112915422036689	0.980268465896867	2	47	regulation of interleukin-2 production	BP	13581	148
GO:0044794	0.112987632952133	0.993894904635787	1	13	positive regulation by host of viral process	BP	13581	148
GO:0032940	0.113230993842881	0.934103125740891	14	841	secretion by cell	BP	13581	148
GO:0036294	0.113247181034658	0.962465102756949	4	152	cellular response to decreased oxygen levels	BP	13581	148
GO:0051938	0.113823160851837	0.994023583913294	1	9	L-glutamate import	BP	13581	148
GO:0021936	0.114043396438813	0.99392761764829	1	10	regulation of cerebellar granule cell precursor proliferation	BP	13581	148
GO:0048546	0.114101419437327	0.979939636428261	2	47	digestive tract morphogenesis	BP	13581	148
GO:1903391	0.114347024970829	0.979883945799764	2	46	regulation of adherens junction organization	BP	13581	148
GO:0043486	0.114474275989068	0.993729536467107	1	13	histone exchange	BP	13581	148
GO:0034762	0.114843081654591	0.944622599671591	8	404	regulation of transmembrane transport	BP	13581	148
GO:0086103	0.115372197306146	0.993855954221233	1	9	G-protein coupled receptor signaling pathway involved in heart process	BP	13581	148
GO:0060712	0.115876847897845	0.993534590910852	1	14	spongiotrophoblast layer development	BP	13581	148
GO:0006924	0.115948177044624	0.99360632339215	1	12	activation-induced cell death of T cells	BP	13581	148
GO:0031272	0.116252695236202	0.993623060613673	1	11	regulation of pseudopodium assembly	BP	13581	148
GO:0060562	0.116315091097494	0.946908847586349	7	318	epithelial tube morphogenesis	BP	13581	148
GO:0046426	0.116811832938602	0.979193296906575	2	46	negative regulation of JAK-STAT cascade	BP	13581	148
GO:1904893	0.116811832938602	0.979193296906575	2	46	negative regulation of STAT cascade	BP	13581	148
GO:0003149	0.11709363649382	0.993590604872532	1	10	membranous septum morphogenesis	BP	13581	148
GO:0006081	0.117538596789216	0.978859888321267	2	58	cellular aldehyde metabolic process	BP	13581	148
GO:1900451	0.117968024687125	0.993569596549056	1	9	positive regulation of glutamate receptor signaling pathway	BP	13581	148
GO:0034394	0.118099825758826	0.978756782705767	2	52	protein localization to cell surface	BP	13581	148
GO:0000079	0.118137261890728	0.978706766422615	2	56	regulation of cyclin-dependent protein serine/threonine kinase activity	BP	13581	148
GO:0043401	0.118185763236269	0.96026164310857	4	145	steroid hormone mediated signaling pathway	BP	13581	148
GO:0051580	0.118201289735772	0.993402371756709	1	11	regulation of neurotransmitter uptake	BP	13581	148
GO:0032463	0.118570315053666	0.993360134690341	1	11	negative regulation of protein homooligomerization	BP	13581	148
GO:0032507	0.118638963674583	0.978675467318272	2	46	maintenance of protein location in cell	BP	13581	148
GO:0008610	0.118699312088037	0.942309552230885	8	440	lipid biosynthetic process	BP	13581	148
GO:1905941	0.118989519096627	0.993376326154045	1	10	positive regulation of gonad development	BP	13581	148
GO:0098722	0.119451336954308	0.993502154213961	1	8	asymmetric stem cell division	BP	13581	148
GO:0051240	0.119606446489538	0.921920085942908	22	1395	positive regulation of multicellular organismal process	BP	13581	148
GO:0060896	0.119800533611341	0.993363323883268	1	9	neural plate pattern specification	BP	13581	148
GO:2001259	0.119815613671981	0.978265799594821	2	52	positive regulation of cation channel activity	BP	13581	148
GO:0010033	0.120146607698168	0.914616398400989	37	2656	response to organic substance	BP	13581	148
GO:0042130	0.12031623500479	0.978081283438542	2	56	negative regulation of T cell proliferation	BP	13581	148
GO:1905330	0.120363497166454	0.967180366446032	3	99	regulation of morphogenesis of an epithelium	BP	13581	148
GO:0040015	0.120499360974878	0.993035620350856	1	13	negative regulation of multicellular organism growth	BP	13581	148
GO:1903392	0.120653901741214	0.993119004707968	1	11	negative regulation of adherens junction organization	BP	13581	148
GO:0045321	0.120731632496943	0.935977091945959	10	587	leukocyte activation	BP	13581	148
GO:0061615	0.120772030322211	0.993105198792217	1	11	glycolytic process through fructose-6-phosphate	BP	13581	148
GO:0015865	0.120792968171023	0.993047528275222	1	12	purine nucleotide transport	BP	13581	148
GO:2000009	0.120893775816681	0.993090954977174	1	11	negative regulation of protein localization to cell surface	BP	13581	148
GO:0031589	0.12109765179357	0.948081539146226	6	256	cell-substrate adhesion	BP	13581	148
GO:0032434	0.121109225549775	0.966873250810717	3	102	regulation of proteasomal ubiquitin-dependent protein catabolic process	BP	13581	148
GO:0002281	0.121752336501337	0.993057443262029	1	10	macrophage activation involved in immune response	BP	13581	148
GO:0042135	0.121811751898804	0.99298305837592	1	11	neurotransmitter catabolic process	BP	13581	148
GO:0002407	0.122098340243769	0.992804176394421	1	14	dendritic cell chemotaxis	BP	13581	148
GO:0035743	0.122332645622308	0.992775867894053	1	14	CD4-positive, alpha-beta T cell cytokine production	BP	13581	148
GO:0019532	0.122423347410576	0.993166422814133	1	8	oxalate transport	BP	13581	148
GO:0070243	0.122490182925977	0.992902753519309	1	11	regulation of thymocyte apoptotic process	BP	13581	148
GO:1902188	0.12254800312277	0.992790976827514	1	13	positive regulation of viral release from host cell	BP	13581	148
GO:0072584	0.123439325647828	0.992858860388044	1	10	caveolin-mediated endocytosis	BP	13581	148
GO:1902715	0.123486443825114	0.992853271681905	1	10	positive regulation of interferon-gamma secretion	BP	13581	148
GO:0010817	0.123977468158767	0.93915048098952	8	441	regulation of hormone levels	BP	13581	148
GO:0010875	0.124177782535815	0.992700913554511	1	11	positive regulation of cholesterol efflux	BP	13581	148
GO:0006874	0.124961209383384	0.941898934775392	7	366	cellular calcium ion homeostasis	BP	13581	148
GO:0090197	0.125406588931166	0.992552075241335	1	11	positive regulation of chemokine secretion	BP	13581	148
GO:1903975	0.125682033367893	0.992458700818591	1	12	regulation of glial cell migration	BP	13581	148
GO:1901016	0.125690565035043	0.976588591275918	2	49	regulation of potassium ion transmembrane transporter activity	BP	13581	148
GO:0097011	0.125735023883101	0.992512026425118	1	11	cellular response to granulocyte macrophage colony-stimulating factor stimulus	BP	13581	148
GO:0097012	0.125735023883101	0.992512026425118	1	11	response to granulocyte macrophage colony-stimulating factor	BP	13581	148
GO:0010632	0.125842728791863	0.95669563613962	4	158	regulation of epithelial cell migration	BP	13581	148
GO:0044745	0.125997132064262	0.992552153759138	1	10	amino acid transmembrane import	BP	13581	148
GO:0089718	0.125997132064262	0.992552153759138	1	10	amino acid import across plasma membrane	BP	13581	148
GO:1900121	0.126096643362173	0.992407609580564	1	12	negative regulation of receptor binding	BP	13581	148
GO:0002449	0.12622869030012	0.956452787270061	4	181	lymphocyte mediated immunity	BP	13581	148
GO:0042744	0.126537041226497	0.992086938823876	1	20	hydrogen peroxide catabolic process	BP	13581	148
GO:0003093	0.126734682377113	0.992389434947398	1	11	regulation of glomerular filtration	BP	13581	148
GO:0006665	0.126750548667043	0.964625152235318	3	105	sphingolipid metabolic process	BP	13581	148
GO:1902165	0.126852239531178	0.992314033325277	1	12	regulation of intrinsic apoptotic signaling pathway in response to DNA damage by p53 class mediator	BP	13581	148
GO:0006814	0.126934396236372	0.94989793472825	5	194	sodium ion transport	BP	13581	148
GO:0046628	0.126958037281801	0.992361901141434	1	11	positive regulation of insulin receptor signaling pathway	BP	13581	148
GO:0051782	0.127156500496217	0.992276182204808	1	12	negative regulation of cell division	BP	13581	148
GO:0002829	0.127310243382904	0.992318377137053	1	11	negative regulation of type 2 immune response	BP	13581	148
GO:0071219	0.127732925226873	0.9557768682669	4	170	cellular response to molecule of bacterial origin	BP	13581	148
GO:0035265	0.127884671618615	0.95574765930123	4	156	organ growth	BP	13581	148
GO:0072497	0.127894831084162	0.992525044100121	1	8	mesenchymal stem cell differentiation	BP	13581	148
GO:0050715	0.128231053925988	0.964026050889631	3	106	positive regulation of cytokine secretion	BP	13581	148
GO:0090201	0.128235126252411	0.991940092929032	1	17	negative regulation of release of cytochrome c from mitochondria	BP	13581	148
GO:0046339	0.128236046257634	0.992278115240456	1	10	diacylglycerol metabolic process	BP	13581	148
GO:0009605	0.12832815002822	0.912837158952542	26	1809	response to external stimulus	BP	13581	148
GO:0010594	0.128628662151714	0.963881671832871	3	103	regulation of endothelial cell migration	BP	13581	148
GO:0098657	0.129030513926521	0.930706511161031	10	526	import into cell	BP	13581	148
GO:0072578	0.129264744825163	0.992074483932616	1	11	neurotransmitter-gated ion channel clustering	BP	13581	148
GO:0060856	0.129812453923285	0.992082038187462	1	10	establishment of blood-brain barrier	BP	13581	148
GO:0071605	0.129870477857206	0.991758849756059	1	16	monocyte chemotactic protein-1 production	BP	13581	148
GO:0071637	0.129870477857206	0.991758849756059	1	16	regulation of monocyte chemotactic protein-1 production	BP	13581	148
GO:0090129	0.130197435106497	0.992033759976134	1	10	positive regulation of synapse maturation	BP	13581	148
GO:0045602	0.130456106389391	0.992095905097445	1	9	negative regulation of endothelial cell differentiation	BP	13581	148
GO:0060044	0.130624115108016	0.991783256877276	1	13	negative regulation of cardiac muscle cell proliferation	BP	13581	148
GO:0007175	0.130627599890155	0.991782807084335	1	13	negative regulation of epidermal growth factor-activated receptor activity	BP	13581	148
GO:2000756	0.130947241716976	0.9749508427973	2	54	regulation of peptidyl-lysine acetylation	BP	13581	148
GO:0071375	0.130965255668194	0.942598321902575	6	284	cellular response to peptide hormone stimulus	BP	13581	148
GO:0046425	0.131090325547706	0.962835336515706	3	113	regulation of JAK-STAT cascade	BP	13581	148
GO:1904892	0.131090325547706	0.962835336515706	3	113	regulation of STAT cascade	BP	13581	148
GO:0032754	0.13120287336789	0.991906944651828	1	10	positive regulation of interleukin-5 production	BP	13581	148
GO:0030072	0.13217076955824	0.947090820756439	5	233	peptide hormone secretion	BP	13581	148
GO:1904029	0.132400121567448	0.97444472976027	2	60	regulation of cyclin-dependent protein kinase activity	BP	13581	148
GO:0031269	0.132456245218922	0.991544988904701	1	13	pseudopodium assembly	BP	13581	148
GO:0010044	0.132463200685457	0.991666697911723	1	11	response to aluminum ion	BP	13581	148
GO:0002097	0.132477249808235	0.99166488294248	1	11	tRNA wobble base modification	BP	13581	148
GO:0006654	0.132512164974983	0.991660371441817	1	11	phosphatidic acid biosynthetic process	BP	13581	148
GO:0051881	0.132588595636547	0.974320432871364	2	68	regulation of mitochondrial membrane potential	BP	13581	148
GO:0048008	0.132787714860676	0.974467688430381	2	48	platelet-derived growth factor receptor signaling pathway	BP	13581	148
GO:0030518	0.13297267198639	0.962160371156248	3	96	intracellular steroid hormone receptor signaling pathway	BP	13581	148
GO:0098703	0.133066097846669	0.991669145183858	1	10	calcium ion import across plasma membrane	BP	13581	148
GO:1902656	0.133066097846669	0.991669145183858	1	10	calcium ion import into cytosol	BP	13581	148
GO:0001843	0.133181716514794	0.962095048284013	3	93	neural tube closure	BP	13581	148
GO:1903052	0.133184491150699	0.962020265806496	3	105	positive regulation of proteolysis involved in cellular protein catabolic process	BP	13581	148
GO:0070887	0.13321997099333	0.905736023534635	33	2353	cellular response to chemical stimulus	BP	13581	148
GO:0060020	0.133299543318777	0.991639095004498	1	10	Bergmann glial cell differentiation	BP	13581	148
GO:0009187	0.133347130604578	0.953112738712348	4	173	cyclic nucleotide metabolic process	BP	13581	148
GO:0032623	0.133457055095834	0.974195022679316	2	53	interleukin-2 production	BP	13581	148
GO:0060606	0.133522242172941	0.961948840575429	3	94	tube closure	BP	13581	148
GO:0006107	0.133596281423633	0.991452064590413	1	12	oxaloacetate metabolic process	BP	13581	148
GO:0043217	0.133901650786094	0.991411892180229	1	12	myelin maintenance	BP	13581	148
GO:0046473	0.133950086878829	0.991405511119575	1	12	phosphatidic acid metabolic process	BP	13581	148
GO:0042060	0.133966821600573	0.936634060910384	7	364	wound healing	BP	13581	148
GO:0017004	0.134270344235191	0.99104208736325	1	21	cytochrome complex assembly	BP	13581	148
GO:0051307	0.134431652332214	0.991410367273882	1	11	meiotic chromosome separation	BP	13581	148
GO:0055065	0.134852261163849	0.929507960357314	9	512	metal ion homeostasis	BP	13581	148
GO:0021819	0.135126823681676	0.991249717646614	1	12	layer formation in cerebral cortex	BP	13581	148
GO:0006820	0.135177921402313	0.929340215881557	9	461	anion transport	BP	13581	148
GO:0002087	0.135288356404876	0.991297528156814	1	11	regulation of respiratory gaseous exchange by neurological system process	BP	13581	148
GO:0007420	0.135765387663854	0.920232105327419	13	740	brain development	BP	13581	148
GO:0007263	0.136271600013829	0.990986332596814	1	14	nitric oxide mediated signal transduction	BP	13581	148
GO:0051000	0.136554535159049	0.990800229007544	1	18	positive regulation of nitric-oxide synthase activity	BP	13581	148
GO:0046929	0.136693755282548	0.991195720743847	1	10	negative regulation of neurotransmitter secretion	BP	13581	148
GO:1903960	0.137147195871275	0.991135573039515	1	10	negative regulation of anion transmembrane transport	BP	13581	148
GO:0007399	0.137247327165774	0.903437845974687	31	2007	nervous system development	BP	13581	148
GO:0019934	0.137292920422181	0.991116197124607	1	10	cGMP-mediated signaling	BP	13581	148
GO:0050663	0.137411617921714	0.95116784508481	4	171	cytokine secretion	BP	13581	148
GO:0051657	0.137478998933038	0.991091423149132	1	10	maintenance of organelle location	BP	13581	148
GO:0048681	0.137592834117079	0.990990138509416	1	11	negative regulation of axon regeneration	BP	13581	148
GO:0032225	0.137733808776309	0.990702003829448	1	16	regulation of synaptic transmission, dopaminergic	BP	13581	148
GO:0097237	0.137920345433357	0.972520637767507	2	92	cellular response to toxic substance	BP	13581	148
GO:0072102	0.137960981395793	0.991027083826834	1	10	glomerulus morphogenesis	BP	13581	148
GO:0002682	0.138124658031093	0.916938047817734	14	899	regulation of immune system process	BP	13581	148
GO:0007595	0.138236018434604	0.972708378453559	2	53	lactation	BP	13581	148
GO:1901142	0.138385859678194	0.990883054737968	1	11	insulin metabolic process	BP	13581	148
GO:0034329	0.138466162599378	0.950741535504338	4	147	cell junction assembly	BP	13581	148
GO:0050667	0.138511557561544	0.990793357133628	1	12	homocysteine metabolic process	BP	13581	148
GO:0051044	0.138573945627578	0.990857559055224	1	11	positive regulation of membrane protein ectodomain proteolysis	BP	13581	148
GO:0032460	0.138586038153832	0.990668980840538	1	14	negative regulation of protein oligomerization	BP	13581	148
GO:0032700	0.138775681689401	0.99075723009856	1	12	negative regulation of interleukin-17 production	BP	13581	148
GO:0048754	0.138877749052176	0.950504326264819	4	157	branching morphogenesis of an epithelial tube	BP	13581	148
GO:0014067	0.139037020285341	0.990721410506666	1	12	negative regulation of phosphatidylinositol 3-kinase signaling	BP	13581	148
GO:0000097	0.13904212031558	0.990559818043234	1	15	sulfur amino acid biosynthetic process	BP	13581	148
GO:0034501	0.139193912844009	0.990637822034518	1	13	protein localization to kinetochore	BP	13581	148
GO:2000650	0.139330178408141	0.990754669342359	1	11	negative regulation of sodium ion transmembrane transporter activity	BP	13581	148
GO:2000392	0.139349145548242	0.990752080933158	1	11	regulation of lamellipodium morphogenesis	BP	13581	148
GO:0060766	0.139393484197903	0.990672434831489	1	12	negative regulation of androgen receptor signaling pathway	BP	13581	148
GO:0008210	0.139436023049129	0.990550976649695	1	14	estrogen metabolic process	BP	13581	148
GO:0021800	0.139753995260696	0.990894287175655	1	9	cerebral cortex tangential migration	BP	13581	148
GO:0015711	0.139844858720059	0.933169668748619	7	341	organic anion transport	BP	13581	148
GO:0036065	0.140018940044983	0.990423006228933	1	15	fucosylation	BP	13581	148
GO:0090196	0.140268588469106	0.990551623636091	1	12	regulation of chemokine secretion	BP	13581	148
GO:0001840	0.140821982948496	0.990549915439374	1	11	neural plate development	BP	13581	148
GO:0031334	0.140913044029235	0.949451325664676	4	177	positive regulation of protein complex assembly	BP	13581	148
GO:0001977	0.140938543354246	0.990394960337024	1	13	renal system process involved in regulation of blood volume	BP	13581	148
GO:0006875	0.14095632386804	0.928751663557566	8	449	cellular metal ion homeostasis	BP	13581	148
GO:1902306	0.141146399332544	0.990429612936109	1	12	negative regulation of sodium ion transmembrane transport	BP	13581	148
GO:0042113	0.141158131201259	0.94933173865755	4	177	B cell activation	BP	13581	148
GO:1904064	0.141188728634216	0.958622907821348	3	119	positive regulation of cation transmembrane transport	BP	13581	148
GO:0032570	0.141479122542546	0.971588219208135	2	61	response to progesterone	BP	13581	148
GO:0046883	0.141634478244534	0.94204063802432	5	253	regulation of hormone secretion	BP	13581	148
GO:2001234	0.141806360133732	0.948985382857692	4	188	negative regulation of apoptotic signaling pathway	BP	13581	148
GO:0045667	0.141879988471441	0.958375502995831	3	110	regulation of osteoblast differentiation	BP	13581	148
GO:0033692	0.142060146528456	0.971537726747588	2	50	cellular polysaccharide biosynthetic process	BP	13581	148
GO:0030449	0.142184950950309	0.990163972806531	1	14	regulation of complement activation	BP	13581	148
GO:0042100	0.142605799066268	0.971206931992995	2	63	B cell proliferation	BP	13581	148
GO:0043471	0.142720239465767	0.99008765751127	1	14	regulation of cellular carbohydrate catabolic process	BP	13581	148
GO:0033866	0.143380071863956	0.99004956201778	1	13	nucleoside bisphosphate biosynthetic process	BP	13581	148
GO:0034030	0.143380071863956	0.99004956201778	1	13	ribonucleoside bisphosphate biosynthetic process	BP	13581	148
GO:0034033	0.143380071863956	0.99004956201778	1	13	purine nucleoside bisphosphate biosynthetic process	BP	13581	148
GO:0045725	0.143556060487218	0.99002441578292	1	13	positive regulation of glycogen biosynthetic process	BP	13581	148
GO:1902358	0.143718156071267	0.990239602066535	1	10	sulfate transmembrane transport	BP	13581	148
GO:0019362	0.144126702758849	0.957368099576824	3	121	pyridine nucleotide metabolic process	BP	13581	148
GO:0046496	0.144126702758849	0.957368099576824	3	121	nicotinamide nucleotide metabolic process	BP	13581	148
GO:0055074	0.144947185486679	0.93005880715954	7	379	calcium ion homeostasis	BP	13581	148
GO:0021510	0.144988402651624	0.957109518976051	3	101	spinal cord development	BP	13581	148
GO:1903036	0.145023811437856	0.970465836521379	2	59	positive regulation of response to wounding	BP	13581	148
GO:2000316	0.145550536351695	0.989885202916792	1	11	regulation of T-helper 17 type immune response	BP	13581	148
GO:0071340	0.145599566886452	0.989729967164098	1	13	skeletal muscle acetylcholine-gated channel clustering	BP	13581	148
GO:0060831	0.145771431368837	0.989853565343891	1	11	smoothened signaling pathway involved in dorsal/ventral neural tube patterning	BP	13581	148
GO:0001503	0.145904736060646	0.929519630520409	7	346	ossification	BP	13581	148
GO:0071374	0.14598127102571	0.989742727957719	1	12	cellular response to parathyroid hormone stimulus	BP	13581	148
GO:0072224	0.146158362807464	0.98953927000009	1	15	metanephric glomerulus development	BP	13581	148
GO:0050680	0.146222588012901	0.956511191587583	3	113	negative regulation of epithelial cell proliferation	BP	13581	148
GO:0071453	0.146370532753614	0.946793783701126	4	169	cellular response to oxygen levels	BP	13581	148
GO:1902107	0.146618238765547	0.956279743216032	3	126	positive regulation of leukocyte differentiation	BP	13581	148
GO:0043508	0.146739977079579	0.989563672576385	1	13	negative regulation of JUN kinase activity	BP	13581	148
GO:0098810	0.146978007953116	0.989418161355471	1	15	neurotransmitter reuptake	BP	13581	148
GO:0044065	0.147129003209663	0.989506620998857	1	13	regulation of respiratory system process	BP	13581	148
GO:0030836	0.14755443580674	0.9895962767252	1	11	positive regulation of actin filament depolymerization	BP	13581	148
GO:0050995	0.147555969934191	0.989179943838853	1	19	negative regulation of lipid catabolic process	BP	13581	148
GO:2000257	0.147739561864519	0.989304974217931	1	15	regulation of protein activation cascade	BP	13581	148
GO:0097119	0.147907801126601	0.989644432087007	1	10	postsynaptic density protein 95 clustering	BP	13581	148
GO:1904469	0.147926856516618	0.989459197562097	1	12	positive regulation of tumor necrosis factor secretion	BP	13581	148
GO:1902713	0.14808873794195	0.989435421804908	1	12	regulation of interferon-gamma secretion	BP	13581	148
GO:0001819	0.148311674040778	0.932680367081584	6	315	positive regulation of cytokine production	BP	13581	148
GO:0048729	0.148323988186001	0.91806572413563	10	535	tissue morphogenesis	BP	13581	148
GO:0031268	0.148384648843768	0.989208597913503	1	15	pseudopodium organization	BP	13581	148
GO:0071545	0.148396764819545	0.989390102986855	1	12	inositol phosphate catabolic process	BP	13581	148
GO:0032060	0.148439956232692	0.989383740173669	1	12	bleb assembly	BP	13581	148
GO:0036035	0.148560432328188	0.989295278727545	1	13	osteoclast development	BP	13581	148
GO:0071801	0.14876411636443	0.989335921408681	1	12	regulation of podosome assembly	BP	13581	148
GO:0046479	0.149165038608796	0.989205340643439	1	13	glycosphingolipid catabolic process	BP	13581	148
GO:0071071	0.149198095547659	0.989139326395377	1	14	regulation of phospholipid biosynthetic process	BP	13581	148
GO:0007160	0.149774416080691	0.945156123530856	4	154	cell-matrix adhesion	BP	13581	148
GO:0097201	0.149960383698268	0.989086421190141	1	13	negative regulation of transcription from RNA polymerase II promoter in response to stress	BP	13581	148
GO:0048545	0.150227172056769	0.922924418253055	8	459	response to steroid hormone	BP	13581	148
GO:0014020	0.150271761989088	0.954850822623554	3	99	primary neural tube formation	BP	13581	148
GO:0001704	0.15028279768401	0.95486815893213	3	96	formation of primary germ layer	BP	13581	148
GO:1901889	0.150499639234071	0.989005398721516	1	13	negative regulation of cell junction assembly	BP	13581	148
GO:0070227	0.15052485967111	0.968582722648854	2	66	lymphocyte apoptotic process	BP	13581	148
GO:1901983	0.150765746065058	0.968564425599341	2	60	regulation of protein acetylation	BP	13581	148
GO:0010647	0.150934395938311	0.900222228134118	20	1347	positive regulation of cell communication	BP	13581	148
GO:0048671	0.150974627571715	0.989093161960021	1	11	negative regulation of collateral sprouting	BP	13581	148
GO:0071391	0.15099446150842	0.988930772413683	1	13	cellular response to estrogen stimulus	BP	13581	148
GO:0061418	0.151270296961765	0.988962367874679	1	12	regulation of transcription from RNA polymerase II promoter in response to hypoxia	BP	13581	148
GO:0003018	0.151386762791607	0.944280071591106	4	173	vascular process in circulatory system	BP	13581	148
GO:0050905	0.151665967458181	0.954216891872705	3	103	neuromuscular process	BP	13581	148
GO:0042592	0.151705172353862	0.898693293446025	21	1421	homeostatic process	BP	13581	148
GO:0015672	0.152232145976443	0.921668487216867	8	442	monovalent inorganic cation transport	BP	13581	148
GO:0048557	0.152680784746127	0.988506581902276	1	16	embryonic digestive tract morphogenesis	BP	13581	148
GO:0036336	0.152700733363626	0.988460732378208	1	17	dendritic cell migration	BP	13581	148
GO:0006862	0.152753021760632	0.988543882041109	1	15	nucleotide transport	BP	13581	148
GO:0032793	0.152851257324872	0.988811740393499	1	11	positive regulation of CREB transcription factor activity	BP	13581	148
GO:0003177	0.152996335411127	0.988701122021236	1	12	pulmonary valve development	BP	13581	148
GO:0003184	0.152996335411127	0.988701122021236	1	12	pulmonary valve morphogenesis	BP	13581	148
GO:0007369	0.153172983868823	0.943464368156201	4	151	gastrulation	BP	13581	148
GO:0014068	0.153427691305854	0.967709066165552	2	57	positive regulation of phosphatidylinositol 3-kinase signaling	BP	13581	148
GO:0051251	0.153551875271981	0.943125805120348	4	195	positive regulation of lymphocyte activation	BP	13581	148
GO:0071679	0.153610505136367	0.988696799369133	1	11	commissural neuron axon guidance	BP	13581	148
GO:1904321	0.153679053185711	0.988521221314365	1	13	response to forskolin	BP	13581	148
GO:1904322	0.153679053185711	0.988521221314365	1	13	cellular response to forskolin	BP	13581	148
GO:0042176	0.153701611842206	0.929548648439339	6	306	regulation of protein catabolic process	BP	13581	148
GO:0002312	0.153940213409017	0.967523482653935	2	58	B cell activation involved in immune response	BP	13581	148
GO:0072524	0.154268933834539	0.952953917643377	3	125	pyridine-containing compound metabolic process	BP	13581	148
GO:0043270	0.154372919788624	0.93510040186767	5	255	positive regulation of ion transport	BP	13581	148
GO:0019377	0.154674757945306	0.98830164750993	1	14	glycolipid catabolic process	BP	13581	148
GO:0032211	0.154723442852508	0.98818737191713	1	16	negative regulation of telomere maintenance via telomerase	BP	13581	148
GO:0023056	0.154881208108124	0.897238290687476	20	1353	positive regulation of signaling	BP	13581	148
GO:0051348	0.155130049415113	0.934677724740121	5	257	negative regulation of transferase activity	BP	13581	148
GO:0044106	0.155574688517185	0.966900370388031	2	64	cellular amine metabolic process	BP	13581	148
GO:0006582	0.155908061539839	0.988108443028824	1	14	melanin metabolic process	BP	13581	148
GO:0009167	0.156455867859651	0.94159397587237	4	220	purine ribonucleoside monophosphate metabolic process	BP	13581	148
GO:0032069	0.157060420793277	0.987816464437858	1	16	regulation of nuclease activity	BP	13581	148
GO:0031349	0.15708852640932	0.933623407874949	5	241	positive regulation of defense response	BP	13581	148
GO:0009126	0.157096932804638	0.941264883328519	4	221	purine nucleoside monophosphate metabolic process	BP	13581	148
GO:0010544	0.157448026379065	0.987754356924051	1	16	negative regulation of platelet activation	BP	13581	148
GO:0042058	0.157539780610839	0.96629916912288	2	58	regulation of epidermal growth factor receptor signaling pathway	BP	13581	148
GO:0009642	0.157564895718729	0.987846238769102	1	14	response to light intensity	BP	13581	148
GO:0090382	0.157899903388758	0.987595396837067	1	18	phagosome maturation	BP	13581	148
GO:0032462	0.158163377910575	0.987516206259129	1	19	regulation of protein homooligomerization	BP	13581	148
GO:0030799	0.158170074637059	0.951180229036189	3	135	regulation of cyclic nucleotide metabolic process	BP	13581	148
GO:0018107	0.159364933562484	0.95082617615682	3	102	peptidyl-threonine phosphorylation	BP	13581	148
GO:0050890	0.159601015561419	0.926095219152134	6	289	cognition	BP	13581	148
GO:0022409	0.159655919722455	0.940032978688293	4	189	positive regulation of cell-cell adhesion	BP	13581	148
GO:0001573	0.159828362883176	0.98732241570648	1	17	ganglioside metabolic process	BP	13581	148
GO:0046686	0.160199282122678	0.965310362220687	2	64	response to cadmium ion	BP	13581	148
GO:0050884	0.160340069300257	0.987339100433269	1	15	neuromuscular process controlling posture	BP	13581	148
GO:0010874	0.160663298542007	0.987347719185167	1	14	regulation of cholesterol efflux	BP	13581	148
GO:0046500	0.160762452587906	0.987169011210622	1	17	S-adenosylmethionine metabolic process	BP	13581	148
GO:0009312	0.161012148654206	0.987229283626975	1	15	oligosaccharide biosynthetic process	BP	13581	148
GO:0007259	0.161060754761525	0.949949192378172	3	121	JAK-STAT cascade	BP	13581	148
GO:0097696	0.161060754761525	0.949949192378172	3	121	STAT cascade	BP	13581	148
GO:0070233	0.161235678890261	0.987090918708149	1	17	negative regulation of T cell apoptotic process	BP	13581	148
GO:0043269	0.161288045535699	0.909304308480417	10	600	regulation of ion transport	BP	13581	148
GO:0031223	0.161520112248219	0.987462092405831	1	11	auditory behavior	BP	13581	148
GO:1900037	0.161563363997468	0.987084563347699	1	16	regulation of cellular response to hypoxia	BP	13581	148
GO:0043433	0.161613818298585	0.949710785511998	3	119	negative regulation of DNA binding transcription factor activity	BP	13581	148
GO:0072503	0.161894684436046	0.91963919077975	7	390	cellular divalent inorganic cation homeostasis	BP	13581	148
GO:0010919	0.162014081996055	0.987127039367981	1	14	regulation of inositol phosphate biosynthetic process	BP	13581	148
GO:0045619	0.162049904352193	0.949478299754212	3	126	regulation of lymphocyte differentiation	BP	13581	148
GO:0050795	0.162103267721278	0.964550844033447	2	74	regulation of behavior	BP	13581	148
GO:0070613	0.162260668535519	0.96461495929578	2	62	regulation of protein processing	BP	13581	148
GO:1901652	0.162662596534121	0.911427059750056	9	519	response to peptide	BP	13581	148
GO:0010243	0.162933297197568	0.89603392038942	16	1036	response to organonitrogen compound	BP	13581	148
GO:0060688	0.16305157959591	0.964362652591283	2	60	regulation of morphogenesis of a branching structure	BP	13581	148
GO:0060644	0.16309564945217	0.986885627996211	1	15	mammary gland epithelial cell differentiation	BP	13581	148
GO:0002710	0.163179492725459	0.986871696897137	1	15	negative regulation of T cell mediated immunity	BP	13581	148
GO:0032760	0.163708750267844	0.964072565730142	2	65	positive regulation of tumor necrosis factor production	BP	13581	148
GO:1903557	0.163708750267844	0.964072565730142	2	65	positive regulation of tumor necrosis factor superfamily cytokine production	BP	13581	148
GO:0070242	0.163887282125591	0.986697928715925	1	16	thymocyte apoptotic process	BP	13581	148
GO:0006577	0.163987533902937	0.986800972187242	1	14	amino-acid betaine metabolic process	BP	13581	148
GO:0010882	0.16419569847551	0.986840335580065	1	13	regulation of cardiac muscle contraction by calcium ion signaling	BP	13581	148
GO:0010676	0.16436269397613	0.963957256982506	2	56	positive regulation of cellular carbohydrate metabolic process	BP	13581	148
GO:0045833	0.164778845655618	0.963634324376941	2	71	negative regulation of lipid metabolic process	BP	13581	148
GO:0030825	0.164880919419958	0.986480902336523	1	17	positive regulation of cGMP metabolic process	BP	13581	148
GO:0090195	0.165405620726184	0.98656397678684	1	14	chemokine secretion	BP	13581	148
GO:0006096	0.165428583367667	0.963499942516738	2	62	glycolytic process	BP	13581	148
GO:0006757	0.165428583367667	0.963499942516738	2	62	ATP generation from ADP	BP	13581	148
GO:0010869	0.165722176012305	0.986445462319049	1	15	regulation of receptor biosynthetic process	BP	13581	148
GO:0050966	0.165774474381371	0.98643661912901	1	15	detection of mechanical stimulus involved in sensory perception of pain	BP	13581	148
GO:1905939	0.165973319667997	0.986250278915686	1	18	regulation of gonad development	BP	13581	148
GO:0090179	0.165991393463875	0.986629379093934	1	12	planar cell polarity pathway involved in neural tube closure	BP	13581	148
GO:0032945	0.166254036082352	0.963119893406137	2	70	negative regulation of mononuclear cell proliferation	BP	13581	148
GO:0050672	0.166254036082352	0.963119893406137	2	70	negative regulation of lymphocyte proliferation	BP	13581	148
GO:0006555	0.16626131241281	0.986245974432208	1	17	methionine metabolic process	BP	13581	148
GO:0007422	0.166294378445585	0.963259874358414	2	57	peripheral nervous system development	BP	13581	148
GO:0044070	0.166513702353615	0.947534670892639	3	111	regulation of anion transport	BP	13581	148
GO:0019068	0.166561792803363	0.98600972928242	1	22	virion assembly	BP	13581	148
GO:0009161	0.16658852684405	0.936346509588136	4	227	ribonucleoside monophosphate metabolic process	BP	13581	148
GO:0055003	0.166595136344252	0.98643963786314	1	13	cardiac myofibril assembly	BP	13581	148
GO:0051239	0.16679951185108	0.878996932766755	33	2323	regulation of multicellular organismal process	BP	13581	148
GO:0032674	0.167050080336835	0.986286326884994	1	14	regulation of interleukin-5 production	BP	13581	148
GO:0021542	0.167368584936632	0.986055966275072	1	17	dentate gyrus development	BP	13581	148
GO:0008272	0.167475503494134	0.986380911848171	1	12	sulfate transport	BP	13581	148
GO:0038083	0.167536297703245	0.962936262895631	2	50	peptidyl-tyrosine autophosphorylation	BP	13581	148
GO:0032634	0.168018061577979	0.986054345679637	1	15	interleukin-5 production	BP	13581	148
GO:0007584	0.168078438804278	0.927404110528144	5	256	response to nutrient	BP	13581	148
GO:1903317	0.168266370642801	0.962476873510958	2	63	regulation of protein maturation	BP	13581	148
GO:0051447	0.168971547208301	0.985690292965742	1	19	negative regulation of meiotic cell cycle	BP	13581	148
GO:0007159	0.169101146418073	0.926796620819393	5	268	leukocyte cell-cell adhesion	BP	13581	148
GO:1904062	0.169152969140215	0.926770852500321	5	266	regulation of cation transmembrane transport	BP	13581	148
GO:0006491	0.169200398023409	0.985850607308557	1	15	N-glycan processing	BP	13581	148
GO:0043113	0.169537119066506	0.96211733345413	2	56	receptor clustering	BP	13581	148
GO:0071216	0.169611973389764	0.934856915019698	4	189	cellular response to biotic stimulus	BP	13581	148
GO:0000271	0.169656146104355	0.962059248377614	2	57	polysaccharide biosynthetic process	BP	13581	148
GO:0007167	0.169778366386594	0.89834513757948	12	716	enzyme linked receptor protein signaling pathway	BP	13581	148
GO:0051094	0.169897202096475	0.88811328605055	18	1150	positive regulation of developmental process	BP	13581	148
GO:2001233	0.170088817025897	0.919711955761645	6	345	regulation of apoptotic signaling pathway	BP	13581	148
GO:2000641	0.170555285003152	0.985554697863776	1	16	regulation of early endosome to late endosome transport	BP	13581	148
GO:0006085	0.170662631513457	0.985535880910046	1	16	acetyl-CoA biosynthetic process	BP	13581	148
GO:0031295	0.170700354983707	0.985347666376495	1	20	T cell costimulation	BP	13581	148
GO:0070571	0.170712946390629	0.985656964106582	1	14	negative regulation of neuron projection regeneration	BP	13581	148
GO:2001242	0.170856358942079	0.945388313170914	3	139	regulation of intrinsic apoptotic signaling pathway	BP	13581	148
GO:0003198	0.171133713653943	0.985399436137835	1	17	epithelial to mesenchymal transition involved in endocardial cushion formation	BP	13581	148
GO:0032770	0.171182574938811	0.985166757283215	1	23	positive regulation of monooxygenase activity	BP	13581	148
GO:0060322	0.171482249374736	0.894968532692675	13	773	head development	BP	13581	148
GO:0009629	0.171563087280186	0.985377522260149	1	16	response to gravity	BP	13581	148
GO:0034637	0.171791189944023	0.961244911070944	2	60	cellular carbohydrate biosynthetic process	BP	13581	148
GO:0002313	0.171803133003081	0.985335150802542	1	16	mature B cell differentiation involved in immune response	BP	13581	148
GO:0071459	0.172064744952026	0.985288897861555	1	16	protein localization to chromosome, centromeric region	BP	13581	148
GO:2000311	0.172165182050774	0.985168455374913	1	18	regulation of AMPA receptor activity	BP	13581	148
GO:0046514	0.172468889201215	0.985279152048341	1	15	ceramide catabolic process	BP	13581	148
GO:0090128	0.172787492620214	0.985375775319158	1	13	regulation of synapse maturation	BP	13581	148
GO:0070664	0.172946429674443	0.960685539052729	2	72	negative regulation of leukocyte proliferation	BP	13581	148
GO:1901184	0.173073099521419	0.960764930397079	2	61	regulation of ERBB signaling pathway	BP	13581	148
GO:0006837	0.173256732360495	0.98492944579956	1	19	serotonin transport	BP	13581	148
GO:0071496	0.173394513523734	0.917749176615714	6	313	cellular response to external stimulus	BP	13581	148
GO:2000811	0.173520702528144	0.985164281534191	1	14	negative regulation of anoikis	BP	13581	148
GO:0006007	0.173551933331647	0.985087121265238	1	15	glucose catabolic process	BP	13581	148
GO:0023052	0.173640791711557	0.867058622985962	56	4222	signaling	BP	13581	148
GO:0070875	0.17452338194672	0.984850397633183	1	16	positive regulation of glycogen metabolic process	BP	13581	148
GO:0008585	0.174818350681167	0.943679490807505	3	113	female gonad development	BP	13581	148
GO:0090630	0.175149090005394	0.960150275126337	2	52	activation of GTPase activity	BP	13581	148
GO:0032835	0.175277305431543	0.959971659057096	2	60	glomerulus development	BP	13581	148
GO:0046903	0.175751217579128	0.888081542239939	15	981	secretion	BP	13581	148
GO:0050996	0.175763491437493	0.984474572854253	1	19	positive regulation of lipid catabolic process	BP	13581	148
GO:0031294	0.175776261204364	0.984361776036159	1	22	lymphocyte costimulation	BP	13581	148
GO:0051043	0.175803126498693	0.984619421239189	1	16	regulation of membrane protein ectodomain proteolysis	BP	13581	148
GO:0045785	0.175818471801661	0.916251577045774	6	322	positive regulation of cell adhesion	BP	13581	148
GO:0032682	0.175868656575792	0.984550814198001	1	17	negative regulation of chemokine production	BP	13581	148
GO:0006733	0.175937400880125	0.943026876619014	3	136	oxidoreduction coenzyme metabolic process	BP	13581	148
GO:0048712	0.176267358190585	0.984478183411336	1	17	negative regulation of astrocyte differentiation	BP	13581	148
GO:1900407	0.17630831671396	0.959525661850014	2	65	regulation of cellular response to oxidative stress	BP	13581	148
GO:0030278	0.176671827600619	0.931132389323183	4	182	regulation of ossification	BP	13581	148
GO:0032642	0.176712715185631	0.959352302365207	2	67	regulation of chemokine production	BP	13581	148
GO:0048583	0.176755688116666	0.868782976441153	38	2836	regulation of response to stimulus	BP	13581	148
GO:0030217	0.176926077385603	0.930956655967237	4	194	T cell differentiation	BP	13581	148
GO:0042104	0.17699746900068	0.984135992155206	1	22	positive regulation of activated T cell proliferation	BP	13581	148
GO:0060348	0.177105759136188	0.930949370597274	4	169	bone development	BP	13581	148
GO:0051593	0.177562510139603	0.984143654705708	1	19	response to folic acid	BP	13581	148
GO:0007045	0.177661287399591	0.959121315024573	2	58	cell-substrate adherens junction assembly	BP	13581	148
GO:0048041	0.177661287399591	0.959121315024573	2	58	focal adhesion assembly	BP	13581	148
GO:0050885	0.177745983809432	0.959139180799047	2	55	neuromuscular process controlling balance	BP	13581	148
GO:0072337	0.178079012600554	0.9842040205688	1	16	modified amino acid transport	BP	13581	148
GO:0030262	0.178094928975626	0.983931607051567	1	22	apoptotic nuclear changes	BP	13581	148
GO:1901698	0.178426582337652	0.882961449026329	17	1127	response to nitrogen compound	BP	13581	148
GO:1903364	0.178763123340492	0.941776632975676	3	120	positive regulation of cellular protein catabolic process	BP	13581	148
GO:0033327	0.179163517648793	0.984003982580157	1	16	Leydig cell differentiation	BP	13581	148
GO:0008340	0.179172193208529	0.984233654950227	1	13	determination of adult lifespan	BP	13581	148
GO:0010644	0.179196719056453	0.984064623738158	1	15	cell communication by electrical coupling	BP	13581	148
GO:0055119	0.179349337102684	0.984036472795631	1	15	relaxation of cardiac muscle	BP	13581	148
GO:0006089	0.179377207191542	0.98396440790301	1	16	lactate metabolic process	BP	13581	148
GO:0046031	0.179482312842158	0.958309560097142	2	68	ADP metabolic process	BP	13581	148
GO:0072111	0.179718970960332	0.983789126459967	1	18	cell proliferation involved in kidney development	BP	13581	148
GO:0006836	0.179957970698762	0.929381185958594	4	178	neurotransmitter transport	BP	13581	148
GO:0090178	0.180271339251967	0.984032376091296	1	13	regulation of establishment of planar polarity involved in neural tube closure	BP	13581	148
GO:0010766	0.180506487628783	0.983822163422832	1	15	negative regulation of sodium ion transport	BP	13581	148
GO:0010954	0.180622378557	0.983672920299989	1	17	positive regulation of protein processing	BP	13581	148
GO:0006959	0.181140744378386	0.957494535264996	2	90	humoral immune response	BP	13581	148
GO:1905314	0.181236980643268	0.983617763988939	1	16	semi-lunar valve development	BP	13581	148
GO:0030509	0.181634637706716	0.940392141078309	3	123	BMP signaling pathway	BP	13581	148
GO:2000310	0.181801119767269	0.983580570158274	1	15	regulation of NMDA receptor activity	BP	13581	148
GO:0030500	0.181841542721346	0.957472252783849	2	64	regulation of bone mineralization	BP	13581	148
GO:0007494	0.181911813791211	0.983328136513336	1	19	midgut development	BP	13581	148
GO:0065009	0.18202841371988	0.867108758492861	32	2408	regulation of molecular function	BP	13581	148
GO:0009123	0.182059366630122	0.928072514447973	4	239	nucleoside monophosphate metabolic process	BP	13581	148
GO:0006921	0.182061788601168	0.983148510235346	1	23	cellular component disassembly involved in execution phase of apoptosis	BP	13581	148
GO:1902117	0.182585217924537	0.957312874139124	2	56	positive regulation of organelle assembly	BP	13581	148
GO:0034767	0.18266369854411	0.93986047644223	3	130	positive regulation of ion transmembrane transport	BP	13581	148
GO:2000738	0.182861818986034	0.983381195459682	1	15	positive regulation of stem cell differentiation	BP	13581	148
GO:2000810	0.1829154918032	0.983450652547823	1	14	regulation of bicellular tight junction assembly	BP	13581	148
GO:0061097	0.183078800200018	0.956978725169125	2	66	regulation of protein tyrosine kinase activity	BP	13581	148
GO:0006688	0.18321220504702	0.983128960628691	1	18	glycosphingolipid biosynthetic process	BP	13581	148
GO:0090177	0.183233692823045	0.983390847129829	1	14	establishment of planar polarity involved in neural tube closure	BP	13581	148
GO:0045838	0.18365842061722	0.98299444920994	1	19	positive regulation of membrane potential	BP	13581	148
GO:0046641	0.183800453575233	0.982922859246124	1	20	positive regulation of alpha-beta T cell proliferation	BP	13581	148
GO:0043154	0.183991776164176	0.956542201928746	2	74	negative regulation of cysteine-type endopeptidase activity involved in apoptotic process	BP	13581	148
GO:0018210	0.184340533627121	0.939188837925443	3	109	peptidyl-threonine modification	BP	13581	148
GO:0030279	0.184378270168842	0.956472509386093	2	67	negative regulation of ossification	BP	13581	148
GO:0060997	0.184536377700709	0.956610901400245	2	54	dendritic spine morphogenesis	BP	13581	148
GO:0043032	0.184555907909815	0.982989232596199	1	16	positive regulation of macrophage activation	BP	13581	148
GO:1901798	0.184674208206746	0.9826768208268	1	22	positive regulation of signal transduction by p53 class mediator	BP	13581	148
GO:0009755	0.18503253254323	0.926616412399731	4	181	hormone-mediated signaling pathway	BP	13581	148
GO:0009308	0.185459535947442	0.956024265154821	2	70	amine metabolic process	BP	13581	148
GO:0045216	0.185763419030906	0.926265598222903	4	169	cell-cell junction organization	BP	13581	148
GO:1902106	0.186193987251508	0.955742796897676	2	70	negative regulation of leukocyte differentiation	BP	13581	148
GO:0071107	0.186322665250836	0.982649448767466	1	16	response to parathyroid hormone	BP	13581	148
GO:1902307	0.186930006428093	0.982531808151767	1	16	positive regulation of sodium ion transmembrane transport	BP	13581	148
GO:0032800	0.187786473261257	0.982300498891541	1	17	receptor biosynthetic process	BP	13581	148
GO:0010640	0.187847583095644	0.982231027778889	1	18	regulation of platelet-derived growth factor receptor signaling pathway	BP	13581	148
GO:0060307	0.187884324739452	0.982346093094617	1	16	regulation of ventricular cardiac muscle cell membrane repolarization	BP	13581	148
GO:0032011	0.18833630304176	0.9824159207776	1	14	ARF protein signal transduction	BP	13581	148
GO:0032012	0.18833630304176	0.9824159207776	1	14	regulation of ARF protein signal transduction	BP	13581	148
GO:0030001	0.188999822072539	0.884473840372093	12	735	metal ion transport	BP	13581	148
GO:1901379	0.189043982732554	0.95466755019236	2	68	regulation of potassium ion transmembrane transport	BP	13581	148
GO:0097062	0.1896340642016	0.981936867301613	1	17	dendritic spine maintenance	BP	13581	148
GO:0045830	0.189664930789941	0.981819700247983	1	19	positive regulation of isotype switching	BP	13581	148
GO:0007638	0.189940778747801	0.982202252557456	1	13	mechanosensory behavior	BP	13581	148
GO:0045589	0.190293909062673	0.981603807649822	1	21	regulation of regulatory T cell differentiation	BP	13581	148
GO:0022038	0.190400085531812	0.981926841412863	1	15	corpus callosum development	BP	13581	148
GO:0046545	0.190555070181208	0.936115607550591	3	117	development of primary female sexual characteristics	BP	13581	148
GO:0046475	0.190558366356231	0.981895598384175	1	15	glycerophospholipid catabolic process	BP	13581	148
GO:0048638	0.190594178883475	0.907093611473037	6	308	regulation of developmental growth	BP	13581	148
GO:0042403	0.190681235756753	0.981569068421213	1	20	thyroid hormone metabolic process	BP	13581	148
GO:0050870	0.190916406480138	0.93577364498703	3	147	positive regulation of T cell activation	BP	13581	148
GO:0046174	0.191014366063884	0.981729529694291	1	16	polyol catabolic process	BP	13581	148
GO:0006399	0.191278542437464	0.935623129697879	3	141	tRNA metabolic process	BP	13581	148
GO:0043092	0.191329301639119	0.981599709357317	1	17	L-amino acid import	BP	13581	148
GO:0051900	0.191594907904117	0.981433248634543	1	19	regulation of mitochondrial depolarization	BP	13581	148
GO:0071407	0.19184936631743	0.888096093678137	10	583	cellular response to organic cyclic compound	BP	13581	148
GO:0090520	0.192043273085154	0.981688805383642	1	14	sphingolipid mediated signaling pathway	BP	13581	148
GO:0010763	0.192043308584963	0.981524349320628	1	16	positive regulation of fibroblast migration	BP	13581	148
GO:0036315	0.19217499757797	0.981662674900831	1	14	cellular response to sterol	BP	13581	148
GO:0071397	0.19217499757797	0.981662674900831	1	14	cellular response to cholesterol	BP	13581	148
GO:0042053	0.192385088135058	0.981327706712842	1	18	regulation of dopamine metabolic process	BP	13581	148
GO:0044788	0.192688381481336	0.98121234782846	1	19	modulation by host of viral process	BP	13581	148
GO:0001841	0.192864936970644	0.935018159437183	3	112	neural tube formation	BP	13581	148
GO:0014013	0.193273509023968	0.934752945629889	3	121	regulation of gliogenesis	BP	13581	148
GO:0033143	0.19385341851688	0.952857426290524	2	63	regulation of intracellular steroid hormone receptor signaling pathway	BP	13581	148
GO:0072643	0.193970740038722	0.981067649939429	1	17	interferon-gamma secretion	BP	13581	148
GO:0072538	0.194249140541033	0.981011094757113	1	17	T-helper 17 type immune response	BP	13581	148
GO:1901654	0.194459679520193	0.911904256679488	5	275	response to ketone	BP	13581	148
GO:1903319	0.194539825698422	0.980890267048965	1	18	positive regulation of protein maturation	BP	13581	148
GO:0032148	0.194545162579449	0.980784382833101	1	20	activation of protein kinase B activity	BP	13581	148
GO:0032373	0.194638552382342	0.980814874831694	1	19	positive regulation of sterol transport	BP	13581	148
GO:0032376	0.194638552382342	0.980814874831694	1	19	positive regulation of cholesterol transport	BP	13581	148
GO:0071732	0.194735326753413	0.980795033704787	1	19	cellular response to nitric oxide	BP	13581	148
GO:1903649	0.194929553279512	0.980755179040863	1	19	regulation of cytoplasmic transport	BP	13581	148
GO:0060411	0.194995800002144	0.952422305089463	2	62	cardiac septum morphogenesis	BP	13581	148
GO:0046321	0.195009139682808	0.980856241684274	1	17	positive regulation of fatty acid oxidation	BP	13581	148
GO:0098876	0.195072293200936	0.952333543597133	2	66	vesicle-mediated transport to the plasma membrane	BP	13581	148
GO:0010562	0.196235312870487	0.874583646259116	14	937	positive regulation of phosphorus metabolic process	BP	13581	148
GO:0045937	0.196235312870487	0.874583646259116	14	937	positive regulation of phosphate metabolic process	BP	13581	148
GO:1905477	0.196386380980771	0.95171372622075	2	74	positive regulation of protein localization to membrane	BP	13581	148
GO:0097106	0.196427050654675	0.980716558386686	1	15	postsynaptic density organization	BP	13581	148
GO:0099084	0.196427050654675	0.980716558386686	1	15	postsynaptic specialization organization	BP	13581	148
GO:0071404	0.196494089914992	0.980622540176478	1	16	cellular response to low-density lipoprotein particle stimulus	BP	13581	148
GO:0006165	0.196641798978933	0.95161201177172	2	74	nucleoside diphosphate phosphorylation	BP	13581	148
GO:0046716	0.196927982590135	0.980399036890351	1	18	muscle cell cellular homeostasis	BP	13581	148
GO:0048520	0.197073734964413	0.98003824097788	1	26	positive regulation of behavior	BP	13581	148
GO:0015991	0.19708552943215	0.980065479766844	1	25	ATP hydrolysis coupled proton transport	BP	13581	148
GO:0042249	0.197220409748487	0.980554078881052	1	15	establishment of planar polarity of embryonic epithelium	BP	13581	148
GO:0051882	0.197274946973696	0.980131254269684	1	22	mitochondrial depolarization	BP	13581	148
GO:1901881	0.197288094225325	0.980459214837883	1	16	positive regulation of protein depolymerization	BP	13581	148
GO:0002719	0.197368722722679	0.980199784080228	1	20	negative regulation of cytokine production involved in immune response	BP	13581	148
GO:0042391	0.197394806154318	0.896799113065375	7	384	regulation of membrane potential	BP	13581	148
GO:0051091	0.197541680114956	0.919674860276484	4	185	positive regulation of DNA binding transcription factor activity	BP	13581	148
GO:0050673	0.197720412531599	0.902524450390588	6	337	epithelial cell proliferation	BP	13581	148
GO:0070482	0.198670357398735	0.895933074184975	7	398	response to oxygen levels	BP	13581	148
GO:0042102	0.198900765613392	0.950601240472199	2	85	positive regulation of T cell proliferation	BP	13581	148
GO:0032891	0.199233189939907	0.97976148527622	1	21	negative regulation of organic acid transport	BP	13581	148
GO:0006607	0.199445391281505	0.980011711110008	1	16	NLS-bearing protein import into nucleus	BP	13581	148
GO:0010648	0.199802201569668	0.868154665681048	16	1053	negative regulation of cell communication	BP	13581	148
GO:0072507	0.200232638178141	0.89487684322905	7	411	divalent inorganic cation homeostasis	BP	13581	148
GO:0034764	0.201239837841862	0.930684521871971	3	137	positive regulation of transmembrane transport	BP	13581	148
GO:0048598	0.201245044595577	0.88502300868287	9	505	embryonic morphogenesis	BP	13581	148
GO:0070167	0.201535251354043	0.949707483064522	2	69	regulation of biomineral tissue development	BP	13581	148
GO:0043122	0.201872007619844	0.917187117763586	4	197	regulation of I-kappaB kinase/NF-kappaB signaling	BP	13581	148
GO:0008356	0.202527526518019	0.979448150309843	1	15	asymmetric cell division	BP	13581	148
GO:0048565	0.202780300563993	0.929946305548595	3	130	digestive tract development	BP	13581	148
GO:0009636	0.202869585972115	0.916516404229009	4	232	response to toxic substance	BP	13581	148
GO:0009615	0.202872298502797	0.916567237639874	4	213	response to virus	BP	13581	148
GO:0007187	0.202881703895762	0.929844118381657	3	139	G-protein coupled receptor signaling pathway, coupled to cyclic nucleotide second messenger	BP	13581	148
GO:0033622	0.203187857861439	0.979079312105009	1	18	integrin activation	BP	13581	148
GO:1900120	0.203196495136861	0.979017278619932	1	19	regulation of receptor binding	BP	13581	148
GO:0046889	0.204063618880767	0.948594886572539	2	76	positive regulation of lipid biosynthetic process	BP	13581	148
GO:0051054	0.204162261096841	0.915864530461303	4	203	positive regulation of DNA metabolic process	BP	13581	148
GO:0023057	0.204564451797459	0.864473128997528	16	1056	negative regulation of signaling	BP	13581	148
GO:1903530	0.205168264550821	0.878524458564347	10	639	regulation of secretion by cell	BP	13581	148
GO:0098660	0.20522054972485	0.87531624297655	11	679	inorganic ion transmembrane transport	BP	13581	148
GO:0023019	0.205234245740692	0.978471184499203	1	21	signal transduction involved in regulation of gene expression	BP	13581	148
GO:1904357	0.205442883135426	0.978475598616631	1	20	negative regulation of telomere maintenance via telomere lengthening	BP	13581	148
GO:1900182	0.205542212527148	0.92860328296434	3	121	positive regulation of protein localization to nucleus	BP	13581	148
GO:0055022	0.205809443593891	0.978395467191643	1	20	negative regulation of cardiac muscle tissue growth	BP	13581	148
GO:0061117	0.205809443593891	0.978395467191643	1	20	negative regulation of heart growth	BP	13581	148
GO:0043271	0.205879496973383	0.928299089734382	3	143	negative regulation of ion transport	BP	13581	148
GO:0040014	0.205911406270403	0.947872346801258	2	73	regulation of multicellular organism growth	BP	13581	148
GO:0018105	0.206555869981355	0.904630176402715	5	240	peptidyl-serine phosphorylation	BP	13581	148
GO:0007154	0.206695433078226	0.839033922010129	56	4288	cell communication	BP	13581	148
GO:0006811	0.20676321670611	0.858174271097589	19	1307	ion transport	BP	13581	148
GO:0071804	0.206772949886337	0.914482449252049	4	175	cellular potassium ion transport	BP	13581	148
GO:0071805	0.206772949886337	0.914482449252049	4	175	potassium ion transmembrane transport	BP	13581	148
GO:0099625	0.20737976026553	0.978169432381903	1	18	ventricular cardiac muscle cell membrane repolarization	BP	13581	148
GO:0006775	0.207612411825587	0.977859013071035	1	23	fat-soluble vitamin metabolic process	BP	13581	148
GO:0033865	0.207677442749989	0.977933455937734	1	21	nucleoside bisphosphate metabolic process	BP	13581	148
GO:0033875	0.207677442749989	0.977933455937734	1	21	ribonucleoside bisphosphate metabolic process	BP	13581	148
GO:0034032	0.207677442749989	0.977933455937734	1	21	purine nucleoside bisphosphate metabolic process	BP	13581	148
GO:0007252	0.207740837749657	0.978329361161815	1	15	I-kappaB phosphorylation	BP	13581	148
GO:0051602	0.207782199972133	0.947101164263626	2	73	response to electrical stimulus	BP	13581	148
GO:0008589	0.20810584472494	0.947110266610255	2	63	regulation of smoothened signaling pathway	BP	13581	148
GO:0002544	0.208259594356615	0.97771486193447	1	23	chronic inflammatory response	BP	13581	148
GO:0019835	0.208273489428847	0.977603509327989	1	26	cytolysis	BP	13581	148
GO:0017085	0.208383355790382	0.977776747266123	1	21	response to insecticide	BP	13581	148
GO:0071702	0.208428660922846	0.847933771211438	28	2039	organic substance transport	BP	13581	148
GO:0044238	0.208898003522182	0.836523557813761	88	7194	primary metabolic process	BP	13581	148
GO:0030901	0.209667796581515	0.946229340745974	2	81	midbrain development	BP	13581	148
GO:2001224	0.209767050106592	0.97788581434939	1	15	positive regulation of neuron migration	BP	13581	148
GO:1990089	0.209887474885658	0.946294654930112	2	68	response to nerve growth factor	BP	13581	148
GO:0003281	0.210006580557507	0.946357703015993	2	61	ventricular septum development	BP	13581	148
GO:0021801	0.210175606317327	0.977550854798335	1	18	cerebral cortex radial glia guided migration	BP	13581	148
GO:0022030	0.210175606317327	0.977550854798335	1	18	telencephalon glial cell migration	BP	13581	148
GO:0043534	0.210223995846759	0.946113172880077	2	71	blood vessel endothelial cell migration	BP	13581	148
GO:0051481	0.21028740226275	0.977679119011437	1	16	negative regulation of cytosolic calcium ion concentration	BP	13581	148
GO:0002253	0.210690434089621	0.902030746890134	5	256	activation of immune response	BP	13581	148
GO:0015988	0.210836702212382	0.977024869265374	1	26	energy coupled proton transmembrane transport, against electrochemical gradient	BP	13581	148
GO:0097242	0.210984965719164	0.977442577716979	1	17	amyloid-beta clearance	BP	13581	148
GO:0071800	0.21157620956376	0.977310390068476	1	17	podosome assembly	BP	13581	148
GO:0000132	0.21157974018226	0.977059612830318	1	21	establishment of mitotic spindle orientation	BP	13581	148
GO:0046939	0.211634322667971	0.94540730385272	2	81	nucleotide phosphorylation	BP	13581	148
GO:0061138	0.211673073895674	0.911605502677324	4	188	morphogenesis of a branching epithelium	BP	13581	148
GO:0045913	0.211684690168278	0.945559830586663	2	67	positive regulation of carbohydrate metabolic process	BP	13581	148
GO:0033273	0.211686845523062	0.925318019767334	3	142	response to vitamin	BP	13581	148
GO:0072673	0.212070122431318	0.977126343041781	1	18	lamellipodium morphogenesis	BP	13581	148
GO:0090314	0.212705468089576	0.976710836499862	1	23	positive regulation of protein targeting to membrane	BP	13581	148
GO:0042044	0.212771535704651	0.976740263241979	1	22	fluid transport	BP	13581	148
GO:1901701	0.212857500990778	0.859877795768401	15	1008	cellular response to oxygen-containing compound	BP	13581	148
GO:0019217	0.212964569896366	0.944880461029843	2	78	regulation of fatty acid metabolic process	BP	13581	148
GO:1905276	0.21297617862309	0.976995712219994	1	17	regulation of epithelial tube formation	BP	13581	148
GO:2000117	0.213146375213108	0.944732260281321	2	85	negative regulation of cysteine-type endopeptidase activity	BP	13581	148
GO:0031954	0.213224495927511	0.976739676208254	1	20	positive regulation of protein autophosphorylation	BP	13581	148
GO:0002335	0.213227985906592	0.976738881206883	1	20	mature B cell differentiation	BP	13581	148
GO:1903524	0.213566117037042	0.944649988569092	2	76	positive regulation of blood circulation	BP	13581	148
GO:0043090	0.213727728438916	0.976684782288806	1	19	amino acid import	BP	13581	148
GO:0044273	0.214459315049437	0.976402927260391	1	21	sulfur compound catabolic process	BP	13581	148
GO:0007492	0.214763346683528	0.944331174506812	2	63	endoderm development	BP	13581	148
GO:0051453	0.214813436648148	0.944186797602024	2	71	regulation of intracellular pH	BP	13581	148
GO:0051588	0.215071953937182	0.944063954572834	2	72	regulation of neurotransmitter transport	BP	13581	148
GO:0009888	0.215466425566764	0.847557142260501	22	1499	tissue development	BP	13581	148
GO:0045861	0.215548454040089	0.909182258059918	4	241	negative regulation of proteolysis	BP	13581	148
GO:0045606	0.215612361895498	0.976253220026313	1	19	positive regulation of epidermal cell differentiation	BP	13581	148
GO:1902882	0.215817551160298	0.943747973033589	2	72	regulation of response to oxidative stress	BP	13581	148
GO:2001243	0.216108836075348	0.943506911347593	2	82	negative regulation of intrinsic apoptotic signaling pathway	BP	13581	148
GO:1990182	0.216154097732478	0.976128368611351	1	19	exosomal secretion	BP	13581	148
GO:0045922	0.216530847768205	0.975873738567661	1	22	negative regulation of fatty acid metabolic process	BP	13581	148
GO:0060252	0.217480396854226	0.975967212245472	1	17	positive regulation of glial cell proliferation	BP	13581	148
GO:0009067	0.217677064644607	0.975606093211989	1	22	aspartate family amino acid biosynthetic process	BP	13581	148
GO:1901653	0.217938110334833	0.889417264734662	6	330	cellular response to peptide	BP	13581	148
GO:0060706	0.218091891351484	0.975462052515852	1	23	cell differentiation involved in embryonic placenta development	BP	13581	148
GO:0072006	0.218487962009321	0.921838498099746	3	130	nephron development	BP	13581	148
GO:0072593	0.218516995098523	0.907488877834081	4	224	reactive oxygen species metabolic process	BP	13581	148
GO:0097734	0.21882212105627	0.975445481989862	1	20	extracellular exosome biogenesis	BP	13581	148
GO:0140112	0.21882212105627	0.975445481989862	1	20	extracellular vesicle biogenesis	BP	13581	148
GO:0001774	0.219376773264059	0.975448398676762	1	18	microglial cell activation	BP	13581	148
GO:0001649	0.220009651076105	0.906686791641768	4	201	osteoblast differentiation	BP	13581	148
GO:0030149	0.220021401648158	0.975163221192891	1	20	sphingolipid catabolic process	BP	13581	148
GO:1904467	0.220610271787615	0.974966272160739	1	21	regulation of tumor necrosis factor secretion	BP	13581	148
GO:0048026	0.220758031432702	0.974931189616846	1	21	positive regulation of mRNA splicing, via spliceosome	BP	13581	148
GO:0007613	0.220833637786251	0.920635538119683	3	125	memory	BP	13581	148
GO:0019320	0.220919869461895	0.974892733620828	1	21	hexose catabolic process	BP	13581	148
GO:0045056	0.221038069178473	0.975057821639392	1	18	transcytosis	BP	13581	148
GO:0030193	0.221141679789443	0.941456106763054	2	73	regulation of blood coagulation	BP	13581	148
GO:1900046	0.221141679789443	0.941456106763054	2	73	regulation of hemostasis	BP	13581	148
GO:0046835	0.22114188002775	0.974839926971886	1	21	carbohydrate phosphorylation	BP	13581	148
GO:0042445	0.221200991576941	0.920299485136032	3	148	hormone metabolic process	BP	13581	148
GO:0003151	0.221445273201788	0.941413297976452	2	67	outflow tract morphogenesis	BP	13581	148
GO:0071467	0.221785940124899	0.974809203626934	1	19	cellular response to pH	BP	13581	148
GO:0031440	0.221822868235133	0.9748721389237	1	18	regulation of mRNA 3'-end processing	BP	13581	148
GO:0045066	0.222063296984274	0.974474042369529	1	24	regulatory T cell differentiation	BP	13581	148
GO:0071731	0.222109304772891	0.974507438103262	1	23	response to nitric oxide	BP	13581	148
GO:0043576	0.222503761555822	0.974638275513549	1	19	regulation of respiratory gaseous exchange	BP	13581	148
GO:0045862	0.222534022627641	0.894542781403241	5	280	positive regulation of proteolysis	BP	13581	148
GO:0045932	0.222832366182075	0.974247603296264	1	25	negative regulation of muscle contraction	BP	13581	148
GO:0048247	0.223345627268885	0.97380192380285	1	37	lymphocyte chemotaxis	BP	13581	148
GO:0051480	0.223520536680101	0.893900633882413	5	287	regulation of cytosolic calcium ion concentration	BP	13581	148
GO:0001963	0.223533877044682	0.973971255047123	1	28	synaptic transmission, dopaminergic	BP	13581	148
GO:0003181	0.224163835405635	0.974174673124298	1	20	atrioventricular valve morphogenesis	BP	13581	148
GO:2001237	0.224294312248403	0.940012582287764	2	79	negative regulation of extrinsic apoptotic signaling pathway	BP	13581	148
GO:0099623	0.224362209634976	0.974126802969987	1	20	regulation of cardiac muscle cell membrane repolarization	BP	13581	148
GO:0001553	0.224408075415064	0.974337214609925	1	17	luteinization	BP	13581	148
GO:0003071	0.224629651085564	0.973898373532415	1	23	renal system process involved in regulation of systemic arterial blood pressure	BP	13581	148
GO:0050687	0.224856803337591	0.973947292120669	1	21	negative regulation of defense response to virus	BP	13581	148
GO:1903039	0.224909083735933	0.918288725594549	3	155	positive regulation of leukocyte cell-cell adhesion	BP	13581	148
GO:0003272	0.225114417013117	0.973884759704602	1	21	endocardial cushion formation	BP	13581	148
GO:0009896	0.22534805533349	0.884499068720419	6	330	positive regulation of catabolic process	BP	13581	148
GO:0022011	0.225651816664018	0.973955383875538	1	18	myelination in peripheral nervous system	BP	13581	148
GO:0032292	0.225651816664018	0.973955383875538	1	18	peripheral nervous system axon ensheathment	BP	13581	148
GO:0045185	0.225763593426912	0.93943320182288	2	74	maintenance of protein location	BP	13581	148
GO:0051017	0.226120803526986	0.917812981283106	3	126	actin filament bundle assembly	BP	13581	148
GO:0021511	0.226293897546022	0.973658121926943	1	20	spinal cord patterning	BP	13581	148
GO:0009966	0.227208681711495	0.83089175516707	30	2260	regulation of signal transduction	BP	13581	148
GO:1901099	0.227598523111372	0.973041575091374	1	26	negative regulation of signal transduction in absence of ligand	BP	13581	148
GO:2001240	0.227598523111372	0.973041575091374	1	26	negative regulation of extrinsic apoptotic signaling pathway in absence of ligand	BP	13581	148
GO:0031290	0.227766744002363	0.97329766698452	1	20	retinal ganglion cell axon guidance	BP	13581	148
GO:0070979	0.228171747279002	0.972939001642311	1	25	protein K11-linked ubiquitination	BP	13581	148
GO:0045911	0.228497376728811	0.972948363174954	1	23	positive regulation of DNA recombination	BP	13581	148
GO:0070633	0.228529777339725	0.97310986986808	1	20	transepithelial transport	BP	13581	148
GO:0019751	0.228567298633818	0.938147946746842	2	78	polyol metabolic process	BP	13581	148
GO:0007043	0.228580459248062	0.93830066938007	2	67	cell-cell junction assembly	BP	13581	148
GO:0060765	0.228914237772543	0.972896388512143	1	22	regulation of androgen receptor signaling pathway	BP	13581	148
GO:0034766	0.229011184469259	0.937927433852064	2	80	negative regulation of ion transmembrane transport	BP	13581	148
GO:0045822	0.229744475266575	0.972590508841621	1	24	negative regulation of heart contraction	BP	13581	148
GO:0009135	0.23114805989378	0.936990249161243	2	79	purine nucleoside diphosphate metabolic process	BP	13581	148
GO:0009179	0.23114805989378	0.936990249161243	2	79	purine ribonucleoside diphosphate metabolic process	BP	13581	148
GO:0019220	0.231273863891762	0.837125459039964	20	1428	regulation of phosphate metabolic process	BP	13581	148
GO:0050727	0.231297176509174	0.899838859060184	4	238	regulation of inflammatory response	BP	13581	148
GO:1990774	0.231386761463873	0.97227913156783	1	22	tumor necrosis factor secretion	BP	13581	148
GO:0007044	0.232444203136674	0.93658651454078	2	67	cell-substrate junction assembly	BP	13581	148
GO:0006066	0.232798720651256	0.898990071601849	4	219	alcohol metabolic process	BP	13581	148
GO:1902253	0.232943074301727	0.971739470563133	1	25	regulation of intrinsic apoptotic signaling pathway by p53 class mediator	BP	13581	148
GO:0001656	0.233391241614516	0.935951414121295	2	82	metanephros development	BP	13581	148
GO:0006907	0.233840589605631	0.971854399678753	1	19	pinocytosis	BP	13581	148
GO:0061572	0.233903136175281	0.913581805637658	3	129	actin filament bundle organization	BP	13581	148
GO:0048708	0.233911260799753	0.935779385718394	2	77	astrocyte differentiation	BP	13581	148
GO:0050818	0.233929499622692	0.935771193194954	2	77	regulation of coagulation	BP	13581	148
GO:0048732	0.234578485250943	0.865726445787421	8	499	gland development	BP	13581	148
GO:0002009	0.234650545823988	0.865727829192806	8	456	morphogenesis of an epithelium	BP	13581	148
GO:1903708	0.23471542528598	0.912988890901997	3	153	positive regulation of hemopoiesis	BP	13581	148
GO:0035296	0.234752008228488	0.913030893228474	3	142	regulation of tube diameter	BP	13581	148
GO:0097746	0.234752008228488	0.913030893228474	3	142	regulation of blood vessel diameter	BP	13581	148
GO:0030641	0.23498217573536	0.935310974856122	2	76	regulation of cellular pH	BP	13581	148
GO:0009968	0.234989257709749	0.844752762539156	14	935	negative regulation of signal transduction	BP	13581	148
GO:0051174	0.235895828184332	0.833353927591136	20	1433	regulation of phosphorus metabolic process	BP	13581	148
GO:0072012	0.236095108331095	0.970977521956133	1	24	glomerulus vasculature development	BP	13581	148
GO:0009617	0.236137676167888	0.870237337342619	7	463	response to bacterium	BP	13581	148
GO:0040001	0.236564904746834	0.970906602933692	1	23	establishment of mitotic spindle localization	BP	13581	148
GO:0035384	0.236963607154694	0.970752986159977	1	24	thioester biosynthetic process	BP	13581	148
GO:0071616	0.236963607154694	0.970752986159977	1	24	acyl-CoA biosynthetic process	BP	13581	148
GO:0046466	0.237254223041092	0.970728353681851	1	23	membrane lipid catabolic process	BP	13581	148
GO:0021522	0.237451587924936	0.970677207099746	1	23	spinal cord motor neuron differentiation	BP	13581	148
GO:0046660	0.237968203559442	0.911337711348723	3	131	female sex differentiation	BP	13581	148
GO:0071402	0.238365749207239	0.970495524995503	1	22	cellular response to lipoprotein particle stimulus	BP	13581	148
GO:0046365	0.238825602883215	0.970221123891166	1	25	monosaccharide catabolic process	BP	13581	148
GO:0006865	0.23888242221195	0.910840778270858	3	130	amino acid transport	BP	13581	148
GO:0003309	0.238882910164425	0.970422386022873	1	21	type B pancreatic cell differentiation	BP	13581	148
GO:0097581	0.239854716311862	0.93319085197517	2	70	lamellipodium organization	BP	13581	148
GO:0060004	0.24000220244857	0.97019874871547	1	20	reflex	BP	13581	148
GO:1901020	0.240180836772334	0.969706994768882	1	29	negative regulation of calcium ion transmembrane transporter activity	BP	13581	148
GO:0043473	0.240507946153331	0.932747614009408	2	80	pigmentation	BP	13581	148
GO:0060065	0.240686479422188	0.970095828151615	1	19	uterus development	BP	13581	148
GO:0030194	0.240767263183225	0.969930026058698	1	21	positive regulation of blood coagulation	BP	13581	148
GO:1900048	0.240767263183225	0.969930026058698	1	21	positive regulation of hemostasis	BP	13581	148
GO:0043542	0.240779663530236	0.909727812728123	3	139	endothelial cell migration	BP	13581	148
GO:0030539	0.24088179170154	0.969837454935413	1	22	male genitalia development	BP	13581	148
GO:1901032	0.241345857025429	0.969557205510783	1	25	negative regulation of response to reactive oxygen species	BP	13581	148
GO:1903206	0.241345857025429	0.969557205510783	1	25	negative regulation of hydrogen peroxide-induced cell death	BP	13581	148
GO:0032735	0.241499654188607	0.969516428751704	1	25	positive regulation of interleukin-12 production	BP	13581	148
GO:0051294	0.241752864590688	0.9694976512578	1	24	establishment of spindle orientation	BP	13581	148
GO:0060037	0.242018380572705	0.969427203694374	1	24	pharyngeal system development	BP	13581	148
GO:0009185	0.242164996702582	0.931961431912627	2	82	ribonucleoside diphosphate metabolic process	BP	13581	148
GO:0034330	0.242250209866926	0.893353847115918	4	187	cell junction organization	BP	13581	148
GO:0030038	0.242325719254223	0.931966175615854	2	76	contractile actin filament bundle assembly	BP	13581	148
GO:0043149	0.242325719254223	0.931966175615854	2	76	stress fiber assembly	BP	13581	148
GO:0008104	0.242541064074683	0.819463055993475	28	2057	protein localization	BP	13581	148
GO:0046034	0.242651560200979	0.908433744879167	3	192	ATP metabolic process	BP	13581	148
GO:0003016	0.242940655635527	0.969181805409787	1	24	respiratory system process	BP	13581	148
GO:0034763	0.243391490095919	0.931371509776842	2	84	negative regulation of transmembrane transport	BP	13581	148
GO:0002920	0.243503725777144	0.968856077397989	1	28	regulation of humoral immune response	BP	13581	148
GO:0006643	0.243613428602229	0.908094186976096	3	148	membrane lipid metabolic process	BP	13581	148
GO:0007176	0.244168967845529	0.968853293730109	1	24	regulation of epidermal growth factor-activated receptor activity	BP	13581	148
GO:2000191	0.24446446104848	0.968773976930364	1	24	regulation of fatty acid transport	BP	13581	148
GO:0032958	0.244570672156814	0.968858122159179	1	22	inositol phosphate biosynthetic process	BP	13581	148
GO:0055123	0.244647227351873	0.907546389481793	3	143	digestive system development	BP	13581	148
GO:0048670	0.244984997622531	0.968811688891259	1	21	regulation of collateral sprouting	BP	13581	148
GO:0003171	0.245204613621256	0.968688079465891	1	22	atrioventricular valve development	BP	13581	148
GO:0031058	0.245253000563436	0.93062725709743	2	75	positive regulation of histone modification	BP	13581	148
GO:0010447	0.245434101747542	0.968567182082858	1	23	response to acidic pH	BP	13581	148
GO:0006734	0.245919826876858	0.968331596290618	1	25	NADH metabolic process	BP	13581	148
GO:0090103	0.245931422086855	0.968492496671772	1	22	cochlea morphogenesis	BP	13581	148
GO:1902745	0.246330699986478	0.968220192127404	1	25	positive regulation of lamellipodium organization	BP	13581	148
GO:0018209	0.24638342017503	0.879166887425154	5	259	peptidyl-serine modification	BP	13581	148
GO:1902170	0.246515077183063	0.968275211674927	1	23	cellular response to reactive nitrogen species	BP	13581	148
GO:0001666	0.246862991563892	0.869847344663672	6	352	response to hypoxia	BP	13581	148
GO:0043409	0.246985046781958	0.906240508932306	3	142	negative regulation of MAPK cascade	BP	13581	148
GO:0043171	0.247364392035203	0.968104912179045	1	22	peptide catabolic process	BP	13581	148
GO:0061099	0.247777422704448	0.967779272600071	1	26	negative regulation of protein tyrosine kinase activity	BP	13581	148
GO:0050729	0.248317218602016	0.929031362328652	2	88	positive regulation of inflammatory response	BP	13581	148
GO:0021854	0.24854865655461	0.967524138846565	1	27	hypothalamus development	BP	13581	148
GO:0002068	0.248856128462925	0.967698643879924	1	22	glandular epithelial cell development	BP	13581	148
GO:0061298	0.248886112822011	0.967830578557576	1	20	retina vasculature development in camera-type eye	BP	13581	148
GO:0002686	0.248968447156661	0.967294611233072	1	30	negative regulation of leukocyte migration	BP	13581	148
GO:0046006	0.249239901997391	0.967155307211045	1	32	regulation of activated T cell proliferation	BP	13581	148
GO:0046879	0.249585596288217	0.876928211248216	5	304	hormone secretion	BP	13581	148
GO:1900273	0.249789857296804	0.967510093724036	1	21	positive regulation of long-term synaptic potentiation	BP	13581	148
GO:0003007	0.250293210995948	0.888295607691326	4	203	heart morphogenesis	BP	13581	148
GO:0010631	0.250814677303922	0.887965432260854	4	204	epithelial cell migration	BP	13581	148
GO:0050820	0.251419558086255	0.966874780968532	1	24	positive regulation of coagulation	BP	13581	148
GO:0060716	0.251891185526783	0.96680088913423	1	23	labyrinthine layer blood vessel development	BP	13581	148
GO:0010001	0.251994516478601	0.887202218387374	4	210	glial cell differentiation	BP	13581	148
GO:0030316	0.25203407219278	0.927375833040218	2	80	osteoclast differentiation	BP	13581	148
GO:0000041	0.252119844771318	0.927392231931866	2	76	transition metal ion transport	BP	13581	148
GO:0007249	0.252365875801884	0.886949935763567	4	215	I-kappaB kinase/NF-kappaB signaling	BP	13581	148
GO:0001776	0.252380097870248	0.927113259064989	2	88	leukocyte homeostasis	BP	13581	148
GO:0021904	0.253351346302302	0.966336234601474	1	24	dorsal/ventral neural tube patterning	BP	13581	148
GO:0006892	0.253965953906912	0.926531010778291	2	75	post-Golgi vesicle-mediated transport	BP	13581	148
GO:0045597	0.254074191342947	0.832229436277284	13	856	positive regulation of cell differentiation	BP	13581	148
GO:0042127	0.254178260808445	0.821383564142	18	1340	regulation of cell proliferation	BP	13581	148
GO:0035883	0.254495838700036	0.966014896423624	1	24	enteroendocrine cell differentiation	BP	13581	148
GO:0050805	0.254828807644267	0.926168777307697	2	72	negative regulation of synaptic transmission	BP	13581	148
GO:0090132	0.254859463677655	0.885417785090958	4	206	epithelium migration	BP	13581	148
GO:0006954	0.25497126885726	0.856805707927121	7	483	inflammatory response	BP	13581	148
GO:0043506	0.255020707272128	0.926094515263389	2	71	regulation of JUN kinase activity	BP	13581	148
GO:0080135	0.255375304458761	0.850560074435117	8	497	regulation of cellular response to stress	BP	13581	148
GO:0015992	0.255558096560011	0.925369214921755	2	114	proton transport	BP	13581	148
GO:0032008	0.255765882534309	0.965505870030504	1	27	positive regulation of TOR signaling	BP	13581	148
GO:0030522	0.256101756948975	0.884687592818754	4	194	intracellular receptor signaling pathway	BP	13581	148
GO:0010563	0.256640334371	0.849614683964876	8	505	negative regulation of phosphorus metabolic process	BP	13581	148
GO:0045936	0.256640334371	0.849614683964876	8	505	negative regulation of phosphate metabolic process	BP	13581	148
GO:0090313	0.256888962006899	0.965142388638145	1	28	regulation of protein targeting to membrane	BP	13581	148
GO:0040017	0.257210204305968	0.855246551177855	7	439	positive regulation of locomotion	BP	13581	148
GO:0048678	0.257342592885123	0.92467568660498	2	94	response to axon injury	BP	13581	148
GO:0007611	0.257659074132628	0.871633120241378	5	266	learning or memory	BP	13581	148
GO:0061136	0.257750918101271	0.900051410124721	3	151	regulation of proteasomal protein catabolic process	BP	13581	148
GO:0061003	0.257994343707186	0.965297986872706	1	20	positive regulation of dendritic spine morphogenesis	BP	13581	148
GO:0001890	0.258071691705399	0.899917503553373	3	143	placenta development	BP	13581	148
GO:0006818	0.259290678322272	0.923559813991519	2	115	hydrogen transport	BP	13581	148
GO:0070229	0.259306936110747	0.964405624085518	1	29	negative regulation of lymphocyte apoptotic process	BP	13581	148
GO:0010922	0.259836632620583	0.964385392782032	1	26	positive regulation of phosphatase activity	BP	13581	148
GO:0090199	0.260582543893886	0.963695420809151	1	41	regulation of release of cytochrome c from mitochondria	BP	13581	148
GO:0071229	0.260654435357248	0.88170581561176	4	216	cellular response to acid chemical	BP	13581	148
GO:0071887	0.26092869731915	0.922949330872443	2	93	leukocyte apoptotic process	BP	13581	148
GO:0001763	0.261180936714374	0.881415495860987	4	205	morphogenesis of a branching structure	BP	13581	148
GO:0002224	0.261406108909095	0.923003146767724	2	72	toll-like receptor signaling pathway	BP	13581	148
GO:0050999	0.261832564609337	0.963594347441099	1	31	regulation of nitric-oxide synthase activity	BP	13581	148
GO:0032369	0.261839711592388	0.96391248305609	1	24	negative regulation of lipid transport	BP	13581	148
GO:0090130	0.261901330691432	0.880930647686972	4	211	tissue migration	BP	13581	148
GO:0061437	0.262047381519003	0.963742676515617	1	26	renal system vasculature development	BP	13581	148
GO:0061440	0.262047381519003	0.963742676515617	1	26	kidney vasculature development	BP	13581	148
GO:0090169	0.262589292666699	0.963756018255634	1	23	regulation of spindle assembly	BP	13581	148
GO:1904375	0.262800126636569	0.922104324300639	2	87	regulation of protein localization to cell periphery	BP	13581	148
GO:0009225	0.263042109434362	0.963402458679699	1	27	nucleotide-sugar metabolic process	BP	13581	148
GO:0071276	0.263044827914321	0.96340165985394	1	27	cellular response to cadmium ion	BP	13581	148
GO:0071305	0.263526022702736	0.963362285364538	1	25	cellular response to vitamin D	BP	13581	148
GO:0046697	0.263772199265799	0.963099374170738	1	29	decidualization	BP	13581	148
GO:0002443	0.263816642611263	0.879603725983126	4	239	leukocyte mediated immunity	BP	13581	148
GO:0001838	0.264158863864763	0.896458854955457	3	133	embryonic epithelial tube formation	BP	13581	148
GO:0050679	0.26430682208397	0.896232760013334	3	153	positive regulation of epithelial cell proliferation	BP	13581	148
GO:0021536	0.264329739801326	0.921367454513995	2	86	diencephalon development	BP	13581	148
GO:0033673	0.26461630554081	0.879114037027884	4	232	negative regulation of kinase activity	BP	13581	148
GO:0003094	0.264617914201269	0.963306003920283	1	21	glomerular filtration	BP	13581	148
GO:0097205	0.264617914201269	0.963306003920283	1	21	renal filtration	BP	13581	148
GO:0048872	0.264621747730294	0.879117457157263	4	230	homeostasis of number of cells	BP	13581	148
GO:0060074	0.264845120542606	0.963239364291131	1	21	synapse maturation	BP	13581	148
GO:0045191	0.26490305368395	0.962902972386581	1	26	regulation of isotype switching	BP	13581	148
GO:2000778	0.265483132831721	0.962843295246993	1	24	positive regulation of interleukin-6 secretion	BP	13581	148
GO:0097352	0.265813354102985	0.96268702728127	1	25	autophagosome maturation	BP	13581	148
GO:0007094	0.266415584849514	0.962453867000404	1	26	mitotic spindle assembly checkpoint	BP	13581	148
GO:0031577	0.266415584849514	0.962453867000404	1	26	spindle checkpoint	BP	13581	148
GO:0071173	0.266415584849514	0.962453867000404	1	26	spindle assembly checkpoint	BP	13581	148
GO:0071174	0.266415584849514	0.962453867000404	1	26	mitotic spindle checkpoint	BP	13581	148
GO:0048679	0.266456546015532	0.962391453241787	1	27	regulation of axon regeneration	BP	13581	148
GO:0043266	0.266583541712876	0.920221123450178	2	89	regulation of potassium ion transport	BP	13581	148
GO:0051452	0.266600077434173	0.962050216958538	1	35	intracellular pH reduction	BP	13581	148
GO:0035774	0.266839009116957	0.962146400890475	1	30	positive regulation of insulin secretion involved in cellular response to glucose stimulus	BP	13581	148
GO:0070374	0.266933850704762	0.894593603933828	3	171	positive regulation of ERK1 and ERK2 cascade	BP	13581	148
GO:0033108	0.267166952020962	0.961479277978264	1	58	mitochondrial respiratory chain complex assembly	BP	13581	148
GO:0014044	0.267281023686908	0.962443761712865	1	22	Schwann cell development	BP	13581	148
GO:0018279	0.26736717464583	0.96211921912647	1	27	protein N-linked glycosylation via asparagine	BP	13581	148
GO:0050807	0.267452377705243	0.894598577300272	3	125	regulation of synapse organization	BP	13581	148
GO:0015701	0.267603437847033	0.962509794258354	1	20	bicarbonate transport	BP	13581	148
GO:0036314	0.267657415216729	0.962137612214244	1	25	response to sterol	BP	13581	148
GO:0070723	0.267657415216729	0.962137612214244	1	25	response to cholesterol	BP	13581	148
GO:0018193	0.268046155602727	0.818387235227151	14	933	peptidyl-amino acid modification	BP	13581	148
GO:0099622	0.26825935673371	0.961957299325661	1	25	cardiac muscle cell membrane repolarization	BP	13581	148
GO:0050954	0.268814123406664	0.893680031660676	3	139	sensory perception of mechanical stimulus	BP	13581	148
GO:0043403	0.269144572818029	0.961376766332974	1	32	skeletal muscle tissue regeneration	BP	13581	148
GO:0002757	0.269195950432695	0.876247587674026	4	210	immune response-activating signal transduction	BP	13581	148
GO:1901136	0.269286995894156	0.918782540380209	2	98	carbohydrate derivative catabolic process	BP	13581	148
GO:0043467	0.270417108923125	0.918260167386351	2	94	regulation of generation of precursor metabolites and energy	BP	13581	148
GO:0018196	0.27082508838275	0.96102731981077	1	28	peptidyl-asparagine modification	BP	13581	148
GO:0036293	0.272133398632094	0.852057042691267	6	363	response to decreased oxygen levels	BP	13581	148
GO:0048384	0.273279244698553	0.960496702998836	1	24	retinoic acid receptor signaling pathway	BP	13581	148
GO:0031667	0.273326822821509	0.837097357475288	8	537	response to nutrient levels	BP	13581	148
GO:1902186	0.273497528550509	0.960310792628556	1	26	regulation of viral release from host cell	BP	13581	148
GO:0051290	0.273503205679435	0.960256161470543	1	27	protein heterotetramerization	BP	13581	148
GO:0006730	0.27381689960729	0.95998185709233	1	31	one-carbon metabolic process	BP	13581	148
GO:0030212	0.273836885319269	0.960153410731662	1	27	hyaluronan metabolic process	BP	13581	148
GO:0048566	0.273987678545531	0.960011803193462	1	29	embryonic digestive tract development	BP	13581	148
GO:0002714	0.274032167300716	0.959915218101198	1	31	positive regulation of B cell mediated immunity	BP	13581	148
GO:0002891	0.274032167300716	0.959915218101198	1	31	positive regulation of immunoglobulin mediated immune response	BP	13581	148
GO:0072080	0.274102938811174	0.916493460922236	2	87	nephron tubule development	BP	13581	148
GO:0034219	0.274383297668673	0.960225633811323	1	23	carbohydrate transmembrane transport	BP	13581	148
GO:0006885	0.274515041143308	0.916312101351992	2	85	regulation of pH	BP	13581	148
GO:0038084	0.274604309152272	0.960231788326203	1	22	vascular endothelial growth factor signaling pathway	BP	13581	148
GO:0009057	0.274724265996821	0.815669782644538	13	911	macromolecule catabolic process	BP	13581	148
GO:0033555	0.275100562228187	0.915964619709877	2	89	multicellular organismal response to stress	BP	13581	148
GO:0031331	0.275150440294922	0.859658446933806	5	282	positive regulation of cellular catabolic process	BP	13581	148
GO:0070372	0.275252138475231	0.872191663661797	4	241	regulation of ERK1 and ERK2 cascade	BP	13581	148
GO:0072175	0.27530643978084	0.889824066804473	3	139	epithelial tube formation	BP	13581	148
GO:0010574	0.27583267759619	0.959535734655136	1	27	regulation of vascular endothelial growth factor production	BP	13581	148
GO:0009914	0.275976039202288	0.859001162837442	5	315	hormone transport	BP	13581	148
GO:0051046	0.276326154701887	0.824888241870111	10	688	regulation of secretion	BP	13581	148
GO:0048518	0.27658776141195	0.77794348979938	56	4421	positive regulation of biological process	BP	13581	148
GO:0034142	0.278681704844394	0.958823221509671	1	24	toll-like receptor 4 signaling pathway	BP	13581	148
GO:0030866	0.278724340492481	0.958809859365969	1	24	cortical actin cytoskeleton organization	BP	13581	148
GO:0045841	0.278987078555781	0.958548595521435	1	27	negative regulation of mitotic metaphase/anaphase transition	BP	13581	148
GO:0048608	0.279047536923491	0.839238275120548	7	433	reproductive structure development	BP	13581	148
GO:0046849	0.279672273697954	0.913692651168833	2	85	bone remodeling	BP	13581	148
GO:0070232	0.279713780880634	0.958133883259936	1	31	regulation of T cell apoptotic process	BP	13581	148
GO:2000816	0.280085518854893	0.95815023745429	1	28	negative regulation of mitotic sister chromatid separation	BP	13581	148
GO:0001952	0.28054306150858	0.913275456508518	2	83	regulation of cell-matrix adhesion	BP	13581	148
GO:0001953	0.281042489381869	0.958014311261725	1	25	negative regulation of cell-matrix adhesion	BP	13581	148
GO:0060317	0.281147484294025	0.9577196243479	1	30	cardiac epithelial to mesenchymal transition	BP	13581	148
GO:1900078	0.281205737693511	0.957902161221771	1	26	positive regulation of cellular response to insulin stimulus	BP	13581	148
GO:0034446	0.281321108336044	0.912954740358645	2	78	substrate adhesion-dependent cell spreading	BP	13581	148
GO:1902100	0.282200983036407	0.957476817160371	1	28	negative regulation of metaphase/anaphase transition of cell cycle	BP	13581	148
GO:0001958	0.282285957676064	0.957685018090827	1	24	endochondral ossification	BP	13581	148
GO:0036075	0.282285957676064	0.957685018090827	1	24	replacement ossification	BP	13581	148
GO:0043536	0.282581574948916	0.957355020337373	1	28	positive regulation of blood vessel endothelial cell migration	BP	13581	148
GO:0009132	0.282789572002468	0.911943442619961	2	97	nucleoside diphosphate metabolic process	BP	13581	148
GO:1902532	0.283232567867995	0.836105775302406	7	440	negative regulation of intracellular signal transduction	BP	13581	148
GO:1905819	0.283294562234882	0.9570773166574	1	29	negative regulation of chromosome separation	BP	13581	148
GO:0003203	0.284059647617147	0.95683087827293	1	29	endocardial cushion morphogenesis	BP	13581	148
GO:0007143	0.284435063323067	0.956869309606564	1	26	female meiotic nuclear division	BP	13581	148
GO:2000008	0.284668637403709	0.956587982584062	1	30	regulation of protein localization to cell surface	BP	13581	148
GO:0032368	0.284857739347941	0.91091833022898	2	93	regulation of lipid transport	BP	13581	148
GO:0051180	0.285104271642279	0.956596066910888	1	27	vitamin transport	BP	13581	148
GO:0007215	0.285150930597055	0.911014821408952	2	76	glutamate receptor signaling pathway	BP	13581	148
GO:1903792	0.285222935513648	0.956504324285758	1	28	negative regulation of anion transport	BP	13581	148
GO:0042743	0.285425024541967	0.956006563883613	1	40	hydrogen peroxide metabolic process	BP	13581	148
GO:0050685	0.285441051954504	0.95648709973744	1	27	positive regulation of mRNA processing	BP	13581	148
GO:0071310	0.285825797365345	0.784236575930502	26	1949	cellular response to organic substance	BP	13581	148
GO:0032879	0.28593257119503	0.780576284205699	30	2256	regulation of localization	BP	13581	148
GO:0009154	0.285968133610988	0.956262606947178	1	28	purine ribonucleotide catabolic process	BP	13581	148
GO:0007413	0.286682910243013	0.956346707554118	1	23	axonal fasciculation	BP	13581	148
GO:0106030	0.286682910243013	0.956346707554118	1	23	neuron projection fasciculation	BP	13581	148
GO:0061458	0.286702831880318	0.833508172902428	7	438	reproductive system development	BP	13581	148
GO:0022604	0.287445272449255	0.833011789678909	7	403	regulation of cell morphogenesis	BP	13581	148
GO:0010800	0.287822305126873	0.955977062263585	1	23	positive regulation of peptidyl-threonine phosphorylation	BP	13581	148
GO:0002526	0.287936085840771	0.909176673879417	2	106	acute inflammatory response	BP	13581	148
GO:0045851	0.288111486287844	0.955205996320638	1	37	pH reduction	BP	13581	148
GO:0045778	0.28913991494181	0.908734758037687	2	89	positive regulation of ossification	BP	13581	148
GO:0051353	0.289565330419777	0.954615050141026	1	41	positive regulation of oxidoreductase activity	BP	13581	148
GO:0050435	0.289956060607148	0.954904873842951	1	29	amyloid-beta metabolic process	BP	13581	148
GO:0043030	0.289960355706949	0.95500991880907	1	27	regulation of macrophage activation	BP	13581	148
GO:0060441	0.290237809217322	0.954811654625188	1	29	epithelial tube branching involved in lung morphogenesis	BP	13581	148
GO:2000278	0.290657308628625	0.907873999222839	2	94	regulation of DNA biosynthetic process	BP	13581	148
GO:0001764	0.291233445048675	0.880169061151693	3	136	neuron migration	BP	13581	148
GO:1905269	0.291620759430573	0.907516208438736	2	83	positive regulation of chromatin organization	BP	13581	148
GO:0040020	0.291796458031165	0.954200148459582	1	31	regulation of meiotic nuclear division	BP	13581	148
GO:0050803	0.292256244368281	0.879582003381643	3	131	regulation of synapse structure or activity	BP	13581	148
GO:0031032	0.292383005762986	0.879340843784236	3	151	actomyosin structure organization	BP	13581	148
GO:0051223	0.29238684123805	0.812191446659603	10	693	regulation of protein transport	BP	13581	148
GO:0019076	0.292777709390217	0.954018707661861	1	28	viral release from host cell	BP	13581	148
GO:0035890	0.292777709390217	0.954018707661861	1	28	exit from host	BP	13581	148
GO:0035891	0.292777709390217	0.954018707661861	1	28	exit from host cell	BP	13581	148
GO:0052126	0.292777709390217	0.954018707661861	1	28	movement in host environment	BP	13581	148
GO:0052192	0.292777709390217	0.954018707661861	1	28	movement in environment of other organism involved in symbiotic interaction	BP	13581	148
GO:0031099	0.292806276570129	0.860505613079699	4	249	regeneration	BP	13581	148
GO:0019935	0.292834805306499	0.906688408962723	2	97	cyclic-nucleotide-mediated signaling	BP	13581	148
GO:0006956	0.293578690625014	0.953481544632055	1	34	complement activation	BP	13581	148
GO:0055026	0.293677413145319	0.953615729911171	1	30	negative regulation of cardiac muscle tissue development	BP	13581	148
GO:0033048	0.294015437197439	0.95350203799465	1	30	negative regulation of mitotic sister chromatid segregation	BP	13581	148
GO:0045686	0.294101979626472	0.953426837850526	1	31	negative regulation of glial cell differentiation	BP	13581	148
GO:0061900	0.294166993991932	0.953609845171172	1	27	glial cell activation	BP	13581	148
GO:1902229	0.294176865702896	0.953447687111948	1	30	regulation of intrinsic apoptotic signaling pathway in response to DNA damage	BP	13581	148
GO:1990778	0.295292740364603	0.858864323325067	4	238	protein localization to cell periphery	BP	13581	148
GO:0009628	0.295678135680886	0.790786644515717	16	1147	response to abiotic stimulus	BP	13581	148
GO:0061326	0.295888237203098	0.905137949714011	2	91	renal tubule development	BP	13581	148
GO:0098801	0.296079967401811	0.952634023727572	1	34	regulation of renal system process	BP	13581	148
GO:0085029	0.296245007854442	0.952971243409816	1	26	extracellular matrix assembly	BP	13581	148
GO:0006749	0.296542039810492	0.952103590409002	1	48	glutathione metabolic process	BP	13581	148
GO:0031623	0.296740832587736	0.904737667256909	2	87	receptor internalization	BP	13581	148
GO:0009261	0.296745790352719	0.95262806012984	1	29	ribonucleotide catabolic process	BP	13581	148
GO:0060306	0.296787055883632	0.952667779142274	1	28	regulation of membrane repolarization	BP	13581	148
GO:0046621	0.297037047587373	0.952528970183164	1	29	negative regulation of organ growth	BP	13581	148
GO:0072657	0.297444388385361	0.833559996177898	6	391	protein localization to membrane	BP	13581	148
GO:0072678	0.297926147218013	0.951837373914078	1	39	T cell migration	BP	13581	148
GO:0030325	0.298109869449726	0.952020695476991	1	32	adrenal gland development	BP	13581	148
GO:1902533	0.298494309740103	0.803112413622523	11	798	positive regulation of intracellular signal transduction	BP	13581	148
GO:0000578	0.299383859211573	0.951903006230569	1	26	embryonic axis specification	BP	13581	148
GO:0043549	0.299736106255775	0.806330307780815	10	673	regulation of kinase activity	BP	13581	148
GO:0002764	0.299914665887947	0.855775144952666	4	225	immune response-regulating signaling pathway	BP	13581	148
GO:0002092	0.30017774773116	0.951699411195304	1	25	positive regulation of receptor internalization	BP	13581	148
GO:0010573	0.300443814971816	0.951361206470025	1	29	vascular endothelial growth factor production	BP	13581	148
GO:0051293	0.300817355351024	0.95123218447536	1	29	establishment of spindle localization	BP	13581	148
GO:0006813	0.300844507751881	0.855198600923955	4	212	potassium ion transport	BP	13581	148
GO:0009205	0.301314044668388	0.873435394572191	3	214	purine ribonucleoside triphosphate metabolic process	BP	13581	148
GO:0048710	0.301548339071801	0.950833592153251	1	32	regulation of astrocyte differentiation	BP	13581	148
GO:0051642	0.30162975313091	0.951274925511275	1	24	centrosome localization	BP	13581	148
GO:0001892	0.301633127042703	0.902106082057253	2	87	embryonic placenta development	BP	13581	148
GO:0046328	0.302293632567169	0.873195170816283	3	144	regulation of JNK cascade	BP	13581	148
GO:0007610	0.302337982353009	0.809108361591608	9	598	behavior	BP	13581	148
GO:0034308	0.302340357076662	0.950247743672942	1	41	primary alcohol metabolic process	BP	13581	148
GO:0070528	0.302441482857581	0.950784703756455	1	27	protein kinase C signaling	BP	13581	148
GO:0045595	0.302466305291874	0.777501502639212	20	1420	regulation of cell differentiation	BP	13581	148
GO:0006195	0.30269321540077	0.950434673424748	1	32	purine nucleotide catabolic process	BP	13581	148
GO:0046434	0.302769644093304	0.901368907204224	2	96	organophosphate catabolic process	BP	13581	148
GO:0098751	0.302788367943858	0.950664192973041	1	27	bone cell development	BP	13581	148
GO:0033036	0.303056624661938	0.76553968848812	30	2288	macromolecule localization	BP	13581	148
GO:0060487	0.303178160859171	0.950359938822401	1	30	lung epithelial cell differentiation	BP	13581	148
GO:0021952	0.303475234499071	0.950719289115113	1	23	central nervous system projection neuron axonogenesis	BP	13581	148
GO:0010996	0.303768158282608	0.950388051186605	1	26	response to auditory stimulus	BP	13581	148
GO:0030818	0.30399071757661	0.95007565352178	1	30	negative regulation of cAMP biosynthetic process	BP	13581	148
GO:0021799	0.304426531011031	0.950032076073288	1	28	cerebral cortex radially oriented cell migration	BP	13581	148
GO:0051707	0.304586241720501	0.807251357529772	9	670	response to other organism	BP	13581	148
GO:0051049	0.304970958925002	0.772356384822175	22	1647	regulation of transport	BP	13581	148
GO:0006338	0.304990766133578	0.90023765569185	2	90	chromatin remodeling	BP	13581	148
GO:0007274	0.305245951626582	0.949634674124141	1	30	neuromuscular synaptic transmission	BP	13581	148
GO:0097120	0.305280593364277	0.949793437505742	1	27	receptor localization to synapse	BP	13581	148
GO:0032026	0.305637492664596	0.949668030499039	1	27	response to magnesium ion	BP	13581	148
GO:0033046	0.30611711999777	0.949277447485937	1	31	negative regulation of sister chromatid segregation	BP	13581	148
GO:0032205	0.30617364079548	0.94930734580239	1	30	negative regulation of telomere maintenance	BP	13581	148
GO:0042398	0.306278682750671	0.949270206389685	1	30	cellular modified amino acid biosynthetic process	BP	13581	148
GO:0051899	0.306402075469048	0.899509618063069	2	87	membrane depolarization	BP	13581	148
GO:0090100	0.306406643887104	0.899449290434444	2	91	positive regulation of transmembrane receptor protein serine/threonine kinase signaling pathway	BP	13581	148
GO:0031960	0.306556043763242	0.851072680213274	4	266	response to corticosteroid	BP	13581	148
GO:0090075	0.306770506723789	0.949096107292071	1	30	relaxation of muscle	BP	13581	148
GO:0032371	0.306838636538606	0.948930780652649	1	33	regulation of sterol transport	BP	13581	148
GO:0032374	0.306838636538606	0.948930780652649	1	33	regulation of cholesterol transport	BP	13581	148
GO:0000959	0.30763055901723	0.948790843138197	1	30	mitochondrial RNA metabolic process	BP	13581	148
GO:0061842	0.307873051950028	0.949017641908003	1	25	microtubule organizing center localization	BP	13581	148
GO:0043207	0.308029129286713	0.804501313807656	9	674	response to external biotic stimulus	BP	13581	148
GO:1903170	0.30846283852027	0.948232969237379	1	36	negative regulation of calcium ion transmembrane transport	BP	13581	148
GO:0048568	0.30905645854327	0.824922756913039	6	373	embryonic organ development	BP	13581	148
GO:0070570	0.309342946909444	0.948081301647666	1	32	regulation of neuron projection regeneration	BP	13581	148
GO:0002026	0.310056864259635	0.947978743200829	1	29	regulation of the force of heart contraction	BP	13581	148
GO:0060325	0.311022482438333	0.947631802258959	1	29	face morphogenesis	BP	13581	148
GO:0034284	0.311055242993974	0.84802429676169	4	246	response to monosaccharide	BP	13581	148
GO:0030815	0.311079137156499	0.947504856565058	1	31	negative regulation of cAMP metabolic process	BP	13581	148
GO:0042531	0.311156175833793	0.947072771300262	1	42	positive regulation of tyrosine phosphorylation of STAT protein	BP	13581	148
GO:0043243	0.311524202911501	0.947573771748831	1	27	positive regulation of protein complex disassembly	BP	13581	148
GO:0033146	0.311884979743365	0.947380109352916	1	28	regulation of intracellular estrogen receptor signaling pathway	BP	13581	148
GO:0043001	0.312260762069794	0.947077614111685	1	31	Golgi to plasma membrane protein transport	BP	13581	148
GO:0033120	0.31280591798651	0.946831040985508	1	32	positive regulation of RNA splicing	BP	13581	148
GO:0045684	0.313226103765936	0.946779302219028	1	30	positive regulation of epidermis development	BP	13581	148
GO:0098655	0.313226568240116	0.795410740351968	10	690	cation transmembrane transport	BP	13581	148
GO:0006171	0.313233288514659	0.895483166847282	2	107	cAMP biosynthetic process	BP	13581	148
GO:0007186	0.313464527403472	0.805948877703378	8	632	G-protein coupled receptor signaling pathway	BP	13581	148
GO:0002707	0.313517122370619	0.946441991404256	1	35	negative regulation of lymphocyte mediated immunity	BP	13581	148
GO:0060479	0.313518193060487	0.946620787652161	1	31	lung cell differentiation	BP	13581	148
GO:1903205	0.313520111938626	0.946525043229451	1	33	regulation of hydrogen peroxide-induced cell death	BP	13581	148
GO:0050806	0.314266893758757	0.865452786384917	3	156	positive regulation of synaptic transmission	BP	13581	148
GO:1905953	0.314271852078276	0.946296658985702	1	32	negative regulation of lipid localization	BP	13581	148
GO:0009991	0.31462488163951	0.805100972626641	8	563	response to extracellular stimulus	BP	13581	148
GO:0007204	0.315356704501436	0.844996617799928	4	254	positive regulation of cytosolic calcium ion concentration	BP	13581	148
GO:0042273	0.315405992909698	0.945309225257187	1	51	ribosomal large subunit biogenesis	BP	13581	148
GO:0045055	0.315512381524351	0.864553660456834	3	170	regulated exocytosis	BP	13581	148
GO:0033500	0.31589278984291	0.844668917120782	4	241	carbohydrate homeostasis	BP	13581	148
GO:0042593	0.31589278984291	0.844668917120782	4	241	glucose homeostasis	BP	13581	148
GO:1904645	0.316282400049401	0.945718753958262	1	29	response to amyloid-beta	BP	13581	148
GO:0051056	0.316297871967802	0.844576505685219	4	200	regulation of small GTPase mediated signal transduction	BP	13581	148
GO:0006739	0.316326879466797	0.94545144498394	1	34	NADP metabolic process	BP	13581	148
GO:0009144	0.316493018786102	0.86367450589778	3	222	purine nucleoside triphosphate metabolic process	BP	13581	148
GO:1900449	0.317213784565709	0.945167878609703	1	33	regulation of glutamate receptor signaling pathway	BP	13581	148
GO:0001702	0.317589737309927	0.945435868711457	1	26	gastrulation with mouth forming second	BP	13581	148
GO:0030803	0.317720036742226	0.945027609254566	1	32	negative regulation of cyclic nucleotide biosynthetic process	BP	13581	148
GO:0001934	0.317895013416133	0.787237753088721	11	786	positive regulation of protein phosphorylation	BP	13581	148
GO:0007589	0.318036699544083	0.892830235845231	2	103	body fluid secretion	BP	13581	148
GO:0032543	0.318058574869631	0.944381765277314	1	48	mitochondrial translation	BP	13581	148
GO:0046164	0.318058896434959	0.9447680467389	1	35	alcohol catabolic process	BP	13581	148
GO:0035148	0.318378113765983	0.862822111040307	3	151	tube formation	BP	13581	148
GO:0015031	0.318512856560196	0.765296286209461	19	1452	protein transport	BP	13581	148
GO:0032680	0.319004048113739	0.892229237513778	2	108	regulation of tumor necrosis factor production	BP	13581	148
GO:0090279	0.319121935660653	0.944459128519671	1	33	regulation of calcium ion import	BP	13581	148
GO:0097190	0.319197647284027	0.808502033784327	7	509	apoptotic signaling pathway	BP	13581	148
GO:0070201	0.319621734024826	0.790171814794174	10	711	regulation of establishment of protein localization	BP	13581	148
GO:1903555	0.31974854184271	0.891797154591723	2	109	regulation of tumor necrosis factor superfamily cytokine production	BP	13581	148
GO:1903707	0.319995637946312	0.891733405158006	2	102	negative regulation of hemopoiesis	BP	13581	148
GO:0070371	0.320020112794611	0.841710792445825	4	257	ERK1 and ERK2 cascade	BP	13581	148
GO:0023014	0.320194256265478	0.789718506487279	10	693	signal transduction by protein phosphorylation	BP	13581	148
GO:0050877	0.320505947344451	0.785086194163258	11	775	nervous system process	BP	13581	148
GO:0043616	0.320555845047721	0.943877830816633	1	34	keratinocyte proliferation	BP	13581	148
GO:1903523	0.320904084871158	0.94384066541796	1	32	negative regulation of blood circulation	BP	13581	148
GO:0086004	0.320928011247749	0.943937795885039	1	30	regulation of cardiac muscle cell contraction	BP	13581	148
GO:0051985	0.321026831406217	0.943746377010371	1	33	negative regulation of chromosome segregation	BP	13581	148
GO:0048813	0.32114490443809	0.861099568365441	3	141	dendrite morphogenesis	BP	13581	148
GO:0048011	0.321237605806692	0.943715493914874	1	32	neurotrophin TRK receptor signaling pathway	BP	13581	148
GO:0032768	0.321800647803135	0.943216900887187	1	39	regulation of monooxygenase activity	BP	13581	148
GO:0051053	0.322645999275411	0.890287713075835	2	97	negative regulation of DNA metabolic process	BP	13581	148
GO:0009199	0.322770904453751	0.85957346274213	3	220	ribonucleoside triphosphate metabolic process	BP	13581	148
GO:0010955	0.32351544580738	0.942717810900955	1	35	negative regulation of protein processing	BP	13581	148
GO:1903318	0.32351544580738	0.942717810900955	1	35	negative regulation of protein maturation	BP	13581	148
GO:1900542	0.323692222358264	0.859057749146549	3	198	regulation of purine nucleotide metabolic process	BP	13581	148
GO:0016485	0.32418467022597	0.858853453668668	3	175	protein processing	BP	13581	148
GO:0036474	0.324244865382676	0.942440485408143	1	35	cell death in response to hydrogen peroxide	BP	13581	148
GO:0030282	0.324357503777465	0.889350165190906	2	94	bone mineralization	BP	13581	148
GO:0043044	0.325644088178431	0.941997050066289	1	33	ATP-dependent chromatin remodeling	BP	13581	148
GO:0002376	0.325664879701204	0.757331230260818	20	1598	immune system process	BP	13581	148
GO:0009395	0.326176857567162	0.941952567631797	1	30	phospholipid catabolic process	BP	13581	148
[truncated: 19,554 more rows]
