# Supplementary material for: RNA-sequencing of AVPV and ARH reveals vastly different temporal and transcriptomic responses to estradiol in the female rat hypothalamus
Source: PLoS One. 2021 Aug 18;16(8):e0256148. doi: 10.1371/journal.pone.0256148 (PMC8372949; doi:10.1371/journal.pone.0256148)
Supplement: S39 Table — (CSV) [file pone.0256148.s039.csv]

category	over_represented_pvalue	under_represented_pvalue	numDEInCat	numInCat	term	ontology	numBackground	num.modGenes	geneName	geneID
GO:0042775	6.14206992901653e-07	0.999999925750629	12	49	mitochondrial ATP synthesis coupled electron transport	BP	13581	460	Ndufv1,Cox8a,Cox5a,Cox6a1,Cyc1,Ndufa8,Sdhd,Sdhc,Coq9,Ndufs2,Dld,Uqcrc1	293655,171335,252934,25282,300047,296658,363061,289217,498909,289218,298942,301011
GO:0042773	7.58035535734684e-07	0.999999906143259	12	50	ATP synthesis coupled electron transport	BP	13581	460	Ndufv1,Cox8a,Cox5a,Cox6a1,Cyc1,Ndufa8,Sdhd,Sdhc,Coq9,Ndufs2,Dld,Uqcrc1	293655,171335,252934,25282,300047,296658,363061,289217,498909,289218,298942,301011
GO:0022900	1.8195877732662e-06	0.999999721794518	13	66	electron transport chain	BP	13581	460	Ndufv1,Cox8a,Cox5a,Cox6a1,Ndufs4,Cyc1,Ndufa8,Sdhd,Sdhc,Coq9,Ndufs2,Dld,Uqcrc1	293655,171335,252934,25282,499529,300047,296658,363061,289217,498909,289218,298942,301011
GO:0006119	4.80767324915345e-06	0.999999188967222	13	70	oxidative phosphorylation	BP	13581	460	LOC103694872,Ndufv1,Cox8a,Cox5a,Cox6a1,Cyc1,Ndufa8,Sdhd,Sdhc,Coq9,Ndufs2,Dld,Uqcrc1	361824,293655,171335,252934,25282,300047,296658,363061,289217,498909,289218,298942,301011
GO:0022904	5.49521302027682e-06	0.999999145991211	12	62	respiratory electron transport chain	BP	13581	460	Ndufv1,Cox8a,Cox5a,Cox6a1,Cyc1,Ndufa8,Sdhd,Sdhc,Coq9,Ndufs2,Dld,Uqcrc1	293655,171335,252934,25282,300047,296658,363061,289217,498909,289218,298942,301011
GO:0045333	9.14714141456667e-06	0.999997819673798	17	130	cellular respiration	BP	13581	460	Ndufv1,Adsl,Cisd1,Cox8a,Cox5a,Cox6a1,Ndufs4,Cyc1,Ndufa8,Sdhd,Sdhc,Coq9,Cox19,Ndufs2,Dld,Idh3B,Uqcrc1	293655,315150,294362,171335,252934,25282,499529,300047,296658,363061,289217,498909,304330,289218,298942,94173,301011
GO:0046034	3.42363526827415e-05	0.999989649675217	20	192	ATP metabolic process	BP	13581	460	LOC103694872,Ndufv1,Cox8a,Guk1,Atp5f1c,Cox5a,Clpx,Atp5f1d,Cox6a1,Myh7,Cyc1,Ndufa8,Sdhd,Sdhc,Coq9,Myh6,Ndufs2,Dld,Atp1b1,Uqcrc1	361824,293655,171335,303179,100360100,252934,300786,245965,25282,29557,300047,296658,363061,289217,498909,29556,289218,298942,25650,301011
GO:0009161	3.76135132336725e-05	0.999987766892743	22	227	ribonucleoside monophosphate metabolic process	BP	13581	460	LOC103694872,Ndufv1,Adsl,Cox8a,Guk1,Atp5f1c,Cox5a,Clpx,Atp5f1d,Cox6a1,Myh7,Cyc1,Ndufa8,Sdhd,Sdhc,Coq9,Myh6,Ndufs2,Upp1,Dld,Atp1b1,Uqcrc1	361824,293655,315150,171335,303179,100360100,252934,300786,245965,25282,29557,300047,296658,363061,289217,498909,29556,289218,289801,298942,25650,301011
GO:0009205	5.10803896225102e-05	0.999983533640936	21	214	purine ribonucleoside triphosphate metabolic process	BP	13581	460	LOC103694872,Ndufv1,Cox8a,Itpa,Guk1,Atp5f1c,Cox5a,Clpx,Atp5f1d,Cox6a1,Myh7,Cyc1,Ndufa8,Sdhd,Sdhc,Coq9,Myh6,Ndufs2,Dld,Atp1b1,Uqcrc1	361824,293655,171335,311422,303179,100360100,252934,300786,245965,25282,29557,300047,296658,363061,289217,498909,29556,289218,298942,25650,301011
GO:0009167	6.55219372836906e-05	0.999978471791913	21	220	purine ribonucleoside monophosphate metabolic process	BP	13581	460	LOC103694872,Ndufv1,Adsl,Cox8a,Guk1,Atp5f1c,Cox5a,Clpx,Atp5f1d,Cox6a1,Myh7,Cyc1,Ndufa8,Sdhd,Sdhc,Coq9,Myh6,Ndufs2,Dld,Atp1b1,Uqcrc1	361824,293655,315150,171335,303179,100360100,252934,300786,245965,25282,29557,300047,296658,363061,289217,498909,29556,289218,298942,25650,301011
GO:0009126	7.07721150071911e-05	0.999976611886312	21	221	purine nucleoside monophosphate metabolic process	BP	13581	460	LOC103694872,Ndufv1,Adsl,Cox8a,Guk1,Atp5f1c,Cox5a,Clpx,Atp5f1d,Cox6a1,Myh7,Cyc1,Ndufa8,Sdhd,Sdhc,Coq9,Myh6,Ndufs2,Dld,Atp1b1,Uqcrc1	361824,293655,315150,171335,303179,100360100,252934,300786,245965,25282,29557,300047,296658,363061,289217,498909,29556,289218,298942,25650,301011
GO:0009199	7.28981905400424e-05	0.999975861472502	21	220	ribonucleoside triphosphate metabolic process	BP	13581	460	LOC103694872,Ndufv1,Cox8a,Itpa,Guk1,Atp5f1c,Cox5a,Clpx,Atp5f1d,Cox6a1,Myh7,Cyc1,Ndufa8,Sdhd,Sdhc,Coq9,Myh6,Ndufs2,Dld,Atp1b1,Uqcrc1	361824,293655,171335,311422,303179,100360100,252934,300786,245965,25282,29557,300047,296658,363061,289217,498909,29556,289218,298942,25650,301011
GO:0009123	9.06536724870689e-05	0.999968580812219	22	239	nucleoside monophosphate metabolic process	BP	13581	460	LOC103694872,Ndufv1,Adsl,Cox8a,Guk1,Atp5f1c,Cox5a,Clpx,Atp5f1d,Cox6a1,Myh7,Cyc1,Ndufa8,Sdhd,Sdhc,Coq9,Myh6,Ndufs2,Upp1,Dld,Atp1b1,Uqcrc1	361824,293655,315150,171335,303179,100360100,252934,300786,245965,25282,29557,300047,296658,363061,289217,498909,29556,289218,289801,298942,25650,301011
GO:0009144	9.20518651810556e-05	0.99996898423936	21	222	purine nucleoside triphosphate metabolic process	BP	13581	460	LOC103694872,Ndufv1,Cox8a,Itpa,Guk1,Atp5f1c,Cox5a,Clpx,Atp5f1d,Cox6a1,Myh7,Cyc1,Ndufa8,Sdhd,Sdhc,Coq9,Myh6,Ndufs2,Dld,Atp1b1,Uqcrc1	361824,293655,171335,311422,303179,100360100,252934,300786,245965,25282,29557,300047,296658,363061,289217,498909,29556,289218,298942,25650,301011
GO:0009141	0.000105424229067828	0.999963054937509	22	241	nucleoside triphosphate metabolic process	BP	13581	460	LOC103694872,Ndufv1,Cox8a,Itpa,Guk1,Atp5f1c,Cox5a,Clpx,Atp5f1d,Cox6a1,Myh7,Tbpl1,Cyc1,Ndufa8,Sdhd,Sdhc,Coq9,Myh6,Ndufs2,Dld,Atp1b1,Uqcrc1	361824,293655,171335,311422,303179,100360100,252934,300786,245965,25282,29557,689030,300047,296658,363061,289217,498909,29556,289218,298942,25650,301011
GO:0009225	0.000473723879174187	0.999944814208038	6	27	nucleotide-sugar metabolic process	BP	13581	460	Guk1,Dpagt1,Gmppa,Pmm2,Fuk,Gne	303179,300668,501167,302915,307848,114711
GO:0070816	0.000664194779113133	0.999959318467019	4	14	phosphorylation of RNA polymerase II C-terminal domain	BP	13581	460	Gtf2h4,Ccnh,Gtf2h3,Ppil4	294236,84389,288651,361449
GO:0006139	0.000773061137393563	0.999458860641946	161	3842	nucleobase-containing compound metabolic process	BP	13581	460	LOC103694872,Ndufv1,Hnrnpl,Ssbp4,Zbtb17,Slx1b,Maf1,Kdm1a,Meis3,Mettl23,Itgb1bp1,Adsl,Wdr5,Tsen54,Acd,Wdr4,Drosha,Bmyc,Phb2,Actl6b,Pank4,Pde9a,Alkbh3,Eloc,Utp14a,Usp28,Cox8a,Itpa,Sirt7,Pkig,Ngdn,Guk1,Atp5f1c,Cox5a,Usp21,Lsm2,Tcf3,Dpagt1,Taf8,Zpr1,Ecsit,Clpx,Vipas39,Rev1,Rnaseh2a,Srsf1,Cbx3,Cdk11b,Gmppa,Aifm1,H2afy2,H2afx,Yrdc,Banf1,Trmt10b,Akap17a,Setdb1,Secisbp2,Mpc1,Prdx2,Rfc4,Hnrnpm,Mrps9,Atp5f…	361824,293655,80846,364534,313666,293489,315093,500569,361514,287918,298914,315150,362093,690308,307798,690032,310159,311807,114766,288563,171053,191569,362169,64525,317579,315639,171335,311422,303745,266709,305887,303179,100360100,252934,688466,684148,171046,300668,316216,500989,300447,300786,681989,316344,364974,689890,297093,252879,501167,83533,361844,500987,319113,114087,298081,288526,689883,…
GO:0006725	0.00102246543768279	0.999276462421638	166	3992	cellular aromatic compound metabolic process	BP	13581	460	LOC103694872,Ndufv1,Hnrnpl,Ssbp4,Zbtb17,Slx1b,Maf1,Kdm1a,Meis3,Mettl23,Itgb1bp1,Adsl,Wdr5,Tsen54,Acd,Wdr4,Abcd4,Drosha,Bmyc,Phb2,Actl6b,Pank4,Pde9a,Alkbh3,Eloc,Utp14a,Usp28,Cox8a,Itpa,Sirt7,Pkig,Ngdn,Guk1,Atp5f1c,Cox5a,Usp21,Lsm2,Tcf3,Dpagt1,Taf8,Zpr1,Ecsit,Clpx,Vipas39,Rev1,Rnaseh2a,Srsf1,Cbx3,Cdk11b,Gmppa,Aifm1,H2afy2,H2afx,Yrdc,Banf1,Trmt10b,Akap17a,Setdb1,Secisbp2,Mpc1,Prdx2,Rfc4,Hnrnpm,Mrps9…	361824,293655,80846,364534,313666,293489,315093,500569,361514,287918,298914,315150,362093,690308,307798,690032,299196,310159,311807,114766,288563,171053,191569,362169,64525,317579,315639,171335,311422,303745,266709,305887,303179,100360100,252934,688466,684148,171046,300668,316216,500989,300447,300786,681989,316344,364974,689890,297093,252879,501167,83533,361844,500987,319113,114087,298081,288526,…
GO:1905242	0.00106142167453844	0.999990461576733	2	4	response to 3,3',5-triiodo-L-thyronine	BP	13581	460	Myh7,Myh6	29557,29556
GO:1905243	0.00106142167453844	0.999990461576733	2	4	cellular response to 3,3',5-triiodo-L-thyronine	BP	13581	460	Myh7,Myh6	29557,29556
GO:0006807	0.00109855609094269	0.999210882241338	264	6807	nitrogen compound metabolic process	BP	13581	460	LOC103694872,Gsto1,Mtg2,Ndufv1,Hnrnpl,Ssbp4,Zbtb17,Slx1b,Btg1,Ctdnep1,Maf1,Kdm1a,Wdr45,Adam1a,Nsmf,Meis3,Dcaf11,Ptpn5,Mettl23,Washc1,Itgb1bp1,Adsl,Wdr5,Tsen54,Acd,Wdr4,Abcd4,Drosha,Clk2,Bmyc,Phb2,Actl6b,Egln2,Pank4,Rmnd1,Mrps18a,Ctdspl,Pde9a,Alkbh3,Eloc,Utp14a,Usp28,Cox8a,Itpa,Sirt7,Gga1,Pkig,Rfng,Ngdn,Guk1,Bccip,Atp5f1c,Cox5a,Usp21,Lsm2,Tcf3,Dpagt1,Mrps12,Taf8,Zpr1,Ecsit,Clpx,Vipas39,Rev1,Rnaseh…	361824,114846,296462,293655,80846,364534,313666,293489,29618,287447,315093,500569,302559,56777,117536,361514,305895,29644,287918,367328,298914,315150,362093,690308,307798,690032,299196,310159,365842,311807,114766,288563,308457,171053,292268,301249,301056,191569,362169,64525,317579,315639,171335,311422,303745,300066,266709,60433,305887,303179,361666,100360100,252934,688466,684148,171046,300668,292…
GO:0034641	0.00127575153435837	0.999085398167397	181	4391	cellular nitrogen compound metabolic process	BP	13581	460	LOC103694872,Gsto1,Mtg2,Ndufv1,Hnrnpl,Ssbp4,Zbtb17,Slx1b,Maf1,Kdm1a,Meis3,Mettl23,Itgb1bp1,Adsl,Wdr5,Tsen54,Acd,Wdr4,Drosha,Bmyc,Phb2,Actl6b,Pank4,Rmnd1,Mrps18a,Pde9a,Alkbh3,Eloc,Utp14a,Usp28,Cox8a,Itpa,Sirt7,Pkig,Ngdn,Guk1,Atp5f1c,Cox5a,Usp21,Lsm2,Tcf3,Dpagt1,Mrps12,Taf8,Zpr1,Ecsit,Clpx,Vipas39,Rev1,Rnaseh2a,Eif3f,Srsf1,Cbx3,Cdk11b,Gmppa,Aifm1,H2afy2,H2afx,Yrdc,Banf1,Trmt10b,Rpl13,Akap17a,Setdb1…	361824,114846,296462,293655,80846,364534,313666,293489,315093,500569,361514,287918,298914,315150,362093,690308,307798,690032,310159,311807,114766,288563,171053,292268,301249,191569,362169,64525,317579,315639,171335,311422,303745,266709,305887,303179,100360100,252934,688466,684148,171046,300668,292758,316216,500989,300447,300786,681989,316344,364974,293427,689890,297093,252879,501167,83533,361844,…
GO:0009117	0.00135097562190478	0.999308206722705	34	546	nucleotide metabolic process	BP	13581	460	LOC103694872,Ndufv1,Adsl,Pank4,Pde9a,Cox8a,Itpa,Guk1,Atp5f1c,Cox5a,Clpx,Mpc1,Atp5f1d,Cox6a1,Myh7,Tbpl1,Fdx1,Cyc1,Ndufa8,Fuk,Sdhd,Guca2a,Sdhc,Pgls,Coq9,Myh6,Ndufs2,Upp1,Dld,Atp1b1,Nt5c3a,Idh3B,Hsd11b1,Uqcrc1	361824,293655,315150,171053,191569,171335,311422,303179,100360100,252934,300786,171087,245965,25282,29557,689030,29189,300047,296658,307848,363061,25656,289217,290636,498909,29556,289218,289801,298942,25650,312373,94173,25116,301011
GO:0055086	0.0014468109961081	0.999241045709552	36	593	nucleobase-containing small molecule metabolic process	BP	13581	460	LOC103694872,Ndufv1,Kdm1a,Adsl,Pank4,Pde9a,Cox8a,Itpa,Guk1,Atp5f1c,Cox5a,Clpx,Mpc1,Atp5f1d,Cox6a1,Myh7,Tbpl1,Fdx1,Cyc1,Ndufa8,Fuk,Sdhd,Pdcl3,Guca2a,Sdhc,Pgls,Coq9,Myh6,Ndufs2,Upp1,Dld,Atp1b1,Nt5c3a,Idh3B,Hsd11b1,Uqcrc1	361824,293655,500569,315150,171053,191569,171335,311422,303179,100360100,252934,300786,171087,245965,25282,29557,689030,29189,300047,296658,307848,363061,316348,25656,289217,290636,498909,29556,289218,289801,298942,25650,312373,94173,25116,301011
GO:0065002	0.00157257591409155	0.99971153074911	7	45	intracellular protein transmembrane transport	BP	13581	460	Tomm20,C2cd5,Tomm22,Samm50,Timm44,Timm13,Pex6	266601,362461,300075,300111,29635,252928,117265
GO:0006753	0.00163705564501826	0.999151493872186	34	552	nucleoside phosphate metabolic process	BP	13581	460	LOC103694872,Ndufv1,Adsl,Pank4,Pde9a,Cox8a,Itpa,Guk1,Atp5f1c,Cox5a,Clpx,Mpc1,Atp5f1d,Cox6a1,Myh7,Tbpl1,Fdx1,Cyc1,Ndufa8,Fuk,Sdhd,Guca2a,Sdhc,Pgls,Coq9,Myh6,Ndufs2,Upp1,Dld,Atp1b1,Nt5c3a,Idh3B,Hsd11b1,Uqcrc1	361824,293655,315150,171053,191569,171335,311422,303179,100360100,252934,300786,171087,245965,25282,29557,689030,29189,300047,296658,307848,363061,25656,289217,290636,498909,29556,289218,289801,298942,25650,312373,94173,25116,301011
GO:0007008	0.00169785940146208	0.999934466371326	3	7	outer mitochondrial membrane organization	BP	13581	460	Tomm20,Tomm22,Samm50	266601,300075,300111
GO:0046483	0.00172296168762172	0.998763636844442	163	3953	heterocycle metabolic process	BP	13581	460	LOC103694872,Ndufv1,Hnrnpl,Ssbp4,Zbtb17,Slx1b,Maf1,Kdm1a,Meis3,Mettl23,Itgb1bp1,Adsl,Wdr5,Tsen54,Acd,Wdr4,Abcd4,Drosha,Bmyc,Phb2,Actl6b,Pank4,Pde9a,Alkbh3,Eloc,Utp14a,Usp28,Cox8a,Itpa,Sirt7,Pkig,Ngdn,Guk1,Atp5f1c,Cox5a,Usp21,Lsm2,Tcf3,Dpagt1,Taf8,Zpr1,Ecsit,Clpx,Vipas39,Rev1,Rnaseh2a,Srsf1,Cbx3,Cdk11b,Gmppa,Aifm1,H2afy2,H2afx,Yrdc,Banf1,Trmt10b,Akap17a,Setdb1,Secisbp2,Mpc1,Prdx2,Rfc4,Hnrnpm,Mrps9…	361824,293655,80846,364534,313666,293489,315093,500569,361514,287918,298914,315150,362093,690308,307798,690032,299196,310159,311807,114766,288563,171053,191569,362169,64525,317579,315639,171335,311422,303745,266709,305887,303179,100360100,252934,688466,684148,171046,300668,316216,500989,300447,300786,681989,316344,364974,689890,297093,252879,501167,83533,361844,500987,319113,114087,298081,288526,…
GO:0070129	0.00181646078495241	0.999853490365549	4	14	regulation of mitochondrial translation	BP	13581	460	Mtg2,Rmnd1,Mpv17l2,Lrpprc	296462,292268,290645,313867
GO:0015980	0.00182113876468485	0.999299926918505	17	211	energy derivation by oxidation of organic compounds	BP	13581	460	Ndufv1,Adsl,Cisd1,Cox8a,Cox5a,Cox6a1,Ndufs4,Cyc1,Ndufa8,Sdhd,Sdhc,Coq9,Cox19,Ndufs2,Dld,Idh3B,Uqcrc1	293655,315150,294362,171335,252934,25282,499529,300047,296658,363061,289217,498909,304330,289218,298942,94173,301011
GO:0030575	0.00189192786060219	0.999915343225641	3	9	nuclear body organization	BP	13581	460	Zpr1,Sf1,Daxx	500989,117855,140926
GO:0006396	0.0020894742224798	0.998878565960768	36	615	RNA processing	BP	13581	460	Hnrnpl,Kdm1a,Tsen54,Wdr4,Drosha,Utp14a,Ngdn,Lsm2,Zpr1,Srsf1,Cdk11b,Yrdc,Trmt10b,Akap17a,Hnrnpm,Mrps9,Pop5,Pus10,Ddx47,Ddx41,Spout1,Elac2,Thoc5,Sf1,Srsf11,Rbm42,Nsa2,Mettl6,Dhx30,Tyw5,Srsf4,Utp25,Prpf18,Rbm10,Srsf3,Tdrd3	80846,500569,690308,690032,310159,317579,305887,684148,500989,689890,252879,319113,298081,288526,116655,301371,117241,305583,297685,314336,499770,282826,360972,117855,502603,361545,171456,290564,367172,301419,362612,305076,171552,64510,361814,306066
GO:0030049	0.00219980677593144	0.99989615912632	3	9	muscle filament sliding	BP	13581	460	Dbn1,Myh7,Myh6	81653,29557,29556
GO:0071806	0.00236283371021228	0.999531356165327	7	48	protein transmembrane transport	BP	13581	460	Tomm20,C2cd5,Tomm22,Samm50,Timm44,Timm13,Pex6	266601,362461,300075,300111,29635,252928,117265
GO:0042407	0.00265024203663505	0.999758591277866	4	15	cristae formation	BP	13581	460	Samm50,Chchd3,Apoo,Apool	300111,296966,363474,317191
GO:0033108	0.0027685535781477	0.999356152255235	8	58	mitochondrial respiratory chain complex assembly	BP	13581	460	Aifm1,Bcs1l,Samm50,Ndufs4,Ndufaf5,Ndufa8,Ndufaf6,Cox19	83533,301514,300111,499529,296190,296658,297821,304330
GO:0032543	0.0029247954197255	0.999397142781433	7	48	mitochondrial translation	BP	13581	460	Mtg2,Rmnd1,Mrps18a,Mpv17l2,RGD1563482,Lrpprc,Mrpl16	296462,292268,301249,290645,498179,313867,293754
GO:0044743	0.0029382752063944	0.999489440220075	6	37	protein transmembrane import into intracellular organelle	BP	13581	460	Tomm20,Tomm22,Samm50,Timm44,Timm13,Pex6	266601,300075,300111,29635,252928,117265
GO:0019693	0.00329257801292833	0.998328886460707	28	455	ribose phosphate metabolic process	BP	13581	460	LOC103694872,Ndufv1,Adsl,Pank4,Pde9a,Cox8a,Itpa,Guk1,Atp5f1c,Cox5a,Clpx,Atp5f1d,Cox6a1,Myh7,Cyc1,Ndufa8,Sdhd,Guca2a,Sdhc,Pgls,Coq9,Myh6,Ndufs2,Upp1,Dld,Atp1b1,Hsd11b1,Uqcrc1	361824,293655,315150,171053,191569,171335,311422,303179,100360100,252934,300786,245965,25282,29557,300047,296658,363061,25656,289217,290636,498909,29556,289218,289801,298942,25650,25116,301011
GO:0033275	0.00341890232226798	0.999804637644674	3	10	actin-myosin filament sliding	BP	13581	460	Dbn1,Myh7,Myh6	81653,29557,29556
GO:0007007	0.00348700477429684	0.99950354483837	5	26	inner mitochondrial membrane organization	BP	13581	460	Samm50,Chchd3,Apoo,Timm13,Apool	300111,296966,363474,252928,317191
GO:0001833	0.00364563831808954	0.999781214135527	3	11	inner cell mass cell proliferation	BP	13581	460	Taf8,Zpr1,Setdb1	316216,500989,689883
GO:0019673	0.00368597769243364	0.999799919033384	3	8	GDP-mannose metabolic process	BP	13581	460	Guk1,Gmppa,Pmm2	303179,501167,302915
GO:1901360	0.00399385357067172	0.997052843331485	167	4129	organic cyclic compound metabolic process	BP	13581	460	LOC103694872,Ndufv1,Hnrnpl,Ssbp4,Zbtb17,Slx1b,Maf1,Kdm1a,Meis3,Mettl23,Itgb1bp1,Adsl,Wdr5,Tsen54,Acd,Wdr4,Abcd4,Drosha,Bmyc,Phb2,Actl6b,Pank4,Pde9a,Alkbh3,Eloc,Utp14a,Usp28,Cox8a,Itpa,Sirt7,Pkig,Ngdn,Guk1,Atp5f1c,Cox5a,Usp21,Lsm2,Tcf3,Dpagt1,Taf8,Zpr1,Ecsit,Clpx,Vipas39,Rev1,Rnaseh2a,Srsf1,Cbx3,Cdk11b,Gmppa,Aifm1,H2afy2,H2afx,Yrdc,Banf1,Trmt10b,Akap17a,Setdb1,Secisbp2,Mpc1,Prdx2,Rfc4,Hnrnpm,Mrps9…	361824,293655,80846,364534,313666,293489,315093,500569,361514,287918,298914,315150,362093,690308,307798,690032,299196,310159,311807,114766,288563,171053,191569,362169,64525,317579,315639,171335,311422,303745,266709,305887,303179,100360100,252934,688466,684148,171046,300668,316216,500989,300447,300786,681989,316344,364974,689890,297093,252879,501167,83533,361844,500987,319113,114087,298081,288526,…
GO:0098926	0.00453465098738219	0.999939044872337	2	3	postsynaptic signal transduction	BP	13581	460	Nsmf,Cabp1	117536,171051
GO:0099527	0.00453465098738219	0.999939044872337	2	3	postsynapse to nucleus signaling pathway	BP	13581	460	Nsmf,Cabp1	117536,171051
GO:1904109	0.00485655693693227	0.99993234322255	2	3	positive regulation of cholesterol import	BP	13581	460	Washc1,Scp2	367328,25541
GO:2000911	0.00485655693693227	0.99993234322255	2	3	positive regulation of sterol import	BP	13581	460	Washc1,Scp2	367328,25541
GO:0007005	0.00486447061513462	0.997491320919901	27	430	mitochondrion organization	BP	13581	460	LOC103694872,Tomm20,Zbtb17,Wdr45,Ptpn5,Phb2,Tomm22,Aifm1,Bcs1l,Rhot1,Tmem70,Samm50,Becn1,Ndufs4,Ndufaf5,Ndufa8,Chchd3,Cox18,Timm44,Apoo,Timm13,Ndufaf6,Cox19,Atg4d,Timm8a1,Vdac1,Apool	361824,266601,313666,302559,29644,114766,300075,83533,301514,303351,500384,300111,114558,499529,296190,296658,296966,289522,29635,363474,252928,297821,304330,686505,84383,83529,317191
GO:1902683	0.004912749897233	0.999931148645	2	3	regulation of receptor localization to synapse	BP	13581	460	Cnih2,Nptn	361705,56064
GO:0009060	0.00494039848790205	0.998867518655723	7	55	aerobic respiration	BP	13581	460	Adsl,Cox6a1,Sdhd,Sdhc,Cox19,Idh3B,Uqcrc1	315150,25282,363061,289217,304330,94173,301011
GO:0010257	0.00513948336877724	0.998995407337556	6	38	NADH dehydrogenase complex assembly	BP	13581	460	Aifm1,Bcs1l,Ndufs4,Ndufaf5,Ndufa8,Ndufaf6	83533,301514,499529,296190,296658,297821
GO:0032981	0.00513948336877724	0.998995407337556	6	38	mitochondrial respiratory chain complex I assembly	BP	13581	460	Aifm1,Bcs1l,Ndufs4,Ndufaf5,Ndufa8,Ndufaf6	83533,301514,499529,296190,296658,297821
GO:0097031	0.00513948336877724	0.998995407337556	6	38	mitochondrial respiratory chain complex I biogenesis	BP	13581	460	Aifm1,Bcs1l,Ndufs4,Ndufaf5,Ndufa8,Ndufaf6	83533,301514,499529,296190,296658,297821
GO:0007006	0.00525051001089299	0.998486165674661	9	85	mitochondrial membrane organization	BP	13581	460	Tomm20,Tomm22,Rhot1,Samm50,Chchd3,Cox18,Apoo,Timm13,Apool	266601,300075,303351,300111,296966,289522,363474,252928,317191
GO:1901564	0.00560368502436216	0.995786340991542	191	4822	organonitrogen compound metabolic process	BP	13581	460	LOC103694872,Gsto1,Mtg2,Ndufv1,Hnrnpl,Btg1,Ctdnep1,Kdm1a,Wdr45,Adam1a,Nsmf,Dcaf11,Ptpn5,Washc1,Itgb1bp1,Adsl,Wdr5,Abcd4,Clk2,Phb2,Egln2,Pank4,Rmnd1,Mrps18a,Ctdspl,Pde9a,Eloc,Usp28,Cox8a,Itpa,Sirt7,Gga1,Pkig,Rfng,Guk1,Bccip,Atp5f1c,Cox5a,Usp21,Tcf3,Dpagt1,Mrps12,Clpx,Vipas39,Ube2m,Eif3f,Cdk11b,Ufc1,Aifm1,Tmem259,Ltk,Anp32b,Rnf5,Rpl13,Vrk1,Setdb1,Stk25,Lypla2,Secisbp2,Mpc1,Porcn,Prdx2,Mrps9,Atp5f1d…	361824,114846,296462,293655,80846,29618,287447,500569,302559,56777,117536,305895,29644,367328,298914,315150,362093,299196,365842,114766,308457,171053,292268,301249,301056,191569,64525,315639,171335,311422,303745,300066,266709,60433,303179,361666,100360100,252934,688466,171046,300668,292758,300786,681989,361509,293427,252879,445268,83533,299608,311337,170724,407784,81765,362779,689883,373542,83510…
GO:0044237	0.00621686596321108	0.995315217379194	276	7293	cellular metabolic process	BP	13581	460	LOC103694872,Gsto1,Mtg2,Ndufv1,Hnrnpl,Ssbp4,Zbtb17,Slx1b,Btg1,Ctdnep1,Maf1,Kdm1a,Wdr45,Plekhj1,Nsmf,Meis3,Dcaf11,Ptpn5,Mettl23,Washc1,Itgb1bp1,Adsl,Wdr5,Tsen54,Cisd1,Acd,Wdr4,Abcd4,Drosha,Clk2,Bmyc,Phb2,Actl6b,Egln2,Pank4,Rmnd1,Mrps18a,Ctdspl,Pde9a,Alkbh3,Nubp1,Eloc,Utp14a,Usp28,Cox8a,Itpa,Sirt7,Pkig,Rfng,Ngdn,Guk1,Bccip,Atp5f1c,Cox5a,Usp21,Lsm2,Tcf3,Dpagt1,Mrps12,Taf8,Zpr1,Ecsit,Clpx,Vipas39,Rev…	361824,114846,296462,293655,80846,364534,313666,293489,29618,287447,315093,500569,302559,314634,117536,361514,305895,29644,287918,367328,298914,315150,362093,690308,294362,307798,690032,299196,310159,365842,311807,114766,288563,308457,171053,292268,301249,301056,191569,362169,287042,64525,317579,315639,171335,311422,303745,266709,60433,305887,303179,361666,100360100,252934,688466,684148,171046,30…
GO:0048025	0.00687576584849198	0.999123231249016	4	22	negative regulation of mRNA splicing, via spliceosome	BP	13581	460	Hnrnpl,Rbm42,Srsf4,Rbm10	80846,361545,362612,64510
GO:0070727	0.00735172039084925	0.995120271595611	63	1401	cellular macromolecule localization	BP	13581	460	Tomm20,Lin7b,Zbtb17,Ctdnep1,Kdm1a,Wdr45,Ptpn5,Washc1,Itgb1bp1,Acd,C2cd5,Vps29,Phb2,Nubp1,Gga1,Pkig,Dbn1,Cabp1,Arl3,Atp5f1c,Tomm22,Taf8,Zpr1,Vipas39,H2afy2,Anp32b,Hnrnpm,Stx8,Samm50,Rab40c,Atg16l1,Pmm2,Strada,Rangrf,Alyref,Fam89b,Thoc5,Chtop,Daxx,Bag1,Gripap1,Tbc1d17,Sptbn4,Cox18,Mapk14,Timm44,Lamtor5,Timm13,Pex6,Prpf18,Atg4d,Ccdc22,Rab34,Gipc1,Hikeshi,Atp1b1,Nptn,Pik3r2,Ptn,Timm8a1,Ccne1,Scp2,Uba…	266601,60377,313666,287447,500569,302559,29644,367328,298914,307798,362461,288666,114766,287042,300066,266709,81653,171051,64664,100360100,300075,316216,500989,681989,361844,170724,116655,59074,300111,359728,363278,302915,303605,287419,690585,309170,360972,361990,140926,297994,116493,292886,308458,289522,81649,29635,295357,252928,117265,171552,686505,317381,360571,83823,293103,25650,56064,29741,2…
GO:0061668	0.00745341052244419	0.999817321392259	2	4	mitochondrial ribosome assembly	BP	13581	460	Mpv17l2,Dhx30	290645,367172
GO:0006123	0.0078799830149764	0.999390255014962	3	10	mitochondrial electron transport, cytochrome c to oxygen	BP	13581	460	Cox8a,Cox5a,Cox6a1	171335,252934,25282
GO:0009259	0.00828788820981251	0.995593968624993	26	443	ribonucleotide metabolic process	BP	13581	460	LOC103694872,Ndufv1,Adsl,Pank4,Pde9a,Cox8a,Itpa,Guk1,Atp5f1c,Cox5a,Clpx,Atp5f1d,Cox6a1,Myh7,Cyc1,Ndufa8,Sdhd,Guca2a,Sdhc,Coq9,Myh6,Ndufs2,Upp1,Dld,Atp1b1,Uqcrc1	361824,293655,315150,171053,191569,171335,311422,303179,100360100,252934,300786,245965,25282,29557,300047,296658,363061,25656,289217,498909,29556,289218,289801,298942,25650,301011
GO:0000077	0.00937161455779239	0.99753875535187	7	72	DNA damage checkpoint	BP	13581	460	Usp28,Atrip,H2afx,Thoc5,Mapk14,Dgkz,Fbxo31	315639,301014,500987,360972,81649,81821,498959
GO:0140053	0.00944043205763976	0.997541225791349	7	60	mitochondrial gene expression	BP	13581	460	Mtg2,Rmnd1,Mrps18a,Mpv17l2,RGD1563482,Lrpprc,Mrpl16	296462,292268,301249,290645,498179,313867,293754
GO:0034613	0.00961327932945114	0.993550021371632	62	1393	cellular protein localization	BP	13581	460	Tomm20,Lin7b,Zbtb17,Ctdnep1,Kdm1a,Wdr45,Ptpn5,Washc1,Itgb1bp1,Acd,C2cd5,Vps29,Phb2,Nubp1,Gga1,Pkig,Dbn1,Cabp1,Arl3,Atp5f1c,Tomm22,Taf8,Zpr1,Vipas39,H2afy2,Anp32b,Hnrnpm,Stx8,Samm50,Rab40c,Atg16l1,Pmm2,Strada,Rangrf,Alyref,Fam89b,Thoc5,Chtop,Daxx,Bag1,Gripap1,Tbc1d17,Sptbn4,Cox18,Mapk14,Timm44,Lamtor5,Timm13,Pex6,Atg4d,Ccdc22,Rab34,Gipc1,Hikeshi,Atp1b1,Nptn,Pik3r2,Ptn,Timm8a1,Ccne1,Scp2,Ubac2	266601,60377,313666,287447,500569,302559,29644,367328,298914,307798,362461,288666,114766,287042,300066,266709,81653,171051,64664,100360100,300075,316216,500989,681989,361844,170724,116655,59074,300111,359728,363278,302915,303605,287419,690585,309170,360972,361990,140926,297994,116493,292886,308458,289522,81649,29635,295357,252928,117265,686505,317381,360571,83823,293103,25650,56064,29741,24924,84…
GO:0060620	0.00977516741675792	0.999723728133308	2	4	regulation of cholesterol import	BP	13581	460	Washc1,Scp2	367328,25541
GO:2000909	0.00977516741675792	0.999723728133308	2	4	regulation of sterol import	BP	13581	460	Washc1,Scp2	367328,25541
GO:0008033	0.00998296583964102	0.996801158822979	9	92	tRNA processing	BP	13581	460	Tsen54,Wdr4,Yrdc,Trmt10b,Pop5,Pus10,Elac2,Mettl6,Tyw5	690308,690032,319113,298081,117241,305583,282826,290564,301419
GO:0006121	0.0100622614218648	0.999711237969549	2	4	mitochondrial electron transport, succinate to ubiquinone	BP	13581	460	Sdhd,Sdhc	363061,289217
GO:0008535	0.0102264843327538	0.999087941892814	3	12	respiratory chain complex IV assembly	BP	13581	460	Bcs1l,Cox18,Cox19	301514,289522,304330
GO:0030150	0.0102599379920935	0.999102196305624	3	11	protein import into mitochondrial matrix	BP	13581	460	Tomm20,Tomm22,Timm44	266601,300075,29635
GO:0051641	0.0103036753975849	0.992656630852621	88	2118	cellular localization	BP	13581	460	Gsto1,Tomm20,Lin7b,Zbtb17,Ctdnep1,Kdm1a,Wdr45,Plekhj1,Ptpn5,Washc1,Itgb1bp1,Acd,C2cd5,Vps29,Cnih2,Phb2,Nubp1,Slc25a3,Gga1,Pkig,Dbn1,Bccip,Cabp1,Arl3,Atp5f1c,Tomm22,Taf8,Zpr1,Vipas39,H2afy2,Anp32b,Stk25,Rhot1,Hnrnpm,Stx8,Samm50,Becn1,Rab40c,Atg16l1,Rnf126,Pmm2,Strada,Spout1,Rangrf,Upf3a,Sh3gl1,Alyref,Fam89b,Cyc1,Thoc5,Ptpmt1,Aaas,Chtop,Syt3,Daxx,Bag1,LOC103689971,Gripap1,Ppib,Tbc1d17,Sptbn4,Cox18,…	114846,266601,60377,313666,287447,500569,302559,314634,29644,367328,298914,307798,362461,288666,361705,114766,287042,245959,300066,266709,81653,361666,171051,64664,100360100,300075,316216,500989,681989,361844,170724,373542,303351,116655,59074,300111,114558,359728,363278,314613,302915,303605,499770,287419,361176,81922,690585,309170,300047,360972,29390,300259,361990,25731,140926,297994,171455,11649…
GO:0009298	0.0104572120419479	0.999693740417391	2	4	GDP-mannose biosynthetic process	BP	13581	460	Gmppa,Pmm2	501167,302915
GO:1901135	0.0105535168951357	0.993275287026826	47	939	carbohydrate derivative metabolic process	BP	13581	460	LOC103694872,Ndufv1,Adsl,Pank4,Pde9a,Cox8a,Itpa,Rfng,Guk1,Atp5f1c,Cox5a,Dpagt1,Clpx,Gmppa,Porcn,Atp5f1d,Cox6a1,Myh7,Pmm2,Phlda1,B4galt4,Tbpl1,Sec1,Cyc1,Ndufa8,Xrcc1,Fuk,Sdhd,B4galnt1,Tyw5,Pdcl3,Guca2a,Gpc1,Sdhc,Pgls,Coq9,B3gat2,Col11a1,Myh6,Ndufs2,Upp1,Dld,Atp1b1,Nt5c3a,Gne,Hsd11b1,Uqcrc1	361824,293655,315150,171053,191569,171335,311422,60433,303179,100360100,252934,300668,300786,501167,317368,245965,25282,29557,302915,29380,303923,689030,308586,300047,296658,84495,307848,363061,64828,301419,316348,25656,58920,289217,290636,498909,64544,25654,29556,289218,289801,298942,25650,312373,114711,25116,301011
GO:0009150	0.0107374670129564	0.994241493453433	25	431	purine ribonucleotide metabolic process	BP	13581	460	LOC103694872,Ndufv1,Adsl,Pank4,Pde9a,Cox8a,Itpa,Guk1,Atp5f1c,Cox5a,Clpx,Atp5f1d,Cox6a1,Myh7,Cyc1,Ndufa8,Sdhd,Guca2a,Sdhc,Coq9,Myh6,Ndufs2,Dld,Atp1b1,Uqcrc1	361824,293655,315150,171053,191569,171335,311422,303179,100360100,252934,300786,245965,25282,29557,300047,296658,363061,25656,289217,498909,29556,289218,298942,25650,301011
GO:0071704	0.0111906976323693	0.991413240303094	280	7498	organic substance metabolic process	BP	13581	460	LOC103694872,Gsto1,Mtg2,Ndufv1,Hnrnpl,Ssbp4,Zbtb17,Slx1b,Btg1,Ctdnep1,Maf1,Kdm1a,Wdr45,Plekhj1,Adam1a,Nsmf,Meis3,Dcaf11,Ptpn5,Mettl23,Washc1,Itgb1bp1,Adsl,Wdr5,Tsen54,Acd,Wdr4,Abcd4,Drosha,Clk2,Bmyc,Phb2,Actl6b,Egln2,Pank4,Rmnd1,Mrps18a,Ctdspl,Pde9a,Alkbh3,Eloc,Utp14a,Usp28,Cox8a,Itpa,Sirt7,Gga1,Pkig,Rfng,Ngdn,Guk1,Bccip,Atp5f1c,Cox5a,Usp21,Lsm2,Tcf3,Dpagt1,Mrps12,Taf8,Zpr1,Ecsit,Clpx,Vipas39,Rev…	361824,114846,296462,293655,80846,364534,313666,293489,29618,287447,315093,500569,302559,314634,56777,117536,361514,305895,29644,287918,367328,298914,315150,362093,690308,307798,690032,299196,310159,365842,311807,114766,288563,308457,171053,292268,301249,301056,191569,362169,64525,317579,315639,171335,311422,303745,300066,266709,60433,305887,303179,361666,100360100,252934,688466,684148,171046,300…
GO:0019637	0.0113339472982945	0.99289023617143	43	855	organophosphate metabolic process	BP	13581	460	LOC103694872,Ndufv1,Washc1,Adsl,Pank4,Pde9a,Cox8a,Itpa,Guk1,Atp5f1c,Cox5a,Dpagt1,Clpx,Mpc1,Atp5f1d,Cox6a1,Myh7,Abhd6,Hdhd5,Tbpl1,Fdx1,Cyc1,Ptpmt1,Ndufa8,Mtmr1,Fuk,Sdhd,Guca2a,Sdhc,Pgls,Coq9,Myh6,Ndufs2,Upp1,Dld,Atp1b1,Nt5c3a,Pik3r2,Lpcat4,Idh3B,Scp2,Hsd11b1,Uqcrc1	361824,293655,367328,315150,171053,191569,171335,311422,303179,100360100,252934,300668,300786,171087,245965,25282,29557,305795,312680,689030,29189,300047,29390,296658,317296,307848,363061,25656,289217,290636,498909,29556,289218,289801,298942,25650,312373,29741,296048,94173,25541,25116,301011
GO:0008380	0.0115721426409873	0.994472238897139	18	280	RNA splicing	BP	13581	460	Hnrnpl,Kdm1a,Tsen54,Lsm2,Zpr1,Srsf1,Akap17a,Hnrnpm,Ddx47,Ddx41,Thoc5,Sf1,Srsf11,Rbm42,Srsf4,Prpf18,Rbm10,Srsf3	80846,500569,690308,684148,500989,689890,288526,116655,297685,314336,360972,117855,502603,361545,362612,171552,64510,361814
GO:0045040	0.0118423359828739	0.99957137745623	2	5	protein import into mitochondrial outer membrane	BP	13581	460	Tomm22,Samm50	300075,300111
GO:0033119	0.0118619054792118	0.998199963480677	4	25	negative regulation of RNA splicing	BP	13581	460	Hnrnpl,Rbm42,Srsf4,Rbm10	80846,361545,362612,64510
GO:2000672	0.0120071117585961	0.999562229666341	2	5	negative regulation of motor neuron apoptotic process	BP	13581	460	Zpr1,Bag1	500989,297994
GO:0043412	0.0122064149184717	0.990901090326757	120	3015	macromolecule modification	BP	13581	460	Btg1,Ctdnep1,Kdm1a,Wdr45,Nsmf,Dcaf11,Ptpn5,Washc1,Itgb1bp1,Wdr5,Wdr4,Clk2,Phb2,Actl6b,Egln2,Ctdspl,Alkbh3,Eloc,Usp28,Sirt7,Pkig,Rfng,Bccip,Usp21,Tcf3,Dpagt1,Vipas39,Ube2m,Eif3f,Cdk11b,Ufc1,H2afy2,Yrdc,Ltk,Rnf5,Trmt10b,Vrk1,Setdb1,Stk25,Lypla2,Porcn,Prdx2,Yeats4,Pop5,Pus10,Gtf2h4,Msl3,Speg,Kdm4b,Rab40c,Ccnh,Atg16l1,Ndufs4,Gtf2h3,Ndufaf5,Mark3,Rnf126,Pmm2,Strada,B4galt4,Pmepa1,Hras,Ing2,Akt1s1,Sec1…	29618,287447,500569,302559,117536,305895,29644,367328,298914,362093,690032,365842,114766,288563,308457,301056,362169,64525,315639,303745,266709,60433,361666,688466,171046,300668,681989,361509,293427,252879,445268,361844,319113,311337,407784,298081,362779,689883,373542,83510,317368,29338,299810,117241,305583,294236,317464,363256,301128,359728,84389,363278,499529,288651,296190,170577,314613,302915,…
GO:0017038	0.0123613699972707	0.994184844763714	17	283	protein import	BP	13581	460	Tomm20,Ptpn5,Phb2,Pkig,Cabp1,Tomm22,Zpr1,Hnrnpm,Samm50,Fam89b,Mapk14,Timm44,Timm13,Pex6,Ccdc22,Hikeshi,Pik3r2	266601,29644,114766,266709,171051,300075,500989,116655,300111,309170,81649,29635,252928,117265,317381,293103,29741
GO:0007522	0.0125369138117572	1	1	1	visceral muscle development	BP	13581	460	Myh6	29556
GO:0031449	0.0125408219471989	1	1	1	regulation of slow-twitch skeletal muscle fiber contraction	BP	13581	460	Myh7	29557
GO:0051567	0.0125956966252128	0.998677805298001	3	21	histone H3-K9 methylation	BP	13581	460	Kdm1a,Setdb1,Kdm4b	500569,689883,301128
GO:1902600	0.0128509297554378	0.996036205742507	8	83	hydrogen ion transmembrane transport	BP	13581	460	Uqcrfs1,Cox8a,Slc25a3,Atp5f1c,Cox5a,Atp5f1d,Cox6a1,Cyc1	291103,171335,245959,100360100,252934,245965,25282,300047
GO:0044238	0.0130129338036179	0.989936267432898	269	7194	primary metabolic process	BP	13581	460	LOC103694872,Gsto1,Mtg2,Ndufv1,Hnrnpl,Ssbp4,Zbtb17,Slx1b,Btg1,Ctdnep1,Maf1,Kdm1a,Wdr45,Adam1a,Nsmf,Meis3,Dcaf11,Ptpn5,Mettl23,Washc1,Itgb1bp1,Adsl,Wdr5,Tsen54,Acd,Wdr4,Drosha,Clk2,Bmyc,Phb2,Actl6b,Egln2,Pank4,Rmnd1,Mrps18a,Ctdspl,Pde9a,Alkbh3,Eloc,Utp14a,Usp28,Cox8a,Itpa,Sirt7,Gga1,Pkig,Rfng,Ngdn,Guk1,Bccip,Atp5f1c,Cox5a,Usp21,Lsm2,Tcf3,Dpagt1,Mrps12,Taf8,Zpr1,Ecsit,Clpx,Vipas39,Rev1,Rnaseh2a,Ube…	361824,114846,296462,293655,80846,364534,313666,293489,29618,287447,315093,500569,302559,56777,117536,361514,305895,29644,287918,367328,298914,315150,362093,690308,307798,690032,310159,365842,311807,114766,288563,308457,171053,292268,301249,301056,191569,362169,64525,317579,315639,171335,311422,303745,300066,266709,60433,305887,303179,361666,100360100,252934,688466,684148,171046,300668,292758,316…
GO:0072521	0.0132334866886414	0.9925930823807	27	483	purine-containing compound metabolic process	BP	13581	460	LOC103694872,Ndufv1,Kdm1a,Adsl,Pank4,Pde9a,Cox8a,Itpa,Guk1,Atp5f1c,Cox5a,Clpx,Atp5f1d,Cox6a1,Myh7,Cyc1,Ndufa8,Sdhd,Guca2a,Sdhc,Coq9,Myh6,Ndufs2,Dld,Atp1b1,Nt5c3a,Uqcrc1	361824,293655,500569,315150,171053,191569,171335,311422,303179,100360100,252934,300786,245965,25282,29557,300047,296658,363061,25656,289217,498909,29556,289218,298942,25650,312373,301011
GO:0031570	0.0133570359188418	0.996231550023149	7	77	DNA integrity checkpoint	BP	13581	460	Usp28,Atrip,H2afx,Thoc5,Mapk14,Dgkz,Fbxo31	315639,301014,500987,360972,81649,81821,498959
GO:0071030	0.0135372229707827	1	1	1	nuclear mRNA surveillance of spliceosomal pre-mRNA splicing	BP	13581	460	Prpf18	171552
GO:0071048	0.0135372229707827	1	1	1	nuclear retention of unspliced pre-mRNA at the site of transcription	BP	13581	460	Prpf18	171552
GO:0003228	0.013707964186914	0.999418003513572	2	6	atrial cardiac muscle tissue development	BP	13581	460	Myh6,Nog	29556,25495
GO:0055009	0.013707964186914	0.999418003513572	2	6	atrial cardiac muscle tissue morphogenesis	BP	13581	460	Myh6,Nog	29556,25495
GO:0033169	0.0139828932396557	0.999310873749365	2	10	histone H3-K9 demethylation	BP	13581	460	Kdm1a,Kdm4b	500569,301128
GO:2001252	0.0142801161131326	0.994765638355667	10	141	positive regulation of chromosome organization	BP	13581	460	Slx1b,Kdm1a,Acd,Setdb1,Becn1,Ing2,Chtop,Daxx,Mapkapk5,Ctbp1	293489,500569,307798,689883,114558,290744,361990,140926,498183,29382
GO:0090400	0.0143618214678939	0.999375014678445	2	6	stress-induced premature senescence	BP	13581	460	Mapk14,Mapkapk5	81649,498183
GO:0006091	0.0151340506695817	0.992561778366696	18	281	generation of precursor metabolites and energy	BP	13581	460	LOC103694872,Ndufv1,Adsl,Cisd1,Cox8a,Cox5a,Cox6a1,Ndufs4,Cyc1,Ndufa8,Sdhd,Sdhc,Coq9,Cox19,Ndufs2,Dld,Idh3B,Uqcrc1	361824,293655,315150,294362,171335,252934,25282,499529,300047,296658,363061,289217,498909,304330,289218,298942,94173,301011
GO:1990564	0.0152678717492035	0.999367707093721	2	5	protein polyufmylation	BP	13581	460	Ufc1,Ufm1	445268,365797
GO:1990592	0.0152678717492035	0.999367707093721	2	5	protein K69-linked ufmylation	BP	13581	460	Ufc1,Ufm1	445268,365797
GO:0006163	0.0153147052653145	0.991525674876648	25	443	purine nucleotide metabolic process	BP	13581	460	LOC103694872,Ndufv1,Adsl,Pank4,Pde9a,Cox8a,Itpa,Guk1,Atp5f1c,Cox5a,Clpx,Atp5f1d,Cox6a1,Myh7,Cyc1,Ndufa8,Sdhd,Guca2a,Sdhc,Coq9,Myh6,Ndufs2,Dld,Atp1b1,Uqcrc1	361824,293655,315150,171053,191569,171335,311422,303179,100360100,252934,300786,245965,25282,29557,300047,296658,363061,25656,289217,498909,29556,289218,298942,25650,301011
GO:0001832	0.0155711289522703	0.998262060671356	3	18	blastocyst growth	BP	13581	460	Taf8,Zpr1,Setdb1	316216,500989,689883
GO:0044804	0.0162458145445003	0.99820450471216	3	15	autophagy of nucleus	BP	13581	460	Wdr45,Becn1,Atg4d	302559,114558,686505
GO:1990126	0.0163906042144734	0.998135040772951	3	18	retrograde transport, endosome to plasma membrane	BP	13581	460	Washc1,Vps29,Gripap1	367328,288666,116493
GO:0060215	0.0168572049241279	0.999126312615488	2	8	primitive hemopoiesis	BP	13581	460	Kdm1a,Thoc5	500569,360972
GO:2000628	0.0176186017331998	0.99909903848676	2	7	regulation of miRNA metabolic process	BP	13581	460	Drosha,Hras	310159,293621
GO:0006120	0.0178170664529404	0.997984159209548	3	14	mitochondrial electron transport, NADH to ubiquinone	BP	13581	460	Ndufa8,Coq9,Dld	296658,498909,298942
GO:1902806	0.0188716895379654	0.993715405455729	8	100	regulation of cell cycle G1/S phase transition	BP	13581	460	Phb2,Ctdspl,Tcf3,Anp32b,Dgkz,Plk5,Rgcc,Fbxo31	114766,301056,171046,170724,81821,314627,117183,498959
GO:0098876	0.0188745985556337	0.994935990908614	6	66	vesicle-mediated transport to the plasma membrane	BP	13581	460	Washc1,Vps29,LOC103689971,Gripap1,Ccdc22,Rab34	367328,288666,171455,116493,317381,360571
GO:0009226	0.0189698060272369	0.997776923230962	3	15	nucleotide-sugar biosynthetic process	BP	13581	460	Gmppa,Pmm2,Fuk	501167,302915,307848
GO:0051573	0.0196157661923687	0.998843616987468	2	10	negative regulation of histone H3-K9 methylation	BP	13581	460	Kdm1a,Kdm4b	500569,301128
GO:0042352	0.020275550001486	1	1	1	GDP-L-fucose salvage	BP	13581	460	Fuk	307848
GO:0090398	0.0205824563391792	0.995226801894761	5	47	cellular senescence	BP	13581	460	H2afx,Hras,Ing2,Mapk14,Mapkapk5	500987,293621,290744,81649,498183
GO:0050686	0.0206170858958748	0.996234612185793	4	31	negative regulation of mRNA processing	BP	13581	460	Hnrnpl,Rbm42,Srsf4,Rbm10	80846,361545,362612,64510
GO:0001824	0.0209688155567267	0.994225136026932	6	70	blastocyst development	BP	13581	460	Taf8,Zpr1,Cdk11b,Setdb1,Thoc5,Atp1b1	316216,500989,252879,689883,360972,25650
GO:0043523	0.0212330475254901	0.990202381682027	14	228	regulation of neuron apoptotic process	BP	13581	460	Nsmf,Egln2,Zpr1,Ube2m,Aifm1,Prdx2,Hras,Akt1s1,Pcp4,Bag1,Atf4,Sncb,Mybl2,Ngf	117536,308457,500989,361509,83533,29338,293621,292887,25510,297994,79255,113893,296344,310738
GO:1901407	0.0214937344625263	0.998732067814794	2	8	regulation of phosphorylation of RNA polymerase II C-terminal domain	BP	13581	460	Ccnh,Ppil4	84389,361449
GO:0034470	0.0222791083890485	0.989084055827288	16	243	ncRNA processing	BP	13581	460	Tsen54,Wdr4,Drosha,Utp14a,Ngdn,Yrdc,Trmt10b,Mrps9,Pop5,Pus10,Ddx47,Elac2,Nsa2,Mettl6,Tyw5,Utp25	690308,690032,310159,317579,305887,319113,298081,301371,117241,305583,297685,282826,171456,290564,301419,305076
GO:0071569	0.0225510032755492	0.998751388100983	2	6	protein ufmylation	BP	13581	460	Ufc1,Ufm1	445268,365797
GO:0016482	0.0227048801036235	0.992148339083662	8	112	cytosolic transport	BP	13581	460	Plekhj1,Washc1,Vps29,Stx8,Becn1,Rnf126,Tbc1d17,Hook1	314634,367328,288666,59074,114558,314613,292886,313370
GO:0006886	0.0229627894155312	0.985210801084648	39	828	intracellular protein transport	BP	13581	460	Tomm20,Zbtb17,Ptpn5,Washc1,Itgb1bp1,Acd,C2cd5,Vps29,Phb2,Gga1,Pkig,Cabp1,Arl3,Tomm22,Zpr1,Vipas39,Anp32b,Stx8,Samm50,Pmm2,Strada,Rangrf,Alyref,Fam89b,Thoc5,Chtop,Gripap1,Tbc1d17,Mapk14,Timm44,Timm13,Pex6,Atg4d,Ccdc22,Gipc1,Hikeshi,Pik3r2,Timm8a1,Ubac2	266601,313666,29644,367328,298914,307798,362461,288666,114766,300066,266709,171051,64664,300075,500989,681989,170724,59074,300111,302915,303605,287419,690585,309170,360972,361990,116493,292886,81649,29635,252928,117265,686505,317381,83823,293103,29741,84383,361094
GO:0055010	0.0229803284347107	0.995591816500234	4	39	ventricular cardiac muscle tissue morphogenesis	BP	13581	460	Myh7,Col11a1,Myh6,Nog	29557,25654,29556,25495
GO:2000671	0.0232121820819712	0.998624428090728	2	7	regulation of motor neuron apoptotic process	BP	13581	460	Zpr1,Bag1	500989,297994
GO:0048670	0.0232899330783342	0.996919669353227	3	21	regulation of collateral sprouting	BP	13581	460	Ist1,Fstl4,Ngf	307833,303130,310738
GO:1901214	0.0236341501687572	0.988031225771341	17	301	regulation of neuron death	BP	13581	460	Nsmf,Ptpn5,Egln2,Zpr1,Ube2m,Aifm1,Tmem259,Prdx2,Hras,Akt1s1,Pcp4,Daxx,Bag1,Atf4,Sncb,Mybl2,Ngf	117536,29644,308457,500989,361509,83533,299608,29338,293621,292887,25510,140926,297994,79255,113893,296344,310738
GO:0090151	0.0238208290837145	0.996925368832306	3	16	establishment of protein localization to mitochondrial membrane	BP	13581	460	Tomm22,Samm50,Timm13	300075,300111,252928
GO:0003208	0.0239434275032174	0.994173548499704	5	56	cardiac ventricle morphogenesis	BP	13581	460	Myh7,Col11a1,Myh6,Nog,Rnls	29557,25654,29556,25495,361751
GO:0006400	0.0245348674735473	0.993059384892877	6	58	tRNA modification	BP	13581	460	Wdr4,Yrdc,Trmt10b,Pus10,Mettl6,Tyw5	690032,319113,298081,305583,290564,301419
GO:0036124	0.0254849226365415	0.998272029192738	2	10	histone H3-K9 trimethylation	BP	13581	460	Setdb1,Kdm4b	689883,301128
GO:0044260	0.0255508799264778	0.979689500724018	217	5827	cellular macromolecule metabolic process	BP	13581	460	Mtg2,Hnrnpl,Ssbp4,Zbtb17,Slx1b,Btg1,Ctdnep1,Maf1,Kdm1a,Wdr45,Plekhj1,Nsmf,Meis3,Dcaf11,Ptpn5,Mettl23,Washc1,Itgb1bp1,Wdr5,Tsen54,Acd,Wdr4,Drosha,Clk2,Bmyc,Phb2,Actl6b,Egln2,Rmnd1,Mrps18a,Ctdspl,Alkbh3,Eloc,Utp14a,Usp28,Sirt7,Pkig,Rfng,Ngdn,Bccip,Atp5f1c,Usp21,Lsm2,Tcf3,Dpagt1,Mrps12,Taf8,Zpr1,Ecsit,Clpx,Vipas39,Rev1,Rnaseh2a,Ube2m,Eif3f,Srsf1,Cbx3,Cdk11b,Ufc1,Aifm1,H2afy2,H2afx,Tmem259,Yrdc,Ltk,B…	296462,80846,364534,313666,293489,29618,287447,315093,500569,302559,314634,117536,361514,305895,29644,287918,367328,298914,362093,690308,307798,690032,310159,365842,311807,114766,288563,308457,292268,301249,301056,362169,64525,317579,315639,303745,266709,60433,305887,361666,100360100,688466,684148,171046,300668,292758,316216,500989,300447,300786,681989,316344,364974,361509,293427,689890,297093,25…
GO:0000075	0.0257385846960791	0.990228846706294	9	126	cell cycle checkpoint	BP	13581	460	Usp28,Atrip,H2afx,Hras,Thoc5,Prcc,Mapk14,Dgkz,Fbxo31	315639,301014,500987,293621,360972,310687,81649,81821,498959
GO:0008152	0.0258184172961284	0.979645757151381	289	7840	metabolic process	BP	13581	460	LOC103694872,Gsto1,Mtg2,Ndufv1,Hnrnpl,Ssbp4,Zbtb17,Slx1b,Btg1,Ctdnep1,Maf1,Kdm1a,Wdr45,Plekhj1,Adam1a,Nsmf,Meis3,Dcaf11,Ptpn5,Uqcrfs1,Mettl23,Washc1,Itgb1bp1,Adsl,Wdr5,Tsen54,Cisd1,Acd,Wdr4,Abcd4,Drosha,Clk2,Bmyc,Phb2,Actl6b,Cyb561d1,Egln2,Pank4,Rmnd1,Mrps18a,Ctdspl,Pde9a,Alkbh3,Nubp1,Eloc,Utp14a,Usp28,Cox8a,Itpa,Sirt7,Gga1,Pkig,Rfng,Ngdn,Guk1,Bccip,Atp5f1c,Cox5a,Usp21,Lsm2,Tcf3,Dpagt1,Mrps12,Taf…	361824,114846,296462,293655,80846,364534,313666,293489,29618,287447,315093,500569,302559,314634,56777,117536,361514,305895,29644,291103,287918,367328,298914,315150,362093,690308,294362,307798,690032,299196,310159,365842,311807,114766,288563,362017,308457,171053,292268,301249,301056,191569,362169,287042,64525,317579,315639,171335,311422,303745,300066,266709,60433,305887,303179,361666,100360100,252…
GO:0099638	0.0260311157981589	0.998298085392226	2	8	endosome to plasma membrane protein transport	BP	13581	460	Washc1,Gripap1	367328,116493
GO:0043967	0.0269809749872888	0.993239383660226	5	54	histone H4 acetylation	BP	13581	460	Wdr5,Tcf3,Yeats4,Msl3,Ctbp1	362093,171046,299810,317464,29382
GO:0032535	0.0271008488251638	0.986345538330172	16	313	regulation of cellular component size	BP	13581	460	Kdm1a,Arpc1a,Washc1,Evl,Dbn1,Ist1,Akt1s1,Sptbn4,Mkks,Lamtor5,Sema3f,Sh3bp1,Baiap2l2,Fstl4,Pik3r2,Ngf	500569,81824,367328,79115,81653,307833,292887,308458,311456,295357,315996,300067,685357,303130,29741,310738
GO:0007512	0.0281513355433335	0.998027572357403	2	9	adult heart development	BP	13581	460	Myh7,Myh6	29557,29556
GO:0070997	0.0281797634643014	0.985124351979589	18	333	neuron death	BP	13581	460	Nsmf,Ptpn5,Egln2,Zpr1,Ube2m,Aifm1,Tmem259,Prdx2,Hras,Akt1s1,Pcp4,Daxx,Bag1,Atf4,Sncb,Mybl2,Endog,Ngf	117536,29644,308457,500989,361509,83533,299608,29338,293621,292887,25510,140926,297994,79255,113893,296344,362100,310738
GO:2000045	0.0285602154294595	0.990558561911904	7	89	regulation of G1/S transition of mitotic cell cycle	BP	13581	460	Ctdspl,Tcf3,Anp32b,Dgkz,Plk5,Rgcc,Fbxo31	301056,171046,170724,81821,314627,117183,498959
GO:0030194	0.0286358934856744	0.995899997103662	3	21	positive regulation of blood coagulation	BP	13581	460	Prdx2,F12,Tbxa2r	29338,306761,24816
GO:1900048	0.0286358934856744	0.995899997103662	3	21	positive regulation of hemostasis	BP	13581	460	Prdx2,F12,Tbxa2r	29338,306761,24816
GO:0055107	0.0287357644106383	1	1	1	Golgi to secretory granule transport	BP	13581	460	Bicdl1	304537
GO:0055114	0.0295310789598536	0.98064240185731	39	761	oxidation-reduction process	BP	13581	460	Gsto1,Ndufv1,Kdm1a,Uqcrfs1,Adsl,Cisd1,Cyb561d1,Egln2,Alkbh3,Cox8a,Cox5a,Ecsit,Aifm1,Auh,Prdx2,Cox6a1,Pcyox1l,Ndufs4,Ndufaf5,Fdx1,Cyc1,Ndufa8,Dhrs7,Mapk14,Sdhd,Tyw5,Sdhc,Coq9,Cox19,Zadh2,Ndufs2,Dld,Glrx5,Ctbp1,Idh3B,Rnls,Hsd11b1,Uqcrc1,Gcdh	114846,293655,500569,291103,315150,294362,362017,308457,362169,171335,252934,300447,83533,361215,29338,25282,307396,499529,296190,29189,300047,296658,299135,81649,363061,301419,289217,498909,304330,291403,289218,298942,362776,29382,94173,361751,25116,301011,364975
GO:0009249	0.029572694567116	0.998002568104891	2	7	protein lipoylation	BP	13581	460	Pop5,Glrx5	117241,362776
GO:0008064	0.0300794081037077	0.988237472025808	9	138	regulation of actin polymerization or depolymerization	BP	13581	460	Arpc1a,Washc1,Evl,Dbn1,Sptbn4,Mkks,Sh3bp1,Baiap2l2,Pik3r2	81824,367328,79115,81653,308458,311456,300067,685357,29741
GO:0030832	0.0300794081037077	0.988237472025808	9	138	regulation of actin filament length	BP	13581	460	Arpc1a,Washc1,Evl,Dbn1,Sptbn4,Mkks,Sh3bp1,Baiap2l2,Pik3r2	81824,367328,79115,81653,308458,311456,300067,685357,29741
GO:0072684	0.0301380932364262	1	1	1	mitochondrial tRNA 3'-trailer cleavage, endonucleolytic	BP	13581	460	Elac2	282826
GO:0034640	0.0302043214807903	1	1	1	establishment of mitochondrion localization by microtubule attachment	BP	13581	460	Rhot1	303351
GO:0099098	0.0302043214807903	1	1	1	microtubule polymerization based movement	BP	13581	460	Rhot1	303351
GO:1990261	0.0305520529862415	1	1	1	pre-mRNA catabolic process	BP	13581	460	Zpr1	500989
GO:0031346	0.0307157185065267	0.983600883822639	18	371	positive regulation of cell projection organization	BP	13581	460	Kdm1a,Ptpn5,Washc1,Dbn1,Ltk,Stk25,Ist1,Hras,Pcp4,Syt3,Kctd17,Plk5,Gpm6a,Mapkapk5,Nptn,Ngf,Fbxo31,Ptn	500569,29644,367328,81653,311337,373542,307833,293621,25510,25731,300317,314627,306439,498183,56064,310738,498959,24924
GO:0030038	0.0307413887855406	0.990731848420047	6	76	contractile actin filament bundle assembly	BP	13581	460	Itgb1bp1,Evl,Mkks,Rgcc,Pik3r2,Kctd13	298914,79115,311456,117183,29741,293497
GO:0043149	0.0307413887855406	0.990731848420047	6	76	stress fiber assembly	BP	13581	460	Itgb1bp1,Evl,Mkks,Rgcc,Pik3r2,Kctd13	298914,79115,311456,117183,29741,293497
GO:1902513	0.0310386091897997	0.997768064314753	2	8	regulation of organelle transport along microtubule	BP	13581	460	Cnih2,Rhot1	361705,303351
GO:0003229	0.0316610472418167	0.99326066973564	4	43	ventricular cardiac muscle tissue development	BP	13581	460	Myh7,Col11a1,Myh6,Nog	29557,25654,29556,25495
GO:0070585	0.0319031162428928	0.986718145630044	10	136	protein localization to mitochondrion	BP	13581	460	Tomm20,Zbtb17,Ptpn5,Tomm22,Samm50,Bag1,Cox18,Timm44,Timm13,Timm8a1	266601,313666,29644,300075,300111,297994,289522,29635,252928,84383
GO:0043484	0.0323022953815236	0.988085497292879	8	105	regulation of RNA splicing	BP	13581	460	Hnrnpl,Zpr1,Srsf1,Akap17a,Rbm42,Srsf4,Rbm10,Srsf3	80846,500989,689890,288526,361545,362612,64510,361814
GO:0032259	0.0330528754696838	0.983822237320131	14	237	methylation	BP	13581	460	Btg1,Kdm1a,Mettl23,Wdr5,Wdr4,Trmt10b,Setdb1,Kdm4b,Ndufaf5,Chtop,Coq5,Mettl6,Dph5,Ppm1d	29618,500569,287918,362093,690032,298081,689883,301128,296190,361990,304542,290564,295394,287585
GO:0042147	0.0334695473598378	0.991088405467357	5	59	retrograde transport, endosome to Golgi	BP	13581	460	Plekhj1,Washc1,Vps29,Rnf126,Tbc1d17	314634,367328,288666,314613,292886
GO:1904113	0.0340806962908374	1	1	1	negative regulation of muscle filament sliding	BP	13581	460	Dbn1	81653
GO:1904621	0.0340806962908374	1	1	1	regulation of actin-dependent ATPase activity	BP	13581	460	Dbn1	81653
GO:1904622	0.0340806962908374	1	1	1	negative regulation of actin-dependent ATPase activity	BP	13581	460	Dbn1	81653
GO:0044843	0.0340959914402555	0.985602782832455	10	154	cell cycle G1/S phase transition	BP	13581	460	Phb2,Ctdspl,Tcf3,Zpr1,Anp32b,Dgkz,Plk5,Rgcc,Fbxo31,Ccne1	114766,301056,171046,500989,170724,81821,314627,117183,498959,25729
GO:0008045	0.0348904102487399	0.994520524258729	3	25	motor neuron axon guidance	BP	13581	460	Chn1,Sema3f,Nog	84030,315996,25495
GO:0061647	0.0350062555479185	0.994447550489953	3	28	histone H3-K9 modification	BP	13581	460	Kdm1a,Setdb1,Kdm4b	500569,689883,301128
GO:0051068	0.0351453101683429	1	1	1	dihydrolipoamide metabolic process	BP	13581	460	Dld	298942
GO:0046784	0.0352967232727599	0.997277769436149	2	8	viral mRNA export from host cell nucleus	BP	13581	460	Alyref,Thoc5	690585,360972
GO:0032231	0.0357840393467834	0.988797651694111	6	81	regulation of actin filament bundle assembly	BP	13581	460	Itgb1bp1,Evl,Dbn1,Mkks,Rgcc,Pik3r2	298914,79115,81653,311456,117183,29741
GO:1901373	0.0359033222742431	1	1	1	lipid hydroperoxide transport	BP	13581	460	Scp2	25541
GO:0090502	0.0359227341964341	0.9903401750702	5	49	RNA phosphodiester bond hydrolysis, endonucleolytic	BP	13581	460	Tsen54,Drosha,Rnaseh2a,Pop5,Elac2	690308,310159,364974,117241,282826
GO:0072657	0.0362716754095283	0.979594612090714	20	391	protein localization to membrane	BP	13581	460	Lin7b,Washc1,Itgb1bp1,C2cd5,Dbn1,Tomm22,Stx8,Samm50,Rab40c,Rangrf,Gripap1,Sptbn4,Cox18,Timm13,Atg4d,Rab34,Atp1b1,Pik3r2,Ptn,Scp2	60377,367328,298914,362461,81653,300075,59074,300111,359728,287419,116493,308458,289522,252928,686505,360571,25650,29741,24924,25541
GO:0051017	0.0362915225402539	0.986240698080977	8	126	actin filament bundle assembly	BP	13581	460	Itgb1bp1,Evl,Dbn1,Mkks,Rgcc,Baiap2l2,Pik3r2,Kctd13	298914,79115,81653,311456,117183,685357,29741,293497
GO:0031146	0.0366167027306766	0.994260023930716	3	20	SCF-dependent proteasomal ubiquitin-dependent protein catabolic process	BP	13581	460	Fbxl15,Fbxl5,Fbxo31	309453,305424,498959
GO:0000380	0.0370451298754584	0.989898065671537	5	55	alternative mRNA splicing, via spliceosome	BP	13581	460	Hnrnpl,Kdm1a,Srsf1,Hnrnpm,Rbm10	80846,500569,689890,116655,64510
GO:0060632	0.0376155494391877	0.993983842487621	3	22	regulation of microtubule-based movement	BP	13581	460	Cnih2,Rhot1,Mkks	361705,303351,311456
GO:0048672	0.0377950512247702	0.996827679927663	2	10	positive regulation of collateral sprouting	BP	13581	460	Ist1,Ngf	307833,310738
GO:1990831	0.0379282588933883	1	1	1	cellular response to carcinoembryonic antigen	BP	13581	460	Hnrnpm	116655
GO:0051402	0.03853644344173	0.980723622307798	14	250	neuron apoptotic process	BP	13581	460	Nsmf,Egln2,Zpr1,Ube2m,Aifm1,Prdx2,Hras,Akt1s1,Pcp4,Bag1,Atf4,Sncb,Mybl2,Ngf	117536,308457,500989,361509,83533,29338,293621,292887,25510,297994,79255,113893,296344,310738
GO:0043687	0.0391317725332947	0.993671872679611	3	21	post-translational protein modification	BP	13581	460	Vipas39,Atg16l1,Atg4d	681989,363278,686505
GO:0046907	0.0391801035535769	0.971911864546573	57	1345	intracellular transport	BP	13581	460	Tomm20,Zbtb17,Plekhj1,Ptpn5,Washc1,Itgb1bp1,Acd,C2cd5,Vps29,Cnih2,Phb2,Slc25a3,Gga1,Pkig,Dbn1,Cabp1,Arl3,Tomm22,Zpr1,Vipas39,Anp32b,Rhot1,Stx8,Samm50,Becn1,Rnf126,Pmm2,Strada,Rangrf,Upf3a,Sh3gl1,Alyref,Fam89b,Cyc1,Thoc5,Aaas,Chtop,Syt3,Gripap1,Ppib,Tbc1d17,Mapk14,Timm44,Bicdl1,Timm13,Pex6,Slc25a38,Atg4d,Ccdc22,Rab34,Gipc1,Hikeshi,Hook1,Pik3r2,Timm8a1,Scp2,Ubac2	266601,313666,314634,29644,367328,298914,307798,362461,288666,361705,114766,245959,300066,266709,81653,171051,64664,300075,500989,681989,170724,303351,59074,300111,114558,314613,302915,303605,287419,361176,81922,690585,309170,300047,360972,300259,361990,25731,116493,64367,292886,81649,29635,304537,252928,117265,301067,686505,317381,360571,83823,293103,313370,29741,84383,25541,361094
GO:0051651	0.039473152371186	0.989001405911388	5	61	maintenance of location in cell	BP	13581	460	Dbn1,Atp5f1c,Taf8,Spout1,LOC100360087	81653,100360100,316216,499770,29292
GO:1905269	0.0396018703024544	0.987292624981708	6	83	positive regulation of chromatin organization	BP	13581	460	Kdm1a,Setdb1,Ing2,Chtop,Daxx,Ctbp1	500569,689883,290744,361990,140926,29382
GO:0046745	0.0396110941422515	1	1	1	viral capsid secondary envelopment	BP	13581	460	Ist1	307833
GO:2001224	0.039854658097456	0.996352213774608	2	15	positive regulation of neuron migration	BP	13581	460	Nsmf,Fbxo31	117536,498959
GO:1902510	0.0402394256415265	0.996575494172996	2	9	regulation of apoptotic DNA fragmentation	BP	13581	460	Aifm1,Endog	83533,362100
GO:0034203	0.0404933835956047	1	1	1	glycolipid translocation	BP	13581	460	Rft1	290552
GO:0003016	0.0405766084738455	0.993261845379689	3	24	respiratory system process	BP	13581	460	Mtg2,Zfand5,Ecel1	296462,293960,60417
GO:0002542	0.0409756429611033	1	1	1	Factor XII activation	BP	13581	460	F12	306761
GO:1905672	0.0409970518443908	1	1	1	negative regulation of lysosome organization	BP	13581	460	Becn1	114558
GO:1903518	0.0411157855292946	1	1	1	positive regulation of single strand break repair	BP	13581	460	Xrcc1	84495
GO:1904875	0.0411157855292946	1	1	1	regulation of DNA ligase activity	BP	13581	460	Xrcc1	84495
GO:1904877	0.0411157855292946	1	1	1	positive regulation of DNA ligase activity	BP	13581	460	Xrcc1	84495
GO:0098928	0.0417403877986917	0.999409557352705	1	3	presynaptic signal transduction	BP	13581	460	Ctbp1	29382
GO:0099526	0.0417403877986917	0.999409557352705	1	3	presynapse to nucleus signaling pathway	BP	13581	460	Ctbp1	29382
GO:0031848	0.0418622723649719	0.996359124176413	2	9	protection from non-homologous end joining at telomere	BP	13581	460	Acd,Xrcc1	307798,84495
GO:0061572	0.0418623283861674	0.983671846782432	8	129	actin filament bundle organization	BP	13581	460	Itgb1bp1,Evl,Dbn1,Mkks,Rgcc,Baiap2l2,Pik3r2,Kctd13	298914,79115,81653,311456,117183,685357,29741,293497
GO:0106004	0.0421122005404861	1	1	1	tRNA (guanine-N7)-methylation	BP	13581	460	Wdr4	690032
GO:0006047	0.0421999085380794	0.996313499042768	2	9	UDP-N-acetylglucosamine metabolic process	BP	13581	460	Dpagt1,Gne	300668,114711
GO:0038193	0.0422084123412	1	1	1	thromboxane A2 signaling pathway	BP	13581	460	Tbxa2r	24816
GO:0072355	0.0422211056470102	1	1	1	histone H3-T3 phosphorylation	BP	13581	460	Vrk1	362779
GO:0045234	0.0422378733446797	1	1	1	protein palmitoleylation	BP	13581	460	Porcn	317368
GO:0006489	0.042500107843825	1	1	1	dolichyl diphosphate biosynthetic process	BP	13581	460	Dpagt1	300668
GO:0046465	0.042500107843825	1	1	1	dolichyl diphosphate metabolic process	BP	13581	460	Dpagt1	300668
GO:0015985	0.0426762050240228	0.992893581821697	3	20	energy coupled proton transport, down electrochemical gradient	BP	13581	460	Atp5f1c,Atp5f1d,Cyc1	100360100,245965,300047
GO:0015986	0.0426762050240228	0.992893581821697	3	20	ATP synthesis coupled proton transport	BP	13581	460	Atp5f1c,Atp5f1d,Cyc1	100360100,245965,300047
GO:0007072	0.042767333781336	1	1	1	positive regulation of transcription involved in exit from mitosis	BP	13581	460	Sirt7	303745
GO:0060302	0.0429728897400444	1	1	1	negative regulation of cytokine activity	BP	13581	460	Nog	25495
GO:1902075	0.0430088882687651	0.99620333408509	2	9	cellular response to salt	BP	13581	460	Pcp4,Daxx	25510,140926
GO:0097049	0.043025430857032	0.996122699564961	2	10	motor neuron apoptotic process	BP	13581	460	Zpr1,Bag1	500989,297994
GO:0010458	0.0431461308890753	0.992748143636666	3	21	exit from mitosis	BP	13581	460	Phb2,Sirt7,Rgcc	114766,303745,117183
GO:0048668	0.0431626466147541	0.992567723543069	3	28	collateral sprouting	BP	13581	460	Ist1,Fstl4,Ngf	307833,303130,310738
GO:0014728	0.0431681343914858	0.9995248793108	1	2	regulation of the force of skeletal muscle contraction	BP	13581	460	Myh7	29557
GO:0014862	0.0431681343914858	0.9995248793108	1	2	regulation of skeletal muscle contraction by chemo-mechanical energy conversion	BP	13581	460	Myh7	29557
GO:0009156	0.0432012271528066	0.985950913197911	6	68	ribonucleoside monophosphate biosynthetic process	BP	13581	460	LOC103694872,Adsl,Atp5f1c,Atp5f1d,Cyc1,Upp1	361824,315150,100360100,245965,300047,289801
GO:0060380	0.0433142803281457	1	1	1	regulation of single-stranded telomeric DNA binding	BP	13581	460	Acd	307798
GO:0060381	0.0433142803281457	1	1	1	positive regulation of single-stranded telomeric DNA binding	BP	13581	460	Acd	307798
GO:0071629	0.0433314464161299	1	1	1	cytoplasm protein quality control by the ubiquitin-proteasome system	BP	13581	460	Rnf126	314613
GO:0034497	0.0433368686059724	0.996079104632836	2	10	protein localization to pre-autophagosomal structure	BP	13581	460	Wdr45,Atg16l1	302559,363278
GO:1901609	0.0433497472112866	1	1	1	negative regulation of vesicle transport along microtubule	BP	13581	460	Cnih2	361705
GO:1902684	0.0433497472112866	1	1	1	negative regulation of receptor localization to synapse	BP	13581	460	Cnih2	361705
GO:1903742	0.0433497472112866	1	1	1	regulation of anterograde synaptic vesicle transport	BP	13581	460	Cnih2	361705
GO:1903743	0.0433497472112866	1	1	1	negative regulation of anterograde synaptic vesicle transport	BP	13581	460	Cnih2	361705
GO:0110053	0.0433559683106477	0.98002283167435	11	198	regulation of actin filament organization	BP	13581	460	Arpc1a,Washc1,Itgb1bp1,Evl,Dbn1,Sptbn4,Mkks,Sh3bp1,Rgcc,Baiap2l2,Pik3r2	81824,367328,298914,79115,81653,308458,311456,300067,117183,685357,29741
GO:1904389	0.0433707529301283	1	1	1	rod bipolar cell differentiation	BP	13581	460	Ptn	24924
GO:1904391	0.0433707529301283	1	1	1	response to ciliary neurotrophic factor	BP	13581	460	Ptn	24924
GO:0006193	0.0434657693234903	1	1	1	ITP catabolic process	BP	13581	460	Itpa	311422
GO:0009203	0.0434657693234903	1	1	1	ribonucleoside triphosphate catabolic process	BP	13581	460	Itpa	311422
GO:0009207	0.0434657693234903	1	1	1	purine ribonucleoside triphosphate catabolic process	BP	13581	460	Itpa	311422
GO:0010651	0.0435123091013999	1	1	1	negative regulation of cell communication by electrical coupling	BP	13581	460	Cabp1	171051
GO:1905539	0.0435123091013999	1	1	1	regulation of postsynapse to nucleus signaling pathway	BP	13581	460	Cabp1	171051
GO:0006218	0.0435174684556336	1	1	1	uridine catabolic process	BP	13581	460	Upp1	289801
GO:0046108	0.0435174684556336	1	1	1	uridine metabolic process	BP	13581	460	Upp1	289801
GO:0032455	0.0435313379326321	1	1	1	nerve growth factor processing	BP	13581	460	Ngf	310738
GO:0016031	0.0435781027664966	1	1	1	tRNA import into mitochondrion	BP	13581	460	Tomm20	266601
GO:0070096	0.0435781027664966	1	1	1	mitochondrial outer membrane translocase complex assembly	BP	13581	460	Tomm20	266601
GO:0006185	0.0435905988440833	1	1	1	dGDP biosynthetic process	BP	13581	460	Guk1	303179
GO:0009170	0.0435905988440833	1	1	1	purine deoxyribonucleoside monophosphate metabolic process	BP	13581	460	Guk1	303179
GO:0009183	0.0435905988440833	1	1	1	purine deoxyribonucleoside diphosphate biosynthetic process	BP	13581	460	Guk1	303179
GO:0046054	0.0435905988440833	1	1	1	dGMP metabolic process	BP	13581	460	Guk1	303179
GO:0046711	0.0435905988440833	1	1	1	GDP biosynthetic process	BP	13581	460	Guk1	303179
GO:0001100	0.043614344965319	1	1	1	negative regulation of exit from mitosis	BP	13581	460	Rgcc	117183
GO:0071299	0.0436996189434424	1	1	1	cellular response to vitamin A	BP	13581	460	Ltc4s	114097
GO:0030833	0.044084100639584	0.982657172916057	8	121	regulation of actin filament polymerization	BP	13581	460	Arpc1a,Washc1,Evl,Dbn1,Sptbn4,Mkks,Baiap2l2,Pik3r2	81824,367328,79115,81653,308458,311456,685357,29741
GO:1902499	0.0442657138160117	0.999500127393288	1	2	positive regulation of protein autoubiquitination	BP	13581	460	Mta1	64520
GO:0006501	0.0446547948478243	0.995975538584346	2	9	C-terminal protein lipidation	BP	13581	460	Atg16l1,Atg4d	363278,686505
GO:0051788	0.0446901194785608	0.992318115559464	3	23	response to misfolded protein	BP	13581	460	Rnf5,Rnf126,F12	407784,314613,306761
GO:1901659	0.0450583761363427	0.989432029255257	4	34	glycosyl compound biosynthetic process	BP	13581	460	Guk1,Tyw5,Pdcl3,Upp1	303179,301419,316348,289801
GO:0050820	0.0451557236357447	0.992177475256895	3	24	positive regulation of coagulation	BP	13581	460	Prdx2,F12,Tbxa2r	29338,306761,24816
GO:0044417	0.0451928673069158	0.995900012805242	2	9	translocation of molecules into host	BP	13581	460	Alyref,Thoc5	690585,360972
GO:0051836	0.0451928673069158	0.995900012805242	2	9	translocation of molecules into other organism involved in symbiotic interaction	BP	13581	460	Alyref,Thoc5	690585,360972
GO:0090150	0.0452555945973098	0.979959934851009	10	152	establishment of protein localization to membrane	BP	13581	460	Washc1,Itgb1bp1,C2cd5,Tomm22,Samm50,Gripap1,Cox18,Timm13,Atg4d,Rab34	367328,298914,362461,300075,300111,116493,289522,252928,686505,360571
GO:0034655	0.0452781395041655	0.976844589095907	14	248	nucleobase-containing compound catabolic process	BP	13581	460	Drosha,Pde9a,Itpa,Zpr1,Rnaseh2a,Aifm1,Secisbp2,Upf3a,Smg9,Prpf18,Rbm10,Lrpprc,Upp1,Endog	310159,191569,311422,500989,364974,83533,79049,361176,365215,171552,64510,313867,289801,362100
GO:0097120	0.045727447751981	0.991965021879104	3	27	receptor localization to synapse	BP	13581	460	Cnih2,Gripap1,Nptn	361705,116493,56064
GO:0035376	0.0459769898243831	0.995789026213318	2	9	sterol import	BP	13581	460	Washc1,Scp2	367328,25541
GO:0070508	0.0459769898243831	0.995789026213318	2	9	cholesterol import	BP	13581	460	Washc1,Scp2	367328,25541
GO:0034660	0.0459838082142746	0.97387266061109	19	340	ncRNA metabolic process	BP	13581	460	Tsen54,Wdr4,Drosha,Utp14a,Sirt7,Ngdn,H2afy2,Yrdc,Trmt10b,Mrps9,Pop5,Pus10,Ddx47,Hras,Elac2,Nsa2,Mettl6,Tyw5,Utp25	690308,690032,310159,317579,303745,305887,361844,319113,298081,301371,117241,305583,297685,293621,282826,171456,290564,301419,305076
GO:0000184	0.0460081257242997	0.991999669533414	3	23	nuclear-transcribed mRNA catabolic process, nonsense-mediated decay	BP	13581	460	Secisbp2,Upf3a,Smg9	79049,361176,365215
GO:0007264	0.0461130184443081	0.974631546296025	17	368	small GTPase mediated signal transduction	BP	13581	460	Cyth2,Usp28,Arl3,Setdb1,Ctnnal1,Hras,Rasgrp2,Mapk14,Dgkz,Chn1,Sh3bp1,Mapkapk5,Ngef,Ngf,Arl5c,Kctd13,Rabif	116692,315639,64664,689883,298019,293621,361714,81649,81821,84030,300067,498183,246217,310738,497990,293497,304807
GO:1901216	0.0462953581861629	0.982985343874977	7	100	positive regulation of neuron death	BP	13581	460	Ptpn5,Ube2m,Aifm1,Daxx,Bag1,Atf4,Mybl2	29644,361509,83533,140926,297994,79255,296344
GO:0009451	0.0464203070764054	0.981628137932686	8	104	RNA modification	BP	13581	460	Wdr4,Alkbh3,Yrdc,Trmt10b,Pus10,Mettl6,Tyw5,Lrpprc	690032,362169,319113,298081,305583,290564,301419,313867
GO:0000082	0.047349615365951	0.979895247328671	9	142	G1/S transition of mitotic cell cycle	BP	13581	460	Ctdspl,Tcf3,Zpr1,Anp32b,Dgkz,Plk5,Rgcc,Fbxo31,Ccne1	301056,171046,500989,170724,81821,314627,117183,498959,25729
GO:0000961	0.047518484583309	0.999422990656373	1	2	negative regulation of mitochondrial RNA catabolic process	BP	13581	460	Lrpprc	313867
GO:0030200	0.0484534988724984	0.999399768063458	1	2	heparan sulfate proteoglycan catabolic process	BP	13581	460	Gpc1	58920
GO:0043170	0.0486771689329566	0.960320465975332	230	6304	macromolecule metabolic process	BP	13581	460	Mtg2,Hnrnpl,Ssbp4,Zbtb17,Slx1b,Btg1,Ctdnep1,Maf1,Kdm1a,Wdr45,Plekhj1,Adam1a,Nsmf,Meis3,Dcaf11,Ptpn5,Mettl23,Washc1,Itgb1bp1,Wdr5,Tsen54,Acd,Wdr4,Drosha,Clk2,Bmyc,Phb2,Actl6b,Egln2,Rmnd1,Mrps18a,Ctdspl,Alkbh3,Eloc,Utp14a,Usp28,Sirt7,Gga1,Pkig,Rfng,Ngdn,Bccip,Atp5f1c,Usp21,Lsm2,Tcf3,Dpagt1,Mrps12,Taf8,Zpr1,Ecsit,Clpx,Vipas39,Rev1,Rnaseh2a,Ube2m,Eif3f,Srsf1,Cbx3,Cdk11b,Ufc1,Aifm1,H2afy2,H2afx,Tmem25…	296462,80846,364534,313666,293489,29618,287447,315093,500569,302559,314634,56777,117536,361514,305895,29644,287918,367328,298914,362093,690308,307798,690032,310159,365842,311807,114766,288563,308457,292268,301249,301056,362169,64525,317579,315639,303745,300066,266709,60433,305887,361666,100360100,688466,684148,171046,300668,292758,316216,500989,300447,300786,681989,316344,364974,361509,293427,689…
GO:0070988	0.0489679797986558	0.988023897841151	4	44	demethylation	BP	13581	460	Kdm1a,Alkbh3,Kdm4b,Tdg	500569,362169,301128,114521
GO:0060394	0.049189699815761	0.995227055370983	2	10	negative regulation of pathway-restricted SMAD protein phosphorylation	BP	13581	460	Pmepa1,Nog	311676,25495
GO:0043623	0.0491957792628381	0.970214244667375	23	471	cellular protein complex assembly	BP	13581	460	Tomm20,Arpc1a,Washc1,Fcho1,Evl,Dbn1,Aifm1,Bcs1l,Tmem70,Samm50,Ndufs4,Ndufaf5,Pmepa1,Ndufa8,LOC103689971,Sptbn4,Cox18,Mkks,Ube2k,Ndufaf6,Cox19,Baiap2l2,Pik3r2	266601,81824,367328,290639,79115,81653,83533,301514,500384,300111,499529,296190,311676,296658,171455,308458,289522,311456,289623,297821,304330,685357,29741
GO:1990778	0.0492122993879572	0.9752219031525	13	238	protein localization to cell periphery	BP	13581	460	Lin7b,Washc1,C2cd5,Nubp1,Stx8,Rab40c,Rangrf,Gripap1,Sptbn4,Rab34,Atp1b1,Pik3r2,Scp2	60377,367328,362461,287042,59074,359728,287419,116493,308458,360571,25650,29741,25541
GO:0035384	0.0495739173571534	0.99108663692493	3	24	thioester biosynthetic process	BP	13581	460	Mpc1,Dld,Gcdh	171087,298942,364975
GO:0071616	0.0495739173571534	0.99108663692493	3	24	acyl-CoA biosynthetic process	BP	13581	460	Mpc1,Dld,Gcdh	171087,298942,364975
GO:0010725	0.0500910354768563	0.999357964608134	1	2	regulation of primitive erythrocyte differentiation	BP	13581	460
GO:0016070	0.0505444881722619	0.96013485059412	113	2948	RNA metabolic process	BP	13581	460
GO:1904588	0.0512858135026918	0.999326552402844	1	2	cellular response to glycoprotein	BP	13581	460
GO:0017004	0.0516695107453715	0.990667435210009	3	21	cytochrome complex assembly	BP	13581	460
GO:1901626	0.0519316340980413	0.994653442377988	2	12	regulation of postsynaptic membrane organization	BP	13581	460
GO:0070647	0.0522344428480388	0.965801701392431	31	689	protein modification by small protein conjugation or removal	BP	13581	460
GO:1903624	0.0527648764676858	0.994590533450274	2	11	regulation of DNA catabolic process	BP	13581	460
GO:0040036	0.0528812165321724	0.990127826380068	3	28	regulation of fibroblast growth factor receptor signaling pathway	BP	13581	460
GO:0036233	0.0528936298176964	0.999283064180485	1	2	glycine import	BP	13581	460
GO:0070131	0.0529931464230047	0.994748129179871	2	9	positive regulation of mitochondrial translation	BP	13581	460
GO:0051451	0.0532834507049876	0.994435456643484	2	12	myoblast migration	BP	13581	460
GO:1902498	0.0542200842217324	0.998997956448427	1	3	regulation of protein autoubiquitination	BP	13581	460
GO:1903756	0.0546908964974099	0.999232795200491	1	2	regulation of transcription from RNA polymerase II promoter by histone modification	BP	13581	460
GO:1903758	0.0546908964974099	0.999232795200491	1	2	negative regulation of transcription from RNA polymerase II promoter by histone modification	BP	13581	460
GO:1903281	0.0549509760271024	0.99922537574476	1	2	positive regulation of calcium:sodium antiporter activity	BP	13581	460
GO:0006122	0.055160593423679	0.99440957338461	2	9	mitochondrial electron transport, ubiquinol to cytochrome c	BP	13581	460
GO:0034260	0.0555079424491054	0.989408519241784	3	29	negative regulation of GTPase activity	BP	13581	460
GO:0031145	0.0555481008458943	0.994232982027407	2	10	anaphase-promoting complex-dependent catabolic process	BP	13581	460
GO:0031444	0.0555960006873815	0.99920681615291	1	2	slow-twitch skeletal muscle fiber contraction	BP	13581	460
GO:0032786	0.0557150477305109	0.989434835800756	3	26	positive regulation of DNA-templated transcription, elongation	BP	13581	460
GO:0031340	0.0557178180162359	0.994111965981252	2	11	positive regulation of vesicle fusion	BP	13581	460
GO:0016569	0.0557372145054779	0.968039888222065	18	392	covalent chromatin modification	BP	13581	460
GO:0071479	0.0559066969480407	0.982892734922057	5	59	cellular response to ionizing radiation	BP	13581	460
GO:0010459	0.0561345757143276	0.994137804354197	2	10	negative regulation of heart rate	BP	13581	460
GO:0030167	0.0561577003129401	0.998924091456714	1	3	proteoglycan catabolic process	BP	13581	460
GO:0090309	0.0563609613206648	0.998916186618933	1	3	positive regulation of methylation-dependent chromatin silencing	BP	13581	460
GO:0033044	0.0565414415642851	0.970908060799841	13	255	regulation of chromosome organization	BP	13581	460
GO:0070936	0.0571598073602525	0.9853198261491	4	43	protein K48-linked ubiquitination	BP	13581	460
GO:0043247	0.0571601274909429	0.993872769586511	2	11	telomere maintenance in response to DNA damage	BP	13581	460
GO:0071275	0.0572335749972106	0.999158680911857	1	2	cellular response to aluminum ion	BP	13581	460
GO:0120035	0.0573811312307389	0.963891101254801	25	595	regulation of plasma membrane bounded cell projection organization	BP	13581	460
GO:0010976	0.0574502486302602	0.969541996555092	14	291	positive regulation of neuron projection development	BP	13581	460
GO:0051492	0.0575008287420197	0.982189588284236	5	66	regulation of stress fiber assembly	BP	13581	460
GO:0006464	0.057888035650223	0.954211241603662	108	2862	cellular protein modification process	BP	13581	460
GO:0036211	0.057888035650223	0.954211241603662	108	2862	protein modification process	BP	13581	460
GO:0051169	0.0579671563614308	0.966626426866033	18	366	nuclear transport	BP	13581	460
GO:0033617	0.0581646294088921	0.993803884852646	2	10	mitochondrial respiratory chain complex IV assembly	BP	13581	460
GO:0050910	0.0583697669357178	0.993458191061165	2	14	detection of mechanical stimulus involved in sensory perception of sound	BP	13581	460
GO:0051570	0.0584616934212664	0.993391132470715	2	15	regulation of histone H3-K9 methylation	BP	13581	460
GO:0030041	0.0586076002920935	0.975543191836	8	131	actin filament polymerization	BP	13581	460
GO:0038028	0.0592959695719241	0.998798729585379	1	3	insulin receptor signaling pathway via phosphatidylinositol 3-kinase	BP	13581	460
GO:2001025	0.0598822846712612	0.998774521443053	1	3	positive regulation of response to drug	BP	13581	460
GO:0055008	0.0599700211809701	0.984230805313822	4	51	cardiac muscle tissue morphogenesis	BP	13581	460
GO:0000377	0.0600261348554758	0.969831045940943	12	204	RNA splicing, via transesterification reactions with bulged adenosine as nucleophile	BP	13581	460
GO:0000398	0.0600261348554758	0.969831045940943	12	204	mRNA splicing, via spliceosome	BP	13581	460
GO:0018065	0.060531499768879	0.993405893785669	2	10	protein-cofactor linkage	BP	13581	460
GO:0045210	0.0606384531444991	0.999053913751167	1	2	FasL biosynthetic process	BP	13581	460
GO:0034414	0.0607331427284576	0.999050909538832	1	2	tRNA 3'-trailer cleavage, endonucleolytic	BP	13581	460
GO:0042779	0.0607331427284576	0.999050909538832	1	2	tRNA 3'-trailer cleavage	BP	13581	460
GO:1905267	0.0607331427284576	0.999050909538832	1	2	endonucleolytic cleavage involved in tRNA processing	BP	13581	460
GO:0008154	0.0609584151630713	0.97279699330371	9	160	actin polymerization or depolymerization	BP	13581	460
GO:0031061	0.0612107341473166	0.992853068775957	2	16	negative regulation of histone methylation	BP	13581	460
GO:1903047	0.0612494706227634	0.962012131565709	23	501	mitotic cell cycle process	BP	13581	460
GO:0000375	0.061421678242942	0.969014077269955	12	205	RNA splicing, via transesterification reactions	BP	13581	460
GO:0014835	0.0615139421804406	0.999025949742141	1	2	myoblast differentiation involved in skeletal muscle regeneration	BP	13581	460
GO:1903516	0.0615234785365123	0.999025642826433	1	2	regulation of single strand break repair	BP	13581	460
GO:0006605	0.0616494817564752	0.967060223333467	14	247	protein targeting	BP	13581	460
GO:0060300	0.0616697594877822	0.999020928701848	1	2	regulation of cytokine activity	BP	13581	460
GO:0009265	0.0618198734195228	0.993185370319476	2	10	2'-deoxyribonucleotide biosynthetic process	BP	13581	460
GO:0046385	0.0618198734195228	0.993185370319476	2	10	deoxyribose phosphate biosynthetic process	BP	13581	460
GO:0072655	0.0618322542235327	0.972442717218251	9	133	establishment of protein localization to mitochondrion	BP	13581	460
GO:0045666	0.0622925474767939	0.964400916902181	17	367	positive regulation of neuron differentiation	BP	13581	460
GO:0015992	0.0626623467236629	0.973580981309181	8	114	proton transport	BP	13581	460
GO:1902423	0.0635963908638763	0.998957742913081	1	2	regulation of attachment of mitotic spindle microtubules to kinetochore	BP	13581	460
GO:1902425	0.0635963908638763	0.998957742913081	1	2	positive regulation of attachment of mitotic spindle microtubules to kinetochore	BP	13581	460
GO:0051457	0.0636249778225626	0.992584327989582	2	13	maintenance of protein location in nucleus	BP	13581	460
GO:0030488	0.0636997931083114	0.987326129136175	3	24	tRNA methylation	BP	13581	460
GO:0043984	0.0637045722803296	0.992502458480238	2	14	histone H4-K16 acetylation	BP	13581	460
GO:0061000	0.0640289535448845	0.992442784554863	2	14	negative regulation of dendritic spine development	BP	13581	460
GO:0000338	0.0640671197962108	0.99279423897696	2	10	protein deneddylation	BP	13581	460
GO:0031344	0.0650108699274654	0.958553483974958	25	602	regulation of cell projection organization	BP	13581	460
GO:0006818	0.065627330403953	0.972059565319788	8	115	hydrogen transport	BP	13581	460
GO:0044267	0.0662151320460622	0.946332568078444	137	3627	cellular protein metabolic process	BP	13581	460
GO:0010586	0.0666212735914342	0.991897483888217	2	15	miRNA metabolic process	BP	13581	460
GO:0090317	0.0675089733238588	0.975349310304032	6	82	negative regulation of intracellular protein transport	BP	13581	460
GO:1904571	0.0676674630135247	0.99881749795349	1	2	positive regulation of selenocysteine incorporation	BP	13581	460
GO:0010975	0.0681876819773677	0.958686037878697	20	468	regulation of neuron projection development	BP	13581	460
GO:1903279	0.0683307050120935	0.998398027276619	1	3	regulation of calcium:sodium antiporter activity	BP	13581	460
GO:0006626	0.0688132942602728	0.970407191528985	8	116	protein targeting to mitochondrion	BP	13581	460
GO:1903312	0.0688368642875311	0.977585608823475	5	65	negative regulation of mRNA metabolic process	BP	13581	460
GO:0042276	0.0690822743918795	0.998160927490547	1	4	error-prone translesion synthesis	BP	13581	460
GO:1902074	0.0691995244713299	0.985668127130262	3	26	response to salt	BP	13581	460
GO:0006086	0.0697567175841581	0.991636417759516	2	11	acetyl-CoA biosynthetic process from pyruvate	BP	13581	460
GO:0098905	0.0699237897488476	0.998735816867288	1	2	regulation of bundle of His cell action potential	BP	13581	460
GO:0046098	0.0700230056698833	0.998732160233817	1	2	guanine metabolic process	BP	13581	460
GO:0030490	0.0700603389578974	0.98078237503013	4	42	maturation of SSU-rRNA	BP	13581	460
GO:0097034	0.0701644517133377	0.991559719977328	2	11	mitochondrial respiratory chain complex IV biogenesis	BP	13581	460
GO:0043173	0.0707715544316077	0.991334419872625	2	12	nucleotide salvage	BP	13581	460
GO:0045786	0.0718398359710271	0.958207507789861	17	342	negative regulation of cell cycle	BP	13581	460
GO:1904589	0.0719207244803503	0.966880058893002	9	158	regulation of protein import	BP	13581	460
GO:0071480	0.0719527366121449	0.984856744321856	3	26	cellular response to gamma radiation	BP	13581	460
GO:0072594	0.0723588847052158	0.954800202262077	22	465	establishment of protein localization to organelle	BP	13581	460
GO:0071931	0.0726085324156843	0.998634936281689	1	2	positive regulation of transcription involved in G1/S transition of mitotic cell cycle	BP	13581	460
GO:1905006	0.0726741652979622	0.998632419737523	1	2	negative regulation of epithelial to mesenchymal transition involved in endocardial cushion formation	BP	13581	460
GO:0051919	0.0730854448959814	0.998616595345019	1	2	positive regulation of fibrinolysis	BP	13581	460
GO:0040029	0.0732317082684886	0.967939822759328	8	144	regulation of gene expression, epigenetic	BP	13581	460
GO:1902544	0.0734608542968533	0.998602068532586	1	2	regulation of DNA N-glycosylase activity	BP	13581	460
GO:0071526	0.0735462591872025	0.990226511697319	2	22	semaphorin-plexin signaling pathway	BP	13581	460
GO:0072737	0.0738391706189229	0.998587349469329	1	2	response to diamide	BP	13581	460
GO:0072738	0.0738391706189229	0.998587349469329	1	2	cellular response to diamide	BP	13581	460
GO:0006045	0.073869277153585	0.998586174680433	1	2	N-acetylglucosamine biosynthetic process	BP	13581	460
GO:0046380	0.073869277153585	0.998586174680433	1	2	N-acetylneuraminate biosynthetic process	BP	13581	460
GO:0090303	0.0738730314916516	0.979244025449223	4	48	positive regulation of wound healing	BP	13581	460
GO:0035948	0.0741656920007515	0.99810756943401	1	3	positive regulation of gluconeogenesis by positive regulation of transcription from RNA polymerase II promoter	BP	13581	460
GO:1903492	0.0741685925293904	0.998574467472998	1	2	response to acetylsalicylate	BP	13581	460
GO:1904431	0.074242282075707	0.998571577536039	1	2	positive regulation of t-circle formation	BP	13581	460
GO:0031548	0.0742967168662529	0.998569440773527	1	2	regulation of brain-derived neurotrophic factor receptor signaling pathway	BP	13581	460
GO:0031549	0.0742967168662529	0.998569440773527	1	2	negative regulation of brain-derived neurotrophic factor receptor signaling pathway	BP	13581	460
GO:0001502	0.0743844042072585	0.990253195347453	2	17	cartilage condensation	BP	13581	460
GO:0009124	0.0744610230515238	0.97218805643744	6	77	nucleoside monophosphate biosynthetic process	BP	13581	460
GO:0032205	0.0747782603139943	0.983854328076062	3	30	negative regulation of telomere maintenance	BP	13581	460
GO:0006417	0.0748983302667695	0.958755275906386	14	275	regulation of translation	BP	13581	460
GO:0014724	0.075051630480779	0.998061278877243	1	3	regulation of twitch skeletal muscle contraction	BP	13581	460
GO:0009051	0.0750849892591618	0.998538312082104	1	2	pentose-phosphate shunt, oxidative branch	BP	13581	460
GO:1903827	0.0753712375900825	0.951683559386761	24	529	regulation of cellular protein localization	BP	13581	460
GO:0006754	0.0757499862139326	0.978672310055665	4	42	ATP biosynthetic process	BP	13581	460
GO:0071280	0.0762381246790336	0.990070362721819	2	14	cellular response to copper ion	BP	13581	460
GO:0009127	0.076269319676539	0.974488472092842	5	61	purine nucleoside monophosphate biosynthetic process	BP	13581	460
GO:0009168	0.076269319676539	0.974488472092842	5	61	purine ribonucleoside monophosphate biosynthetic process	BP	13581	460
GO:0033365	0.0765233244981744	0.948080280552712	31	712	protein localization to organelle	BP	13581	460
GO:2000010	0.076537603394014	0.990009133686857	2	14	positive regulation of protein localization to cell surface	BP	13581	460
GO:0044208	0.0765577590495653	0.998479218435992	1	2	'de novo' AMP biosynthetic process	BP	13581	460
GO:0032788	0.0766855308533912	0.998474034246997	1	2	saturated monocarboxylic acid metabolic process	BP	13581	460
GO:0032789	0.0766855308533912	0.998474034246997	1	2	unsaturated monocarboxylic acid metabolic process	BP	13581	460
GO:0071478	0.0772561709933933	0.965858038189524	8	132	cellular response to radiation	BP	13581	460
GO:0006892	0.0776970805552447	0.973686290490111	5	75	post-Golgi vesicle-mediated transport	BP	13581	460
GO:0002254	0.077828266794978	0.998427260605421	1	2	kinin cascade	BP	13581	460
GO:0002353	0.077828266794978	0.998427260605421	1	2	plasma kallikrein-kinin cascade	BP	13581	460
GO:0070076	0.078015406905022	0.989316036420855	2	21	histone lysine demethylation	BP	13581	460
GO:0044265	0.0781036817907937	0.946260929363646	33	761	cellular macromolecule catabolic process	BP	13581	460
GO:0006099	0.0792681965809948	0.982587713188987	3	27	tricarboxylic acid cycle	BP	13581	460
GO:0051649	0.0797980665102989	0.939109136967805	64	1620	establishment of localization in cell	BP	13581	460
GO:2000171	0.080126923427228	0.982068523583213	3	34	negative regulation of dendrite development	BP	13581	460
GO:0030328	0.0802143838519268	0.998327219974366	1	2	prenylcysteine catabolic process	BP	13581	460
GO:0030329	0.0802143838519268	0.998327219974366	1	2	prenylcysteine metabolic process	BP	13581	460
GO:0045747	0.0803841201720673	0.982080727908366	3	31	positive regulation of Notch signaling pathway	BP	13581	460
GO:0010310	0.0806394645441757	0.989252244952903	2	13	regulation of hydrogen peroxide metabolic process	BP	13581	460
GO:1904397	0.0807313786071074	0.99830512033054	1	2	negative regulation of neuromuscular junction development	BP	13581	460
GO:0002357	0.081234615859583	0.99828346344025	1	2	defense response to tumor cell	BP	13581	460
GO:0080111	0.0813074522809739	0.989226352937556	2	12	DNA demethylation	BP	13581	460
GO:0048313	0.0816842428900281	0.988934715554454	2	14	Golgi inheritance	BP	13581	460
GO:0002541	0.0818510205897817	0.99825674083988	1	2	activation of plasma proteins involved in acute inflammatory response	BP	13581	460
GO:2000124	0.0818711441928699	0.998255864802864	1	2	regulation of endocannabinoid signaling pathway	BP	13581	460
GO:1905671	0.0819837265604449	0.998250959538702	1	2	regulation of lysosome organization	BP	13581	460
GO:0031590	0.0822520547233122	0.998239239366929	1	2	wybutosine metabolic process	BP	13581	460
GO:0031591	0.0822520547233122	0.998239239366929	1	2	wybutosine biosynthetic process	BP	13581	460
GO:0090304	0.0823079973191309	0.932978665523016	125	3343	nucleic acid metabolic process	BP	13581	460
GO:0006342	0.0824169062014183	0.975878052977663	4	53	chromatin silencing	BP	13581	460
GO:0045603	0.0828601071712391	0.988683406546852	2	14	positive regulation of endothelial cell differentiation	BP	13581	460
GO:0018205	0.0829725423497487	0.95468526139497	13	269	peptidyl-lysine modification	BP	13581	460
GO:0031058	0.0830703408722908	0.971319080594271	5	75	positive regulation of histone modification	BP	13581	460
GO:0006996	0.0831944522655973	0.933360572682382	100	2691	organelle organization	BP	13581	460
GO:0010421	0.0835057372911753	0.988544505435532	2	14	hydrogen peroxide-mediated programmed cell death	BP	13581	460
GO:0097468	0.0835057372911753	0.988544505435532	2	14	programmed cell death in response to reactive oxygen species	BP	13581	460
GO:0060221	0.0835254315965172	0.997589138355513	1	3	retinal rod cell differentiation	BP	13581	460
GO:0002946	0.0835388027551564	0.998182468005099	1	2	tRNA C5-cytosine methylation	BP	13581	460
GO:0003330	0.0837549023748518	0.998172841384294	1	2	regulation of extracellular matrix constituent secretion	BP	13581	460
GO:0003331	0.0837549023748518	0.998172841384294	1	2	positive regulation of extracellular matrix constituent secretion	BP	13581	460
GO:0006880	0.0838419783951621	0.998168954887019	1	2	intracellular sequestering of iron ion	BP	13581	460
GO:0097577	0.0838419783951621	0.998168954887019	1	2	sequestering of iron ion	BP	13581	460
GO:2000622	0.0840737081150925	0.997556748361834	1	3	regulation of nuclear-transcribed mRNA catabolic process, nonsense-mediated decay	BP	13581	460
GO:2000623	0.0840737081150925	0.997556748361834	1	3	negative regulation of nuclear-transcribed mRNA catabolic process, nonsense-mediated decay	BP	13581	460
GO:1905161	0.0841104189266623	0.998156946323256	1	2	protein localization to phagocytic vesicle	BP	13581	460
GO:1905169	0.0841104189266623	0.998156946323256	1	2	regulation of protein localization to phagocytic vesicle	BP	13581	460
GO:1905171	0.0841104189266623	0.998156946323256	1	2	positive regulation of protein localization to phagocytic vesicle	BP	13581	460
GO:0006713	0.0841342757671412	0.998155877113881	1	2	glucocorticoid catabolic process	BP	13581	460
GO:1901608	0.0842746693445384	0.998149578428489	1	2	regulation of vesicle transport along microtubule	BP	13581	460
GO:0071158	0.0844245703384087	0.980791595456805	3	31	positive regulation of cell cycle arrest	BP	13581	460
GO:0009153	0.0844453561041004	0.998141905537385	1	2	purine deoxyribonucleotide biosynthetic process	BP	13581	460
GO:0000185	0.084498919647473	0.988095875223474	2	17	activation of MAPKKK activity	BP	13581	460
GO:0055011	0.0849967741351571	0.998117004190101	1	2	atrial cardiac muscle cell differentiation	BP	13581	460
GO:0055014	0.0849967741351571	0.998117004190101	1	2	atrial cardiac muscle cell development	BP	13581	460
GO:1904744	0.0850019379921308	0.998116770177769	1	2	positive regulation of telomeric DNA binding	BP	13581	460
GO:0009182	0.0850110141199153	0.998116358834837	1	2	purine deoxyribonucleoside diphosphate metabolic process	BP	13581	460
GO:0046066	0.0850110141199153	0.998116358834837	1	2	dGDP metabolic process	BP	13581	460
GO:0046041	0.0851196819456409	0.998111430207969	1	2	ITP metabolic process	BP	13581	460
GO:0010644	0.0851488464572339	0.98809834274936	2	15	cell communication by electrical coupling	BP	13581	460
GO:0070126	0.0852032304619169	0.998107636288233	1	2	mitochondrial translational termination	BP	13581	460
GO:0032917	0.0852064449018223	0.998107490241702	1	2	polyamine acetylation	BP	13581	460
GO:0032918	0.0852064449018223	0.998107490241702	1	2	spermidine acetylation	BP	13581	460
GO:0032919	0.0852064449018223	0.998107490241702	1	2	spermine acetylation	BP	13581	460
GO:0034436	0.0852209171989258	0.997488248211673	1	3	glycoprotein transport	BP	13581	460
GO:0046836	0.0852217537293332	0.997488197902677	1	3	glycolipid transport	BP	13581	460
GO:2000296	0.0852706713048997	0.998104570910809	1	2	negative regulation of hydrogen peroxide catabolic process	BP	13581	460
GO:0007096	0.0856811921259671	0.988300633077239	2	12	regulation of exit from mitosis	BP	13581	460
GO:0010643	0.0857213705717171	0.997458057227547	1	3	cell communication by chemical coupling	BP	13581	460
GO:0035331	0.0858634235578954	0.997137774469831	1	4	negative regulation of hippo signaling	BP	13581	460
GO:0000462	0.0858988197465708	0.98043942574639	3	28	maturation of SSU-rRNA from tricistronic rRNA transcript (SSU-rRNA, 5.8S rRNA, LSU-rRNA)	BP	13581	460
GO:0048308	0.0861862724328783	0.987869515028243	2	15	organelle inheritance	BP	13581	460
GO:0110020	0.0862556829753916	0.96989250851295	5	75	regulation of actomyosin structure organization	BP	13581	460
GO:0021636	0.0866565811519183	0.997083621715466	1	4	trigeminal nerve morphogenesis	BP	13581	460
GO:0021637	0.0866565811519183	0.997083621715466	1	4	trigeminal nerve structural organization	BP	13581	460
GO:1902287	0.0866565811519183	0.997083621715466	1	4	semaphorin-plexin signaling pathway involved in axon guidance	BP	13581	460
GO:0098743	0.086720645041608	0.987537900028629	2	18	cell aggregation	BP	13581	460
GO:0071454	0.0872102782972585	0.997367124611335	1	3	cellular response to anoxia	BP	13581	460
GO:0042078	0.0879077304819715	0.997323956200783	1	3	germ-line stem cell division	BP	13581	460
GO:0048133	0.0879077304819715	0.997323956200783	1	3	male germ-line stem cell asymmetric division	BP	13581	460
GO:0098728	0.0879077304819715	0.997323956200783	1	3	germline stem cell asymmetric division	BP	13581	460
GO:0043968	0.0888028157971194	0.987284992678886	2	15	histone H2A acetylation	BP	13581	460
GO:0061024	0.0891322687708967	0.941781514608122	24	537	membrane organization	BP	13581	460
GO:0006913	0.0891834732525253	0.94655311321973	17	363	nucleocytoplasmic transport	BP	13581	460
GO:0045022	0.0893267149361845	0.979050785257804	3	35	early endosome to late endosome transport	BP	13581	460
GO:0006399	0.0902720104320648	0.956626709574768	9	141	tRNA metabolic process	BP	13581	460
GO:0044772	0.0904726093755663	0.948723053824003	14	281	mitotic cell cycle phase transition	BP	13581	460
GO:0006098	0.0905100957132868	0.986996293689071	2	14	pentose-phosphate shunt	BP	13581	460
GO:0019682	0.0905100957132868	0.986996293689071	2	14	glyceraldehyde-3-phosphate metabolic process	BP	13581	460
GO:0003299	0.0907723192354428	0.986496968794616	2	20	muscle hypertrophy in response to stress	BP	13581	460
GO:0014898	0.0907723192354428	0.986496968794616	2	20	cardiac muscle hypertrophy in response to stress	BP	13581	460
GO:0016577	0.0908703367938236	0.986382074048007	2	22	histone demethylation	BP	13581	460
GO:0021756	0.0913971724279148	0.986404351025249	2	19	striatum development	BP	13581	460
GO:0016561	0.0914934035631448	0.997096239199774	1	3	protein import into peroxisome matrix, translocation	BP	13581	460
GO:0043553	0.0918014145192563	0.997076225534082	1	3	negative regulation of phosphatidylinositol 3-kinase activity	BP	13581	460
GO:0051572	0.0921165911614374	0.996696499758581	1	4	negative regulation of histone H3-K4 methylation	BP	13581	460
GO:0072659	0.0921575195974657	0.951719921884689	11	216	protein localization to plasma membrane	BP	13581	460
GO:0035635	0.0921873639808626	0.997051046343426	1	3	entry of bacterium into host cell	BP	13581	460
GO:2000535	0.0921873639808626	0.997051046343426	1	3	regulation of entry of bacterium into host cell	BP	13581	460
GO:0030578	0.0924954529456878	0.997030865823934	1	3	PML body organization	BP	13581	460
GO:0031057	0.0929023884710058	0.97781847649255	3	36	negative regulation of histone modification	BP	13581	460
GO:0043525	0.09310376806382	0.966824591223315	5	71	positive regulation of neuron apoptotic process	BP	13581	460
GO:0006839	0.0931597359456832	0.949676641946165	12	207	mitochondrial transport	BP	13581	460
GO:0000350	0.0934565893452978	0.996967447214691	1	3	generation of catalytic spliceosome for second transesterification step	BP	13581	460
GO:0018410	0.0936904493225849	0.986268647551697	2	14	C-terminal protein amino acid modification	BP	13581	460
GO:0009263	0.0939577497473639	0.98632765113812	2	13	deoxyribonucleotide biosynthetic process	BP	13581	460
GO:0086019	0.0940142398634132	0.985633284160572	2	22	cell-cell signaling involved in cardiac conduction	BP	13581	460
GO:0071926	0.0940391597423013	0.996928666593943	1	3	endocannabinoid signaling pathway	BP	13581	460
GO:0030576	0.0941260373133878	0.99692286125187	1	3	Cajal body organization	BP	13581	460
GO:0034248	0.0943199064387736	0.945050959204674	15	308	regulation of cellular amide metabolic process	BP	13581	460
GO:0006448	0.0945661164284368	0.985960564049711	2	15	regulation of translational elongation	BP	13581	460
GO:0021785	0.094593046510762	0.996135793501508	1	6	branchiomotor neuron axon guidance	BP	13581	460
GO:0060415	0.0951348970382418	0.970631992997965	4	60	muscle tissue morphogenesis	BP	13581	460
GO:0006401	0.096581159402376	0.952812653666596	9	166	RNA catabolic process	BP	13581	460
GO:0008361	0.0966680006949502	0.95498874093865	8	166	regulation of cell size	BP	13581	460
GO:0060319	0.0970386366114816	0.996325946545111	1	4	primitive erythrocyte differentiation	BP	13581	460
GO:0032057	0.0975048753502048	0.996692628738233	1	3	negative regulation of translational initiation in response to stress	BP	13581	460
GO:0010638	0.0975073345229804	0.936247690951881	23	525	positive regulation of organelle organization	BP	13581	460
GO:1902775	0.0976394096629358	0.996683281631962	1	3	mitochondrial large ribosomal subunit assembly	BP	13581	460
GO:0098927	0.0978898480174199	0.976105990190858	3	36	vesicle-mediated transport between endosomal compartments	BP	13581	460
GO:0010792	0.0980984344498823	0.996651285783296	1	3	DNA double-strand break processing involved in repair via single-strand annealing	BP	13581	460
GO:0035510	0.0981133389667213	0.985231468216435	2	14	DNA dealkylation	BP	13581	460
GO:0038108	0.0982484224169204	0.996640796160817	1	3	negative regulation of appetite by leptin-mediated signaling pathway	BP	13581	460
GO:0016197	0.0982848217022756	0.94969648727424	10	201	endosomal transport	BP	13581	460
GO:0032956	0.098564363149677	0.946088404687097	12	253	regulation of actin cytoskeleton organization	BP	13581	460
GO:1903008	0.0985865561058019	0.96020564646732	6	92	organelle disassembly	BP	13581	460
GO:0003223	0.098818167290049	0.995939735023963	1	5	ventricular compact myocardium morphogenesis	BP	13581	460
GO:1990737	0.099018277725057	0.996586684748413	1	3	response to manganese-induced endoplasmic reticulum stress	BP	13581	460
GO:1904742	0.0990912362720576	0.996581533156502	1	3	regulation of telomeric DNA binding	BP	13581	460
GO:0006101	0.0992307182489322	0.975832923265808	3	31	citrate metabolic process	BP	13581	460
GO:0035290	0.0992967883368048	0.996149057814447	1	4	trunk segmentation	BP	13581	460
GO:0036484	0.0992967883368048	0.996149057814447	1	4	trunk neural crest cell migration	BP	13581	460
GO:0036486	0.0992967883368048	0.996149057814447	1	4	ventral trunk neural crest cell migration	BP	13581	460
GO:0097490	0.0992967883368048	0.996149057814447	1	4	sympathetic neuron projection extension	BP	13581	460
GO:0097491	0.0992967883368048	0.996149057814447	1	4	sympathetic neuron projection guidance	BP	13581	460
GO:1901166	0.0992967883368048	0.996149057814447	1	4	neural crest cell migration involved in autonomic nervous system development	BP	13581	460
GO:0019538	0.0995813326326512	0.917253376009709	150	4071	protein metabolic process	BP	13581	460
GO:0032379	0.100095831858643	0.996510184760713	1	3	positive regulation of intracellular lipid transport	BP	13581	460
GO:0032382	0.100095831858643	0.996510184760713	1	3	positive regulation of intracellular sterol transport	BP	13581	460
GO:0032385	0.100095831858643	0.996510184760713	1	3	positive regulation of intracellular cholesterol transport	BP	13581	460
GO:0016233	0.101011701541852	0.975125316884704	3	33	telomere capping	BP	13581	460
GO:0055012	0.101022692667625	0.984227830350173	2	17	ventricular cardiac muscle cell differentiation	BP	13581	460
GO:0006309	0.101030941288114	0.984531358036182	2	14	apoptotic DNA fragmentation	BP	13581	460
GO:0014887	0.101054172989128	0.983952502492706	2	21	cardiac muscle adaptation	BP	13581	460
GO:0000045	0.101561918198504	0.96283707877867	5	73	autophagosome assembly	BP	13581	460
GO:0032387	0.101646834659902	0.95520197339479	7	114	negative regulation of intracellular transport	BP	13581	460
GO:0035601	0.10290282296135	0.962112701175213	5	79	protein deacylation	BP	13581	460
GO:0031571	0.102910533525415	0.983850639275392	2	16	mitotic G1 DNA damage checkpoint	BP	13581	460
GO:1902275	0.103047683497718	0.954264560665585	7	137	regulation of chromatin organization	BP	13581	460
GO:0010467	0.103181296379426	0.914706135721243	132	3559	gene expression	BP	13581	460
GO:0042350	0.103313567464157	0.996276446927374	1	3	GDP-L-fucose biosynthetic process	BP	13581	460
GO:0060825	0.103635050653841	0.996252657122763	1	3	fibroblast growth factor receptor signaling pathway involved in neural plate anterior/posterior pattern formation	BP	13581	460
GO:2000313	0.103635050653841	0.996252657122763	1	3	regulation of fibroblast growth factor receptor signaling pathway involved in neural plate anterior/posterior pattern formation	BP	13581	460
GO:0040018	0.104114504548974	0.973987474903787	3	34	positive regulation of multicellular organism growth	BP	13581	460
GO:0051031	0.104396839976909	0.996195966889343	1	3	tRNA transport	BP	13581	460
GO:2001016	0.104553156358731	0.995720438693066	1	4	positive regulation of skeletal muscle cell differentiation	BP	13581	460
GO:0038158	0.104923293029914	0.996156528410812	1	3	granulocyte colony-stimulating factor signaling pathway	BP	13581	460
GO:0000960	0.105414124561814	0.995647974697165	1	4	regulation of mitochondrial RNA catabolic process	BP	13581	460
GO:0046822	0.105911836480982	0.945019088267455	10	200	regulation of nucleocytoplasmic transport	BP	13581	460
GO:2001251	0.105931406416786	0.956312787773214	6	102	negative regulation of chromosome organization	BP	13581	460
GO:0016480	0.106074370038905	0.99606955220789	1	3	negative regulation of transcription from RNA polymerase III promoter	BP	13581	460
GO:0031547	0.106614611931735	0.995257819148188	1	5	brain-derived neurotrophic factor receptor signaling pathway	BP	13581	460
GO:1902897	0.106657643995531	0.995542187097707	1	4	regulation of postsynaptic density protein 95 clustering	BP	13581	460
GO:0031065	0.107331795129208	0.982556287623373	2	18	positive regulation of histone deacetylation	BP	13581	460
GO:1903288	0.107745854735998	0.995941430566332	1	3	positive regulation of potassium ion import	BP	13581	460
GO:1904569	0.107944150355773	0.99592608744233	1	3	regulation of selenocysteine incorporation	BP	13581	460
GO:0070059	0.108074469098438	0.965337068050621	4	51	intrinsic apoptotic signaling pathway in response to endoplasmic reticulum stress	BP	13581	460
GO:1902285	0.108243642433397	0.995108338121655	1	5	semaphorin-plexin signaling pathway involved in neuron projection guidance	BP	13581	460
GO:0098732	0.10863271199579	0.959337072544632	5	80	macromolecule deacylation	BP	13581	460
GO:0009142	0.10903286445935	0.959378938389026	5	66	nucleoside triphosphate biosynthetic process	BP	13581	460
GO:0035561	0.109084222268511	0.982024912999092	2	19	regulation of chromatin binding	BP	13581	460
GO:0000422	0.109340006756989	0.959099561377704	5	73	autophagy of mitochondrion	BP	13581	460
GO:0061726	0.109340006756989	0.959099561377704	5	73	mitochondrion disassembly	BP	13581	460
GO:0033615	0.109364204225703	0.995815319930861	1	3	mitochondrial proton-transporting ATP synthase complex assembly	BP	13581	460
GO:0016570	0.110093825587585	0.934264745163323	15	350	histone modification	BP	13581	460
GO:1901073	0.110569656139163	0.995720063305691	1	3	glucosamine-containing compound biosynthetic process	BP	13581	460
GO:0032446	0.110711369343195	0.924631947417901	26	599	protein modification by small protein conjugation	BP	13581	460
GO:0022411	0.1111069530671	0.934934873006332	14	298	cellular component disassembly	BP	13581	460
GO:1901203	0.111157148118046	0.994626726385442	1	6	positive regulation of extracellular matrix assembly	BP	13581	460
GO:0035552	0.112063038587158	0.995600486220781	1	3	oxidative single-stranded DNA demethylation	BP	13581	460
GO:2001023	0.112170389431851	0.994738014329133	1	5	regulation of response to drug	BP	13581	460
GO:0001834	0.112307298259708	0.995580762687354	1	3	trophectodermal cell proliferation	BP	13581	460
GO:0045814	0.112413695805928	0.963252991883261	4	59	negative regulation of gene expression, epigenetic	BP	13581	460
GO:0006285	0.112666111487297	0.995551704773233	1	3	base-excision repair, AP site formation	BP	13581	460
GO:1905037	0.112762584421943	0.957360547618723	5	77	autophagosome organization	BP	13581	460
GO:0006974	0.112819168715592	0.924272364163027	24	552	cellular response to DNA damage stimulus	BP	13581	460
GO:0001706	0.113546808381784	0.970329515180594	3	40	endoderm formation	BP	13581	460
GO:0051697	0.113891616420333	0.995451701368909	1	3	protein delipidation	BP	13581	460
GO:0001927	0.113989377826989	0.994891299003593	1	4	exocyst assembly	BP	13581	460
GO:0006796	0.114129909899331	0.907462471814197	93	2478	phosphate-containing compound metabolic process	BP	13581	460
GO:0044270	0.114271494609999	0.932821071219365	14	284	cellular nitrogen compound catabolic process	BP	13581	460
GO:0071871	0.114525022194316	0.980583821522596	2	19	response to epinephrine	BP	13581	460
GO:0061732	0.114531768835667	0.995398997092968	1	3	mitochondrial acetyl-CoA biosynthetic process from pyruvate	BP	13581	460
GO:0071869	0.114604595305765	0.969966544467645	3	39	response to catecholamine	BP	13581	460
GO:0007286	0.114899872059426	0.947797205659988	7	119	spermatid development	BP	13581	460
GO:0036065	0.115300651406903	0.980786600320361	2	15	fucosylation	BP	13581	460
GO:0044819	0.115338825905938	0.980545344799196	2	17	mitotic G1/S transition checkpoint	BP	13581	460
GO:0009106	0.11560739316131	0.995309717825426	1	3	lipoate metabolic process	BP	13581	460
GO:0001701	0.11565063686521	0.930428864808472	15	349	in utero embryonic development	BP	13581	460
GO:0044783	0.115822660290163	0.980415654229451	2	17	G1 DNA damage checkpoint	BP	13581	460
GO:0090327	0.116077572018099	0.995270407169391	1	3	negative regulation of locomotion involved in locomotory behavior	BP	13581	460
GO:0030961	0.116190618279481	0.995260929759877	1	3	peptidyl-arginine hydroxylation	BP	13581	460
GO:0006482	0.116412564242777	0.979752735600558	2	24	protein demethylation	BP	13581	460
GO:0008214	0.116412564242777	0.979752735600558	2	24	protein dealkylation	BP	13581	460
GO:0031338	0.116651791572968	0.969041991404888	3	44	regulation of vesicle fusion	BP	13581	460
GO:0006085	0.116690210058106	0.980292215598079	2	16	acetyl-CoA biosynthetic process	BP	13581	460
GO:0050769	0.116861830832226	0.925168332009359	19	457	positive regulation of neurogenesis	BP	13581	460
GO:0030327	0.117210253828086	0.995174993815293	1	3	prenylated protein catabolic process	BP	13581	460
GO:0002326	0.11728664019125	0.995168523019676	1	3	B cell lineage commitment	BP	13581	460
GO:1905244	0.117974503444103	0.993929903671406	1	6	regulation of modification of synaptic structure	BP	13581	460
GO:1905268	0.117991736334589	0.968620724573669	3	41	negative regulation of chromatin organization	BP	13581	460
GO:0060931	0.118085931482446	0.995100538846664	1	3	sinoatrial node cell development	BP	13581	460
GO:0032970	0.118183337625351	0.931581033627398	13	290	regulation of actin filament-based process	BP	13581	460
GO:0003206	0.118219403652623	0.949733398191537	6	108	cardiac chamber morphogenesis	BP	13581	460
GO:0031330	0.118429740441865	0.939654413125112	9	168	negative regulation of cellular catabolic process	BP	13581	460
GO:0098887	0.11923409132931	0.994397000313713	1	4	neurotransmitter receptor transport, endosome to postsynaptic membrane	BP	13581	460
GO:0008016	0.119552039523033	0.941743334569318	8	153	regulation of heart contraction	BP	13581	460
GO:0030422	0.119651399949138	0.994356636180726	1	4	production of siRNA involved in RNA interference	BP	13581	460
GO:1900273	0.119652299830934	0.979032714543541	2	21	positive regulation of long-term synaptic potentiation	BP	13581	460
GO:1904395	0.120102244071561	0.994312856544908	1	4	positive regulation of skeletal muscle acetylcholine-gated channel clustering	BP	13581	460
GO:1904373	0.120414090346979	0.994282469977106	1	4	response to kainic acid	BP	13581	460
GO:0046208	0.120495473393644	0.994892550009557	1	3	spermine catabolic process	BP	13581	460
GO:0042308	0.120640161941029	0.959617929697128	4	57	negative regulation of protein import into nucleus	BP	13581	460
GO:1904590	0.120640161941029	0.959617929697128	4	57	negative regulation of protein import	BP	13581	460
GO:0044320	0.120914354004768	0.979030370482094	2	17	cellular response to leptin stimulus	BP	13581	460
GO:0035360	0.121201943481593	0.994830699978862	1	3	positive regulation of peroxisome proliferator activated receptor signaling pathway	BP	13581	460
GO:0006793	0.121382204848479	0.901042940605407	95	2537	phosphorus metabolic process	BP	13581	460
GO:1905475	0.121405147619709	0.944058101551055	7	123	regulation of protein localization to membrane	BP	13581	460
GO:0051276	0.121520477722038	0.913621630720321	31	779	chromosome organization	BP	13581	460
GO:0010836	0.121640487086426	0.994792107939146	1	3	negative regulation of protein ADP-ribosylation	BP	13581	460
GO:1901300	0.121649966811084	0.994161204330905	1	4	positive regulation of hydrogen peroxide-mediated programmed cell death	BP	13581	460
GO:0046700	0.122340040929069	0.927281163062078	14	286	heterocycle catabolic process	BP	13581	460
GO:0000379	0.122343402478951	0.994729933695441	1	3	tRNA-type intron splice site recognition and cleavage	BP	13581	460
GO:0061819	0.122540319138169	0.99471244589626	1	3	telomeric DNA-containing double minutes formation	BP	13581	460
GO:1905764	0.122540319138169	0.99471244589626	1	3	regulation of protection from non-homologous end joining at telomere	BP	13581	460
GO:1905765	0.122540319138169	0.99471244589626	1	3	negative regulation of protection from non-homologous end joining at telomere	BP	13581	460
GO:0032373	0.12294518036824	0.978268548816726	2	19	positive regulation of sterol transport	BP	13581	460
GO:0032376	0.12294518036824	0.978268548816726	2	19	positive regulation of cholesterol transport	BP	13581	460
GO:0060392	0.122992608356783	0.994672162637184	1	3	negative regulation of SMAD protein import into nucleus	BP	13581	460
GO:0006739	0.123141110201094	0.966926338625583	3	34	NADP metabolic process	BP	13581	460
GO:0002949	0.123596801968422	0.99461809698332	1	3	tRNA threonylcarbamoyladenosine modification	BP	13581	460
GO:0015074	0.123672991169412	0.994611258712714	1	3	DNA integration	BP	13581	460
GO:0035553	0.123679477223421	0.994610676351968	1	3	oxidative single-stranded RNA demethylation	BP	13581	460
GO:0090219	0.123918592166283	0.99393510313377	1	4	negative regulation of lipid kinase activity	BP	13581	460
GO:0031937	0.12400595383683	0.993276114573561	1	6	positive regulation of chromatin silencing	BP	13581	460
GO:0003010	0.124091477847963	0.993526451563435	1	5	voluntary skeletal muscle contraction	BP	13581	460
GO:0014721	0.124091477847963	0.993526451563435	1	5	twitch skeletal muscle contraction	BP	13581	460
GO:0051987	0.124392604266113	0.993887287430736	1	4	positive regulation of attachment of spindle microtubules to kinetochore	BP	13581	460
GO:0019853	0.124595408785749	0.994528102636291	1	3	L-ascorbic acid biosynthetic process	BP	13581	460
GO:0010769	0.124731473271393	0.930772670428245	11	269	regulation of cell morphogenesis involved in differentiation	BP	13581	460
GO:2000048	0.124760001631547	0.994513193517427	1	3	negative regulation of cell-cell adhesion mediated by cadherin	BP	13581	460
GO:0042149	0.124836775509174	0.966131491283364	3	37	cellular response to glucose starvation	BP	13581	460
GO:0034968	0.124912822413191	0.957387330051148	4	71	histone lysine methylation	BP	13581	460
GO:0009136	0.124927792090641	0.994497972590956	1	3	purine nucleoside diphosphate biosynthetic process	BP	13581	460
GO:0009180	0.124927792090641	0.994497972590956	1	3	purine ribonucleoside diphosphate biosynthetic process	BP	13581	460
GO:2000295	0.125057866058506	0.994486157674652	1	3	regulation of hydrogen peroxide catabolic process	BP	13581	460
GO:2000983	0.125296132310482	0.994464480512772	1	3	regulation of ATP citrate synthase activity	BP	13581	460
GO:2000984	0.125296132310482	0.994464480512772	1	3	negative regulation of ATP citrate synthase activity	BP	13581	460
GO:0016571	0.125483423887727	0.950777849078219	5	91	histone methylation	BP	13581	460
GO:0043414	0.126043057878183	0.932305131635871	10	202	macromolecule methylation	BP	13581	460
GO:0008333	0.126093616180446	0.965486107780973	3	41	endosome to lysosome transport	BP	13581	460
GO:0016072	0.12624202863935	0.9348966405722	9	155	rRNA metabolic process	BP	13581	460
GO:0051271	0.126261581565742	0.929917148185216	11	225	negative regulation of cellular component movement	BP	13581	460
GO:0071243	0.126406219395977	0.977494599011675	2	17	cellular response to arsenic-containing substance	BP	13581	460
GO:0006744	0.126491960011784	0.977735691132798	2	15	ubiquinone biosynthetic process	BP	13581	460
GO:1901663	0.126491960011784	0.977735691132798	2	15	quinone biosynthetic process	BP	13581	460
GO:0035162	0.127084753701938	0.976787022693383	2	23	embryonic hemopoiesis	BP	13581	460
GO:0006261	0.127846183347409	0.944558611490553	6	101	DNA-dependent DNA replication	BP	13581	460
GO:0060047	0.12786041847289	0.933726522641351	9	179	heart contraction	BP	13581	460
GO:0035405	0.128039876703201	0.993095949526633	1	5	histone-threonine phosphorylation	BP	13581	460
GO:0031060	0.128295614759854	0.964518050993478	3	44	regulation of histone methylation	BP	13581	460
GO:1900113	0.128543345359848	0.993040002276674	1	5	negative regulation of histone H3-K9 trimethylation	BP	13581	460
GO:1904398	0.128980186344398	0.99299126551654	1	5	positive regulation of neuromuscular junction development	BP	13581	460
GO:0051642	0.129017141008955	0.976161399668523	2	24	centrosome localization	BP	13581	460
GO:0045663	0.129172875613687	0.976591433701136	2	18	positive regulation of myoblast differentiation	BP	13581	460
GO:0038171	0.12919775625523	0.992966924954598	1	5	cannabinoid signaling pathway	BP	13581	460
GO:0010608	0.129281783018186	0.920927635564118	15	328	posttranscriptional regulation of gene expression	BP	13581	460
GO:0040038	0.12968928714506	0.993339450405397	1	4	polar body extrusion after meiotic divisions	BP	13581	460
GO:0009206	0.129742426949212	0.955644333514359	4	50	purine ribonucleoside triphosphate biosynthetic process	BP	13581	460
GO:0045648	0.129811264155282	0.976131787046821	2	21	positive regulation of erythrocyte differentiation	BP	13581	460
GO:0014042	0.129939158351442	0.992883645665683	1	5	positive regulation of neuron maturation	BP	13581	460
GO:0060926	0.129940871295082	0.993312809011742	1	4	cardiac pacemaker cell development	BP	13581	460
GO:0033184	0.129989190170864	0.992592665556799	1	6	positive regulation of histone ubiquitination	BP	13581	460
GO:0009057	0.130040745301974	0.904253207626223	37	911	macromolecule catabolic process	BP	13581	460
GO:0016567	0.130658765023425	0.91074444717359	24	560	protein ubiquitination	BP	13581	460
GO:1904045	0.131129128209443	0.99274889568453	1	5	cellular response to aldosterone	BP	13581	460
GO:1903286	0.131412456441406	0.993155846038589	1	4	regulation of potassium ion import	BP	13581	460
GO:0098914	0.131556673480187	0.993140359542223	1	4	membrane repolarization during atrial cardiac muscle cell action potential	BP	13581	460
GO:0031056	0.132025864056987	0.942082838437542	6	115	regulation of histone modification	BP	13581	460
GO:0071033	0.132119422806338	0.9930797520331	1	4	nuclear retention of pre-mRNA at the site of transcription	BP	13581	460
GO:0006743	0.132232795815954	0.975951042764361	2	16	ubiquinone metabolic process	BP	13581	460
GO:0010994	0.132326348806546	0.993057395172819	1	4	free ubiquitin chain polymerization	BP	13581	460
GO:0009163	0.132866137097587	0.963224555136847	3	32	nucleoside biosynthetic process	BP	13581	460
GO:0042455	0.132866137097587	0.963224555136847	3	32	ribonucleoside biosynthetic process	BP	13581	460
GO:0071867	0.133036744868128	0.962722475178555	3	41	response to monoamine	BP	13581	460
GO:0048644	0.133259198214063	0.95357376357207	4	66	muscle organ morphogenesis	BP	13581	460
GO:1902903	0.133446098969903	0.922995247087233	12	269	regulation of supramolecular fiber organization	BP	13581	460
GO:0016575	0.133608939591864	0.953449823447637	4	64	histone deacetylation	BP	13581	460
GO:0007032	0.133644919222536	0.962556066420782	3	39	endosome organization	BP	13581	460
GO:0055083	0.134135141794218	0.974938574712509	2	20	monovalent inorganic anion homeostasis	BP	13581	460
GO:0021612	0.134506850091568	0.992053432867175	1	6	facial nerve structural organization	BP	13581	460
GO:0045654	0.134552446140452	0.992353774623176	1	5	positive regulation of megakaryocyte differentiation	BP	13581	460
GO:0048167	0.13472266398774	0.92934567824836	9	187	regulation of synaptic plasticity	BP	13581	460
GO:1904591	0.134826237730596	0.945975916818395	5	88	positive regulation of protein import	BP	13581	460
GO:2000251	0.135004340869739	0.974883431619086	2	18	positive regulation of actin cytoskeleton reorganization	BP	13581	460
GO:0048515	0.135344679213113	0.935927952760418	7	124	spermatid differentiation	BP	13581	460
GO:0045162	0.13537252584959	0.99194781492983	1	6	clustering of voltage-gated sodium channels	BP	13581	460
GO:0051188	0.13541220862547	0.932277063441944	8	135	cofactor biosynthetic process	BP	13581	460
GO:0002027	0.135418886484444	0.945742205362527	5	83	regulation of heart rate	BP	13581	460
GO:0090272	0.135503019616831	0.992709368021937	1	4	negative regulation of fibroblast growth factor production	BP	13581	460
GO:1903036	0.135581431985342	0.952632439673629	4	59	positive regulation of response to wounding	BP	13581	460
GO:0070534	0.135808421417803	0.961818781370047	3	36	protein K63-linked ubiquitination	BP	13581	460
GO:0098902	0.136612204557574	0.992110677141281	1	5	regulation of membrane depolarization during action potential	BP	13581	460
GO:1900825	0.136612204557574	0.992110677141281	1	5	regulation of membrane depolarization during cardiac muscle cell action potential	BP	13581	460
GO:0042414	0.136620360172136	0.992584803241304	1	4	epinephrine metabolic process	BP	13581	460
GO:0003015	0.136642666725971	0.928150750106039	9	182	heart process	BP	13581	460
GO:1904009	0.136772253749957	0.992567782987428	1	4	cellular response to monosodium glutamate	BP	13581	460
GO:0032784	0.136917348725776	0.961228815920963	3	39	regulation of DNA-templated transcription, elongation	BP	13581	460
GO:1904505	0.136977268659977	0.992544777370968	1	4	regulation of telomere maintenance in response to DNA damage	BP	13581	460
GO:1904506	0.136977268659977	0.992544777370968	1	4	negative regulation of telomere maintenance in response to DNA damage	BP	13581	460
GO:0034720	0.137075601895109	0.991737872278797	1	6	histone H3-K4 demethylation	BP	13581	460
GO:0006933	0.137177049752647	0.992522322675886	1	4	negative regulation of cell adhesion involved in substrate-bound cell migration	BP	13581	460
GO:0045002	0.137266604950751	0.992512245323473	1	4	double-strand break repair via single-strand annealing	BP	13581	460
GO:0009145	0.13739606898322	0.952012762169054	4	51	purine nucleoside triphosphate biosynthetic process	BP	13581	460
GO:0042306	0.137739144058369	0.930657971661373	8	157	regulation of protein import into nucleus	BP	13581	460
GO:0042551	0.138062124890754	0.960603903606317	3	43	neuron maturation	BP	13581	460
GO:0090168	0.138397064309647	0.992384417301363	1	4	Golgi reassembly	BP	13581	460
GO:0034198	0.138597215767727	0.960420274778564	3	42	cellular response to amino acid starvation	BP	13581	460
GO:0048024	0.138966766161146	0.943982194020784	5	77	regulation of mRNA splicing, via spliceosome	BP	13581	460
GO:0051661	0.138992330763542	0.99149816494881	1	6	maintenance of centrosome location	BP	13581	460
GO:0007569	0.139211401492683	0.943742929027402	5	83	cell aging	BP	13581	460
GO:0006103	0.139478053371156	0.97354072653962	2	18	2-oxoglutarate metabolic process	BP	13581	460
GO:0051388	0.139898348472511	0.991714468736686	1	5	positive regulation of neurotrophin TRK receptor signaling pathway	BP	13581	460
GO:0044766	0.139923074809146	0.9734056319522	2	18	multi-organism transport	BP	13581	460
GO:1902579	0.139923074809146	0.9734056319522	2	18	multi-organism localization	BP	13581	460
GO:0036294	0.140164734752466	0.929190606691608	8	152	cellular response to decreased oxygen levels	BP	13581	460
GO:0006298	0.140191690975679	0.973015496614869	2	21	mismatch repair	BP	13581	460
GO:0006397	0.140564055823575	0.91291125041806	15	319	mRNA processing	BP	13581	460
GO:0006879	0.141300385043488	0.959472985372215	3	38	cellular iron ion homeostasis	BP	13581	460
GO:0010288	0.14130306659294	0.959471875780418	3	38	response to lead ion	BP	13581	460
GO:0046368	0.141645029578318	0.992010731193568	1	4	GDP-L-fucose metabolic process	BP	13581	460
GO:0099639	0.141943735464354	0.991462644008687	1	5	neurotransmitter receptor transport, endosome to plasma membrane	BP	13581	460
GO:0000957	0.141961828907208	0.991460398478917	1	5	mitochondrial RNA catabolic process	BP	13581	460
GO:0072350	0.141972445733727	0.959295044135031	3	36	tricarboxylic acid metabolic process	BP	13581	460
GO:0019439	0.142427047675332	0.913190484821652	14	292	aromatic compound catabolic process	BP	13581	460
GO:0039689	0.142658886392118	0.991892129228317	1	4	negative stranded viral RNA replication	BP	13581	460
GO:0090312	0.143534306248527	0.971893158641766	2	22	positive regulation of protein deacetylation	BP	13581	460
GO:0061842	0.143643370273848	0.971641812791746	2	25	microtubule organizing center localization	BP	13581	460
GO:0070252	0.144108269361717	0.948274861398713	4	70	actin-mediated cell contraction	BP	13581	460
GO:0043137	0.144310290914153	0.991696948784396	1	4	DNA replication, removal of RNA primer	BP	13581	460
GO:0006325	0.144588197515197	0.903583358266984	20	496	chromatin organization	BP	13581	460
GO:0035927	0.144660327860811	0.991655259302826	1	4	RNA import into mitochondrion	BP	13581	460
GO:0061337	0.144788383213444	0.957553339871153	3	51	cardiac conduction	BP	13581	460
GO:0061739	0.145121026727006	0.991600219997831	1	4	protein lipidation involved in autophagosome assembly	BP	13581	460
GO:0051726	0.145177658310973	0.894856295340772	31	774	regulation of cell cycle	BP	13581	460
GO:1905874	0.145540755176859	0.991010040923535	1	5	regulation of postsynaptic density organization	BP	13581	460
GO:1903936	0.145554330311738	0.991548277202498	1	4	cellular response to sodium arsenite	BP	13581	460
GO:0035966	0.145557952017678	0.934626903104272	6	98	response to topologically incorrect protein	BP	13581	460
GO:0071168	0.145750586952875	0.971490327902853	2	19	protein localization to chromatin	BP	13581	460
GO:0032271	0.145908321355061	0.925531467364378	8	161	regulation of protein polymerization	BP	13581	460
GO:0032971	0.145946932225891	0.991501065836425	1	4	regulation of muscle filament sliding	BP	13581	460
GO:0044770	0.146271252819983	0.910409207170265	14	305	cell cycle phase transition	BP	13581	460
GO:1903275	0.146743531605131	0.991404840809251	1	4	positive regulation of sodium ion export	BP	13581	460
GO:1903278	0.146743531605131	0.991404840809251	1	4	positive regulation of sodium ion export across plasma membrane	BP	13581	460
GO:0071218	0.146946946497095	0.971004958620887	2	20	cellular response to misfolded protein	BP	13581	460
GO:2000675	0.147181466633257	0.990799454916805	1	5	negative regulation of type B pancreatic cell apoptotic process	BP	13581	460
GO:0042695	0.147405160758429	0.990770542257462	1	5	thelarche	BP	13581	460
GO:0060744	0.147405160758429	0.990770542257462	1	5	mammary gland branching involved in thelarche	BP	13581	460
GO:0006997	0.147597047255672	0.939153641835918	5	89	nucleus organization	BP	13581	460
GO:1904587	0.1478144651402	0.990347801510143	1	6	response to glycoprotein	BP	13581	460
GO:2000630	0.147855391310208	0.990712202867139	1	5	positive regulation of miRNA metabolic process	BP	13581	460
GO:0043461	0.147873521219487	0.991267350197182	1	4	proton-transporting ATP synthase complex assembly	BP	13581	460
GO:0070272	0.147873521219487	0.991267350197182	1	4	proton-transporting ATP synthase complex biogenesis	BP	13581	460
GO:0090308	0.148225704679271	0.990292282071187	1	6	regulation of methylation-dependent chromatin silencing	BP	13581	460
GO:0009189	0.148381517906402	0.991205159797753	1	4	deoxyribonucleoside diphosphate biosynthetic process	BP	13581	460
GO:0006235	0.148874706845772	0.991144556296885	1	4	dTTP biosynthetic process	BP	13581	460
GO:0009212	0.148874706845772	0.991144556296885	1	4	pyrimidine deoxyribonucleoside triphosphate biosynthetic process	BP	13581	460
GO:0046075	0.148874706845772	0.991144556296885	1	4	dTTP metabolic process	BP	13581	460
GO:0048738	0.148982047475487	0.920142482082149	9	190	cardiac muscle tissue development	BP	13581	460
GO:0050773	0.149039579416698	0.927475346967011	7	150	regulation of dendrite development	BP	13581	460
GO:0009108	0.149191888807537	0.932580757573332	6	95	coenzyme biosynthetic process	BP	13581	460
GO:0061387	0.149612412164022	0.937891948119131	5	101	regulation of extent of cell growth	BP	13581	460
GO:0036475	0.14965664601264	0.969949966594559	2	22	neuron death in response to oxidative stress	BP	13581	460
GO:0051095	0.149746805865689	0.990464975624315	1	5	regulation of helicase activity	BP	13581	460
GO:0051096	0.149746805865689	0.990464975624315	1	5	positive regulation of helicase activity	BP	13581	460
GO:0035513	0.149952731921894	0.991011311874453	1	4	oxidative RNA demethylation	BP	13581	460
GO:0030511	0.150068078244824	0.969656355906427	2	24	positive regulation of transforming growth factor beta receptor signaling pathway	BP	13581	460
GO:1903846	0.150068078244824	0.969656355906427	2	24	positive regulation of cellular response to transforming growth factor beta stimulus	BP	13581	460
GO:0008616	0.150173930602143	0.990983839877038	1	4	queuosine biosynthetic process	BP	13581	460
GO:0046116	0.150173930602143	0.990983839877038	1	4	queuosine metabolic process	BP	13581	460
GO:0035511	0.150651645995746	0.990924356343207	1	4	oxidative DNA demethylation	BP	13581	460
GO:0050770	0.151038096988629	0.926156615745186	7	164	regulation of axonogenesis	BP	13581	460
GO:0007033	0.151503162827075	0.926137954545896	7	131	vacuole organization	BP	13581	460
GO:0000737	0.151687206945865	0.969734808662663	2	18	DNA catabolic process, endonucleolytic	BP	13581	460
GO:2000378	0.151779322855117	0.944884638810797	4	55	negative regulation of reactive oxygen species metabolic process	BP	13581	460
GO:0090336	0.151962921226721	0.990170890762731	1	5	positive regulation of brown fat cell differentiation	BP	13581	460
GO:1904357	0.152387060398152	0.969265506090662	2	20	negative regulation of telomere maintenance via telomere lengthening	BP	13581	460
GO:0043456	0.15268829999018	0.990668406405231	1	4	regulation of pentose-phosphate shunt	BP	13581	460
GO:0043153	0.152694432010903	0.969282125081894	2	19	entrainment of circadian clock by photoperiod	BP	13581	460
GO:0032202	0.152973253545943	0.99063229144781	1	4	telomere assembly	BP	13581	460
GO:1902512	0.153406974922927	0.990577178096365	1	4	positive regulation of apoptotic DNA fragmentation	BP	13581	460
GO:0000278	0.153546681076486	0.891384724051825	26	652	mitotic cell cycle	BP	13581	460
GO:0010793	0.153630323590643	0.98926228499332	1	7	regulation of mRNA export from nucleus	BP	13581	460
GO:0017182	0.153655651140299	0.990545500384404	1	4	peptidyl-diphthamide metabolic process	BP	13581	460
GO:0017183	0.153655651140299	0.990545500384404	1	4	peptidyl-diphthamide biosynthetic process from peptidyl-histidine	BP	13581	460
GO:0070236	0.153988310500632	0.99050303527613	1	4	negative regulation of activation-induced cell death of T cells	BP	13581	460
GO:0060295	0.154119337342309	0.989880140450965	1	5	regulation of cilium movement involved in cell motility	BP	13581	460
GO:0060296	0.154119337342309	0.989880140450965	1	5	regulation of cilium beat frequency involved in ciliary motility	BP	13581	460
GO:1902019	0.154119337342309	0.989880140450965	1	5	regulation of cilium-dependent cell motility	BP	13581	460
GO:0000395	0.154213847870928	0.98986729383808	1	5	mRNA 5'-splice site recognition	BP	13581	460
GO:0008104	0.15426533530171	0.874611035988542	76	2057	protein localization	BP	13581	460
GO:1904393	0.154472523372372	0.98983208803474	1	5	regulation of skeletal muscle acetylcholine-gated channel clustering	BP	13581	460
GO:0050684	0.155205974017551	0.928908821449303	6	106	regulation of mRNA processing	BP	13581	460
GO:1903273	0.155353278325666	0.989711726869114	1	5	regulation of sodium ion export	BP	13581	460
GO:1903276	0.155353278325666	0.989711726869114	1	5	regulation of sodium ion export across plasma membrane	BP	13581	460
GO:0090305	0.155390646327268	0.9160468762884	9	174	nucleic acid phosphodiester bond hydrolysis	BP	13581	460
GO:0036091	0.155410471235789	0.989703884851087	1	5	positive regulation of transcription from RNA polymerase II promoter in response to oxidative stress	BP	13581	460
GO:0007041	0.155502227380023	0.942637643003084	4	69	lysosomal transport	BP	13581	460
GO:0060324	0.155550642670488	0.953119219247576	3	45	face development	BP	13581	460
GO:0018095	0.155831488002627	0.990265895870341	1	4	protein polyglutamylation	BP	13581	460
GO:1901361	0.156078974499736	0.901661638097227	15	318	organic cyclic compound catabolic process	BP	13581	460
GO:0060921	0.156371827148631	0.990195781576074	1	4	sinoatrial node cell differentiation	BP	13581	460
GO:0051156	0.156579749175529	0.967897036729991	2	20	glucose 6-phosphate metabolic process	BP	13581	460
GO:0048638	0.157021432481169	0.904498700032764	13	308	regulation of developmental growth	BP	13581	460
GO:0010639	0.157048043796959	0.904514937358621	13	297	negative regulation of organelle organization	BP	13581	460
GO:0045664	0.157230738123159	0.89090831592388	23	604	regulation of neuron differentiation	BP	13581	460
GO:0060998	0.157484670257664	0.941571271225583	4	72	regulation of dendritic spine development	BP	13581	460
GO:2001184	0.157833005843426	0.989368777931245	1	5	positive regulation of interleukin-12 secretion	BP	13581	460
GO:0002084	0.15801200002943	0.989981296477157	1	4	protein depalmitoylation	BP	13581	460
GO:0061820	0.158070969413507	0.989335550348188	1	5	telomeric D-loop disassembly	BP	13581	460
GO:1903911	0.158153356123213	0.989324033486332	1	5	positive regulation of receptor clustering	BP	13581	460
GO:0046133	0.158218971738233	0.989954053530274	1	4	pyrimidine ribonucleoside catabolic process	BP	13581	460
GO:0051056	0.158334196365728	0.917384320709723	8	200	regulation of small GTPase mediated signal transduction	BP	13581	460
GO:1901628	0.158377156776726	0.989292714689303	1	5	positive regulation of postsynaptic membrane organization	BP	13581	460
GO:0048639	0.158396494713719	0.917515796192173	8	171	positive regulation of developmental growth	BP	13581	460
GO:0006598	0.158656008567075	0.989896397259847	1	4	polyamine catabolic process	BP	13581	460
GO:1903626	0.158950195590751	0.989212299044429	1	5	positive regulation of DNA catabolic process	BP	13581	460
GO:0048168	0.159052699423104	0.94083932116558	4	69	regulation of neuronal synaptic plasticity	BP	13581	460
GO:0009987	0.159201946132919	0.869508720081024	368	10559	cellular process	BP	13581	460
GO:0018023	0.159536752347066	0.966379222708854	2	26	peptidyl-lysine trimethylation	BP	13581	460
GO:0033043	0.159638551702167	0.880032137726256	37	979	regulation of organelle organization	BP	13581	460
GO:1902369	0.159987661228934	0.95129548440006	3	42	negative regulation of RNA catabolic process	BP	13581	460
GO:0000393	0.160160986542157	0.989041324669007	1	5	spliceosomal conformational changes to generate catalytic conformation	BP	13581	460
GO:0008655	0.160326480648038	0.989674383132485	1	4	pyrimidine-containing compound salvage	BP	13581	460
GO:0010138	0.160326480648038	0.989674383132485	1	4	pyrimidine ribonucleotide salvage	BP	13581	460
GO:0032262	0.160326480648038	0.989674383132485	1	4	pyrimidine nucleotide salvage	BP	13581	460
GO:0043097	0.160326480648038	0.989674383132485	1	4	pyrimidine nucleoside salvage	BP	13581	460
GO:0044206	0.160326480648038	0.989674383132485	1	4	UMP salvage	BP	13581	460
GO:1901837	0.160329861169555	0.98967393121131	1	4	negative regulation of transcription of nuclear large rRNA transcript from RNA polymerase I promoter	BP	13581	460
GO:0003209	0.160481980332734	0.966130675983534	2	25	cardiac atrium morphogenesis	BP	13581	460
GO:1904429	0.160634740033437	0.988974033758466	1	5	regulation of t-circle formation	BP	13581	460
GO:0051054	0.160779364697177	0.909291033210001	10	203	positive regulation of DNA metabolic process	BP	13581	460
GO:0021999	0.160808520429812	0.988511085619382	1	6	neural plate anterior/posterior regionalization	BP	13581	460
GO:0010991	0.160928014575468	0.989593800145222	1	4	negative regulation of SMAD protein complex assembly	BP	13581	460
GO:0043987	0.161099429090776	0.988468005012495	1	6	histone H3-S10 phosphorylation	BP	13581	460
GO:0006259	0.161100371960105	0.883947729056399	28	678	DNA metabolic process	BP	13581	460
GO:0051496	0.161419606670391	0.950617422223885	3	43	positive regulation of stress fiber assembly	BP	13581	460
GO:0090235	0.161689747363889	0.988064907947859	1	7	regulation of metaphase plate congression	BP	13581	460
GO:0009188	0.161998214530669	0.989449599392074	1	4	ribonucleoside diphosphate biosynthetic process	BP	13581	460
GO:0090315	0.162022872964632	0.988775592639337	1	5	negative regulation of protein targeting to membrane	BP	13581	460
GO:0042780	0.162169565074783	0.988754511141409	1	5	tRNA 3'-end processing	BP	13581	460
GO:0006701	0.162346703904501	0.988729025746863	1	5	progesterone biosynthetic process	BP	13581	460
GO:0045010	0.162434046383235	0.950415404102098	3	38	actin nucleation	BP	13581	460
GO:0086028	0.162724749999344	0.987906229128499	1	7	bundle of His cell to Purkinje myocyte signaling	BP	13581	460
GO:0086043	0.162724749999344	0.987906229128499	1	7	bundle of His cell action potential	BP	13581	460
GO:1901552	0.162860414088057	0.988654941726107	1	5	positive regulation of endothelial cell development	BP	13581	460
GO:1903142	0.162860414088057	0.988654941726107	1	5	positive regulation of establishment of endothelial barrier	BP	13581	460
GO:0007169	0.163154158800174	0.890549351992894	19	475	transmembrane receptor protein tyrosine kinase signaling pathway	BP	13581	460
GO:2000134	0.163242786149235	0.949806070781272	3	43	negative regulation of G1/S transition of mitotic cell cycle	BP	13581	460
GO:0042776	0.163246678566194	0.989280027462521	1	4	mitochondrial ATP synthesis coupled proton transport	BP	13581	460
GO:0007585	0.163438571152467	0.949675555345786	3	44	respiratory gaseous exchange	BP	13581	460
GO:0010212	0.163630128870379	0.914234657862458	8	158	response to ionizing radiation	BP	13581	460
GO:0000910	0.163643225875255	0.930233183334703	5	93	cytokinesis	BP	13581	460
GO:0007369	0.163791000648216	0.918347024088614	7	151	gastrulation	BP	13581	460
GO:0060038	0.163957095782954	0.949443657404532	3	44	cardiac muscle cell proliferation	BP	13581	460
GO:1900028	0.164244254015759	0.988454074871013	1	5	negative regulation of ruffle assembly	BP	13581	460
GO:0006189	0.164332967982535	0.987983325216966	1	6	'de novo' IMP biosynthetic process	BP	13581	460
GO:0034644	0.165104586460079	0.937810157365765	4	66	cellular response to UV	BP	13581	460
GO:1900027	0.165588508806521	0.964552508795029	2	23	regulation of ruffle assembly	BP	13581	460
GO:0021544	0.165778242820107	0.964315987660714	2	25	subpallium development	BP	13581	460
GO:0042274	0.165862195103434	0.937728080967468	4	56	ribosomal small subunit biogenesis	BP	13581	460
GO:0009201	0.166516274063056	0.937390937366515	4	56	ribonucleoside triphosphate biosynthetic process	BP	13581	460
GO:0021610	0.166683129106118	0.987038121376586	1	8	facial nerve morphogenesis	BP	13581	460
GO:0030644	0.167030980498405	0.987233959120369	1	7	cellular chloride ion homeostasis	BP	13581	460
GO:0035947	0.167041172975523	0.987569138890466	1	6	regulation of gluconeogenesis by regulation of transcription from RNA polymerase II promoter	BP	13581	460
GO:2000002	0.167345478510632	0.987997033339762	1	5	negative regulation of DNA damage checkpoint	BP	13581	460
GO:0046835	0.167535966870392	0.964087094992165	2	21	carbohydrate phosphorylation	BP	13581	460
GO:0060920	0.167713270123012	0.987942196437407	1	5	cardiac pacemaker cell differentiation	BP	13581	460
GO:0035330	0.167760653334461	0.987118111927039	1	7	regulation of hippo signaling	BP	13581	460
GO:0034976	0.167785107359679	0.904508999307601	10	201	response to endoplasmic reticulum stress	BP	13581	460
GO:0043537	0.16784000783039	0.963982044350199	2	21	negative regulation of blood vessel endothelial cell migration	BP	13581	460
GO:0033567	0.168265340595389	0.987859631222281	1	5	DNA replication, Okazaki fragment processing	BP	13581	460
GO:0050772	0.16840965512082	0.935809585552435	4	79	positive regulation of axonogenesis	BP	13581	460
GO:0003163	0.169289963261676	0.987705588388804	1	5	sinoatrial node development	BP	13581	460
GO:0090066	0.169779486709291	0.88674868003878	18	454	regulation of anatomical structure size	BP	13581	460
GO:0032507	0.169780599830718	0.94672964202031	3	46	maintenance of protein location in cell	BP	13581	460
GO:1905206	0.169988221627244	0.987109844552445	1	6	positive regulation of hydrogen peroxide-induced cell death	BP	13581	460
GO:0042023	0.170680229648419	0.986648955074667	1	7	DNA endoreduplication	BP	13581	460
GO:0098828	0.171193008496089	0.986300912949792	1	8	modulation of inhibitory postsynaptic potential	BP	13581	460
GO:2000347	0.171324804894012	0.987396561395916	1	5	positive regulation of hepatocyte proliferation	BP	13581	460
GO:0042744	0.171400632987426	0.962866761779591	2	20	hydrogen peroxide catabolic process	BP	13581	460
GO:0016458	0.171572877944356	0.918894350210073	6	125	gene silencing	BP	13581	460
GO:0072344	0.171698297537218	0.987339390246849	1	5	rescue of stalled ribosome	BP	13581	460
GO:0033590	0.17171043158465	0.987337530526002	1	5	response to cobalamin	BP	13581	460
GO:0006356	0.171720033030888	0.962081370455194	2	27	regulation of transcription from RNA polymerase I promoter	BP	13581	460
GO:0009200	0.171805364834601	0.963017964686466	2	18	deoxyribonucleoside triphosphate metabolic process	BP	13581	460
GO:1900181	0.17190304337801	0.934217668349472	4	68	negative regulation of protein localization to nucleus	BP	13581	460
GO:0090657	0.171924648195453	0.986803169006393	1	6	telomeric loop disassembly	BP	13581	460
GO:0090269	0.172225751175026	0.987258414149513	1	5	fibroblast growth factor production	BP	13581	460
GO:0090270	0.172225751175026	0.987258414149513	1	5	regulation of fibroblast growth factor production	BP	13581	460
GO:0034059	0.172262326688338	0.986749292516196	1	6	response to anoxia	BP	13581	460
GO:0006104	0.172375469481387	0.987235378216426	1	5	succinyl-CoA metabolic process	BP	13581	460
GO:0006893	0.173272108272403	0.945171248826069	3	45	Golgi to plasma membrane transport	BP	13581	460
GO:0002182	0.173414855644504	0.987074836840701	1	5	cytoplasmic translational elongation	BP	13581	460
GO:1900247	0.173414855644504	0.987074836840701	1	5	regulation of cytoplasmic translational elongation	BP	13581	460
GO:0042181	0.173441342671908	0.94545511344405	3	38	ketone biosynthetic process	BP	13581	460
GO:0010756	0.173484593443839	0.987064026494229	1	5	positive regulation of plasminogen activation	BP	13581	460
GO:1904353	0.173779122599136	0.961685129224929	2	23	regulation of telomere capping	BP	13581	460
GO:0055013	0.173841878345145	0.933146200919992	4	70	cardiac muscle cell development	BP	13581	460
GO:0018126	0.174089096554492	0.961922293793741	2	20	protein hydroxylation	BP	13581	460
GO:1904008	0.174195313008494	0.986953576444777	1	5	response to monosodium glutamate	BP	13581	460
GO:0007049	0.174664607243391	0.865744268443645	41	1075	cell cycle	BP	13581	460
GO:0048170	0.174858462734798	0.985685580876827	1	8	positive regulation of long-term neuronal synaptic plasticity	BP	13581	460
GO:0051058	0.175059986999176	0.944114071495269	3	51	negative regulation of small GTPase mediated signal transduction	BP	13581	460
GO:0010992	0.175370489107509	0.986247825290014	1	6	ubiquitin recycling	BP	13581	460
GO:0018401	0.175406826894009	0.986764129784187	1	5	peptidyl-proline hydroxylation to 4-hydroxy-L-proline	BP	13581	460
GO:0090306	0.175864923125627	0.986167127316347	1	6	spindle assembly involved in meiosis	BP	13581	460
GO:0033600	0.175930912490979	0.986156337734678	1	6	negative regulation of mammary gland epithelial cell proliferation	BP	13581	460
GO:0070278	0.175977312510717	0.986674410448311	1	5	extracellular matrix constituent secretion	BP	13581	460
GO:0018022	0.17598300250766	0.931834709668158	4	78	peptidyl-lysine methylation	BP	13581	460
GO:0051252	0.176134219009233	0.853902625992711	87	2408	regulation of RNA metabolic process	BP	13581	460
GO:0046847	0.176473289956344	0.943422471146136	3	52	filopodium assembly	BP	13581	460
GO:0031053	0.177057174430857	0.985971488171277	1	6	primary miRNA processing	BP	13581	460
GO:0006479	0.177184014280537	0.915500278759283	6	122	protein methylation	BP	13581	460
GO:0008213	0.177184014280537	0.915500278759283	6	122	protein alkylation	BP	13581	460
GO:0070447	0.177204604080541	0.985947193051605	1	6	positive regulation of oligodendrocyte progenitor proliferation	BP	13581	460
GO:0016479	0.177381279491824	0.985918048584203	1	6	negative regulation of transcription from RNA polymerase I promoter	BP	13581	460
GO:1901576	0.177480464301149	0.848078779674887	147	4025	organic substance biosynthetic process	BP	13581	460
GO:0099004	0.178216184241962	0.985779880992368	1	6	calmodulin dependent kinase signaling pathway	BP	13581	460
GO:0046823	0.178223106108181	0.930926631380096	4	66	negative regulation of nucleocytoplasmic transport	BP	13581	460
GO:0034622	0.178550015508344	0.867735681750812	31	750	cellular macromolecular complex assembly	BP	13581	460
GO:0032055	0.178657495221695	0.98570655439166	1	6	negative regulation of translation in response to stress	BP	13581	460
GO:0010990	0.17879112441975	0.986227085292873	1	5	regulation of SMAD protein complex assembly	BP	13581	460
GO:0045454	0.179599164249404	0.930492240930157	4	57	cell redox homeostasis	BP	13581	460
GO:0031669	0.179662257506818	0.899596818173643	9	195	cellular response to nutrient levels	BP	13581	460
GO:0090166	0.179688742826267	0.985534411264189	1	6	Golgi disassembly	BP	13581	460
GO:0048843	0.180022674278241	0.984566579331229	1	9	negative regulation of axon extension involved in axon guidance	BP	13581	460
GO:0045840	0.180640079627048	0.94174190396032	3	45	positive regulation of mitotic nuclear division	BP	13581	460
GO:0035989	0.180980528510097	0.985317204532892	1	6	tendon development	BP	13581	460
GO:0016191	0.181134925741852	0.985291126316535	1	6	synaptic vesicle uncoating	BP	13581	460
GO:0031063	0.181577171781585	0.958674549916604	2	25	regulation of histone deacetylation	BP	13581	460
GO:0040013	0.182091814138312	0.891410312732793	11	244	negative regulation of locomotion	BP	13581	460
GO:0071230	0.182979439902541	0.928080378658216	4	78	cellular response to amino acid stimulus	BP	13581	460
GO:0060897	0.182992087866608	0.984570735234078	1	7	neural plate regionalization	BP	13581	460
GO:0051105	0.183168469383597	0.985515265616361	1	5	regulation of DNA ligation	BP	13581	460
GO:0051106	0.183168469383597	0.985515265616361	1	5	positive regulation of DNA ligation	BP	13581	460
GO:0055072	0.183743676652548	0.928025089777759	4	64	iron ion homeostasis	BP	13581	460
GO:0032377	0.183982835247421	0.984396432991006	1	7	regulation of intracellular lipid transport	BP	13581	460
GO:0032380	0.183982835247421	0.984396432991006	1	7	regulation of intracellular sterol transport	BP	13581	460
GO:0032383	0.183982835247421	0.984396432991006	1	7	regulation of intracellular cholesterol transport	BP	13581	460
GO:0009235	0.184505721135418	0.984715538160432	1	6	cobalamin metabolic process	BP	13581	460
GO:1904861	0.184945291492997	0.983676850148837	1	9	excitatory synapse assembly	BP	13581	460
GO:0060762	0.184964554859354	0.984636263031753	1	6	regulation of branching involved in mammary gland duct morphogenesis	BP	13581	460
GO:0022604	0.185044405431873	0.879832525298448	15	403	regulation of cell morphogenesis	BP	13581	460
GO:0070544	0.185064931290202	0.983654890911073	1	9	histone H3-K36 demethylation	BP	13581	460
GO:0009202	0.185241360537203	0.985171385415414	1	5	deoxyribonucleoside triphosphate biosynthetic process	BP	13581	460
GO:0009186	0.185273002938652	0.985166102165247	1	5	deoxyribonucleoside diphosphate metabolic process	BP	13581	460
GO:0045901	0.185504564147872	0.984542677964112	1	6	positive regulation of translational elongation	BP	13581	460
GO:1905005	0.185545521011042	0.984535567458826	1	6	regulation of epithelial to mesenchymal transition involved in endocardial cushion formation	BP	13581	460
GO:0031032	0.185658996369021	0.904374020551462	7	151	actomyosin structure organization	BP	13581	460
GO:1901409	0.186169085342328	0.984427091661893	1	6	positive regulation of phosphorylation of RNA polymerase II C-terminal domain	BP	13581	460
GO:1900117	0.18621541505673	0.957400559058095	2	21	regulation of execution phase of apoptosis	BP	13581	460
GO:0097119	0.186548971839785	0.983186152705314	1	10	postsynaptic density protein 95 clustering	BP	13581	460
GO:0010720	0.187024793712759	0.870686163859391	20	516	positive regulation of cell development	BP	13581	460
GO:0060676	0.187589550029386	0.983752943299527	1	7	ureteric bud formation	BP	13581	460
GO:1902807	0.187889007072283	0.938250544490765	3	46	negative regulation of cell cycle G1/S phase transition	BP	13581	460
GO:0045822	0.187905429654827	0.956418318312989	2	24	negative regulation of heart contraction	BP	13581	460
GO:1901201	0.18835881432085	0.982845202879866	1	10	regulation of extracellular matrix assembly	BP	13581	460
GO:1902668	0.1884962992346	0.982819151404272	1	10	negative regulation of axon guidance	BP	13581	460
GO:2000271	0.188565309279039	0.984006411907806	1	6	positive regulation of fibroblast apoptotic process	BP	13581	460
GO:2000047	0.188654740069357	0.983990593637015	1	6	regulation of cell-cell adhesion mediated by cadherin	BP	13581	460
GO:0090241	0.188730319064645	0.984582673661621	1	5	negative regulation of histone H4 acetylation	BP	13581	460
GO:1901137	0.188913116944488	0.864846923300831	24	558	carbohydrate derivative biosynthetic process	BP	13581	460
GO:0098909	0.189035937996195	0.983490926336715	1	7	regulation of cardiac muscle cell action potential involved in regulation of contraction	BP	13581	460
GO:0007265	0.189092368206811	0.886217771547624	11	279	Ras protein signal transduction	BP	13581	460
GO:0006406	0.189110926923153	0.937710143152121	3	45	mRNA export from nucleus	BP	13581	460
GO:0071427	0.189110926923153	0.937710143152121	3	45	mRNA-containing ribonucleoprotein complex export from nucleus	BP	13581	460
GO:2000197	0.189657252149385	0.983052370275365	1	8	regulation of ribonucleoprotein complex localization	BP	13581	460
GO:0086065	0.189732285002439	0.955168388784083	2	31	cell communication involved in cardiac conduction	BP	13581	460
GO:0002536	0.1900681394999	0.984353625185547	1	5	respiratory burst involved in inflammatory response	BP	13581	460
GO:1900112	0.190099577846853	0.983296794294698	1	7	regulation of histone H3-K9 trimethylation	BP	13581	460
GO:0033197	0.190128575127114	0.955689265920592	2	23	response to vitamin E	BP	13581	460
GO:0038180	0.190235886096743	0.982944520638701	1	8	nerve growth factor signaling pathway	BP	13581	460
GO:0001325	0.190259870709903	0.983705237714244	1	6	formation of extrachromosomal circular DNA	BP	13581	460
GO:0090656	0.190259870709903	0.983705237714244	1	6	t-circle formation	BP	13581	460
GO:0090737	0.190259870709903	0.983705237714244	1	6	telomere maintenance via telomere trimming	BP	13581	460
GO:0006515	0.190318775358388	0.955617391531208	2	23	protein quality control for misfolded or incompletely synthesized proteins	BP	13581	460
GO:0043462	0.190569389078272	0.924379828889223	4	62	regulation of ATPase activity	BP	13581	460
GO:0048318	0.190645272630247	0.983636314050579	1	6	axial mesoderm development	BP	13581	460
GO:0009649	0.190868682563021	0.955409314645024	2	23	entrainment of circadian clock	BP	13581	460
GO:0061002	0.19131017252479	0.983074341685623	1	7	negative regulation of dendritic spine morphogenesis	BP	13581	460
GO:0000012	0.19135127805648	0.983509644749071	1	6	single strand break repair	BP	13581	460
GO:0043652	0.191362838530978	0.983064627793219	1	7	engulfment of apoptotic cell	BP	13581	460
GO:2000112	0.191675572796637	0.839437223552615	92	2560	regulation of cellular macromolecule biosynthetic process	BP	13581	460
GO:0035562	0.19205788295674	0.982936148002118	1	7	negative regulation of chromatin binding	BP	13581	460
GO:0006414	0.192204414489886	0.936432294400502	3	41	translational elongation	BP	13581	460
GO:1902416	0.192457466636955	0.983310107392602	1	6	positive regulation of mRNA binding	BP	13581	460
GO:0006476	0.192683331491921	0.922864534679335	4	74	protein deacetylation	BP	13581	460
GO:0007034	0.193134982853244	0.913101003196123	5	94	vacuolar transport	BP	13581	460
GO:0016071	0.193402756430709	0.867044548205057	19	451	mRNA metabolic process	BP	13581	460
GO:0031665	0.19350412689524	0.983120105287497	1	6	negative regulation of lipopolysaccharide-mediated signaling pathway	BP	13581	460
GO:0072318	0.19401449032823	0.982571632930005	1	7	clathrin coat disassembly	BP	13581	460
GO:0098734	0.194063591029007	0.98365859119786	1	5	macromolecule depalmitoylation	BP	13581	460
GO:0051340	0.194208280133991	0.983633112331597	1	5	regulation of ligase activity	BP	13581	460
GO:0051351	0.194208280133991	0.983633112331597	1	5	positive regulation of ligase activity	BP	13581	460
GO:0044273	0.194333218714193	0.954348264642284	2	21	sulfur compound catabolic process	BP	13581	460
GO:0140014	0.195024873631782	0.888920407013744	9	201	mitotic nuclear division	BP	13581	460
GO:0009407	0.195451665913665	0.983413266217493	1	5	toxin catabolic process	BP	13581	460
GO:0090487	0.195451665913665	0.983413266217493	1	5	secondary metabolite catabolic process	BP	13581	460
GO:0019852	0.195660961130889	0.982724875942921	1	6	L-ascorbic acid metabolic process	BP	13581	460
GO:0006307	0.195705856468728	0.982716596141497	1	6	DNA dealkylation involved in DNA repair	BP	13581	460
GO:0061312	0.195717395846104	0.983366074078191	1	5	BMP signaling pathway involved in heart development	BP	13581	460
GO:1903935	0.196212913586613	0.982622932256109	1	6	response to sodium arsenite	BP	13581	460
GO:0009058	0.196721414067007	0.830514030721567	149	4097	biosynthetic process	BP	13581	460
GO:0036265	0.196784132761605	0.983175890220608	1	5	RNA (guanine-N7)-methylation	BP	13581	460
GO:0090287	0.196947415205713	0.887559335289312	9	203	regulation of cellular response to growth factor stimulus	BP	13581	460
GO:0033363	0.197060095557984	0.952817515200359	2	25	secretory granule organization	BP	13581	460
GO:1904292	0.197236088753552	0.952854998283377	2	24	regulation of ERAD pathway	BP	13581	460
GO:0010771	0.197394659757621	0.920107138953951	4	80	negative regulation of cell morphogenesis involved in differentiation	BP	13581	460
GO:0010826	0.197827808192042	0.981495027687929	1	8	negative regulation of centrosome duplication	BP	13581	460
GO:0046606	0.197827808192042	0.981495027687929	1	8	negative regulation of centrosome cycle	BP	13581	460
GO:0035335	0.19812824496727	0.919675164003751	4	81	peptidyl-tyrosine dephosphorylation	BP	13581	460
GO:0032204	0.198363547715836	0.919967697694422	4	65	regulation of telomere maintenance	BP	13581	460
GO:0021561	0.198595231282207	0.98106799023427	1	9	facial nerve development	BP	13581	460
GO:0061549	0.198770246711508	0.981668140041903	1	7	sympathetic ganglion development	BP	13581	460
GO:0031536	0.199040552724723	0.982769705961934	1	5	positive regulation of exit from mitosis	BP	13581	460
GO:1901215	0.199117679280111	0.886120190180461	9	191	negative regulation of neuron death	BP	13581	460
GO:0055006	0.199285277209528	0.919164167671038	4	75	cardiac cell development	BP	13581	460
GO:0016573	0.199607959533683	0.901390987821212	6	126	histone acetylation	BP	13581	460
GO:0070646	0.200206737812829	0.908698283077089	5	102	protein modification by small protein removal	BP	13581	460
GO:1901977	0.200518384663267	0.981816483059448	1	6	negative regulation of cell cycle checkpoint	BP	13581	460
GO:0008286	0.200563261148201	0.908626856959481	5	94	insulin receptor signaling pathway	BP	13581	460
GO:0061384	0.200783106932202	0.950928691085856	2	30	heart trabecula morphogenesis	BP	13581	460
GO:0030262	0.200806584419531	0.951708692374387	2	22	apoptotic nuclear changes	BP	13581	460
GO:0046949	0.200857782144888	0.981752061497424	1	6	fatty-acyl-CoA biosynthetic process	BP	13581	460
GO:0009166	0.200899314562858	0.93205253292764	3	43	nucleotide catabolic process	BP	13581	460
GO:1902031	0.201249416767102	0.981677570032083	1	6	regulation of NADP metabolic process	BP	13581	460
GO:0036376	0.201375536194104	0.980795599738213	1	8	sodium ion export across plasma membrane	BP	13581	460
GO:0072595	0.20150191693145	0.951077658611069	2	25	maintenance of protein localization in organelle	BP	13581	460
GO:0014819	0.201554171683112	0.981127696070686	1	7	regulation of skeletal muscle contraction	BP	13581	460
GO:0033206	0.201640110875501	0.981603092220398	1	6	meiotic cytokinesis	BP	13581	460
GO:0006281	0.201797204820748	0.869258019131264	14	328	DNA repair	BP	13581	460
GO:0002026	0.202027813591626	0.950508556447255	2	29	regulation of the force of heart contraction	BP	13581	460
GO:0035458	0.202430305810398	0.951071860233537	2	22	cellular response to interferon-beta	BP	13581	460
GO:0034504	0.202502627599807	0.86868752416588	14	337	protein localization to nucleus	BP	13581	460
GO:0046710	0.202533228655663	0.980564302405087	1	8	GDP metabolic process	BP	13581	460
GO:0044321	0.202791355842621	0.95079822832169	2	23	response to leptin	BP	13581	460
GO:0033210	0.203000291055323	0.980843577977608	1	7	leptin-mediated signaling pathway	BP	13581	460
GO:2001222	0.203160625878476	0.94966967619775	2	35	regulation of neuron migration	BP	13581	460
GO:0007167	0.203161734146065	0.850308186598918	27	716	enzyme linked receptor protein signaling pathway	BP	13581	460
GO:0003231	0.20316379049009	0.906802602337165	5	108	cardiac ventricle development	BP	13581	460
GO:0090325	0.203283628981299	0.981287979685503	1	6	regulation of locomotion involved in locomotory behavior	BP	13581	460
GO:0055064	0.203310336387181	0.980408195847016	1	8	chloride ion homeostasis	BP	13581	460
GO:0070199	0.203412580600939	0.950684899239072	2	22	establishment of protein localization to chromosome	BP	13581	460
GO:0090314	0.203827057300848	0.950388691583728	2	23	positive regulation of protein targeting to membrane	BP	13581	460
GO:0021604	0.204416699075123	0.980184772653185	1	8	cranial nerve structural organization	BP	13581	460
GO:0060896	0.204517998205387	0.979870453598269	1	9	neural plate pattern specification	BP	13581	460
GO:0045650	0.204663102202993	0.981021231745462	1	6	negative regulation of macrophage differentiation	BP	13581	460
GO:0032206	0.204666833105699	0.930173829976237	3	43	positive regulation of telomere maintenance	BP	13581	460
GO:0061640	0.205184986237102	0.929603926315873	3	49	cytoskeleton-dependent cytokinesis	BP	13581	460
GO:0031659	0.205204131841492	0.980024913187793	1	8	positive regulation of cyclin-dependent protein serine/threonine kinase activity involved in G1/S transition of mitotic cell cycle	BP	13581	460
GO:0032049	0.205422086000353	0.980873585909462	1	6	cardiolipin biosynthetic process	BP	13581	460
GO:0044271	0.205424987687445	0.824717545946637	115	3167	cellular nitrogen compound biosynthetic process	BP	13581	460
GO:0016259	0.206009158792454	0.980244989734702	1	7	selenocysteine metabolic process	BP	13581	460
GO:1903726	0.206553575154178	0.980135606804459	1	7	negative regulation of phospholipid metabolic process	BP	13581	460
GO:0009303	0.206896249364509	0.948929149513192	2	25	rRNA transcription	BP	13581	460
GO:0046135	0.207229247444454	0.980519513336814	1	6	pyrimidine nucleoside catabolic process	BP	13581	460
GO:0016310	0.207976488635347	0.829439414264202	65	1789	phosphorylation	BP	13581	460
GO:0033182	0.208588315048946	0.979024217824281	1	9	regulation of histone ubiquitination	BP	13581	460
GO:0033129	0.208644947089468	0.979012309566651	1	9	positive regulation of histone phosphorylation	BP	13581	460
GO:1905050	0.208766735450376	0.979687539493191	1	7	positive regulation of metallopeptidase activity	BP	13581	460
GO:0032782	0.208915376375937	0.979262026061576	1	8	bile acid secretion	BP	13581	460
GO:0006270	0.20907869095107	0.947942547034296	2	26	DNA replication initiation	BP	13581	460
GO:0098869	0.209468931533667	0.903550055562317	5	79	cellular oxidant detoxification	BP	13581	460
GO:0019348	0.20971081877337	0.980027499023102	1	6	dolichol metabolic process	BP	13581	460
GO:0045185	0.209753428609751	0.913252603663701	4	74	maintenance of protein location	BP	13581	460
GO:0018208	0.209955021024001	0.927633891958506	3	41	peptidyl-proline modification	BP	13581	460
GO:0010727	0.210028009180369	0.979964125137238	1	6	negative regulation of hydrogen peroxide metabolic process	BP	13581	460
GO:0009838	0.210100571643838	0.979949611844108	1	6	abscission	BP	13581	460
GO:0010661	0.210489279548793	0.947593060070789	2	24	positive regulation of muscle cell apoptotic process	BP	13581	460
GO:0033152	0.21092129485283	0.979785056459614	1	6	immunoglobulin V(D)J recombination	BP	13581	460
GO:0007015	0.211218040184314	0.867014979202398	12	301	actin filament organization	BP	13581	460
GO:0048739	0.211294152431188	0.978764812076197	1	8	cardiac muscle fiber development	BP	13581	460
GO:0045542	0.211531231110815	0.979120155325272	1	7	positive regulation of cholesterol biosynthetic process	BP	13581	460
GO:0090205	0.211531231110815	0.979120155325272	1	7	positive regulation of cholesterol metabolic process	BP	13581	460
GO:1903829	0.212044280621537	0.861387304473241	14	329	positive regulation of cellular protein localization	BP	13581	460
GO:0010758	0.212250982895851	0.946757924490712	2	25	regulation of macrophage chemotaxis	BP	13581	460
GO:0006412	0.212299106088616	0.849277610688195	21	475	translation	BP	13581	460
GO:0033146	0.21233696308705	0.946420435306332	2	28	regulation of intracellular estrogen receptor signaling pathway	BP	13581	460
GO:0018344	0.212937317015263	0.978828280998872	1	7	protein geranylgeranylation	BP	13581	460
GO:0036481	0.212943981214077	0.979376351196792	1	6	intrinsic apoptotic signaling pathway in response to hydrogen peroxide	BP	13581	460
GO:0046069	0.213041166640072	0.978395539267063	1	8	cGMP catabolic process	BP	13581	460
GO:0006102	0.21326468537138	0.979311136508375	1	6	isocitrate metabolic process	BP	13581	460
GO:0090501	0.213749177516649	0.900616454785231	5	90	RNA phosphodiester bond hydrolysis	BP	13581	460
GO:0003230	0.214080856357832	0.945532053633066	2	30	cardiac atrium development	BP	13581	460
GO:0003356	0.214562162169645	0.978071198700913	1	8	regulation of cilium beat frequency	BP	13581	460
GO:0071453	0.214653804288151	0.87966907404432	8	169	cellular response to oxygen levels	BP	13581	460
GO:2000786	0.214664875081199	0.978049200450285	1	8	positive regulation of autophagosome assembly	BP	13581	460
GO:0045161	0.214755605005518	0.977446885078344	1	10	neuronal ion channel clustering	BP	13581	460
GO:0019941	0.215390057026666	0.851018635775512	18	443	modification-dependent protein catabolic process	BP	13581	460
GO:0030048	0.215411736349476	0.90969998387156	4	86	actin filament-based movement	BP	13581	460
GO:0018393	0.215571964244841	0.891000667284983	6	129	internal peptidyl-lysine acetylation	BP	13581	460
GO:2000058	0.215959882400699	0.945120125409157	2	26	regulation of protein ubiquitination involved in ubiquitin-dependent protein catabolic process	BP	13581	460
GO:0008215	0.216087220965645	0.978732290249907	1	6	spermine metabolic process	BP	13581	460
GO:2000573	0.216494616970091	0.909649190152388	4	65	positive regulation of DNA biosynthetic process	BP	13581	460
GO:0060316	0.216499790479841	0.978078818325895	1	7	positive regulation of ryanodine-sensitive calcium-release channel activity	BP	13581	460
GO:0021559	0.216637684540438	0.977624330430696	1	8	trigeminal nerve development	BP	13581	460
GO:0006921	0.216865101643717	0.945110863781904	2	23	cellular component disassembly involved in execution phase of apoptosis	BP	13581	460
GO:0019748	0.217256111893905	0.92370155242944	3	44	secondary metabolic process	BP	13581	460
GO:1904354	0.217380872790547	0.977463115660168	1	8	negative regulation of telomere capping	BP	13581	460
GO:0006167	0.217475658904148	0.978444320534475	1	6	AMP biosynthetic process	BP	13581	460
GO:0046513	0.217479517908299	0.923526554069077	3	45	ceramide biosynthetic process	BP	13581	460
GO:0086069	0.217707364578137	0.976793006144292	1	10	bundle of His cell to Purkinje myocyte communication	BP	13581	460
GO:0043094	0.217824085394006	0.944859908952556	2	22	cellular metabolic compound salvage	BP	13581	460
GO:0043604	0.217841434508992	0.841169458134785	24	557	amide biosynthetic process	BP	13581	460
GO:1905216	0.218075390827685	0.977742775099907	1	7	positive regulation of RNA binding	BP	13581	460
GO:0002741	0.218805600663951	0.977152281235752	1	8	positive regulation of cytokine secretion involved in immune response	BP	13581	460
GO:0072697	0.218945108279516	0.977121718956128	1	8	protein localization to cell cortex	BP	13581	460
GO:0060048	0.219344760999828	0.896853160838436	5	103	cardiac muscle contraction	BP	13581	460
GO:0099624	0.21949360484628	0.977001340770587	1	8	atrial cardiac muscle cell membrane repolarization	BP	13581	460
GO:2000035	0.219551955400024	0.978009700271481	1	6	regulation of stem cell division	BP	13581	460
GO:1903522	0.219899173408054	0.871176316212752	9	206	regulation of blood circulation	BP	13581	460
GO:0098722	0.220094679632539	0.976869024445452	1	8	asymmetric stem cell division	BP	13581	460
GO:0034393	0.221103691293945	0.977681757228387	1	6	positive regulation of smooth muscle cell apoptotic process	BP	13581	460
GO:0017015	0.221566074473647	0.906394073011411	4	74	regulation of transforming growth factor beta receptor signaling pathway	BP	13581	460
GO:0009211	0.221584676302861	0.977579562056284	1	6	pyrimidine deoxyribonucleoside triphosphate metabolic process	BP	13581	460
GO:0120034	0.221777037370987	0.90603815413167	4	83	positive regulation of plasma membrane bounded cell projection assembly	BP	13581	460
GO:0014824	0.221897775050666	0.97612345159267	1	9	artery smooth muscle contraction	BP	13581	460
GO:0001839	0.2219236434235	0.976463840356599	1	8	neural plate morphogenesis	BP	13581	460
GO:0031670	0.223090742679312	0.920282832450618	3	51	cellular response to nutrient	BP	13581	460
GO:0071436	0.223117557370993	0.975567875474117	1	10	sodium ion export	BP	13581	460
GO:0010760	0.223781018391063	0.977109624844138	1	6	negative regulation of macrophage chemotaxis	BP	13581	460
GO:1905522	0.223781018391063	0.977109624844138	1	6	negative regulation of macrophage migration	BP	13581	460
GO:0060341	0.22388634062004	0.829670326271865	31	817	regulation of cellular localization	BP	13581	460
GO:1904396	0.223939592565359	0.9756601615435	1	9	regulation of neuromuscular junction development	BP	13581	460
GO:0033036	0.224382064165053	0.81144023251772	82	2288	macromolecule localization	BP	13581	460
GO:0043524	0.224852298034505	0.878089893248486	7	148	negative regulation of neuron apoptotic process	BP	13581	460
GO:0051668	0.224971807659209	0.893225085981272	5	107	localization within membrane	BP	13581	460
GO:0051917	0.225072956861296	0.976216248072014	1	7	regulation of fibrinolysis	BP	13581	460
GO:0071169	0.225609250396653	0.976714337473466	1	6	establishment of protein localization to chromatin	BP	13581	460
GO:0018202	0.225719437249038	0.976690394030216	1	6	peptidyl-histidine modification	BP	13581	460
GO:1901099	0.226141833196473	0.940827940675758	2	26	negative regulation of signal transduction in absence of ligand	BP	13581	460
GO:2001240	0.226141833196473	0.940827940675758	2	26	negative regulation of extrinsic apoptotic signaling pathway in absence of ligand	BP	13581	460
GO:1901661	0.226397204004878	0.941263907710545	2	22	quinone metabolic process	BP	13581	460
GO:1903361	0.226495854804076	0.97652129356142	1	6	protein localization to basolateral plasma membrane	BP	13581	460
GO:0051962	0.226588167361217	0.840290076981089	19	515	positive regulation of nervous system development	BP	13581	460
GO:0030007	0.226810550338408	0.975000441421925	1	9	cellular potassium ion homeostasis	BP	13581	460
GO:1900180	0.226814895743111	0.866149250390355	9	206	regulation of protein localization to nucleus	BP	13581	460
GO:0032233	0.227121008279565	0.918101548196567	3	52	positive regulation of actin filament bundle assembly	BP	13581	460
GO:0010835	0.227266205288482	0.975726273218893	1	7	regulation of protein ADP-ribosylation	BP	13581	460
GO:0046459	0.227457533487037	0.97521423337225	1	8	short-chain fatty acid metabolic process	BP	13581	460
GO:0031647	0.22749083037078	0.861650093649797	10	212	regulation of protein stability	BP	13581	460
GO:1903909	0.227829534508545	0.975128952259452	1	8	regulation of receptor clustering	BP	13581	460
GO:0036066	0.228122735983664	0.976164770153083	1	6	protein O-linked fucosylation	BP	13581	460
GO:0016246	0.228335410823585	0.974646086777044	1	9	RNA interference	BP	13581	460
GO:0006308	0.228913591638394	0.93988892961485	2	24	DNA catabolic process	BP	13581	460
GO:0072319	0.228985951005633	0.974862811169096	1	8	vesicle uncoating	BP	13581	460
GO:0045601	0.229035083203239	0.939017133944338	2	32	regulation of endothelial cell differentiation	BP	13581	460
GO:0014820	0.229139149313241	0.97416345886068	1	10	tonic smooth muscle contraction	BP	13581	460
GO:0072201	0.229341286268051	0.974780719032228	1	8	negative regulation of mesenchymal cell proliferation	BP	13581	460
GO:2001234	0.229538029158848	0.864306311429771	9	188	negative regulation of apoptotic signaling pathway	BP	13581	460
GO:0015816	0.229758335846852	0.974684180594471	1	8	glycine transport	BP	13581	460
GO:1901990	0.229802865508522	0.864018252493326	9	199	regulation of mitotic cell cycle phase transition	BP	13581	460
GO:0006188	0.230245731208196	0.974198272835201	1	9	IMP biosynthetic process	BP	13581	460
GO:1901021	0.230366638845339	0.938690758922828	2	29	positive regulation of calcium ion transmembrane transporter activity	BP	13581	460
GO:0009146	0.230550596108528	0.975627174476069	1	6	purine nucleoside triphosphate catabolic process	BP	13581	460
GO:0009648	0.230625835646119	0.939150041390716	2	24	photoperiodism	BP	13581	460
GO:0040014	0.2310858494639	0.900776343080573	4	73	regulation of multicellular organism growth	BP	13581	460
GO:0006222	0.231141048709817	0.975495426308367	1	6	UMP biosynthetic process	BP	13581	460
GO:0009173	0.231141048709817	0.975495426308367	1	6	pyrimidine ribonucleoside monophosphate metabolic process	BP	13581	460
GO:0009174	0.231141048709817	0.975495426308367	1	6	pyrimidine ribonucleoside monophosphate biosynthetic process	BP	13581	460
GO:0046049	0.231141048709817	0.975495426308367	1	6	UMP metabolic process	BP	13581	460
GO:0051657	0.231316189355433	0.973645050858034	1	10	maintenance of organelle location	BP	13581	460
GO:0070235	0.231561380635617	0.974750698467518	1	7	regulation of activation-induced cell death of T cells	BP	13581	460
GO:0070979	0.231678429786307	0.938559651495109	2	25	protein K11-linked ubiquitination	BP	13581	460
GO:0033157	0.231768100445481	0.845998484475862	14	332	regulation of intracellular protein transport	BP	13581	460
GO:0045743	0.232195982991086	0.974115834292141	1	8	positive regulation of fibroblast growth factor receptor signaling pathway	BP	13581	460
GO:0051204	0.232735336559889	0.975137721688459	1	6	protein insertion into mitochondrial membrane	BP	13581	460
GO:0044331	0.233029999132248	0.973537829726866	1	9	cell-cell adhesion mediated by cadherin	BP	13581	460
GO:1990748	0.233288021726761	0.888486682297067	5	82	cellular detoxification	BP	13581	460
GO:0060051	0.233483786456891	0.974307154982124	1	7	negative regulation of protein glycosylation	BP	13581	460
GO:1902804	0.233600952165838	0.973785087954742	1	8	negative regulation of synaptic vesicle transport	BP	13581	460
GO:1900426	0.233819662154812	0.973733391936368	1	8	positive regulation of defense response to bacterium	BP	13581	460
GO:0034204	0.234164204623561	0.972320809145187	1	13	lipid translocation	BP	13581	460
GO:0061626	0.234245838748343	0.973632495479288	1	8	pharyngeal arch artery morphogenesis	BP	13581	460
GO:0006354	0.234351361160813	0.914266377509438	3	51	DNA-templated transcription, elongation	BP	13581	460
GO:0071873	0.234458991425787	0.974080515021144	1	7	response to norepinephrine	BP	13581	460
GO:0043632	0.235464756159547	0.834782992801127	18	450	modification-dependent macromolecule catabolic process	BP	13581	460
GO:0048570	0.235737121718466	0.97257479486053	1	10	notochord morphogenesis	BP	13581	460
GO:0051258	0.235969517051683	0.859389845603527	9	211	protein polymerization	BP	13581	460
GO:0044249	0.235982505857556	0.794783472699192	143	3968	cellular biosynthetic process	BP	13581	460
GO:0010649	0.236100232475598	0.973190975679404	1	8	regulation of cell communication by electrical coupling	BP	13581	460
GO:0043624	0.236127891604574	0.886029762726104	5	109	cellular protein complex disassembly	BP	13581	460
GO:0030193	0.236141941357388	0.897733485624766	4	73	regulation of blood coagulation	BP	13581	460
GO:1900046	0.236141941357388	0.897733485624766	4	73	regulation of hemostasis	BP	13581	460
GO:0046824	0.236796649759348	0.885649860541785	5	106	positive regulation of nucleocytoplasmic transport	BP	13581	460
GO:0000723	0.237309928324835	0.885521572801469	5	96	telomere maintenance	BP	13581	460
GO:0090649	0.237581846098878	0.972835290221097	1	8	response to oxygen-glucose deprivation	BP	13581	460
GO:0090650	0.237581846098878	0.972835290221097	1	8	cellular response to oxygen-glucose deprivation	BP	13581	460
GO:1903844	0.23779791169307	0.896637350310472	4	76	regulation of cellular response to transforming growth factor beta stimulus	BP	13581	460
GO:0045197	0.23813707878682	0.934995105385312	2	32	establishment or maintenance of epithelial cell apical/basal polarity	BP	13581	460
GO:1905477	0.238469649687305	0.896290546856152	4	74	positive regulation of protein localization to membrane	BP	13581	460
GO:0042552	0.238525178483057	0.884472837725748	5	109	myelination	BP	13581	460
GO:0090385	0.239193251875942	0.972964537033544	1	7	phagosome-lysosome fusion	BP	13581	460
GO:0051568	0.239425079886317	0.934338207258752	2	33	histone H3-K4 methylation	BP	13581	460
GO:0031657	0.239752879239854	0.971904971615396	1	9	regulation of cyclin-dependent protein serine/threonine kinase activity involved in G1/S transition of mitotic cell cycle	BP	13581	460
GO:0014855	0.23987494478076	0.911159203476982	3	53	striated muscle cell proliferation	BP	13581	460
GO:0120032	0.239929194672084	0.874544677000515	6	139	regulation of plasma membrane bounded cell projection assembly	BP	13581	460
GO:0010764	0.240019675656687	0.972767047114403	1	7	negative regulation of fibroblast migration	BP	13581	460
GO:0048013	0.240165351363448	0.933930189549712	2	34	ephrin receptor signaling pathway	BP	13581	460
GO:1901033	0.240363558093306	0.972160462077872	1	8	positive regulation of response to reactive oxygen species	BP	13581	460
GO:0006733	0.240590339582544	0.867250009874611	7	136	oxidoreduction coenzyme metabolic process	BP	13581	460
GO:0046916	0.240691860549703	0.894937249343872	4	74	cellular transition metal ion homeostasis	BP	13581	460
GO:0051494	0.241033367372371	0.882752327640265	5	114	negative regulation of cytoskeleton organization	BP	13581	460
GO:2000785	0.241163188215953	0.933906182505372	2	29	regulation of autophagosome assembly	BP	13581	460
GO:0051028	0.241508491449964	0.894376247243502	4	76	mRNA transport	BP	13581	460
GO:0010468	0.241526538965328	0.793168734996947	101	2876	regulation of gene expression	BP	13581	460
GO:1900262	0.242032442334519	0.972282709631973	1	7	regulation of DNA-directed DNA polymerase activity	BP	13581	460
GO:1900264	0.242032442334519	0.972282709631973	1	7	positive regulation of DNA-directed DNA polymerase activity	BP	13581	460
GO:0090335	0.242078831126543	0.971327405801633	1	9	regulation of brown fat cell differentiation	BP	13581	460
GO:1900402	0.242174968073604	0.971303393245443	1	9	regulation of carbohydrate metabolic process by regulation of transcription from RNA polymerase II promoter	BP	13581	460
GO:1905521	0.24239601593248	0.933568067115843	2	27	regulation of macrophage migration	BP	13581	460
GO:0035924	0.242571002407051	0.932701770911443	2	36	cellular response to vascular endothelial growth factor stimulus	BP	13581	460
GO:0055007	0.242952211997225	0.881636378431562	5	106	cardiac muscle cell differentiation	BP	13581	460
GO:0006029	0.243074701728215	0.90926149922605	3	56	proteoglycan metabolic process	BP	13581	460
GO:0002468	0.243085654754907	0.971491180892396	1	8	dendritic cell antigen processing and presentation	BP	13581	460
GO:0051224	0.244059329747412	0.853490719537451	9	198	negative regulation of protein transport	BP	13581	460
GO:0019079	0.244300573766295	0.892695316162399	4	75	viral genome replication	BP	13581	460
GO:2001182	0.244533526170483	0.971131587909253	1	8	regulation of interleukin-12 secretion	BP	13581	460
GO:0019934	0.244605815386877	0.970356464545628	1	10	cGMP-mediated signaling	BP	13581	460
GO:0030838	0.244984576577081	0.892373556523587	4	72	positive regulation of actin filament polymerization	BP	13581	460
GO:0046543	0.245014375242837	0.970589141922584	1	9	development of secondary female sexual characteristics	BP	13581	460
GO:0099563	0.24529503149634	0.969674448988748	1	12	modification of synaptic structure	BP	13581	460
GO:0006475	0.245310995537228	0.870918980347909	6	134	internal protein amino acid acetylation	BP	13581	460
GO:0032200	0.245331213842476	0.88026308474097	5	97	telomere organization	BP	13581	460
GO:0006013	0.24571470828893	0.970411471928638	1	9	mannose metabolic process	BP	13581	460
GO:0006606	0.245777198441826	0.847691011761774	10	241	protein import into nucleus	BP	13581	460
GO:0009154	0.245952653668878	0.931841273315019	2	28	purine ribonucleotide catabolic process	BP	13581	460
GO:0044728	0.24621019403837	0.90756363087218	3	55	DNA methylation or demethylation	BP	13581	460
GO:0051683	0.246487697987892	0.970642268358802	1	8	establishment of Golgi localization	BP	13581	460
GO:0001514	0.246535995515146	0.970630116756725	1	8	selenocysteine incorporation	BP	13581	460
GO:0006451	0.246535995515146	0.970630116756725	1	8	translational readthrough	BP	13581	460
GO:0070995	0.247348310377033	0.97098061962436	1	7	NADPH oxidation	BP	13581	460
GO:0046831	0.247491972427831	0.969099130257751	1	12	regulation of RNA export from nucleus	BP	13581	460
GO:1902415	0.247656215845443	0.970347484019741	1	8	regulation of mRNA binding	BP	13581	460
GO:0051603	0.247808433017179	0.819868270090783	21	532	proteolysis involved in cellular protein catabolic process	BP	13581	460
GO:0071482	0.248100932779495	0.890258537525784	4	78	cellular response to light stimulus	BP	13581	460
GO:1904356	0.248309872218912	0.90675582716124	3	48	regulation of telomere maintenance via telomere lengthening	BP	13581	460
GO:0032959	0.248510000418847	0.969349479896432	1	10	inositol trisphosphate biosynthetic process	BP	13581	460
GO:0044090	0.248727066642148	0.969640459660914	1	9	positive regulation of vacuole organization	BP	13581	460
GO:0006221	0.248803044303466	0.931066228516671	2	24	pyrimidine nucleotide biosynthetic process	BP	13581	460
GO:0043043	0.248864206237055	0.819083641653651	21	489	peptide biosynthetic process	BP	13581	460
GO:2000480	0.248962477231792	0.970578628663159	1	7	negative regulation of cAMP-dependent protein kinase activity	BP	13581	460
GO:0022402	0.249079475332948	0.808852135629326	30	807	cell cycle process	BP	13581	460
GO:0048814	0.249124881576296	0.889384346848835	4	87	regulation of dendrite morphogenesis	BP	13581	460
GO:0017185	0.249140958649248	0.969970554649826	1	8	peptidyl-lysine hydroxylation	BP	13581	460
GO:0019076	0.249305838651422	0.930304428953133	2	28	viral release from host cell	BP	13581	460
GO:0035890	0.249305838651422	0.930304428953133	2	28	exit from host	BP	13581	460
GO:0035891	0.249305838651422	0.930304428953133	2	28	exit from host cell	BP	13581	460
GO:0052126	0.249305838651422	0.930304428953133	2	28	movement in host environment	BP	13581	460
GO:0052192	0.249305838651422	0.930304428953133	2	28	movement in environment of other organism involved in symbiotic interaction	BP	13581	460
GO:0033554	0.24948234766058	0.795909508591431	53	1451	cellular response to stress	BP	13581	460
GO:0097178	0.250084681663319	0.92973294465576	2	30	ruffle assembly	BP	13581	460
GO:0001547	0.250630937210194	0.969589623670859	1	8	antral ovarian follicle growth	BP	13581	460
GO:0071870	0.250722605725477	0.92916724606567	2	33	cellular response to catecholamine stimulus	BP	13581	460
GO:0009394	0.250976383703002	0.930234863429879	2	23	2'-deoxyribonucleotide metabolic process	BP	13581	460
GO:0019692	0.250976383703002	0.930234863429879	2	23	deoxyribose phosphate metabolic process	BP	13581	460
GO:0070391	0.251051674997855	0.969481571445264	1	8	response to lipoteichoic acid	BP	13581	460
GO:0071223	0.251051674997855	0.969481571445264	1	8	cellular response to lipoteichoic acid	BP	13581	460
GO:0007272	0.251094718993098	0.876170029907904	5	111	ensheathment of neurons	BP	13581	460
GO:0008366	0.251094718993098	0.876170029907904	5	111	axon ensheathment	BP	13581	460
GO:0060491	0.251340194953593	0.866653834230851	6	141	regulation of cell projection assembly	BP	13581	460
GO:0060513	0.252168195424733	0.968388925685814	1	10	prostatic bud formation	BP	13581	460
GO:0070389	0.252365571949093	0.969720981396971	1	7	chaperone cofactor-dependent protein refolding	BP	13581	460
GO:0043535	0.252497114397239	0.904235455738921	3	51	regulation of blood vessel endothelial cell migration	BP	13581	460
GO:2001021	0.252901797459092	0.904062348048854	3	50	negative regulation of response to DNA damage stimulus	BP	13581	460
GO:0008216	0.253370788899844	0.969465006297674	1	7	spermidine metabolic process	BP	13581	460
GO:0072321	0.253600785451489	0.969406268766108	1	7	chaperone-mediated protein transport	BP	13581	460
GO:0009133	0.254123670822966	0.969272496651647	1	7	nucleoside diphosphate biosynthetic process	BP	13581	460
GO:0048841	0.254354062772578	0.966721387432797	1	15	regulation of axon extension involved in axon guidance	BP	13581	460
GO:0045039	0.254597424651564	0.96915101163238	1	7	protein import into mitochondrial inner membrane	BP	13581	460
GO:0007270	0.254620705664388	0.968099936066394	1	9	neuron-neuron synaptic transmission	BP	13581	460
GO:0007040	0.255296221445968	0.902707411863513	3	50	lysosome organization	BP	13581	460
GO:0080171	0.255296221445968	0.902707411863513	3	50	lytic vacuole organization	BP	13581	460
GO:1904044	0.255616470021488	0.967835446415701	1	9	response to aldosterone	BP	13581	460
GO:2000651	0.255895103075145	0.967092887047844	1	11	positive regulation of sodium ion transmembrane transporter activity	BP	13581	460
GO:0042446	0.25641593793333	0.901909117234134	3	53	hormone biosynthetic process	BP	13581	460
GO:0042159	0.256773838935588	0.967526497068094	1	9	lipoprotein catabolic process	BP	13581	460
GO:0031284	0.256779714942227	0.967989164771807	1	8	positive regulation of guanylate cyclase activity	BP	13581	460
GO:0046085	0.257084128758421	0.968508932687817	1	7	adenosine metabolic process	BP	13581	460
GO:0007520	0.257209977124147	0.926301670457612	2	31	myoblast fusion	BP	13581	460
GO:0031054	0.257414559652374	0.96667843425715	1	11	pre-miRNA processing	BP	13581	460
GO:0046339	0.257553306057477	0.966944779390613	1	10	diacylglycerol metabolic process	BP	13581	460
GO:0007253	0.257750635257366	0.96833557571292	1	7	cytoplasmic sequestering of NF-kappaB	BP	13581	460
GO:0046040	0.258121477967319	0.966790306753578	1	10	IMP metabolic process	BP	13581	460
GO:0060419	0.25866681508632	0.883587609516823	4	80	heart growth	BP	13581	460
GO:0010633	0.259045696971129	0.900514369563961	3	51	negative regulation of epithelial cell migration	BP	13581	460
GO:0060040	0.259215269811561	0.96734248829435	1	8	retinal bipolar neuron differentiation	BP	13581	460
GO:0035358	0.259377035363033	0.967910307916207	1	7	regulation of peroxisome proliferator activated receptor signaling pathway	BP	13581	460
GO:0032007	0.259606987071562	0.92481929459923	2	35	negative regulation of TOR signaling	BP	13581	460
GO:1904950	0.259926266952406	0.841515799323553	9	202	negative regulation of establishment of protein localization	BP	13581	460
GO:0000083	0.260070347910869	0.965947064934097	1	11	regulation of transcription involved in G1/S transition of mitotic cell cycle	BP	13581	460
GO:0009261	0.260250588949361	0.925067560751249	2	29	ribonucleotide catabolic process	BP	13581	460
GO:0001941	0.2607707225473	0.924341089170851	2	34	postsynaptic membrane organization	BP	13581	460
GO:1900271	0.260895199897808	0.924281437818073	2	34	regulation of long-term synaptic potentiation	BP	13581	460
GO:0019219	0.260906137242043	0.775991722108853	96	2724	regulation of nucleobase-containing compound metabolic process	BP	13581	460
GO:1902166	0.261055989759208	0.966848932035608	1	8	negative regulation of intrinsic apoptotic signaling pathway in response to DNA damage by p53 class mediator	BP	13581	460
GO:0086014	0.261164038442843	0.965162958711571	1	13	atrial cardiac muscle cell action potential	BP	13581	460
GO:0086026	0.261164038442843	0.965162958711571	1	13	atrial cardiac muscle cell to AV node cell signaling	BP	13581	460
GO:0086066	0.261164038442843	0.965162958711571	1	13	atrial cardiac muscle cell to AV node cell communication	BP	13581	460
GO:0035088	0.261221398157955	0.924045838926539	2	35	establishment or maintenance of apical/basal cell polarity	BP	13581	460
GO:0061245	0.261221398157955	0.924045838926539	2	35	establishment or maintenance of bipolar cell polarity	BP	13581	460
GO:0048671	0.261538369713015	0.96553897707232	1	11	negative regulation of collateral sprouting	BP	13581	460
GO:0030259	0.261907989722098	0.966619075689357	1	8	lipid glycosylation	BP	13581	460
GO:0051988	0.261908986318205	0.965750261923276	1	10	regulation of attachment of spindle microtubules to kinetochore	BP	13581	460
GO:2000008	0.262179616605544	0.924037586211866	2	30	regulation of protein localization to cell surface	BP	13581	460
GO:0030238	0.262291063641543	0.965066078462093	1	12	male sex determination	BP	13581	460
GO:1903051	0.262513545809193	0.898580170601722	3	50	negative regulation of proteolysis involved in cellular protein catabolic process	BP	13581	460
GO:0042364	0.262551758867213	0.967070988012047	1	7	water-soluble vitamin biosynthetic process	BP	13581	460
GO:0006273	0.263039024279929	0.965825292520629	1	9	lagging strand elongation	BP	13581	460
GO:1903523	0.263070923483414	0.923410815736626	2	32	negative regulation of blood circulation	BP	13581	460
GO:0031119	0.263462015048352	0.966828087448539	1	7	tRNA pseudouridine synthesis	BP	13581	460
GO:0048011	0.263726119740167	0.923095224632329	2	32	neurotrophin TRK receptor signaling pathway	BP	13581	460
GO:0060340	0.263871637648909	0.965595539367364	1	9	positive regulation of type I interferon-mediated signaling pathway	BP	13581	460
GO:0051170	0.264017526927556	0.833648988386591	10	245	nuclear import	BP	13581	460
GO:1903431	0.264083871300287	0.965536836889328	1	9	positive regulation of cell maturation	BP	13581	460
GO:0044829	0.264154925059155	0.966642511287936	1	7	positive regulation by host of viral genome replication	BP	13581	460
GO:0006968	0.264173417354504	0.966003554096773	1	8	cellular defense response	BP	13581	460
GO:0031929	0.264296505105744	0.879896410237566	4	84	TOR signaling	BP	13581	460
GO:1900029	0.264427433506021	0.964727903279648	1	11	positive regulation of ruffle assembly	BP	13581	460
GO:0046349	0.26452801938421	0.965906635421804	1	8	amino sugar biosynthetic process	BP	13581	460
GO:0030858	0.264837941508778	0.897068280609957	3	53	positive regulation of epithelial cell differentiation	BP	13581	460
GO:0071868	0.266296045822317	0.921673337174025	2	34	cellular response to monoamine stimulus	BP	13581	460
GO:0072528	0.266685253411845	0.922229238768153	2	27	pyrimidine-containing compound biosynthetic process	BP	13581	460
GO:0018394	0.2670305984513	0.855677002541836	6	137	peptidyl-lysine acetylation	BP	13581	460
GO:0006637	0.267220949043681	0.878530583393246	4	69	acyl-CoA metabolic process	BP	13581	460
GO:0035383	0.267220949043681	0.878530583393246	4	69	thioester metabolic process	BP	13581	460
GO:0035456	0.267229461708051	0.92196620178852	2	27	response to interferon-beta	BP	13581	460
GO:0051315	0.267554047301064	0.964569022740678	1	9	attachment of mitotic spindle microtubules to kinetochore	BP	13581	460
GO:0006054	0.268507651902399	0.964808269816955	1	8	N-acetylneuraminate metabolic process	BP	13581	460
GO:0090313	0.268798560831257	0.921074148967557	2	28	regulation of protein targeting to membrane	BP	13581	460
GO:0003205	0.269452670051942	0.853779328323893	6	150	cardiac chamber development	BP	13581	460
GO:0007549	0.269497279142243	0.964020472893631	1	9	dosage compensation	BP	13581	460
GO:0031641	0.269625195557528	0.91996334573574	2	35	regulation of myelination	BP	13581	460
GO:0045727	0.269927222339562	0.863673969684967	5	101	positive regulation of translation	BP	13581	460
GO:0000098	0.270546229004736	0.964238018311553	1	8	sulfur amino acid catabolic process	BP	13581	460
GO:0050818	0.27087219610718	0.875884622433327	4	77	regulation of coagulation	BP	13581	460
GO:0035196	0.271065463856414	0.919337739892195	2	34	production of miRNAs involved in gene silencing by miRNA	BP	13581	460
GO:0006655	0.271609012347182	0.963938673567555	1	8	phosphatidylglycerol biosynthetic process	BP	13581	460
GO:0001840	0.271712862928002	0.962635465248245	1	11	neural plate development	BP	13581	460
GO:0070444	0.272606197105833	0.962374220696211	1	11	oligodendrocyte progenitor proliferation	BP	13581	460
GO:0070445	0.272606197105833	0.962374220696211	1	11	regulation of oligodendrocyte progenitor proliferation	BP	13581	460
GO:0006334	0.273574559885378	0.892068475653347	3	51	nucleosome assembly	BP	13581	460
GO:0070933	0.273700754192988	0.962052733408109	1	11	histone H4 deacetylation	BP	13581	460
GO:0042178	0.274476546662284	0.963123961937161	1	8	xenobiotic catabolic process	BP	13581	460
GO:1901362	0.274794102428828	0.762618280008165	100	2827	organic cyclic compound biosynthetic process	BP	13581	460
GO:0006511	0.275313619795564	0.803730632079066	17	437	ubiquitin-dependent protein catabolic process	BP	13581	460
GO:0051129	0.275560635994903	0.796337969185446	21	569	negative regulation of cellular component organization	BP	13581	460
GO:0010556	0.275780351000237	0.762675092855206	93	2653	regulation of macromolecule biosynthetic process	BP	13581	460
GO:0098754	0.275818940824084	0.859983936668287	5	88	detoxification	BP	13581	460
GO:0035563	0.276550370105212	0.961208523163592	1	11	positive regulation of chromatin binding	BP	13581	460
GO:0016093	0.276662128829599	0.962496084425379	1	8	polyprenol metabolic process	BP	13581	460
GO:0045198	0.276794539272079	0.961135699649037	1	11	establishment of epithelial cell apical/basal polarity	BP	13581	460
GO:0048537	0.277066554100175	0.961406791112833	1	10	mucosal-associated lymphoid tissue development	BP	13581	460
GO:0048541	0.277066554100175	0.961406791112833	1	10	Peyer's patch development	BP	13581	460
GO:0014883	0.277449414991616	0.961293289103466	1	10	transition between fast and slow fiber	BP	13581	460
GO:0042307	0.278204186994227	0.870814765804887	4	87	positive regulation of protein import into nucleus	BP	13581	460
GO:0090311	0.278518308966001	0.915627140435394	2	34	regulation of protein deacetylation	BP	13581	460
GO:0070071	0.278559659020384	0.961399310479554	1	9	proton-transporting two-sector ATPase complex assembly	BP	13581	460
GO:0032011	0.278591465452215	0.959836473484127	1	14	ARF protein signal transduction	BP	13581	460
GO:0032012	0.278591465452215	0.959836473484127	1	14	regulation of ARF protein signal transduction	BP	13581	460
GO:0055076	0.278720071638811	0.857593477510129	5	102	transition metal ion homeostasis	BP	13581	460
GO:0002043	0.278836730241019	0.960523595187712	1	11	blood vessel endothelial cell proliferation involved in sprouting angiogenesis	BP	13581	460
GO:0003149	0.278890588193227	0.960864352824922	1	10	membranous septum morphogenesis	BP	13581	460
GO:0031050	0.279723706937701	0.91493258286065	2	35	dsRNA fragmentation	BP	13581	460
GO:0070918	0.279723706937701	0.91493258286065	2	35	production of small RNA involved in gene silencing by RNA	BP	13581	460
GO:0000729	0.279747928767019	0.960607914311745	1	10	DNA double-strand break processing	BP	13581	460
GO:0010193	0.279960649135751	0.96098478076236	1	9	response to ozone	BP	13581	460
GO:0003352	0.280611930999886	0.960348524488998	1	10	regulation of cilium movement	BP	13581	460
GO:0097106	0.280824226037078	0.958961036069819	1	15	postsynaptic density organization	BP	13581	460
GO:0099084	0.280824226037078	0.958961036069819	1	15	postsynaptic specialization organization	BP	13581	460
GO:0048666	0.280977444462959	0.779199061836671	32	964	neuron development	BP	13581	460
GO:0008298	0.281324485558693	0.960133877040151	1	10	intracellular mRNA localization	BP	13581	460
GO:0098792	0.281405904719891	0.959745855413874	1	11	xenophagy	BP	13581	460
GO:0034654	0.281857165489695	0.756895457621116	94	2669	nucleobase-containing compound biosynthetic process	BP	13581	460
GO:0002679	0.282178026272674	0.96088470748013	1	8	respiratory burst involved in defense response	BP	13581	460
GO:1901550	0.282611994071306	0.959377786909112	1	11	regulation of endothelial cell development	BP	13581	460
GO:1903140	0.282611994071306	0.959377786909112	1	11	regulation of establishment of endothelial barrier	BP	13581	460
GO:0007346	0.283242093541685	0.799255248588524	16	420	regulation of mitotic cell cycle	BP	13581	460
GO:0006767	0.283454361695363	0.913800914016399	2	28	water-soluble vitamin metabolic process	BP	13581	460
GO:0000212	0.28361754396461	0.959438666863643	1	10	meiotic spindle organization	BP	13581	460
GO:0060996	0.284140734261912	0.866680387612283	4	96	dendritic spine development	BP	13581	460
GO:0034699	0.284317740899192	0.95922502290751	1	10	response to luteinizing hormone	BP	13581	460
GO:0009221	0.284633463520036	0.960154996830931	1	8	pyrimidine deoxyribonucleotide biosynthetic process	BP	13581	460
GO:0061548	0.285912892070048	0.958048637189144	1	12	ganglion development	BP	13581	460
GO:0043455	0.285969595396739	0.958718485906779	1	10	regulation of secondary metabolic process	BP	13581	460
GO:0070989	0.286092878169148	0.959717649473184	1	8	oxidative demethylation	BP	13581	460
GO:0044088	0.286529159955002	0.911754219623634	2	32	regulation of vacuole organization	BP	13581	460
GO:0045652	0.286577844476178	0.958531073634408	1	10	regulation of megakaryocyte differentiation	BP	13581	460
GO:0042787	0.287571381413208	0.851131078042622	5	115	protein ubiquitination involved in ubiquitin-dependent protein catabolic process	BP	13581	460
GO:0006346	0.287589117357365	0.957523029060845	1	12	methylation-dependent chromatin silencing	BP	13581	460
GO:0060601	0.287651173156487	0.95750349921737	1	12	lateral sprouting from an epithelium	BP	13581	460
GO:0046060	0.287695737904595	0.959234182488399	1	8	dATP metabolic process	BP	13581	460
GO:1901020	0.287954096175523	0.911375362411256	2	29	negative regulation of calcium ion transmembrane transporter activity	BP	13581	460
GO:0070525	0.28829586633869	0.959052321595925	1	8	tRNA threonylcarbamoyladenosine metabolic process	BP	13581	460
GO:0051261	0.288312158331112	0.863976174259867	4	93	protein depolymerization	BP	13581	460
GO:0032212	0.288646308733721	0.911020115947672	2	29	positive regulation of telomere maintenance via telomerase	BP	13581	460
GO:1901292	0.288684803017114	0.882945008284987	3	52	nucleoside phosphate catabolic process	BP	13581	460
GO:0097237	0.288833267096342	0.850799063682913	5	92	cellular response to toxic substance	BP	13581	460
GO:0060347	0.288947808211898	0.95741301479996	1	11	heart trabecula formation	BP	13581	460
GO:0032371	0.289038445407915	0.910360143973775	2	33	regulation of sterol transport	BP	13581	460
GO:0032374	0.289038445407915	0.910360143973775	2	33	regulation of cholesterol transport	BP	13581	460
GO:0033147	0.289244528967896	0.957000302966527	1	12	negative regulation of intracellular estrogen receptor signaling pathway	BP	13581	460
GO:0001574	0.289362643734045	0.958727909802042	1	8	ganglioside biosynthetic process	BP	13581	460
GO:0070862	0.289632523762641	0.958645606738841	1	8	negative regulation of protein exit from endoplasmic reticulum	BP	13581	460
GO:1904153	0.289632523762641	0.958645606738841	1	8	negative regulation of retrograde protein transport, ER to cytosol	BP	13581	460
GO:0019438	0.290143477271634	0.748896971412747	96	2732	aromatic compound biosynthetic process	BP	13581	460
GO:0051785	0.290773430802609	0.88128924436293	3	59	positive regulation of nuclear division	BP	13581	460
GO:0090662	0.290806108559297	0.881222253899171	3	60	ATP hydrolysis coupled transmembrane transport	BP	13581	460
GO:0007492	0.29087748298864	0.881046735230125	3	63	endoderm development	BP	13581	460
GO:0050872	0.29088308541767	0.956479323621464	1	12	white fat cell differentiation	BP	13581	460
GO:0098969	0.290951076694906	0.957645407760145	1	9	neurotransmitter receptor transport to postsynaptic membrane	BP	13581	460
GO:1903540	0.290951076694906	0.957645407760145	1	9	establishment of protein localization to postsynaptic membrane	BP	13581	460
GO:0051895	0.291419388333431	0.957022082156748	1	10	negative regulation of focal adhesion assembly	BP	13581	460
GO:0032239	0.29144977438939	0.955789851418231	1	14	regulation of nucleobase-containing compound transport	BP	13581	460
GO:0006995	0.291454542928981	0.958087512405494	1	8	cellular response to nitrogen starvation	BP	13581	460
GO:0043562	0.291454542928981	0.958087512405494	1	8	cellular response to nitrogen levels	BP	13581	460
GO:0072172	0.291660006205735	0.956555819382545	1	11	mesonephric tubule formation	BP	13581	460
GO:0034645	0.292332209103259	0.744849469536063	112	3167	cellular macromolecule biosynthetic process	BP	13581	460
GO:0043981	0.292981180603583	0.955807025898008	1	12	histone H4-K5 acetylation	BP	13581	460
GO:0043982	0.292981180603583	0.955807025898008	1	12	histone H4-K8 acetylation	BP	13581	460
GO:0061101	0.293300986310286	0.957517576631863	1	8	neuroendocrine cell differentiation	BP	13581	460
GO:0050922	0.293501166355918	0.90784862794695	2	35	negative regulation of chemotaxis	BP	13581	460
GO:0043551	0.293513826381744	0.907670097722622	2	37	regulation of phosphatidylinositol 3-kinase activity	BP	13581	460
GO:0071156	0.293823512720417	0.879736543010647	3	53	regulation of cell cycle arrest	BP	13581	460
GO:0061001	0.294091364507211	0.90721273833112	2	39	regulation of dendritic spine morphogenesis	BP	13581	460
GO:0015031	0.294745238337792	0.754959964736848	53	1452	protein transport	BP	13581	460
GO:0001510	0.295057932618105	0.879168475414061	3	50	RNA methylation	BP	13581	460
GO:0031274	0.295362998761783	0.955770225402955	1	10	positive regulation of pseudopodium assembly	BP	13581	460
GO:0045199	0.295405792726186	0.955756528485358	1	10	maintenance of epithelial cell apical/basal polarity	BP	13581	460
GO:0000280	0.295645521373204	0.80047220620972	12	309	nuclear division	BP	13581	460
GO:0070935	0.295653384792998	0.95567723505073	1	10	3'-UTR-mediated mRNA stabilization	BP	13581	460
GO:0017062	0.295949802404011	0.956692284661496	1	8	respiratory chain complex III assembly	BP	13581	460
GO:0034551	0.295949802404011	0.956692284661496	1	8	mitochondrial respiratory chain complex III assembly	BP	13581	460
GO:0007350	0.296018759204675	0.954540677263889	1	13	blastoderm segmentation	BP	13581	460
GO:1903539	0.296352127690422	0.955453019787297	1	10	protein localization to postsynaptic membrane	BP	13581	460
GO:0048169	0.296689724562185	0.906083065741954	2	36	regulation of long-term neuronal synaptic plasticity	BP	13581	460
GO:0043174	0.296793854584095	0.95642739368128	1	8	nucleoside salvage	BP	13581	460
GO:0060420	0.296999350495168	0.877446232700021	3	59	regulation of heart growth	BP	13581	460
GO:0035404	0.297535842536097	0.95466533203653	1	11	histone-serine phosphorylation	BP	13581	460
GO:0035089	0.297545511103668	0.954038648901735	1	13	establishment of apical/basal cell polarity	BP	13581	460
GO:0042438	0.298117375197967	0.95413642734022	1	12	melanin biosynthetic process	BP	13581	460
GO:0019985	0.298142929490649	0.95412802720064	1	12	translesion synthesis	BP	13581	460
GO:0080090	0.298299969968475	0.736692284090965	142	4104	regulation of primary metabolic process	BP	13581	460
GO:0071295	0.298402215757437	0.905176650690137	2	36	cellular response to vitamin	BP	13581	460
GO:0050974	0.298752199236955	0.905177720522468	2	34	detection of mechanical stimulus involved in sensory perception	BP	13581	460
GO:1903350	0.298970075888746	0.95385565594323	1	12	response to dopamine	BP	13581	460
GO:1903351	0.298970075888746	0.95385565594323	1	12	cellular response to dopamine	BP	13581	460
GO:0030199	0.299265864870196	0.904473894127071	2	39	collagen fibril organization	BP	13581	460
GO:0045324	0.299269731759599	0.955013528756826	1	9	late endosome to vacuole transport	BP	13581	460
GO:0086009	0.299482719484694	0.904602711990588	2	36	membrane repolarization	BP	13581	460
GO:1901836	0.29988529081726	0.954309380603387	1	10	regulation of transcription of nuclear large rRNA transcript from RNA polymerase I promoter	BP	13581	460
GO:1904321	0.299961421358979	0.953237822254321	1	13	response to forskolin	BP	13581	460
GO:1904322	0.299961421358979	0.953237822254321	1	13	cellular response to forskolin	BP	13581	460
GO:0034314	0.300162635485439	0.905015688752127	2	29	Arp2/3 complex-mediated actin nucleation	BP	13581	460
GO:0000959	0.300346217681604	0.904784962133947	2	30	mitochondrial RNA metabolic process	BP	13581	460
GO:0060272	0.300352014113696	0.954664435177511	1	9	embryonic skeletal joint morphogenesis	BP	13581	460
GO:0014041	0.300444423212111	0.953712506201268	1	11	regulation of neuron maturation	BP	13581	460
GO:0097011	0.30056115608256	0.953674029169817	1	11	cellular response to granulocyte macrophage colony-stimulating factor stimulus	BP	13581	460
GO:0097012	0.30056115608256	0.953674029169817	1	11	response to granulocyte macrophage colony-stimulating factor	BP	13581	460
GO:0010942	0.300912021041962	0.772982984954299	22	575	positive regulation of cell death	BP	13581	460
GO:0009895	0.301568548938559	0.80901580647633	9	215	negative regulation of catabolic process	BP	13581	460
GO:1903055	0.301590712169001	0.952442213603184	1	14	positive regulation of extracellular matrix organization	BP	13581	460
GO:0061077	0.30167706455576	0.874991711135789	3	51	chaperone-mediated protein folding	BP	13581	460
GO:0048284	0.30184579754007	0.830322378526914	6	137	organelle fusion	BP	13581	460
GO:0019370	0.302030010820534	0.954120134124971	1	9	leukotriene biosynthetic process	BP	13581	460
GO:0050821	0.302159401226831	0.830227583670047	6	129	protein stabilization	BP	13581	460
GO:1905214	0.302711023365075	0.953382780806964	1	10	regulation of RNA binding	BP	13581	460
GO:1901879	0.302767039549379	0.873452973515529	3	68	regulation of protein depolymerization	BP	13581	460
GO:1903392	0.303491677409947	0.952702087047804	1	11	negative regulation of adherens junction organization	BP	13581	460
GO:0055015	0.303545951852328	0.952683977352586	1	11	ventricular cardiac muscle cell development	BP	13581	460
GO:0030890	0.303664188658546	0.902773752434703	2	32	positive regulation of B cell proliferation	BP	13581	460
GO:0032048	0.304137059944323	0.953431379953857	1	9	cardiolipin metabolic process	BP	13581	460
GO:0000413	0.304492438212471	0.902712151201367	2	29	protein peptidyl-prolyl isomerization	BP	13581	460
GO:0018342	0.30504406314723	0.952609703545589	1	10	protein prenylation	BP	13581	460
GO:0097354	0.30504406314723	0.952609703545589	1	10	prenylation	BP	13581	460
GO:0051764	0.305096311036546	0.952164993830334	1	11	actin crosslink formation	BP	13581	460
GO:0019471	0.305608945931743	0.952946751855694	1	9	4-hydroxyproline metabolic process	BP	13581	460
GO:0043619	0.305648202789545	0.951979464880109	1	11	regulation of transcription from RNA polymerase II promoter in response to oxidative stress	BP	13581	460
GO:2000060	0.306034943604645	0.951849209295711	1	11	positive regulation of protein ubiquitination involved in ubiquitin-dependent protein catabolic process	BP	13581	460
GO:0009262	0.306108654561333	0.902151810073202	2	27	deoxyribonucleotide metabolic process	BP	13581	460
GO:0000722	0.306290387428191	0.951404906778105	1	12	telomere maintenance via recombination	BP	13581	460
GO:0010882	0.306307728571446	0.951096443045859	1	13	regulation of cardiac muscle contraction by calcium ion signaling	BP	13581	460
GO:0007031	0.30646570955349	0.901388077094539	2	31	peroxisome organization	BP	13581	460
GO:0035090	0.306939003772608	0.951543929593168	1	11	maintenance of apical/basal cell polarity	BP	13581	460
GO:0090051	0.307283524002901	0.951427302091898	1	11	negative regulation of cell migration involved in sprouting angiogenesis	BP	13581	460
GO:0071872	0.307284979132155	0.950761820860559	1	13	cellular response to epinephrine stimulus	BP	13581	460
GO:0010755	0.307400692222814	0.951821398726784	1	10	regulation of plasminogen activation	BP	13581	460
GO:0051052	0.307515606095442	0.787240113910616	13	329	regulation of DNA metabolic process	BP	13581	460
GO:0043065	0.307780978952945	0.77025994834389	20	521	positive regulation of apoptotic process	BP	13581	460
GO:0038179	0.307928134170439	0.899973001045084	2	37	neurotrophin signaling pathway	BP	13581	460
GO:0001731	0.308186732669795	0.952091046560463	1	9	formation of translation preinitiation complex	BP	13581	460
GO:0034698	0.308240033734299	0.87049318556644	3	57	response to gonadotropin	BP	13581	460
GO:1903828	0.308253745470613	0.825541966199921	6	136	negative regulation of cellular protein localization	BP	13581	460
GO:0045737	0.308488148524849	0.900174264320137	2	32	positive regulation of cyclin-dependent protein serine/threonine kinase activity	BP	13581	460
GO:0045292	0.308621664999441	0.951410038585441	1	10	mRNA cis splicing, via spliceosome	BP	13581	460
GO:0061162	0.308803681692135	0.949748193293372	1	15	establishment of monopolar cell polarity	BP	13581	460
GO:0061339	0.308803681692135	0.949748193293372	1	15	establishment or maintenance of monopolar cell polarity	BP	13581	460
GO:0072610	0.308950817895284	0.951298799161978	1	10	interleukin-12 secretion	BP	13581	460
GO:0061179	0.309087287640794	0.951252635427558	1	10	negative regulation of insulin secretion involved in cellular response to glucose stimulus	BP	13581	460
GO:0098877	0.309242014366724	0.95120026548127	1	10	neurotransmitter receptor transport to plasma membrane	BP	13581	460
GO:0006195	0.309427190524979	0.899664592848153	2	32	purine nucleotide catabolic process	BP	13581	460
GO:0031935	0.309690222858288	0.949438839187607	1	15	regulation of chromatin silencing	BP	13581	460
GO:0031175	0.309966391111649	0.75721079480733	28	860	neuron projection development	BP	13581	460
GO:0016572	0.310181011084925	0.898835042031415	2	36	histone phosphorylation	BP	13581	460
GO:0031329	0.310803377346303	0.76759905456268	20	533	regulation of cellular catabolic process	BP	13581	460
GO:0001704	0.310913674276792	0.848526088292229	4	96	formation of primary germ layer	BP	13581	460
GO:1902808	0.311377935411625	0.898378363367911	2	34	positive regulation of cell cycle G1/S phase transition	BP	13581	460
GO:0031668	0.311379425558402	0.801083486770188	9	225	cellular response to extracellular stimulus	BP	13581	460
GO:0010044	0.311657004699096	0.94993277602259	1	11	response to aluminum ion	BP	13581	460
GO:0006488	0.311748306326935	0.95089414838903	1	9	dolichol-linked oligosaccharide biosynthetic process	BP	13581	460
GO:0003161	0.312186287000052	0.949378072012472	1	12	cardiac conduction system development	BP	13581	460
GO:0050657	0.312360737792267	0.833466285280525	5	110	nucleic acid transport	BP	13581	460
GO:0050658	0.312360737792267	0.833466285280525	5	110	RNA transport	BP	13581	460
GO:0048246	0.312377193708061	0.898055712335246	2	32	macrophage chemotaxis	BP	13581	460
GO:1904294	0.312444756411826	0.949288129125084	1	12	positive regulation of ERAD pathway	BP	13581	460
GO:0071300	0.31250822521204	0.867614425862129	3	60	cellular response to retinoic acid	BP	13581	460
GO:0032495	0.312812665060057	0.948574353669166	1	14	response to muramyl dipeptide	BP	13581	460
GO:0006497	0.312996109780866	0.847758457818306	4	75	protein lipidation	BP	13581	460
GO:0006388	0.313097224521071	0.950436385404928	1	9	tRNA splicing, via endonucleolytic cleavage and ligation	BP	13581	460
GO:0033120	0.313551916514863	0.897411765181605	2	32	positive regulation of RNA splicing	BP	13581	460
GO:0002739	0.313864345921288	0.949168574959251	1	11	regulation of cytokine secretion involved in immune response	BP	13581	460
GO:0046834	0.31408402610206	0.896430711385098	2	39	lipid phosphorylation	BP	13581	460
GO:0071027	0.314113846011461	0.94953473679642	1	10	nuclear RNA surveillance	BP	13581	460
GO:0071028	0.314113846011461	0.94953473679642	1	10	nuclear mRNA surveillance	BP	13581	460
GO:0035967	0.314378572818133	0.846678569732744	4	78	cellular response to topologically incorrect protein	BP	13581	460
GO:0006415	0.314392382483752	0.949438540184205	1	10	translational termination	BP	13581	460
GO:0034643	0.314744490486263	0.947890988135778	1	14	establishment of mitochondrion localization, microtubule-mediated	BP	13581	460
GO:0047497	0.314744490486263	0.947890988135778	1	14	mitochondrion transport along microtubule	BP	13581	460
GO:1903506	0.315011098505734	0.72888734673835	78	2250	regulation of nucleic acid-templated transcription	BP	13581	460
GO:0043068	0.315562520339475	0.763466335287823	20	524	positive regulation of programmed cell death	BP	13581	460
GO:0045722	0.315741306229943	0.947536345498718	1	14	positive regulation of gluconeogenesis	BP	13581	460
GO:0036315	0.315820594132636	0.947508077433103	1	14	cellular response to sterol	BP	13581	460
GO:0071397	0.315820594132636	0.947508077433103	1	14	cellular response to cholesterol	BP	13581	460
GO:0060043	0.316034067861856	0.895712342569674	2	35	regulation of cardiac muscle cell proliferation	BP	13581	460
GO:0046037	0.316419929493135	0.947893256830999	1	12	GMP metabolic process	BP	13581	460
GO:0006883	0.316432035544127	0.947566111170105	1	13	cellular sodium ion homeostasis	BP	13581	460
GO:1903115	0.316464977721995	0.895282071271561	2	37	regulation of actin filament-based movement	BP	13581	460
GO:0090239	0.316871573492028	0.948577656572253	1	10	regulation of histone H4 acetylation	BP	13581	460
GO:0006338	0.316952577567717	0.844482242984632	4	90	chromatin remodeling	BP	13581	460
GO:0043401	0.317496629070584	0.818405560120769	6	145	steroid hormone mediated signaling pathway	BP	13581	460
GO:0006704	0.317542038772885	0.947170437781936	1	13	glucocorticoid biosynthetic process	BP	13581	460
GO:0009411	0.31759905361949	0.829497841050244	5	116	response to UV	BP	13581	460
GO:0032386	0.317842545454984	0.765335734152965	18	472	regulation of intracellular transport	BP	13581	460
GO:0031282	0.317877064797944	0.948226113482708	1	10	regulation of guanylate cyclase activity	BP	13581	460
GO:1901987	0.318444280383747	0.795442830762963	9	218	regulation of cell cycle phase transition	BP	13581	460
GO:1900025	0.318530409734656	0.94714383006139	1	12	negative regulation of substrate adhesion-dependent cell spreading	BP	13581	460
GO:0075522	0.31861431327289	0.947967474996261	1	10	IRES-dependent viral translational initiation	BP	13581	460
GO:2001044	0.318692691833395	0.947085948558543	1	12	regulation of integrin-mediated signaling pathway	BP	13581	460
GO:2000249	0.31912986270805	0.894328622487984	2	32	regulation of actin cytoskeleton reorganization	BP	13581	460
GO:0086012	0.319167380139038	0.945663484314281	1	17	membrane depolarization during cardiac muscle cell action potential	BP	13581	460
GO:0036499	0.319524700840103	0.947647068532265	1	10	PERK-mediated unfolded protein response	BP	13581	460
GO:0006906	0.319580895578975	0.828080832281921	5	114	vesicle fusion	BP	13581	460
GO:0010040	0.320237292299152	0.946924686927063	1	11	response to iron(II) ion	BP	13581	460
GO:0000956	0.320310190298483	0.842316407379927	4	84	nuclear-transcribed mRNA catabolic process	BP	13581	460
GO:0000079	0.32034119323278	0.86278349248144	3	56	regulation of cyclin-dependent protein serine/threonine kinase activity	BP	13581	460
GO:0044248	0.320427891888516	0.731355915453852	53	1448	cellular catabolic process	BP	13581	460
GO:0045930	0.320805333746693	0.806987247130848	7	169	negative regulation of mitotic cell cycle	BP	13581	460
GO:0045618	0.321253292400574	0.945835057519813	1	13	positive regulation of keratinocyte differentiation	BP	13581	460
GO:0098781	0.321457329795552	0.892909008566942	2	33	ncRNA transcription	BP	13581	460
GO:0006084	0.321470877570067	0.893022095875045	2	32	acetyl-CoA metabolic process	BP	13581	460
GO:0002115	0.321501274418516	0.94607840976122	1	12	store-operated calcium entry	BP	13581	460
GO:0051236	0.321932097425561	0.826388680915585	5	112	establishment of RNA localization	BP	13581	460
GO:0006355	0.322255679392656	0.72233063674833	77	2227	regulation of transcription, DNA-templated	BP	13581	460
GO:0017145	0.322616453836298	0.891840624062428	2	37	stem cell division	BP	13581	460
GO:0045792	0.322784575514677	0.945614388187864	1	12	negative regulation of cell size	BP	13581	460
GO:0031272	0.323095896126967	0.945899967500478	1	11	regulation of pseudopodium assembly	BP	13581	460
GO:0030182	0.323151833857258	0.736060703862193	39	1191	neuron differentiation	BP	13581	460
GO:0086001	0.3232271887407	0.890885372653604	2	45	cardiac muscle cell action potential	BP	13581	460
GO:0016050	0.324039529192072	0.785512539615734	10	255	vesicle organization	BP	13581	460
GO:0018130	0.324158178861027	0.717179421326428	95	2725	heterocycle biosynthetic process	BP	13581	460
GO:1901889	0.324280713777702	0.944731466175775	1	13	negative regulation of cell junction assembly	BP	13581	460
GO:0032268	0.324474468380351	0.722238365856416	69	1954	regulation of cellular protein metabolic process	BP	13581	460
GO:0061912	0.324599713233487	0.890542369537249	2	39	selective autophagy	BP	13581	460
GO:0001845	0.325053841435518	0.945191556611039	1	11	phagolysosome assembly	BP	13581	460
GO:0016075	0.325278943386365	0.945109769511211	1	11	rRNA catabolic process	BP	13581	460
GO:0030518	0.325867851052194	0.838033831655426	4	96	intracellular steroid hormone receptor signaling pathway	BP	13581	460
GO:1904358	0.326283886181134	0.890312571576166	2	32	positive regulation of telomere maintenance via telomere lengthening	BP	13581	460
GO:0045793	0.326317932239511	0.9434335163401	1	15	positive regulation of cell size	BP	13581	460
GO:0007163	0.32644692743286	0.811367273933471	6	158	establishment or maintenance of cell polarity	BP	13581	460
GO:0097033	0.326467345297427	0.945765717414918	1	9	mitochondrial respiratory chain complex III biogenesis	BP	13581	460
GO:0007178	0.326633238249163	0.783334749962764	10	260	transmembrane receptor protein serine/threonine kinase signaling pathway	BP	13581	460
GO:0009119	0.32674697363968	0.837954710578722	4	79	ribonucleoside metabolic process	BP	13581	460
GO:0016558	0.326890981641589	0.944521995360944	1	11	protein import into peroxisome matrix	BP	13581	460
GO:0051386	0.327367175785124	0.943938590945019	1	12	regulation of neurotrophin TRK receptor signaling pathway	BP	13581	460
GO:0032957	0.327642334792747	0.942938439401786	1	15	inositol trisphosphate metabolic process	BP	13581	460
GO:0045136	0.328119113368325	0.943660801709953	1	12	development of secondary sexual characteristics	BP	13581	460
GO:0035900	0.328202253930237	0.94453570429863	1	10	response to isolation stress	BP	13581	460
GO:0046578	0.329019810433121	0.809179235555701	6	175	regulation of Ras protein signal transduction	BP	13581	460
GO:0045184	0.329202730334168	0.722407520821683	55	1530	establishment of protein localization	BP	13581	460
GO:2001141	0.329241804497455	0.715556397295403	78	2258	regulation of RNA biosynthetic process	BP	13581	460
GO:0140115	0.32929259376855	0.942576969576591	1	14	export across plasma membrane	BP	13581	460
GO:0060134	0.330502884445079	0.942422760074827	1	13	prepulse inhibition	BP	13581	460
GO:0003214	0.330713413178036	0.94234368594177	1	13	cardiac left ventricle morphogenesis	BP	13581	460
GO:0006304	0.331086328594346	0.855350711792203	3	63	DNA modification	BP	13581	460
GO:0007179	0.331356032485192	0.819176720111889	5	121	transforming growth factor beta receptor signaling pathway	BP	13581	460
GO:0045646	0.331652643727512	0.886791401749056	2	36	regulation of erythrocyte differentiation	BP	13581	460
GO:0051489	0.331909318831729	0.886195398172687	2	41	regulation of filopodium assembly	BP	13581	460
GO:0032091	0.332533008976908	0.833717009246659	4	82	negative regulation of protein binding	BP	13581	460
GO:0033603	0.332724073268122	0.942364730083769	1	11	positive regulation of dopamine secretion	BP	13581	460
GO:1990138	0.332724260148772	0.817792223865221	5	142	neuron projection extension	BP	13581	460
GO:0030834	0.332817972540718	0.885592942500528	2	42	regulation of actin filament depolymerization	BP	13581	460
GO:0001675	0.332863467638179	0.941889686674462	1	12	acrosome assembly	BP	13581	460
GO:1903363	0.333203758655642	0.854210479312697	3	58	negative regulation of cellular protein catabolic process	BP	13581	460
GO:0007183	0.333324919243317	0.941715721418187	1	12	SMAD protein complex assembly	BP	13581	460
GO:0006911	0.334030130658191	0.885318784287339	2	37	phagocytosis, engulfment	BP	13581	460
GO:0042454	0.334371941467786	0.942259865657901	1	10	ribonucleoside catabolic process	BP	13581	460
GO:0051130	0.334553707323403	0.727803960550361	36	1054	positive regulation of cellular component organization	BP	13581	460
GO:0071712	0.334762284320208	0.941171901742377	1	12	ER-associated misfolded protein catabolic process	BP	13581	460
GO:0001881	0.334881781816895	0.884925843298906	2	36	receptor recycling	BP	13581	460
GO:0060315	0.335871077316444	0.941698809403966	1	10	negative regulation of ryanodine-sensitive calcium-release channel activity	BP	13581	460
GO:1901298	0.335916010135305	0.940733267902812	1	12	regulation of hydrogen peroxide-mediated programmed cell death	BP	13581	460
GO:0120039	0.335964819669408	0.75148604340547	17	538	plasma membrane bounded cell projection morphogenesis	BP	13581	460
GO:0006878	0.336195804810645	0.940626607140317	1	12	cellular copper ion homeostasis	BP	13581	460
GO:0051493	0.336237683486866	0.759460698528491	14	398	regulation of cytoskeleton organization	BP	13581	460
GO:0008543	0.336530274358502	0.851718680240073	3	63	fibroblast growth factor receptor signaling pathway	BP	13581	460
GO:0030336	0.337486865295754	0.786163513719458	8	199	negative regulation of cell migration	BP	13581	460
GO:1902373	0.337704265273689	0.883283537974326	2	36	negative regulation of mRNA catabolic process	BP	13581	460
GO:0048846	0.338028076054811	0.93801733618515	1	20	axon extension involved in axon guidance	BP	13581	460
GO:1902284	0.338028076054811	0.93801733618515	1	20	neuron projection extension involved in neuron projection guidance	BP	13581	460
GO:2000674	0.338437174927418	0.940205287726288	1	11	regulation of type B pancreatic cell apoptotic process	BP	13581	460
GO:0051654	0.338460185974113	0.938800642191713	1	15	establishment of mitochondrion localization	BP	13581	460
GO:0010596	0.339263520896977	0.882480297167444	2	35	negative regulation of endothelial cell migration	BP	13581	460
GO:0048588	0.339352927517017	0.791974732761832	7	197	developmental cell growth	BP	13581	460
GO:0071389	0.339832134282414	0.938857999862727	1	13	cellular response to mineralocorticoid stimulus	BP	13581	460
GO:0032288	0.339916100568015	0.937989865604968	1	16	myelin assembly	BP	13581	460
GO:0043603	0.340496051570846	0.72886770052771	29	732	cellular amide metabolic process	BP	13581	460
GO:0044065	0.340513695725471	0.938592675892156	1	13	regulation of respiratory system process	BP	13581	460
GO:0043200	0.340631153282422	0.800503632952428	6	147	response to amino acid	BP	13581	460
GO:0051131	0.340760107404415	0.939313989591453	1	11	chaperone-mediated protein complex assembly	BP	13581	460
GO:0001682	0.340913743922789	0.939788274910638	1	10	tRNA 5'-leader removal	BP	13581	460
GO:0051973	0.34120639844992	0.881579831249464	2	33	positive regulation of telomerase activity	BP	13581	460
GO:1990440	0.342181158930445	0.93876493574562	1	11	positive regulation of transcription from RNA polymerase II promoter in response to endoplasmic reticulum stress	BP	13581	460
GO:1990542	0.342826313959296	0.939054211910918	1	10	mitochondrial transmembrane transport	BP	13581	460
GO:0097190	0.342841012234182	0.739434602762288	20	509	apoptotic signaling pathway	BP	13581	460
GO:0072498	0.342849761623251	0.938505605550042	1	11	embryonic skeletal joint development	BP	13581	460
GO:0048858	0.342876851498272	0.745406364611827	17	540	cell projection morphogenesis	BP	13581	460
GO:0033273	0.342928089299335	0.798783526091427	6	142	response to vitamin	BP	13581	460
GO:0030520	0.344450310333084	0.879015696533913	2	39	intracellular estrogen receptor signaling pathway	BP	13581	460
GO:0015937	0.344585705847792	0.937829289338211	1	11	coenzyme A biosynthetic process	BP	13581	460
GO:0014733	0.344604854287037	0.936658437575483	1	14	regulation of skeletal muscle adaptation	BP	13581	460
GO:0006220	0.344610793318457	0.880000038890966	2	30	pyrimidine nucleotide metabolic process	BP	13581	460
GO:0010248	0.344837080835092	0.936566066090747	1	14	establishment or maintenance of transmembrane electrochemical gradient	BP	13581	460
GO:0051238	0.344919742375271	0.937244644029675	1	12	sequestering of metal ion	BP	13581	460
GO:2000345	0.344957485128815	0.937229774275364	1	12	regulation of hepatocyte proliferation	BP	13581	460
GO:0007281	0.344991645356971	0.780075582557154	8	195	germ cell development	BP	13581	460
GO:0061383	0.344997414154524	0.878214266794865	2	45	trabecula morphogenesis	BP	13581	460
GO:1901213	0.345482947342197	0.936637891678208	1	13	regulation of transcription from RNA polymerase II promoter involved in heart development	BP	13581	460
GO:0071481	0.345780776127604	0.9369049036915	1	12	cellular response to X-ray	BP	13581	460
GO:0006518	0.346394757247721	0.729732100184419	24	600	peptide metabolic process	BP	13581	460
GO:0030011	0.346679119787488	0.936161991419099	1	13	maintenance of cell polarity	BP	13581	460
GO:0003376	0.34684617150571	0.936483039987912	1	12	sphingosine-1-phosphate signaling pathway	BP	13581	460
GO:0055062	0.347242689358627	0.936325610382648	1	12	phosphate ion homeostasis	BP	13581	460
GO:0072505	0.347242689358627	0.936325610382648	1	12	divalent inorganic anion homeostasis	BP	13581	460
GO:0072506	0.347242689358627	0.936325610382648	1	12	trivalent inorganic anion homeostasis	BP	13581	460
GO:1905048	0.34765765692051	0.936160611000385	1	12	regulation of metallopeptidase activity	BP	13581	460
GO:0086013	0.347672389882736	0.935765231153769	1	13	membrane repolarization during cardiac muscle cell action potential	BP	13581	460
GO:0016525	0.347986211064457	0.843716346668556	3	68	negative regulation of angiogenesis	BP	13581	460
GO:1900182	0.348232658061699	0.806369295332594	5	121	positive regulation of protein localization to nucleus	BP	13581	460
GO:0033127	0.348503061308057	0.935097425321146	1	14	regulation of histone phosphorylation	BP	13581	460
GO:0090174	0.348523559365471	0.806210521379733	5	118	organelle membrane fusion	BP	13581	460
GO:0071456	0.348672137045333	0.79423709475957	6	143	cellular response to hypoxia	BP	13581	460
GO:0032527	0.34871380856867	0.877005851474833	2	34	protein exit from endoplasmic reticulum	BP	13581	460
GO:0021783	0.34895567922331	0.934624176256837	1	15	preganglionic parasympathetic fiber development	BP	13581	460
GO:0099632	0.349205596742601	0.935542908530239	1	12	protein transport within plasma membrane	BP	13581	460
GO:0099637	0.349205596742601	0.935542908530239	1	12	neurotransmitter receptor transport	BP	13581	460
GO:0007050	0.349380540614185	0.805643947462022	5	114	cell cycle arrest	BP	13581	460
GO:0043649	0.349394874516563	0.935467138065929	1	12	dicarboxylic acid catabolic process	BP	13581	460
GO:0045475	0.349401923832468	0.935070931266354	1	13	locomotor rhythm	BP	13581	460
GO:0006403	0.349510815418757	0.793643829240441	6	139	RNA localization	BP	13581	460
GO:0051645	0.349819336394909	0.934902710391956	1	13	Golgi localization	BP	13581	460
GO:0006582	0.350167215180924	0.934424240879754	1	14	melanin metabolic process	BP	13581	460
GO:0097193	0.350197413266207	0.763771501225859	10	241	intrinsic apoptotic signaling pathway	BP	13581	460
GO:1904031	0.35027822746222	0.875948064184558	2	35	positive regulation of cyclin-dependent protein kinase activity	BP	13581	460
GO:0006611	0.350357654041731	0.804869048659378	5	115	protein export from nucleus	BP	13581	460
GO:0071363	0.35053852731	0.732414625632915	20	567	cellular response to growth factor stimulus	BP	13581	460
GO:0030010	0.350621148018775	0.819929437878154	4	103	establishment of cell polarity	BP	13581	460
GO:0051495	0.350642359404395	0.783078953277673	7	178	positive regulation of cytoskeleton organization	BP	13581	460
GO:0040037	0.350767822594183	0.934180282483955	1	14	negative regulation of fibroblast growth factor receptor signaling pathway	BP	13581	460
GO:0044281	0.351085996238566	0.700862670976725	58	1538	small molecule metabolic process	BP	13581	460
GO:0006040	0.351495616871619	0.875602759555542	2	32	amino sugar metabolic process	BP	13581	460
GO:0002374	0.351639684477678	0.934166106904669	1	13	cytokine secretion involved in immune response	BP	13581	460
GO:0044827	0.351907921071706	0.934456172751276	1	12	modulation by host of viral genome replication	BP	13581	460
GO:1902165	0.351993002514984	0.934421783957561	1	12	regulation of intrinsic apoptotic signaling pathway in response to DNA damage by p53 class mediator	BP	13581	460
GO:1900121	0.35246267060208	0.934231759463898	1	12	negative regulation of receptor binding	BP	13581	460
GO:0042771	0.352545026911042	0.874359803243637	2	37	intrinsic apoptotic signaling pathway in response to DNA damage by p53 class mediator	BP	13581	460
GO:1905809	0.352778976871485	0.933359507459131	1	14	negative regulation of synapse organization	BP	13581	460
GO:0061025	0.35281200500362	0.781407025036801	7	171	membrane fusion	BP	13581	460
GO:1901070	0.35293163733166	0.935088678258858	1	10	guanosine-containing compound biosynthetic process	BP	13581	460
GO:0051171	0.353341927584682	0.684786146172416	137	3997	regulation of nitrogen compound metabolic process	BP	13581	460
GO:0042158	0.353554126607349	0.81849671837193	4	80	lipoprotein biosynthetic process	BP	13581	460
GO:0072520	0.353581521379408	0.933030312136339	1	14	seminiferous tubule development	BP	13581	460
GO:1903671	0.353772469639193	0.932653268286591	1	15	negative regulation of sprouting angiogenesis	BP	13581	460
GO:0009130	0.354298143555278	0.934541116816662	1	10	pyrimidine nucleoside monophosphate biosynthetic process	BP	13581	460
GO:0060255	0.354870934041005	0.683096797516909	140	4109	regulation of macromolecule metabolic process	BP	13581	460
GO:0048532	0.355133484244417	0.932090144470494	1	15	anatomical structure arrangement	BP	13581	460
GO:0021510	0.355434097509289	0.81641339012287	4	101	spinal cord development	BP	13581	460
GO:0016338	0.35562918779674	0.932942155986164	1	12	calcium-independent cell-cell adhesion via plasma membrane cell-adhesion molecules	BP	13581	460
GO:0000726	0.355816058531448	0.872270634002314	2	38	non-recombinational repair	BP	13581	460
GO:0071340	0.355825817638562	0.932453682813395	1	13	skeletal muscle acetylcholine-gated channel clustering	BP	13581	460
GO:0019511	0.356784498973769	0.932953627447627	1	11	peptidyl-proline hydroxylation	BP	13581	460
GO:0044550	0.357421005812618	0.931442184105458	1	14	secondary metabolite biosynthetic process	BP	13581	460
GO:1904152	0.357696338874682	0.932580452333289	1	11	regulation of retrograde protein transport, ER to cytosol	BP	13581	460
GO:0010165	0.35770357603212	0.870924177219912	2	40	response to X-ray	BP	13581	460
GO:0031987	0.357805316724898	0.931282014724817	1	14	locomotion involved in locomotory behavior	BP	13581	460
GO:0036474	0.358016706713872	0.871258733716492	2	35	cell death in response to hydrogen peroxide	BP	13581	460
GO:0044257	0.358203592635078	0.723755721414173	21	569	cellular protein catabolic process	BP	13581	460
GO:0015672	0.358235738240887	0.734522255014913	16	442	monovalent inorganic cation transport	BP	13581	460
GO:0042789	0.358457245972799	0.930435514475479	1	16	mRNA transcription from RNA polymerase II promoter	BP	13581	460
GO:0048589	0.359242907815324	0.724538471803514	20	595	developmental growth	BP	13581	460
GO:0010833	0.359356579164085	0.836202857350389	3	61	telomere maintenance via telomere lengthening	BP	13581	460
GO:0010832	0.359612450137173	0.930525901408638	1	14	negative regulation of myotube differentiation	BP	13581	460
GO:0008356	0.360000990546463	0.930053593484613	1	15	asymmetric cell division	BP	13581	460
GO:1901741	0.360215099632791	0.930630292200869	1	13	positive regulation of myoblast fusion	BP	13581	460
GO:0051024	0.360624214975449	0.931373922424217	1	11	positive regulation of immunoglobulin secretion	BP	13581	460
GO:0072537	0.360875759542737	0.930353358996215	1	13	fibroblast activation	BP	13581	460
GO:0030837	0.361434639957458	0.868368087960996	2	43	negative regulation of actin filament polymerization	BP	13581	460
GO:0006271	0.361614161954459	0.930043066718695	1	13	DNA strand elongation involved in DNA replication	BP	13581	460
GO:2000353	0.361861793016555	0.92993882446575	1	13	positive regulation of endothelial cell apoptotic process	BP	13581	460
GO:0070972	0.361870024084942	0.868661213850257	2	37	protein localization to endoplasmic reticulum	BP	13581	460
GO:0046471	0.362117670641727	0.930753614724995	1	11	phosphatidylglycerol metabolic process	BP	13581	460
GO:1905517	0.362278461859757	0.868521519600391	2	36	macrophage migration	BP	13581	460
GO:0000394	0.362536524348006	0.930579050109978	1	11	RNA splicing, via endonucleolytic cleavage and ligation	BP	13581	460
GO:2000310	0.362680856973256	0.928917188835157	1	15	regulation of NMDA receptor activity	BP	13581	460
GO:0051301	0.362808939643952	0.739842434240159	13	340	cell division	BP	13581	460
GO:0006942	0.363104473102832	0.833165698160578	3	69	regulation of striated muscle contraction	BP	13581	460
GO:1904029	0.363369202789261	0.833449941960938	3	60	regulation of cyclin-dependent protein kinase activity	BP	13581	460
GO:0033151	0.363490048228082	0.928886998900356	1	14	V(D)J recombination	BP	13581	460
GO:0090193	0.363522301603759	0.930167182531192	1	11	positive regulation of glomerulus development	BP	13581	460
GO:0036293	0.363614491592675	0.73572881528041	14	363	response to decreased oxygen levels	BP	13581	460
GO:0046685	0.364242036062427	0.867192391343302	2	37	response to arsenic-containing substance	BP	13581	460
GO:0046033	0.364509271551927	0.929246547776341	1	12	AMP metabolic process	BP	13581	460
GO:2000001	0.364579562266129	0.928788723244496	1	13	regulation of DNA damage checkpoint	BP	13581	460
GO:0042254	0.364583330130307	0.757410915427474	9	199	ribosome biogenesis	BP	13581	460
GO:0030521	0.365441343460389	0.865959680981344	2	42	androgen receptor signaling pathway	BP	13581	460
GO:0045947	0.365850056235378	0.928247274342348	1	13	negative regulation of translational initiation	BP	13581	460
GO:0042415	0.365864194181613	0.928672342191633	1	12	norepinephrine metabolic process	BP	13581	460
GO:0050775	0.365909650031228	0.865583410792174	2	43	positive regulation of dendrite morphogenesis	BP	13581	460
GO:0031269	0.366540545217302	0.927951988273702	1	13	pseudopodium assembly	BP	13581	460
GO:0032099	0.36716069105448	0.928634504285454	1	11	negative regulation of appetite	BP	13581	460
GO:0000768	0.36735289707836	0.864851870302514	2	41	syncytium formation by plasma membrane fusion	BP	13581	460
GO:1903311	0.367500028400916	0.76932690070482	7	174	regulation of mRNA metabolic process	BP	13581	460
GO:0031497	0.367500838699875	0.830415892715587	3	62	chromatin assembly	BP	13581	460
GO:0043558	0.367617843511105	0.927117481439102	1	14	regulation of translational initiation in response to stress	BP	13581	460
GO:0050804	0.367647226976948	0.739316588152792	12	338	modulation of chemical synaptic transmission	BP	13581	460
GO:0000209	0.367648777901888	0.778894818991262	6	152	protein polyubiquitination	BP	13581	460
GO:0042157	0.367665539852534	0.791607809296198	5	107	lipoprotein metabolic process	BP	13581	460
GO:0046364	0.367966553767019	0.830029383484595	3	63	monosaccharide biosynthetic process	BP	13581	460
GO:0030163	0.368651967486234	0.707956029781184	25	687	protein catabolic process	BP	13581	460
GO:0043486	0.369257474123376	0.926783113954142	1	13	histone exchange	BP	13581	460
GO:0031529	0.369501421683294	0.863502050214337	2	41	ruffle organization	BP	13581	460
GO:0071025	0.369584413390192	0.927081566378829	1	12	RNA surveillance	BP	13581	460
GO:1902667	0.370439993251405	0.924261976376122	1	21	regulation of axon guidance	BP	13581	460
GO:1903170	0.370526358365806	0.863379296605884	2	36	negative regulation of calcium ion transmembrane transport	BP	13581	460
GO:0031396	0.370906612472284	0.766590742621493	7	168	regulation of protein ubiquitination	BP	13581	460
GO:0015833	0.370963228259001	0.68413098821905	53	1491	peptide transport	BP	13581	460
GO:2000273	0.371442333606615	0.862101911325453	2	43	positive regulation of receptor activity	BP	13581	460
GO:0033160	0.371843402302404	0.92494971515582	1	15	positive regulation of protein import into nucleus, translocation	BP	13581	460
GO:2000269	0.371986914015334	0.924886556161191	1	15	regulation of fibroblast apoptotic process	BP	13581	460
GO:0045773	0.372716413371579	0.860987819072028	2	47	positive regulation of axon extension	BP	13581	460
GO:0006473	0.372791064572165	0.774685195796764	6	154	protein acetylation	BP	13581	460
GO:1903320	0.373082049675143	0.756687284652246	8	196	regulation of protein modification by small protein conjugation or removal	BP	13581	460
GO:0006260	0.373120697470919	0.756608763296524	8	200	DNA replication	BP	13581	460
GO:0009164	0.373146132536291	0.925538995396588	1	12	nucleoside catabolic process	BP	13581	460
GO:1901386	0.373412722497477	0.924973806522695	1	13	negative regulation of voltage-gated calcium channel activity	BP	13581	460
GO:0000281	0.374122500555742	0.860486304981568	2	42	mitotic cytokinesis	BP	13581	460
GO:0009219	0.374383409812522	0.92553313143574	1	11	pyrimidine deoxyribonucleotide metabolic process	BP	13581	460
GO:0071426	0.37491631146604	0.825069062514169	3	63	ribonucleoprotein complex export from nucleus	BP	13581	460
GO:0035024	0.376026380211594	0.922311520343305	1	18	negative regulation of Rho protein signal transduction	BP	13581	460
GO:2000181	0.376380763182325	0.82361334084921	3	71	negative regulation of blood vessel morphogenesis	BP	13581	460
GO:0046580	0.376530444307442	0.858699926267744	2	45	negative regulation of Ras protein signal transduction	BP	13581	460
GO:1903146	0.376556480594716	0.859221500550164	2	39	regulation of autophagy of mitochondrion	BP	13581	460
GO:0097050	0.376664720030753	0.923148673050665	1	14	type B pancreatic cell apoptotic process	BP	13581	460
GO:0030002	0.376758188039104	0.92276873583828	1	15	cellular anion homeostasis	BP	13581	460
GO:0030320	0.376758188039104	0.92276873583828	1	15	cellular monovalent inorganic anion homeostasis	BP	13581	460
GO:0009215	0.376824368721097	0.924467190480743	1	11	purine deoxyribonucleoside triphosphate metabolic process	BP	13581	460
GO:0034250	0.377009083732595	0.783921109551551	5	118	positive regulation of cellular amide metabolic process	BP	13581	460
GO:1902307	0.377163143457742	0.922291169630246	1	16	positive regulation of sodium ion transmembrane transport	BP	13581	460
GO:0048486	0.377412762492634	0.922178862518815	1	16	parasympathetic nervous system development	BP	13581	460
GO:0050767	0.377542971633554	0.701117172080788	24	727	regulation of neurogenesis	BP	13581	460
GO:0030042	0.377571721688391	0.857882967802493	2	47	actin filament depolymerization	BP	13581	460
GO:0009165	0.377583413199877	0.735260982498811	11	270	nucleotide biosynthetic process	BP	13581	460
GO:2001275	0.378302516931335	0.922075742113421	1	15	positive regulation of glucose import in response to insulin stimulus	BP	13581	460
GO:0006516	0.37854991666848	0.921964382519718	1	15	glycoprotein catabolic process	BP	13581	460
GO:0006357	0.378626354221231	0.678250621919618	50	1460	regulation of transcription from RNA polymerase II promoter	BP	13581	460
GO:0006924	0.378753979796659	0.923071162328255	1	12	activation-induced cell death of T cells	BP	13581	460
GO:0035337	0.379124305644695	0.922906501586471	1	12	fatty-acyl-CoA metabolic process	BP	13581	460
GO:0007088	0.379228747316943	0.781990854089267	5	125	regulation of mitotic nuclear division	BP	13581	460
GO:0042417	0.379249254378375	0.857717253161076	2	37	dopamine metabolic process	BP	13581	460
GO:0006284	0.379256308210196	0.857599077344991	2	38	base-excision repair	BP	13581	460
GO:0009162	0.379387254142979	0.923338251313664	1	11	deoxyribonucleoside monophosphate metabolic process	BP	13581	460
GO:0072529	0.379457708992039	0.922758077967473	1	12	pyrimidine-containing compound catabolic process	BP	13581	460
GO:0033013	0.379684730938217	0.857437587013652	2	37	tetrapyrrole metabolic process	BP	13581	460
GO:1900119	0.380278520214279	0.922391943919838	1	12	positive regulation of execution phase of apoptosis	BP	13581	460
GO:0007289	0.38108929320528	0.920513536541151	1	16	spermatid nucleus differentiation	BP	13581	460
GO:0046825	0.381138976894505	0.85607820627009	2	41	regulation of protein export from nucleus	BP	13581	460
GO:1905897	0.381777161787098	0.820171983669337	3	62	regulation of response to endoplasmic reticulum stress	BP	13581	460
GO:0048812	0.382081515443447	0.712962130639186	16	522	neuron projection morphogenesis	BP	13581	460
GO:0042790	0.382355242557316	0.92058786575387	1	14	transcription of nuclear large rRNA transcript from RNA polymerase I promoter	BP	13581	460
GO:0016540	0.382479065033947	0.92053158638415	1	14	protein autoprocessing	BP	13581	460
GO:0009129	0.38252638068617	0.921941801157258	1	11	pyrimidine nucleoside monophosphate metabolic process	BP	13581	460
GO:0006364	0.382942502765942	0.766819830152532	6	130	rRNA processing	BP	13581	460
GO:0030859	0.383142737896763	0.919574242239065	1	16	polarized epithelial cell differentiation	BP	13581	460
GO:0033866	0.383491678278847	0.920475367328005	1	13	nucleoside bisphosphate biosynthetic process	BP	13581	460
GO:0034030	0.383491678278847	0.920475367328005	1	13	ribonucleoside bisphosphate biosynthetic process	BP	13581	460
GO:0034033	0.383491678278847	0.920475367328005	1	13	purine nucleoside bisphosphate biosynthetic process	BP	13581	460
GO:1901799	0.383502310970658	0.854974462793945	2	37	negative regulation of proteasomal protein catabolic process	BP	13581	460
GO:0007288	0.383563058985446	0.920442949629663	1	13	sperm axoneme assembly	BP	13581	460
GO:0009260	0.383838203966585	0.740686613997478	9	222	ribonucleotide biosynthetic process	BP	13581	460
GO:0090520	0.383987287168352	0.919844159597484	1	14	sphingolipid mediated signaling pathway	BP	13581	460
GO:0061041	0.384044494765428	0.77823903279313	5	120	regulation of wound healing	BP	13581	460
GO:0072332	0.384115748735782	0.818297591939415	3	65	intrinsic apoptotic signaling pathway by p53 class mediator	BP	13581	460
GO:0060992	0.384370856924645	0.918282677949734	1	19	response to fungicide	BP	13581	460
GO:0043550	0.384956967047443	0.853249499938801	2	45	regulation of lipid kinase activity	BP	13581	460
GO:0071166	0.385310877358063	0.817480115651695	3	64	ribonucleoprotein complex localization	BP	13581	460
GO:0045599	0.385451132409298	0.853378248358904	2	40	negative regulation of fat cell differentiation	BP	13581	460
GO:2000479	0.38546677326721	0.9191663855186	1	14	regulation of cAMP-dependent protein kinase activity	BP	13581	460
GO:0034453	0.385496861785157	0.917974745244334	1	18	microtubule anchoring	BP	13581	460
GO:0008593	0.385931611542067	0.816970145301629	3	65	regulation of Notch signaling pathway	BP	13581	460
GO:0055119	0.385936192774151	0.918595838134892	1	15	relaxation of cardiac muscle	BP	13581	460
GO:0021952	0.38600840249197	0.916842063895942	1	23	central nervous system projection neuron axonogenesis	BP	13581	460
GO:0006266	0.386307354512301	0.918779779826565	1	14	DNA ligation	BP	13581	460
GO:1904293	0.386380781097376	0.919637368978163	1	12	negative regulation of ERAD pathway	BP	13581	460
GO:0032006	0.386423827921786	0.816175854610051	3	74	regulation of TOR signaling	BP	13581	460
GO:0097435	0.386855139630915	0.706154377033995	17	503	supramolecular fiber organization	BP	13581	460
GO:1903209	0.386985137851696	0.918110549000734	1	15	positive regulation of oxidative stress-induced cell death	BP	13581	460
GO:0035970	0.387095271428292	0.918828887840102	1	13	peptidyl-threonine dephosphorylation	BP	13581	460
GO:0010332	0.387164702384772	0.816122411156651	3	64	response to gamma radiation	BP	13581	460
GO:0044794	0.387735029883139	0.918534465984291	1	13	positive regulation by host of viral process	BP	13581	460
GO:0009143	0.387770615308319	0.91900192547892	1	12	nucleoside triphosphate catabolic process	BP	13581	460
GO:1903322	0.38783049236349	0.775258133989211	5	117	positive regulation of protein modification by small protein conjugation or removal	BP	13581	460
GO:0032366	0.388086503601643	0.917285740334928	1	16	intracellular sterol transport	BP	13581	460
GO:0032367	0.388086503601643	0.917285740334928	1	16	intracellular cholesterol transport	BP	13581	460
GO:0006490	0.388125385444483	0.918839239844706	1	12	oligosaccharide-lipid intermediate biosynthetic process	BP	13581	460
GO:0030903	0.388352878595189	0.916884788230836	1	17	notochord development	BP	13581	460
GO:2000648	0.388508354262143	0.851278388909296	2	41	positive regulation of stem cell proliferation	BP	13581	460
GO:0055075	0.388907427577986	0.916902004194553	1	16	potassium ion homeostasis	BP	13581	460
GO:0098901	0.389632789765104	0.915617022483533	1	20	regulation of cardiac muscle cell action potential	BP	13581	460
GO:0043162	0.39033470870984	0.917331480914008	1	13	ubiquitin-dependent protein catabolic process via the multivesicular body sorting pathway	BP	13581	460
GO:1900024	0.39078383545663	0.849342012258355	2	46	regulation of substrate adhesion-dependent cell spreading	BP	13581	460
GO:0010501	0.391054844317538	0.849413729825836	2	43	RNA secondary structure unwinding	BP	13581	460
GO:0031648	0.391464006396352	0.849652439659918	2	38	protein destabilization	BP	13581	460
GO:2000649	0.391630295231886	0.849125212777782	2	42	regulation of sodium ion transmembrane transporter activity	BP	13581	460
GO:2000059	0.391941236931202	0.916582765128412	1	13	negative regulation of protein ubiquitination involved in ubiquitin-dependent protein catabolic process	BP	13581	460
GO:0071850	0.392112834259154	0.916079406021817	1	14	mitotic cell cycle arrest	BP	13581	460
GO:0033235	0.392117805089873	0.915710961335341	1	15	positive regulation of protein sumoylation	BP	13581	460
GO:0006949	0.392244679375444	0.848626451766643	2	43	syncytium formation	BP	13581	460
GO:0010770	0.392371929210603	0.771010145895442	5	145	positive regulation of cell morphogenesis involved in differentiation	BP	13581	460
GO:0055070	0.392735553520166	0.915786598192622	1	14	copper ion homeostasis	BP	13581	460
GO:0043433	0.39300828119827	0.771009086461665	5	119	negative regulation of DNA binding transcription factor activity	BP	13581	460
GO:0045837	0.393183802524903	0.916000884410592	1	13	negative regulation of membrane potential	BP	13581	460
GO:0090068	0.393433513014301	0.74740737504671	7	188	positive regulation of cell cycle process	BP	13581	460
GO:1903779	0.394077036620989	0.914176314709744	1	17	regulation of cardiac conduction	BP	13581	460
GO:0032096	0.394841879467423	0.915722121444386	1	12	negative regulation of response to food	BP	13581	460
GO:0014888	0.394938750708311	0.846662939173674	2	45	striated muscle adaptation	BP	13581	460
GO:0046148	0.395073260016009	0.847040374483619	2	40	pigment biosynthetic process	BP	13581	460
GO:2001258	0.395142088830974	0.84733702864803	2	37	negative regulation of cation channel activity	BP	13581	460
GO:0033591	0.395219895476741	0.91504213008854	1	13	response to L-ascorbic acid	BP	13581	460
GO:0019081	0.395446788996595	0.91450459020196	1	14	viral translation	BP	13581	460
GO:0051701	0.395814366494302	0.768771163353368	5	117	interaction with host	BP	13581	460
GO:0038034	0.395853277348403	0.809701642163459	3	64	signal transduction in absence of ligand	BP	13581	460
GO:0097192	0.395853277348403	0.809701642163459	3	64	extrinsic apoptotic signaling pathway in absence of ligand	BP	13581	460
GO:0018200	0.396020430638914	0.914231847153252	1	14	peptidyl-glutamic acid modification	BP	13581	460
GO:2000765	0.396144675553527	0.913799128495003	1	15	regulation of cytoplasmic translation	BP	13581	460
GO:0010761	0.396539364182304	0.846063112376318	2	40	fibroblast migration	BP	13581	460
GO:0019222	0.397503596375568	0.641220596672944	152	4477	regulation of metabolic process	BP	13581	460
GO:0060560	0.398319727090799	0.742962738420591	7	214	developmental growth involved in morphogenesis	BP	13581	460
GO:0042448	0.398791606362464	0.91334439964396	1	13	progesterone metabolic process	BP	13581	460
GO:0055081	0.398803376295691	0.844443865322403	2	41	anion homeostasis	BP	13581	460
GO:0006851	0.398814754400043	0.912895759650165	1	14	mitochondrial calcium ion transmembrane transport	BP	13581	460
GO:0006457	0.398922030507063	0.753465074121786	6	133	protein folding	BP	13581	460
GO:0016486	0.399096831166623	0.912049895357666	1	16	peptide hormone processing	BP	13581	460
GO:0035051	0.399195561643913	0.765664681114895	5	132	cardiocyte differentiation	BP	13581	460
GO:0045927	0.3992399971487	0.727034018790209	9	250	positive regulation of growth	BP	13581	460
GO:0060044	0.399387500246842	0.913059178319119	1	13	negative regulation of cardiac muscle cell proliferation	BP	13581	460
GO:0042594	0.399575798218893	0.742244325113802	7	182	response to starvation	BP	13581	460
GO:2001239	0.400095493801606	0.843679934047297	2	40	regulation of extrinsic apoptotic signaling pathway in absence of ligand	BP	13581	460
GO:0060253	0.400238270119876	0.911829077005997	1	15	negative regulation of glial cell proliferation	BP	13581	460
GO:0035357	0.400866361088775	0.911906847229143	1	14	peroxisome proliferator activated receptor signaling pathway	BP	13581	460
GO:0009059	0.401387626213259	0.640909434315396	113	3272	macromolecule biosynthetic process	BP	13581	460
GO:0050982	0.401439260437503	0.842214308918602	2	46	detection of mechanical stimulus	BP	13581	460
GO:0010498	0.401554093471538	0.705375011872088	13	343	proteasomal protein catabolic process	BP	13581	460
GO:0009889	0.40164650995859	0.642759127345962	98	2874	regulation of biosynthetic process	BP	13581	460
GO:0097659	0.401922933816146	0.646430222088722	78	2304	nucleic acid-templated transcription	BP	13581	460
GO:0071364	0.401990985630834	0.841923784557898	2	45	cellular response to epidermal growth factor stimulus	BP	13581	460
GO:0007093	0.4020902182583	0.780749442731408	4	93	mitotic cell cycle checkpoint	BP	13581	460
GO:1903573	0.40213790835422	0.842653852383486	2	37	negative regulation of response to endoplasmic reticulum stress	BP	13581	460
GO:0034502	0.402218475466348	0.804879022381954	3	65	protein localization to chromosome	BP	13581	460
GO:0048268	0.402299082825523	0.909930953641841	1	18	clathrin coat assembly	BP	13581	460
GO:0006360	0.40267089924298	0.841379951214007	2	46	transcription from RNA polymerase I promoter	BP	13581	460
GO:1902187	0.402717035396321	0.910623077307817	1	15	negative regulation of viral release from host cell	BP	13581	460
GO:0010256	0.403182124492188	0.71753623774288	10	284	endomembrane system organization	BP	13581	460
GO:0032365	0.403243171256583	0.909465506344903	1	18	intracellular lipid transport	BP	13581	460
GO:0009151	0.403838321322175	0.911435210255746	1	12	purine deoxyribonucleotide metabolic process	BP	13581	460
GO:0006312	0.403897392028929	0.909407401040752	1	17	mitotic recombination	BP	13581	460
GO:0043534	0.40399188077527	0.803224823539173	3	71	blood vessel endothelial cell migration	BP	13581	460
GO:0090288	0.404144498588412	0.778855032343878	4	101	negative regulation of cellular response to growth factor stimulus	BP	13581	460
GO:0033599	0.404538608019995	0.908586633796115	1	19	regulation of mammary gland epithelial cell proliferation	BP	13581	460
GO:0006595	0.404615840784517	0.910532284773239	1	13	polyamine metabolic process	BP	13581	460
GO:0045724	0.405064469799816	0.908325030481793	1	19	positive regulation of cilium assembly	BP	13581	460
GO:0032273	0.405247903171044	0.778096917303611	4	97	positive regulation of protein polymerization	BP	13581	460
GO:0051597	0.40548728380535	0.909654682556155	1	14	response to methylmercury	BP	13581	460
GO:0033622	0.405720251896687	0.908237375096731	1	18	integrin activation	BP	13581	460
GO:0007530	0.405738965639287	0.908495727892162	1	17	sex determination	BP	13581	460
GO:0006470	0.40590597049019	0.728238219928408	8	221	protein dephosphorylation	BP	13581	460
GO:0044344	0.406142816101913	0.777317688143613	4	99	cellular response to fibroblast growth factor stimulus	BP	13581	460
GO:0046390	0.406144137669265	0.721182056596632	9	226	ribose phosphate biosynthetic process	BP	13581	460
GO:0045598	0.406265735702729	0.777250578363285	4	98	regulation of fat cell differentiation	BP	13581	460
GO:0044403	0.406610030671075	0.709445348934097	11	287	symbiosis, encompassing mutualism through parasitism	BP	13581	460
GO:0060572	0.406836404899413	0.908252909620825	1	16	morphogenesis of an epithelial bud	BP	13581	460
GO:1901293	0.406894613207676	0.709271174790972	11	276	nucleoside phosphate biosynthetic process	BP	13581	460
GO:1903861	0.406937182680417	0.907630353329756	1	18	positive regulation of dendrite extension	BP	13581	460
GO:0033327	0.406992939170008	0.90817511136248	1	16	Leydig cell differentiation	BP	13581	460
GO:0030522	0.407237313230772	0.735512353041621	7	194	intracellular receptor signaling pathway	BP	13581	460
GO:1904355	0.407616249934801	0.908210211246793	1	15	positive regulation of telomere capping	BP	13581	460
GO:0046886	0.407826125646782	0.908105976009115	1	15	positive regulation of hormone biosynthetic process	BP	13581	460
GO:0044346	0.408237010723532	0.907250222545441	1	17	fibroblast apoptotic process	BP	13581	460
GO:0043543	0.408794712822625	0.734291543712222	7	184	protein acylation	BP	13581	460
GO:1902904	0.408834407638451	0.774875783882958	4	109	negative regulation of supramolecular fiber organization	BP	13581	460
GO:0086011	0.409075576202718	0.907136222214789	1	16	membrane repolarization during action potential	BP	13581	460
GO:0042886	0.409503729555846	0.647472066736071	53	1509	amide transport	BP	13581	460
GO:0046688	0.409639044544627	0.837308141281323	2	39	response to copper ion	BP	13581	460
GO:0031281	0.409822083355682	0.836960749150986	2	41	positive regulation of cyclase activity	BP	13581	460
GO:1901019	0.409851602861444	0.798774516514521	3	71	regulation of calcium ion transmembrane transporter activity	BP	13581	460
GO:0043518	0.409866948334335	0.907488192415524	1	14	negative regulation of DNA damage response, signal transduction by p53 class mediator	BP	13581	460
GO:0051960	0.409905827784993	0.668150425371333	26	807	regulation of nervous system development	BP	13581	460
GO:0030828	0.410039868405491	0.907002136745552	1	15	positive regulation of cGMP biosynthetic process	BP	13581	460
GO:2000146	0.410257649869984	0.724535325290509	8	211	negative regulation of cell motility	BP	13581	460
GO:0045943	0.410794916032473	0.905444880129892	1	19	positive regulation of transcription from RNA polymerase I promoter	BP	13581	460
GO:0046434	0.41109147107173	0.773438555093046	4	96	organophosphate catabolic process	BP	13581	460
GO:0051235	0.411363579057669	0.716364842546733	9	248	maintenance of location	BP	13581	460
GO:2001014	0.411393330661081	0.905386826128784	1	18	regulation of skeletal muscle cell differentiation	BP	13581	460
GO:0043471	0.411519342345061	0.906662681335702	1	14	regulation of cellular carbohydrate catabolic process	BP	13581	460
GO:0007268	0.411554616816677	0.678786841146528	19	557	chemical synaptic transmission	BP	13581	460
GO:0098916	0.411554616816677	0.678786841146528	19	557	anterograde trans-synaptic signaling	BP	13581	460
GO:0032780	0.411693959381842	0.906575184399539	1	14	negative regulation of ATPase activity	BP	13581	460
GO:0098780	0.411924151633911	0.905393146094599	1	17	response to mitochondrial depolarisation	BP	13581	460
GO:0031297	0.41208992874165	0.905619973616504	1	16	replication fork processing	BP	13581	460
GO:0042402	0.412134869418665	0.906820936605897	1	13	cellular biogenic amine catabolic process	BP	13581	460
GO:0030516	0.412379292321243	0.796264976018721	3	85	regulation of axon extension	BP	13581	460
GO:0060291	0.4127453650575	0.796287214626699	3	77	long-term synaptic potentiation	BP	13581	460
GO:0099537	0.412855613888107	0.67757630382968	19	558	trans-synaptic signaling	BP	13581	460
GO:1902905	0.41310827447907	0.740976939307026	6	158	positive regulation of supramolecular fiber organization	BP	13581	460
GO:1900409	0.41338920973962	0.904961812819565	1	16	positive regulation of cellular response to oxidative stress	BP	13581	460
GO:0099072	0.413522074289282	0.904894352330465	1	16	regulation of postsynaptic membrane neurotransmitter receptor levels	BP	13581	460
GO:0030148	0.413747680802135	0.79617816270351	3	64	sphingolipid biosynthetic process	BP	13581	460
GO:0090192	0.413831662276789	0.905970679185168	1	13	regulation of glomerulus development	BP	13581	460
GO:1901739	0.414199298099067	0.904906396875061	1	15	regulation of myoblast fusion	BP	13581	460
GO:0048490	0.414354413486548	0.905235901374909	1	14	anterograde synaptic vesicle transport	BP	13581	460
GO:0099514	0.414354413486548	0.905235901374909	1	14	synaptic vesicle cytoskeletal transport	BP	13581	460
GO:0099517	0.414354413486548	0.905235901374909	1	14	synaptic vesicle transport along microtubule	BP	13581	460
GO:0006351	0.414546263095836	0.634496814621481	77	2283	transcription, DNA-templated	BP	13581	460
GO:0006700	0.415028280041967	0.904127553540307	1	16	C21-steroid hormone biosynthetic process	BP	13581	460
GO:1903204	0.415769786266331	0.90374867893598	1	16	negative regulation of oxidative stress-induced neuron death	BP	13581	460
GO:1900424	0.415962435827088	0.904009436135348	1	15	regulation of defense response to bacterium	BP	13581	460
GO:0060390	0.416680438738288	0.903642693704495	1	15	regulation of SMAD protein import into nucleus	BP	13581	460
GO:0016578	0.416692801360076	0.902958076616678	1	17	histone deubiquitination	BP	13581	460
GO:0015701	0.41673464768783	0.902175601233951	1	20	bicarbonate transport	BP	13581	460
GO:0031268	0.416773094749702	0.903595304548871	1	15	pseudopodium organization	BP	13581	460
GO:0003300	0.416907337765023	0.793168661893895	3	75	cardiac muscle hypertrophy	BP	13581	460
GO:0099536	0.417022238504981	0.673698354993798	19	559	synaptic signaling	BP	13581	460
GO:0007141	0.417036032603184	0.903099579015533	1	16	male meiosis I	BP	13581	460
GO:0071257	0.417318746902614	0.902954291143645	1	16	cellular response to electrical stimulus	BP	13581	460
GO:0072574	0.417521138821103	0.902248087211274	1	18	hepatocyte proliferation	BP	13581	460
GO:0072575	0.417521138821103	0.902248087211274	1	18	epithelial cell proliferation involved in liver morphogenesis	BP	13581	460
GO:0060749	0.417565402778821	0.902225187501653	1	18	mammary gland alveolus development	BP	13581	460
GO:0061377	0.417565402778821	0.902225187501653	1	18	mammary gland lobule development	BP	13581	460
GO:1901657	0.417618292701257	0.75079991487877	5	114	glycosyl compound metabolic process	BP	13581	460
GO:0006450	0.41800125349901	0.902603000885723	1	16	regulation of translational fidelity	BP	13581	460
GO:0051569	0.418450913439077	0.90151221074714	1	19	regulation of histone H3-K4 methylation	BP	13581	460
GO:0060143	0.418633120012658	0.902277084202658	1	16	positive regulation of syncytium formation by plasma membrane fusion	BP	13581	460
GO:0050771	0.419076126336222	0.829671072051109	2	51	negative regulation of axonogenesis	BP	13581	460
GO:0060338	0.419190921813713	0.901988817186906	1	16	regulation of type I interferon-mediated signaling pathway	BP	13581	460
GO:0010759	0.420819285397965	0.901144322190285	1	16	positive regulation of macrophage chemotaxis	BP	13581	460
GO:0051225	0.421594320006534	0.78948851763461	3	76	spindle assembly	BP	13581	460
GO:0009267	0.421675259083563	0.746926283434268	5	133	cellular response to starvation	BP	13581	460
GO:0072523	0.422038193883966	0.828250243733479	2	43	purine-containing compound catabolic process	BP	13581	460
GO:0006941	0.4220936592307	0.74649252787625	5	137	striated muscle contraction	BP	13581	460
GO:0009310	0.422163245139489	0.901237425395911	1	14	amine catabolic process	BP	13581	460
GO:0035435	0.422247241353333	0.9007702053733	1	15	phosphate ion transmembrane transport	BP	13581	460
GO:0071287	0.422585678232255	0.899347568687092	1	19	cellular response to manganese ion	BP	13581	460
GO:2000311	0.422874694677949	0.899454656360977	1	18	regulation of AMPA receptor activity	BP	13581	460
GO:0034728	0.422884402755377	0.788720213286165	3	71	nucleosome organization	BP	13581	460
GO:0060045	0.42300459630871	0.899126650142739	1	19	positive regulation of cardiac muscle cell proliferation	BP	13581	460
GO:0032990	0.423016732258246	0.672758724837029	17	561	cell part morphogenesis	BP	13581	460
GO:0032774	0.423158438282338	0.625913294041303	78	2316	RNA biosynthetic process	BP	13581	460
GO:0045540	0.42320896283895	0.899569418347955	1	17	regulation of cholesterol biosynthetic process	BP	13581	460
GO:0046579	0.423253903416397	0.827111742487457	2	46	positive regulation of Ras protein signal transduction	BP	13581	460
GO:0000423	0.424002277122538	0.899151999311434	1	17	mitophagy	BP	13581	460
GO:0060997	0.425405873441126	0.824988889808052	2	54	dendritic spine morphogenesis	BP	13581	460
GO:0060999	0.426175784130513	0.824713479180871	2	50	positive regulation of dendritic spine development	BP	13581	460
GO:0071840	0.426380915299743	0.613054559893314	153	4599	cellular component organization or biogenesis	BP	13581	460
[truncated: 19,554 more rows]
