# Supplementary material for: RNA-sequencing of AVPV and ARH reveals vastly different temporal and transcriptomic responses to estradiol in the female rat hypothalamus
Source: PLoS One. 2021 Aug 18;16(8):e0256148. doi: 10.1371/journal.pone.0256148 (PMC8372949; doi:10.1371/journal.pone.0256148)
Supplement: S40 Table — (CSV) [file pone.0256148.s040.csv]

category	over_represented_pvalue	under_represented_pvalue	numDEInCat	numInCat	term	ontology	numBackground	num.modGenes	geneName	geneID
GO:0006412	4.64221273912123e-21	1	106	475	translation	BP	13581	867	Aarsd1,Rpl11,Srp9,Rps15a,Rpl27,Mrpl23,Rpl7,Eif1b,Rpl23,Rpl24,Mrpl13,Mcts1,Rps18l1,Eif3k,Mrpl52,Rps3,Rpl23a,Rpl18,Rps20,Mrpl20,Rpl19,Mrpl32,Rpl31,Rps3a,Mrpl14,Aimp1,Rpl28,Rps8,Denr,Rpl15,Trnau1ap,Rpl3,Mrps18b,Mrps23,Eif3el1,Magoh,Mrpl22,Rpl34,Sarnp,Mettl3,Mrpl41,Rpl12,Rps21,Rps5,Mrps14,Rps24,Rpl32,Pym1,Rpl41,Rpl37a,Rpl5,Coa3,Rps11,Rps15,Tarbp2,Eef1b2,Rpl14,Ccdc12,Mrpl58,Rpl4,Rpl18a,Rps17,Rps28,Rbm…	619440,362631,690345,117053,64306,64360,297755,301068,29282,64307,299938,302500,294282,292762,361037,140654,360572,81766,122772,680747,81767,291206,64298,29288,301250,114632,64638,65136,687565,245981,65241,300079,294230,360594,299872,298385,287302,362041,362819,361035,296551,499782,81775,25538,289143,81776,28298,366790,124440,363248,81763,498000,81774,29285,363006,363241,65043,363151,303673,64302…
GO:0043043	9.62783036644656e-21	1	107	489	peptide biosynthetic process	BP	13581	867	Aarsd1,Rpl11,Srp9,Rps15a,Rpl27,Mrpl23,Rpl7,Eif1b,Rpl23,Rpl24,Mrpl13,Mcts1,Rps18l1,Eif3k,Mrpl52,Rps3,Rpl23a,Rpl18,Rps20,Mrpl20,Rpl19,Mrpl32,Rpl31,Rps3a,Mrpl14,Aimp1,Rpl28,Rps8,Denr,Rpl15,Trnau1ap,Rpl3,Mrps18b,Mrps23,Eif3el1,Magoh,Mrpl22,Rpl34,Sarnp,Mettl3,Mrpl41,Rpl12,Rps21,Hagh,Rps5,Mrps14,Rps24,Rpl32,Pym1,Rpl41,Rpl37a,Rpl5,Coa3,Rps11,Rps15,Tarbp2,Eef1b2,Rpl14,Ccdc12,Mrpl58,Rpl4,Rpl18a,Rps17,Rps2…	619440,362631,690345,117053,64306,64360,297755,301068,29282,64307,299938,302500,294282,292762,361037,140654,360572,81766,122772,680747,81767,291206,64298,29288,301250,114632,64638,65136,687565,245981,65241,300079,294230,360594,299872,298385,287302,362041,362819,361035,296551,499782,81775,24439,25538,289143,81776,28298,366790,124440,363248,81763,498000,81774,29285,363006,363241,65043,363151,303673…
GO:0010467	9.96255428468118e-21	1	339	3559	gene expression	BP	13581	867	Nme1,Polr2c,Aarsd1,Elob,Snrpd2,Snrpd1,Rpl11,Srp9,Lsm7,Rps15a,Rpl27,Park7,Psenen,Mrpl23,Rpl7,Eif1b,Rpl23,Rpl24,Mrpl13,Cwc15,Mcts1,Rps18l1,Eif3k,Snrpf,Gtf2h5,Mrpl52,Rps3,Rpl23a,Rpl18,Rps20,Rtraf,Mrpl20,Rpl19,C1d,Naa10,Trmt112,Mrpl32,Drap1,Rpl31,Rps3a,Mrpl14,Aimp1,Rrp9,Tfpt,Rpl28,Supt4h1,Nedd8,Cdk5,Rps8,Nop10,Denr,Commd1,Rpl15,Edf1,Trnau1ap,Rpl3,Rpp21,Mrps18b,Lsm3,Mrps23,Kat8,Eif3el1,Magoh,Mrpl22,Rp…	191575,361365,619440,81807,680309,291794,362631,690345,362829,117053,64306,117287,292788,64360,297755,301068,29282,64307,299938,300361,302500,294282,292762,680737,502227,361037,140654,360572,81766,122772,302247,680747,81767,289810,363518,293700,291206,293674,64298,29288,301250,114632,363134,85423,64638,287608,25490,140908,65136,691534,687565,289831,245981,296570,65241,300079,406230,294230,297455,…
GO:0006518	2.6115362214181e-20	1	119	600	peptide metabolic process	BP	13581	867	Aarsd1,Rpl11,Srp9,Rps15a,Rpl27,Park7,Psenen,Mrpl23,Rpl7,Eif1b,Rpl23,Rpl24,Dnpep,Mrpl13,Mcts1,Rps18l1,Eif3k,Mrpl52,Rps3,Rpl23a,Rpl18,Rps20,Mrpl20,Rpl19,Mrpl32,Rpl31,Rps3a,Mrpl14,Aimp1,Rpl28,Rps8,Denr,Rpl15,Trnau1ap,Rpl3,Mrps18b,Mrps23,Eif3el1,Magoh,Mrpl22,Rpl34,Sarnp,Mettl3,Mrpl41,Rpl12,Rps21,Hagh,Rps5,Mrps14,Rps24,Rpl32,Pym1,Rpl41,Rpl37a,Rpl5,Coa3,Rps11,Rps15,Tarbp2,Eef1b2,Rpl14,Ccdc12,Mrpl58,Sec…	619440,362631,690345,117053,64306,117287,292788,64360,297755,301068,29282,64307,301529,299938,302500,294282,292762,361037,140654,360572,81766,122772,680747,81767,291206,64298,29288,301250,114632,64638,65136,687565,245981,65241,300079,294230,360594,299872,298385,287302,362041,362819,361035,296551,499782,81775,24439,25538,289143,81776,28298,366790,124440,363248,81763,498000,81774,29285,363006,36324…
GO:0034641	7.09453172588604e-20	1	405	4391	cellular nitrogen compound metabolic process	BP	13581	867	Atp5if1,Nme1,Polr2c,Aarsd1,Elob,Swi5,Snrpd2,Snrpd1,Rpl11,Srp9,Lsm7,Rps15a,Rpl27,Park7,Erh,Psenen,Mrpl23,Rpl7,Eif1b,Rpl23,Rpl24,Dnpep,Mrpl13,Cwc15,Mcts1,Rps18l1,Eif3k,Ndufv2,Snrpf,Gtf2h5,Nme3,Mrpl52,Rps3,Rpl23a,Rpl18,Rps20,Rtraf,Mrpl20,Rpl19,C1d,Trmt112,Mrpl32,Drap1,Htra2,Ppox,Rpl31,Ndufa7,Rps3a,Mrpl14,Aimp1,Rrp9,Tfpt,Rpl28,Supt4h1,Nedd8,Cdk5,Rps8,Nop10,Ilkap,Denr,Prpsap1,Commd1,Rpl15,Edf1,Trnau1a…	25392,191575,361365,619440,81807,499779,680309,291794,362631,690345,362829,117053,64306,117287,681415,292788,64360,297755,301068,29282,64307,301529,299938,300361,302500,294282,292762,81728,680737,502227,85269,361037,140654,360572,81766,122772,302247,680747,81767,289810,293700,291206,293674,297376,289219,64298,299643,29288,301250,114632,363134,85423,64638,287608,25490,140908,65136,691534,64538,687…
GO:0006396	1.09749290165975e-19	1	105	615	RNA processing	BP	13581	867	Snrpd2,Snrpd1,Rpl11,Lsm7,Rpl27,Rpl7,Cwc15,Snrpf,Gtf2h5,Rtraf,C1d,Trmt112,Rrp9,Supt4h1,Rps8,Nop10,Rpp21,Lsm3,Magoh,Mettl3,Rps21,Trmt2a,Ctu2,Lsm5,Rps24,Rpl5,U2af1l4,Rps15,Tarbp2,Nob1,Rpl14,Exosc4,Ddx39a,Lsm4,Snrpe,Clk3,Rpf2,Rps17,Rps28,Rbm8a,Ubl5,Rbm17,Pus1,Gar1,Rps16,Srsf2,U2af1,Prpf40b,Rbmxl1,Exosc8,Imp3,Tra2a,Lsm8,Snrpb2,Wdr75,Rpl26,Thoc7,Arl6ip4,Map2k2,Sap18,Noc4l,Syf2,Snrpa1,Srsf9,Bud23,Sf3b6,…	680309,291794,362631,362829,64306,297755,300361,680737,502227,302247,289810,293700,363134,287608,65136,691534,406230,297455,298385,361035,81775,287953,292069,306222,81776,81763,361542,29285,363006,291996,65043,300045,89827,290647,100360682,171305,294436,29286,691531,295284,500954,291295,304567,499709,140655,494445,687575,363000,307779,295050,315697,500116,296913,362223,314545,287417,305714,288656…
GO:0043604	1.20682268388886e-18	1	109	557	amide biosynthetic process	BP	13581	867	Aarsd1,Rpl11,Srp9,Rps15a,Rpl27,Mrpl23,Rpl7,Eif1b,Rpl23,Rpl24,Mrpl13,Mcts1,Rps18l1,Eif3k,Mrpl52,Rps3,Rpl23a,Rpl18,Rps20,Mrpl20,Rpl19,Mrpl32,Rpl31,Rps3a,Mrpl14,Aimp1,Rpl28,Rps8,Denr,Rpl15,Trnau1ap,Rpl3,Mrps18b,Mrps23,Eif3el1,Magoh,Mrpl22,Rpl34,Sarnp,Mettl3,Mrpl41,Rpl12,Rps21,Hagh,Rps5,Mrps14,Rps24,Rpl32,Pym1,Rpl41,Rpl37a,Rpl5,Coa3,Rps11,Rps15,Tarbp2,Eef1b2,Rpl14,Ccdc12,Mrpl58,Rpl4,Rpl18a,Rps17,Rps2…	619440,362631,690345,117053,64306,64360,297755,301068,29282,64307,299938,302500,294282,292762,361037,140654,360572,81766,122772,680747,81767,291206,64298,29288,301250,114632,64638,65136,687565,245981,65241,300079,294230,360594,299872,298385,287302,362041,362819,361035,296551,499782,81775,24439,25538,289143,81776,28298,366790,124440,363248,81763,498000,81774,29285,363006,363241,65043,363151,303673…
GO:0043603	1.46896039760944e-17	1	124	732	cellular amide metabolic process	BP	13581	867	Aarsd1,Rpl11,Srp9,Rps15a,Rpl27,Park7,Psenen,Mrpl23,Rpl7,Eif1b,Rpl23,Rpl24,Dnpep,Mrpl13,Mcts1,Rps18l1,Eif3k,Mrpl52,Rps3,Rpl23a,Rpl18,Rps20,Mrpl20,Rpl19,Mrpl32,Htra2,Rpl31,Rps3a,Mrpl14,Aimp1,Rpl28,Rps8,Denr,Rpl15,Trnau1ap,Rpl3,Mrps18b,Mrps23,Eif3el1,Magoh,Mrpl22,Rpl34,Sarnp,Mettl3,Mrpl41,Rpl12,Rps21,Hagh,Rps5,Mrps14,Rps24,Rpl32,Pym1,Rpl41,Rpl37a,Rpl5,Coa3,Rps11,Rps15,Tarbp2,Eef1b2,Rpl14,Ccdc12,Mrpl…	619440,362631,690345,117053,64306,117287,292788,64360,297755,301068,29282,64307,301529,299938,302500,294282,292762,361037,140654,360572,81766,122772,680747,81767,291206,297376,64298,29288,301250,114632,64638,65136,687565,245981,65241,300079,294230,360594,299872,298385,287302,362041,362819,361035,296551,499782,81775,24439,25538,289143,81776,28298,366790,124440,363248,81763,498000,81774,29285,36300…
GO:0022613	1.89595289004686e-15	1	71	316	ribonucleoprotein complex biogenesis	BP	13581	867	Snrpd2,Snrpd1,Rpl11,Rpl27,Rpl7,Rpl24,Mcts1,Rps18l1,Eif3k,Snrpf,Gtf2h5,Rpl23a,Mrpl20,C1d,Trmt112,Rrp9,Setd4,Rps8,Nop10,Denr,Rpl3,Lsm3,Rpl34,Rpl12,Rps21,Rps5,Rps24,Rpl5,Rps15,Tarbp2,Nob1,Rpl14,Exosc4,Rps25,Ppan,Lsm4,Snrpe,Rpf2,Rps17,Rps28,Gar1,Rps16,Rbmxl1,Imp3,Gnl2,Wdr75,Rpl26,Wdr74,Noc4l,Bud23,C1qbp,Nop16,Ruvbl2,Tsr3,Utp11,Mrps7,Nle1,Noc2l,Srsf6,Gnl3,Strap,Gemin2,Tfb2m,Eif6,Rps27,Las1l,LOC687679,…	680309,291794,362631,64306,297755,64307,302500,294282,292762,680737,502227,360572,680747,289810,293700,363134,245975,65136,691534,687565,300079,297455,362041,499782,81775,25538,81776,81763,29285,363006,291996,65043,300045,122799,298699,290647,100360682,294436,29286,691531,499709,140655,307779,315697,362593,314545,287417,690229,360828,368084,29681,306768,292907,360494,313581,113958,303372,313777,3…
GO:0044260	3.25259296474692e-14	1	461	5827	cellular macromolecule metabolic process	BP	13581	867	Atp5if1,Nme1,Polr2c,Aarsd1,Elob,Swi5,Snrpd2,Snrpd1,Rpl11,Psmb5,Srp9,Lsm7,Rps15a,Rpl27,Park7,Hint2,Psma7,Aup1,Psenen,Mrpl23,Rpl7,Eif1b,Csnk2b,Rpl23,Rpl24,Mrpl13,Cwc15,Psmb1,Mcts1,Lamtor2,Rps18l1,Eif3k,Snrpf,Gtf2h5,Mrpl52,Rps3,Rpl23a,Rpl18,Rps20,Psma4,Krtcap2,Rtraf,Mrpl20,Rpl19,C1d,Naa10,Trmt112,Mrpl32,Drap1,Htra2,Rpl31,Rps3a,Mrpl14,Aimp1,Psmb7,Rrp9,Tfpt,Rpl28,Supt4h1,Setd4,Nedd8,Cdk5,Psmb3,Rps8,No…	25392,191575,361365,619440,81807,499779,680309,291794,362631,29425,690345,362829,117053,64306,117287,313491,29674,680423,292788,64360,297755,301068,81650,29282,64307,299938,300361,94198,302500,295234,294282,292762,680737,502227,361037,140654,360572,81766,122772,29671,295243,302247,680747,81767,289810,363518,293700,291206,293674,297376,64298,29288,301250,114632,85492,363134,85423,64638,287608,2459…
GO:0044237	9.10728712589528e-13	1	558	7293	cellular metabolic process	BP	13581	867	Atp5if1,Nme1,Polr2c,Aarsd1,Elob,Swi5,Snrpd2,Snrpd1,Rpl11,Psmb5,Srp9,Lsm7,Rps15a,Rpl27,Park7,Hint2,Psma7,Aup1,Erh,Psenen,Mrpl23,Rpl7,Eif1b,Csnk2b,Rpl23,Rpl24,Dnpep,Mrpl13,Cwc15,Psmb1,Mcts1,Lamtor2,Rps18l1,Eif3k,Ndufv2,Snrpf,Tomm7,Gtf2h5,Nme3,Mrpl52,Rps3,Rpl23a,Rpl18,Rps20,Psma4,Krtcap2,Rtraf,Mrpl20,Rpl19,C1d,Naa10,Trmt112,Mrpl32,Drap1,Htra2,Ppox,Rpl31,Ndufa7,Rps3a,Mrpl14,Ift20,Aimp1,Psmb7,Rrp9,Tfp…	25392,191575,361365,619440,81807,499779,680309,291794,362631,29425,690345,362829,117053,64306,117287,313491,29674,680423,681415,292788,64360,297755,301068,81650,29282,64307,301529,299938,300361,94198,302500,295234,294282,292762,81728,680737,685620,502227,85269,361037,140654,360572,81766,122772,29671,295243,302247,680747,81767,289810,363518,293700,291206,293674,297376,289219,64298,299643,29288,301…
GO:0006807	1.69787380607193e-12	1	523	6807	nitrogen compound metabolic process	BP	13581	867	Atp5if1,Nme1,Polr2c,Aarsd1,Elob,Swi5,Snrpd2,Snrpd1,Rpl11,Psmb5,Srp9,Lsm7,Rps15a,Rpl27,Park7,Hint2,Psma7,Aup1,Erh,Psenen,Mrpl23,Rpl7,Eif1b,Csnk2b,Rpl23,Rpl24,Dnpep,Mrpl13,Cwc15,Psmb1,Mcts1,Lamtor2,Rps18l1,Eif3k,Ndufv2,Snrpf,Gtf2h5,Nme3,Mrpl52,Rps3,Rpl23a,Rpl18,Rps20,Psma4,Krtcap2,Rtraf,Mrpl20,Rpl19,C1d,Naa10,Trmt112,Mrpl32,Drap1,Htra2,Ppox,Rpl31,Ndufa7,Rps3a,Mrpl14,Aimp1,Psmb7,Rrp9,Tfpt,Rpl28,Supt…	25392,191575,361365,619440,81807,499779,680309,291794,362631,29425,690345,362829,117053,64306,117287,313491,29674,680423,681415,292788,64360,297755,301068,81650,29282,64307,301529,299938,300361,94198,302500,295234,294282,292762,81728,680737,502227,85269,361037,140654,360572,81766,122772,29671,295243,302247,680747,81767,289810,363518,293700,291206,293674,297376,289219,64298,299643,29288,301250,114…
GO:0042254	1.88224498180278e-12	1	52	199	ribosome biogenesis	BP	13581	867	Rpl11,Rpl27,Rpl7,Rpl24,Rps18l1,Gtf2h5,Rpl23a,Mrpl20,C1d,Trmt112,Rrp9,Setd4,Rps8,Nop10,Rpl3,Rpl34,Rpl12,Rps21,Rps5,Rps24,Rpl5,Rps15,Nob1,Rpl14,Exosc4,Rps25,Ppan,Rpf2,Rps17,Rps28,Gar1,Rps16,Imp3,Gnl2,Wdr75,Rpl26,Wdr74,Noc4l,Bud23,C1qbp,Nop16,Tsr3,Utp11,Mrps7,Nle1,Noc2l,Gnl3,Tfb2m,Eif6,Rps27,Las1l,Sbds	362631,64306,297755,64307,294282,502227,360572,680747,289810,293700,363134,245975,65136,691534,300079,362041,499782,81775,25538,81776,81763,29285,291996,65043,300045,122799,298699,294436,29286,691531,499709,140655,315697,362593,314545,287417,690229,360828,368084,29681,306768,360494,313581,113958,303372,313777,290556,289307,305506,94266,296865,288615
GO:0044271	4.72530525504836e-12	1	284	3167	cellular nitrogen compound biosynthetic process	BP	13581	867	Atp5if1,Nme1,Polr2c,Aarsd1,Elob,Rpl11,Srp9,Rps15a,Rpl27,Park7,Erh,Mrpl23,Rpl7,Eif1b,Rpl23,Rpl24,Mrpl13,Mcts1,Rps18l1,Eif3k,Gtf2h5,Nme3,Mrpl52,Rps3,Rpl23a,Rpl18,Rps20,Rtraf,Mrpl20,Rpl19,C1d,Mrpl32,Drap1,Ppox,Rpl31,Rps3a,Mrpl14,Aimp1,Tfpt,Rpl28,Supt4h1,Nedd8,Cdk5,Rps8,Nop10,Denr,Prpsap1,Commd1,Rpl15,Edf1,Trnau1ap,Rpl3,Mrps18b,Mrps23,Kat8,Eif3el1,Magoh,Mrpl22,Rpl34,Atp5mf,Psmc4,Sarnp,Mettl3,Commd3,A…	25392,191575,361365,619440,81807,362631,690345,117053,64306,117287,681415,64360,297755,301068,29282,64307,299938,302500,294282,292762,502227,85269,361037,140654,360572,81766,122772,302247,680747,81767,289810,291206,293674,289219,64298,29288,301250,114632,85423,64638,287608,25490,140908,65136,691534,687565,64390,289831,245981,296570,65241,300079,294230,360594,310194,299872,298385,287302,362041,690…
GO:0006397	6.78134450788179e-12	1	54	319	mRNA processing	BP	13581	867	Snrpd2,Snrpd1,Lsm7,Cwc15,Snrpf,Supt4h1,Lsm3,Magoh,Mettl3,Lsm5,U2af1l4,Ddx39a,Lsm4,Snrpe,Rbm8a,Ubl5,Rbm17,Srsf2,U2af1,Prpf40b,Rbmxl1,Tra2a,Lsm8,Snrpb2,Thoc7,Arl6ip4,Sap18,Syf2,Snrpa1,Srsf9,Sf3b6,C1qbp,Wdr83,Clasrp,Puf60,Paf1,Zcrb1,Hnrnph1,Srsf6,Strap,Bcas2,Gemin2,Hsf1,Htatsf1,Sf3b5,Bud31,Safb,Acin1,LOC687679,Sfswap,Ssu72,Hspa8,Nelfe,Ramac	680309,291794,362829,300361,680737,287608,297455,298385,361035,306222,361542,89827,290647,100360682,295284,500954,291295,494445,687575,363000,307779,500116,296913,362223,305714,288656,290284,170933,100361269,288701,100365504,29681,288924,499390,84401,361531,362990,140931,362264,297699,295334,84404,79245,317612,680891,89819,64196,305884,681031,304431,298681,24468,294258,293058
GO:1901566	1.63865832805917e-11	1	160	1330	organonitrogen compound biosynthetic process	BP	13581	867	Atp5if1,Nme1,Aarsd1,Rpl11,Srp9,Rps15a,Rpl27,Park7,Erh,Mrpl23,Rpl7,Eif1b,Rpl23,Rpl24,Mrpl13,Mcts1,Rps18l1,Eif3k,Nme3,Mrpl52,Rps3,Rpl23a,Rpl18,Rps20,Krtcap2,Mrpl20,Rpl19,Mrpl32,Ppox,Rpl31,Rps3a,Mrpl14,Aimp1,Rpl28,Rps8,Denr,Rpl15,Trnau1ap,Rpl3,Mrps18b,Mrps23,Eif3el1,Magoh,Mrpl22,Rpl34,Atp5mf,Sarnp,Mettl3,Mrpl41,Rpl12,Rps21,Nme2,Hagh,Rps5,Mrps14,Rps24,Atp5mc2,Rpl32,Pym1,Rpl41,Rpl37a,Rpl5,Atp5pf,Coa3,…	25392,191575,619440,362631,690345,117053,64306,117287,681415,64360,297755,301068,29282,64307,299938,302500,294282,292762,85269,361037,140654,360572,81766,122772,295243,680747,81767,291206,289219,64298,29288,301250,114632,64638,65136,687565,245981,65241,300079,294230,360594,299872,298385,287302,362041,690441,362819,361035,296551,499782,81775,83782,24439,25538,289143,81776,171082,28298,366790,12444…
GO:0044238	2.32838327377748e-11	1	539	7194	primary metabolic process	BP	13581	867	Atp5if1,Nme1,Polr2c,Aarsd1,Elob,Swi5,Snrpd2,Snrpd1,Rpl11,Psmb5,Srp9,Lsm7,Rps15a,Rpl27,Park7,Hint2,Psma7,Aup1,Erh,Psenen,Mrpl23,Rpl7,Eif1b,Csnk2b,Rpl23,Rpl24,Dnpep,Mrpl13,Cwc15,Psmb1,Mcts1,Lamtor2,Rps18l1,Eif3k,Ndufv2,Snrpf,Gtf2h5,Nme3,Mrpl52,Rps3,Rpl23a,Rpl18,Rps20,Psma4,Krtcap2,Rtraf,Mrpl20,Rpl19,C1d,Naa10,Trmt112,Mrpl32,Drap1,Htra2,Rpl31,Ndufa7,Rps3a,Mrpl14,Aimp1,Psmb7,Rrp9,Tfpt,Rpl28,Supt4h1,S…	25392,191575,361365,619440,81807,499779,680309,291794,362631,29425,690345,362829,117053,64306,117287,313491,29674,680423,681415,292788,64360,297755,301068,81650,29282,64307,301529,299938,300361,94198,302500,295234,294282,292762,81728,680737,502227,85269,361037,140654,360572,81766,122772,29671,295243,302247,680747,81767,289810,363518,293700,291206,293674,297376,64298,299643,29288,301250,114632,854…
GO:0016070	5.10452638071591e-11	1	247	2948	RNA metabolic process	BP	13581	867	Polr2c,Aarsd1,Elob,Snrpd2,Snrpd1,Rpl11,Lsm7,Rpl27,Park7,Rpl7,Rpl23,Cwc15,Mcts1,Snrpf,Gtf2h5,Rps3,Rtraf,C1d,Trmt112,Drap1,Aimp1,Rrp9,Tfpt,Supt4h1,Nedd8,Cdk5,Rps8,Nop10,Commd1,Edf1,Rpp21,Lsm3,Kat8,Eif3el1,Magoh,Psmc4,Sarnp,Mettl3,Commd3,Adrm1,Mapre3,Naca,Dmap1,Sra1,Rps21,Nme2,Trmt2a,Ctu2,Lsm5,Pfdn5,Pnrc1,Hint1,Rps24,Pym1,Rpl5,Polr2j,Znrd1,U2af1l4,Rps15,Usf1,Elp5,Tarbp2,Nob1,Rpl14,Exosc4,Ccdc12,Txn1…	361365,619440,81807,680309,291794,362631,362829,64306,117287,297755,29282,300361,302500,680737,502227,140654,302247,289810,293700,293674,114632,363134,85423,287608,25490,140908,65136,691534,289831,296570,406230,297455,310194,299872,298385,117262,362819,361035,291339,65138,298848,288770,298447,252891,81775,83782,287953,292069,306222,300257,286988,690660,81776,366790,81763,288588,361784,361542,2928…
GO:0008152	5.45222326720616e-11	1	583	7840	metabolic process	BP	13581	867	Atp5if1,Nme1,Polr2c,Aarsd1,Elob,Swi5,Snrpd2,Snrpd1,Rpl11,Psmb5,Srp9,Lsm7,Rps15a,Rpl27,Park7,Hint2,Psma7,Aup1,Erh,Psenen,Ndufa11,Mrpl23,Rpl7,Eif1b,Csnk2b,Rpl23,Rpl24,Dnpep,Mrpl13,Cwc15,Psmb1,Mcts1,Lamtor2,Rps18l1,Eif3k,Ndufv2,Snrpf,Tomm7,Gtf2h5,Nme3,Mrpl52,Rps3,Rpl23a,Rpl18,Rps20,Psma4,Krtcap2,Rtraf,Mrpl20,Rpl19,C1d,Naa10,Trmt112,Mrpl32,Drap1,Htra2,Ppox,Rpl31,Ndufa7,Rps3a,Mrpl14,Ift20,Aimp1,Psmb7,…	25392,191575,361365,619440,81807,499779,680309,291794,362631,29425,690345,362829,117053,64306,117287,313491,29674,680423,681415,292788,301123,64360,297755,301068,81650,29282,64307,301529,299938,300361,94198,302500,295234,294282,292762,81728,680737,685620,502227,85269,361037,140654,360572,81766,122772,29671,295243,302247,680747,81767,289810,363518,293700,291206,293674,297376,289219,64298,299643,29…
GO:0090304	6.50925384542029e-11	1	275	3343	nucleic acid metabolic process	BP	13581	867	Nme1,Polr2c,Aarsd1,Elob,Swi5,Snrpd2,Snrpd1,Rpl11,Lsm7,Rpl27,Park7,Rpl7,Rpl23,Cwc15,Mcts1,Snrpf,Gtf2h5,Rps3,Rtraf,C1d,Trmt112,Drap1,Aimp1,Rrp9,Tfpt,Supt4h1,Nedd8,Cdk5,Rps8,Nop10,Ilkap,Commd1,Edf1,Rpp21,Lsm3,Kat8,Eif3el1,Magoh,Psmc4,Sarnp,Mettl3,Commd3,Adrm1,Mapre3,Naca,Dmap1,Sra1,Rps21,Nme2,Trmt2a,Pam16,Ctu2,Lsm5,Pfdn5,Pnrc1,Hint1,Rps24,Pym1,Sem1,Rpl5,Ercc1,Polr2j,Znrd1,U2af1l4,Rps15,Usf1,Elp5,Tar…	191575,361365,619440,81807,499779,680309,291794,362631,362829,64306,117287,297755,29282,300361,302500,680737,502227,140654,302247,289810,293700,293674,114632,363134,85423,287608,25490,140908,65136,691534,64538,289831,296570,406230,297455,310194,299872,298385,117262,362819,361035,291339,65138,298848,288770,298447,252891,81775,83782,287953,679907,292069,306222,300257,286988,690660,81776,366790,6805…
GO:0016071	8.04569467552093e-11	1	63	451	mRNA metabolic process	BP	13581	867	Snrpd2,Snrpd1,Lsm7,Cwc15,Snrpf,Supt4h1,Lsm3,Eif3el1,Magoh,Mettl3,Lsm5,Pnrc1,Pym1,Znrd1,U2af1l4,Exosc4,Ddx39a,Lsm4,Snrpe,Rbm8a,Ubl5,Rbm17,Pus1,Srsf2,U2af1,Prpf40b,Rbmxl1,Tra2a,Lsm8,Snrpb2,Hnrnpd,Thoc7,Arl6ip4,Sap18,Syf2,Snrpa1,Srsf9,Sf3b6,C1qbp,Wdr83,Clasrp,Puf60,Paf1,Zcrb1,Hnrnph1,Srsf6,Strap,Bcas2,Dxo,Gemin2,Hsf1,Htatsf1,Sf3b5,Bud31,Safb,Acin1,LOC687679,Sfswap,Polr3k,Ssu72,Hspa8,Nelfe,Ramac	680309,291794,362829,300361,680737,287608,297455,299872,298385,361035,306222,286988,366790,361784,361542,300045,89827,290647,100360682,295284,500954,291295,304567,494445,687575,363000,307779,500116,296913,362223,79256,305714,288656,290284,170933,100361269,288701,100365504,29681,288924,499390,84401,361531,362990,140931,362264,297699,295334,361799,84404,79245,317612,680891,89819,64196,305884,681031…
GO:0043170	8.43381893582263e-11	1	473	6304	macromolecule metabolic process	BP	13581	867	Atp5if1,Nme1,Polr2c,Aarsd1,Elob,Swi5,Snrpd2,Snrpd1,Rpl11,Psmb5,Srp9,Lsm7,Rps15a,Rpl27,Park7,Hint2,Psma7,Aup1,Psenen,Mrpl23,Rpl7,Eif1b,Csnk2b,Rpl23,Rpl24,Dnpep,Mrpl13,Cwc15,Psmb1,Mcts1,Lamtor2,Rps18l1,Eif3k,Snrpf,Gtf2h5,Mrpl52,Rps3,Rpl23a,Rpl18,Rps20,Psma4,Krtcap2,Rtraf,Mrpl20,Rpl19,C1d,Naa10,Trmt112,Mrpl32,Drap1,Htra2,Rpl31,Rps3a,Mrpl14,Aimp1,Psmb7,Rrp9,Tfpt,Rpl28,Supt4h1,Setd4,Nedd8,Cdk5,Psmb3,R…	25392,191575,361365,619440,81807,499779,680309,291794,362631,29425,690345,362829,117053,64306,117287,313491,29674,680423,292788,64360,297755,301068,81650,29282,64307,301529,299938,300361,94198,302500,295234,294282,292762,680737,502227,361037,140654,360572,81766,122772,29671,295243,302247,680747,81767,289810,363518,293700,291206,293674,297376,64298,29288,301250,114632,85492,363134,85423,64638,2876…
GO:0006139	1.0750195518952e-10	1	318	3842	nucleobase-containing compound metabolic process	BP	13581	867	Atp5if1,Nme1,Polr2c,Aarsd1,Elob,Swi5,Snrpd2,Snrpd1,Rpl11,Lsm7,Rpl27,Park7,Erh,Rpl7,Rpl23,Cwc15,Mcts1,Ndufv2,Snrpf,Gtf2h5,Nme3,Rps3,Rtraf,C1d,Trmt112,Drap1,Ndufa7,Aimp1,Rrp9,Tfpt,Supt4h1,Nedd8,Cdk5,Rps8,Nop10,Ilkap,Prpsap1,Commd1,Edf1,Uqcrb,Rpp21,Lsm3,Kat8,Eif3el1,Magoh,Atp5mf,Psmc4,Sarnp,Mettl3,Commd3,Adrm1,Mapre3,Naca,Ndufc2,Dmap1,Sra1,Rps21,Nme2,Trmt2a,Pam16,Ctu2,Lsm5,Pfdn5,Pnrc1,Hint1,Rps24,At…	25392,191575,361365,619440,81807,499779,680309,291794,362631,362829,64306,117287,681415,297755,29282,300361,302500,81728,680737,502227,85269,140654,302247,289810,293700,293674,299643,114632,363134,85423,287608,25490,140908,65136,691534,64538,64390,289831,296570,362897,406230,297455,310194,299872,298385,690441,117262,362819,361035,291339,65138,298848,288770,293130,298447,252891,81775,83782,287953,…
GO:0034645	1.18577672809286e-10	1	270	3167	cellular macromolecule biosynthetic process	BP	13581	867	Polr2c,Aarsd1,Elob,Rpl11,Srp9,Rps15a,Rpl27,Park7,Mrpl23,Rpl7,Eif1b,Rpl23,Rpl24,Mrpl13,Mcts1,Rps18l1,Eif3k,Gtf2h5,Mrpl52,Rps3,Rpl23a,Rpl18,Rps20,Krtcap2,Rtraf,Mrpl20,Rpl19,C1d,Mrpl32,Drap1,Rpl31,Rps3a,Mrpl14,Aimp1,Tfpt,Rpl28,Supt4h1,Nedd8,Cdk5,Rps8,Nop10,Ilkap,Denr,Commd1,Rpl15,Edf1,Trnau1ap,Rpl3,Mrps18b,Mrps23,Kat8,Eif3el1,Magoh,Mrpl22,Rpl34,Psmc4,Sarnp,Mettl3,Commd3,Adrm1,Mapre3,Mrpl41,Naca,Dmap…	361365,619440,81807,362631,690345,117053,64306,117287,64360,297755,301068,29282,64307,299938,302500,294282,292762,502227,361037,140654,360572,81766,122772,295243,302247,680747,81767,289810,291206,293674,64298,29288,301250,114632,85423,64638,287608,25490,140908,65136,691534,64538,687565,289831,245981,296570,65241,300079,294230,360594,310194,299872,298385,287302,362041,117262,362819,361035,291339,6…
GO:0034622	1.38966785834306e-10	1	103	750	cellular macromolecular complex assembly	BP	13581	867	Swi5,Snrpd2,Snrpd1,Rpl11,Ndufa11,Rpl24,Pfdn6,Mcts1,Eif3k,Snrpf,Gtf2h5,Rps3,Rpl23a,Higd2a,Mrpl20,Ndufaf3,Chmp2a,Denr,Arpc4,Ndufa2,Ndufb4,Uqcrb,Rpl3,Lsm3,Psmc4,Adrm1,Ndufc2,Rpl12,Psmd4,Rps5,Stub1,Ndufs5,Sem1,Rpl5,Coa3,Arpc3,Ndufs8,Rps15,Tarbp2,Srp19,Arpc5l,Rps25,Ndufa13,Ppan,Tbca,Cox17,Lsm4,Snrpe,Rpf2,Rps17,Psmd13,Rps28,Uqcc2,Ndufb3,Ndufb7,Pet100,Ndufb11,Rbmxl1,Psmg2,Gtf2b,Ndufab1,Stx4,Arhgap18,Ndu…	499779,680309,291794,362631,301123,64307,309629,302500,292762,680737,502227,140654,360572,290999,680747,56769,365191,687565,297518,291660,288088,362897,300079,297455,117262,65138,293130,499782,83499,25538,287155,362588,680532,81763,498000,288669,293652,29285,363006,291685,296710,122799,100911483,298699,366995,89786,290647,100360682,294436,29286,365388,691531,361805,301427,361385,688786,299310,307…
GO:0008380	2.0666457028908e-10	1	50	280	RNA splicing	BP	13581	867	Snrpd2,Snrpd1,Lsm7,Cwc15,Snrpf,Rtraf,Lsm3,Magoh,Mettl3,Lsm5,U2af1l4,Ddx39a,Lsm4,Snrpe,Clk3,Rbm8a,Ubl5,Rbm17,Srsf2,U2af1,Prpf40b,Rbmxl1,Tra2a,Lsm8,Snrpb2,Arl6ip4,Sap18,Syf2,Snrpa1,Srsf9,Sf3b6,C1qbp,Wdr83,Clasrp,Clk4,Puf60,Clk1,Zcrb1,Hnrnph1,Srsf6,Strap,Gemin2,Htatsf1,Sf3b5,Bud31,Acin1,LOC687679,Dcaf4,Sfswap,Hspa8	680309,291794,362829,300361,680737,302247,297455,298385,361035,306222,361542,89827,290647,100360682,171305,295284,500954,291295,494445,687575,363000,307779,500116,296913,362223,288656,290284,170933,100361269,288701,100365504,29681,288924,499390,287269,84401,301434,362990,140931,362264,297699,84404,317612,680891,89819,305884,681031,362762,304431,24468
GO:0009059	4.18230055373732e-10	1	275	3272	macromolecule biosynthetic process	BP	13581	867	Polr2c,Aarsd1,Elob,Rpl11,Srp9,Rps15a,Rpl27,Park7,Mrpl23,Rpl7,Eif1b,Rpl23,Rpl24,Mrpl13,Mcts1,Rps18l1,Eif3k,Gtf2h5,Mrpl52,Rps3,Rpl23a,Rpl18,Rps20,Krtcap2,Rtraf,Mrpl20,Rpl19,C1d,Mrpl32,Drap1,Rpl31,Rps3a,Mrpl14,Aimp1,Tfpt,Rpl28,Supt4h1,Nedd8,Cdk5,Rps8,Nop10,Ilkap,Denr,Commd1,Rpl15,Edf1,Trnau1ap,Rpl3,Mrps18b,Mrps23,Kat8,Eif3el1,Magoh,Mrpl22,Rpl34,Psmc4,Sarnp,Mettl3,Commd3,Adrm1,Mapre3,Mrpl41,Naca,Dmap…	361365,619440,81807,362631,690345,117053,64306,117287,64360,297755,301068,29282,64307,299938,302500,294282,292762,502227,361037,140654,360572,81766,122772,295243,302247,680747,81767,289810,291206,293674,64298,29288,301250,114632,85423,64638,287608,25490,140908,65136,691534,64538,687565,289831,245981,296570,65241,300079,294230,360594,310194,299872,298385,287302,362041,117262,362819,361035,291339,6…
GO:0071704	4.24867782967587e-10	1	553	7498	organic substance metabolic process	BP	13581	867	Atp5if1,Nme1,Polr2c,Aarsd1,Elob,Swi5,Snrpd2,Snrpd1,Rpl11,Psmb5,Srp9,Lsm7,Rps15a,Rpl27,Park7,Hint2,Psma7,Aup1,Erh,Psenen,Mrpl23,Rpl7,Eif1b,Csnk2b,Rpl23,Rpl24,Dnpep,Mrpl13,Cwc15,Psmb1,Mcts1,Lamtor2,Rps18l1,Eif3k,Ndufv2,Snrpf,Gtf2h5,Nme3,Mrpl52,Rps3,Rpl23a,Rpl18,Rps20,Psma4,Krtcap2,Rtraf,Mrpl20,Rpl19,C1d,Naa10,Trmt112,Mrpl32,Drap1,Htra2,Ppox,Rpl31,Ndufa7,Rps3a,Mrpl14,Aimp1,Psmb7,Rrp9,Tfpt,Rpl28,Supt…	25392,191575,361365,619440,81807,499779,680309,291794,362631,29425,690345,362829,117053,64306,117287,313491,29674,680423,681415,292788,64360,297755,301068,81650,29282,64307,301529,299938,300361,94198,302500,295234,294282,292762,81728,680737,502227,85269,361037,140654,360572,81766,122772,29671,295243,302247,680747,81767,289810,363518,293700,291206,293674,297376,289219,64298,299643,29288,301250,114…
GO:0046483	6.12611473842978e-10	1	322	3953	heterocycle metabolic process	BP	13581	867	Atp5if1,Nme1,Polr2c,Aarsd1,Elob,Swi5,Snrpd2,Snrpd1,Rpl11,Lsm7,Rpl27,Park7,Erh,Rpl7,Rpl23,Cwc15,Mcts1,Ndufv2,Snrpf,Gtf2h5,Nme3,Rps3,Rtraf,C1d,Trmt112,Drap1,Ppox,Ndufa7,Aimp1,Rrp9,Tfpt,Supt4h1,Nedd8,Cdk5,Rps8,Nop10,Ilkap,Prpsap1,Commd1,Edf1,Uqcrb,Rpp21,Lsm3,Kat8,Eif3el1,Magoh,Atp5mf,Psmc4,Sarnp,Mettl3,Commd3,Adrm1,Mapre3,Naca,Ndufc2,Dmap1,Sra1,Rps21,Nme2,Trmt2a,Pam16,Ctu2,Lsm5,Pfdn5,Pnrc1,Hint1,Rps…	25392,191575,361365,619440,81807,499779,680309,291794,362631,362829,64306,117287,681415,297755,29282,300361,302500,81728,680737,502227,85269,140654,302247,289810,293700,293674,289219,299643,114632,363134,85423,287608,25490,140908,65136,691534,64538,64390,289831,296570,362897,406230,297455,310194,299872,298385,690441,117262,362819,361035,291339,65138,298848,288770,293130,298447,252891,81775,83782,…
GO:0044265	9.69529752258501e-10	1	87	761	cellular macromolecule catabolic process	BP	13581	867	Atp5if1,Rpl11,Psmb5,Lsm7,Park7,Psma7,Aup1,Rpl23,Psmb1,Psma4,Htra2,Psmb7,Psmb3,Commd1,Lsm3,Eif3el1,Magoh,Psmc4,Mettl3,Adrm1,Psmd4,Psma2,Lsm5,Stub1,Pnrc1,Pym1,Rpl5,Exosc4,Pcbp2,Lsm4,Ubxn1,Psmd13,Bax,Rbm8a,Uqcc2,Dvl1,Sumo1,Ube2b,Exosc8,Anapc11,Skp1,Hnrnpd,Sharpin,Psmb4,Arrdc1,Fbxw4,Slirp,Anapc4,Ube2s,Abtb1,Usp40,Psma1,Ankzf1,Psmb6,Psmc3,Psmc5,Ubxn6,Cdk5rap3,Sec61b,Vps28,Sod1,Trim72,Rnaseh1,Snf8,Dxo,…	25392,362631,29425,362829,117287,29674,680423,29282,94198,29671,297376,85492,29676,289831,297455,299872,298385,117262,361035,65138,83499,29669,306222,287155,286988,366790,81763,300045,363005,290647,293719,365388,24887,295284,361805,83721,301442,81816,295050,498030,287280,79256,81859,58854,366001,309444,688717,305420,292588,297432,316599,29668,363255,29666,29677,81827,363332,80278,298068,300052,24…
GO:0044267	1.00329961515438e-09	1	301	3627	cellular protein metabolic process	BP	13581	867	Atp5if1,Aarsd1,Elob,Rpl11,Psmb5,Srp9,Rps15a,Rpl27,Park7,Hint2,Psma7,Aup1,Psenen,Mrpl23,Rpl7,Eif1b,Csnk2b,Rpl23,Rpl24,Mrpl13,Psmb1,Mcts1,Lamtor2,Rps18l1,Eif3k,Mrpl52,Rps3,Rpl23a,Rpl18,Rps20,Psma4,Krtcap2,Mrpl20,Rpl19,Naa10,Trmt112,Mrpl32,Htra2,Rpl31,Rps3a,Mrpl14,Aimp1,Psmb7,Rpl28,Setd4,Nedd8,Cdk5,Psmb3,Rps8,Ilkap,Ppia,Denr,Rabggtb,Commd1,Cops9,Rpl15,Trnau1ap,Fis1,Rpl3,Mrps18b,Mrps23,Kat8,Eif3el1,M…	25392,619440,81807,362631,29425,690345,117053,64306,117287,313491,29674,680423,292788,64360,297755,301068,81650,29282,64307,299938,94198,302500,295234,294282,292762,361037,140654,360572,81766,122772,29671,295243,680747,81767,363518,293700,291206,297376,64298,29288,301250,114632,85492,64638,245975,25490,140908,29676,65136,64538,25518,687565,25533,289831,681389,245981,65241,288584,300079,294230,360…
GO:0000377	1.39257148075534e-09	1	40	204	RNA splicing, via transesterification reactions with bulged adenosine as nucleophile	BP	13581	867	Snrpd2,Snrpd1,Lsm7,Cwc15,Snrpf,Lsm3,Magoh,Mettl3,Lsm5,U2af1l4,Ddx39a,Lsm4,Snrpe,Rbm8a,Ubl5,Rbm17,Srsf2,U2af1,Prpf40b,Rbmxl1,Tra2a,Lsm8,Snrpb2,Sap18,Snrpa1,Srsf9,Sf3b6,C1qbp,Wdr83,Zcrb1,Srsf6,Strap,Gemin2,Htatsf1,Sf3b5,Bud31,Acin1,LOC687679,Sfswap,Hspa8	680309,291794,362829,300361,680737,297455,298385,361035,306222,361542,89827,290647,100360682,295284,500954,291295,494445,687575,363000,307779,500116,296913,362223,290284,100361269,288701,100365504,29681,288924,362990,362264,297699,84404,317612,680891,89819,305884,681031,304431,24468
GO:0000398	1.39257148075534e-09	1	40	204	mRNA splicing, via spliceosome	BP	13581	867	Snrpd2,Snrpd1,Lsm7,Cwc15,Snrpf,Lsm3,Magoh,Mettl3,Lsm5,U2af1l4,Ddx39a,Lsm4,Snrpe,Rbm8a,Ubl5,Rbm17,Srsf2,U2af1,Prpf40b,Rbmxl1,Tra2a,Lsm8,Snrpb2,Sap18,Snrpa1,Srsf9,Sf3b6,C1qbp,Wdr83,Zcrb1,Srsf6,Strap,Gemin2,Htatsf1,Sf3b5,Bud31,Acin1,LOC687679,Sfswap,Hspa8	680309,291794,362829,300361,680737,297455,298385,361035,306222,361542,89827,290647,100360682,295284,500954,291295,494445,687575,363000,307779,500116,296913,362223,290284,100361269,288701,100365504,29681,288924,362990,362264,297699,84404,317612,680891,89819,305884,681031,304431,24468
GO:0000375	1.43748656664524e-09	1	40	205	RNA splicing, via transesterification reactions	BP	13581	867	Snrpd2,Snrpd1,Lsm7,Cwc15,Snrpf,Lsm3,Magoh,Mettl3,Lsm5,U2af1l4,Ddx39a,Lsm4,Snrpe,Rbm8a,Ubl5,Rbm17,Srsf2,U2af1,Prpf40b,Rbmxl1,Tra2a,Lsm8,Snrpb2,Sap18,Snrpa1,Srsf9,Sf3b6,C1qbp,Wdr83,Zcrb1,Srsf6,Strap,Gemin2,Htatsf1,Sf3b5,Bud31,Acin1,LOC687679,Sfswap,Hspa8	680309,291794,362829,300361,680737,297455,298385,361035,306222,361542,89827,290647,100360682,295284,500954,291295,494445,687575,363000,307779,500116,296913,362223,290284,100361269,288701,100365504,29681,288924,362990,362264,297699,84404,317612,680891,89819,305884,681031,304431,24468
GO:0006725	1.52765276613118e-09	1	323	3992	cellular aromatic compound metabolic process	BP	13581	867	Atp5if1,Nme1,Polr2c,Aarsd1,Elob,Swi5,Snrpd2,Snrpd1,Rpl11,Lsm7,Rpl27,Park7,Erh,Rpl7,Rpl23,Cwc15,Mcts1,Ndufv2,Snrpf,Gtf2h5,Nme3,Rps3,Rtraf,C1d,Trmt112,Drap1,Ppox,Ndufa7,Aimp1,Rrp9,Tfpt,Supt4h1,Nedd8,Cdk5,Rps8,Nop10,Ilkap,Prpsap1,Commd1,Edf1,Uqcrb,Rpp21,Lsm3,Kat8,Eif3el1,Magoh,Atp5mf,Psmc4,Sarnp,Mettl3,Commd3,Adrm1,Mapre3,Naca,Ndufc2,Dmap1,Sra1,Rps21,Nme2,Trmt2a,Pam16,Ctu2,Lsm5,Pfdn5,Pnrc1,Hint1,Rps…	25392,191575,361365,619440,81807,499779,680309,291794,362631,362829,64306,117287,681415,297755,29282,300361,302500,81728,680737,502227,85269,140654,302247,289810,293700,293674,289219,299643,114632,363134,85423,287608,25490,140908,65136,691534,64538,64390,289831,296570,362897,406230,297455,310194,299872,298385,690441,117262,362819,361035,291339,65138,298848,288770,293130,298447,252891,81775,83782,…
GO:1901360	2.15282737831606e-09	1	332	4129	organic cyclic compound metabolic process	BP	13581	867	Atp5if1,Nme1,Polr2c,Aarsd1,Elob,Swi5,Snrpd2,Snrpd1,Rpl11,Lsm7,Rpl27,Park7,Erh,Rpl7,Rpl23,Cwc15,Mcts1,Ndufv2,Snrpf,Gtf2h5,Nme3,Rps3,Rtraf,C1d,Trmt112,Drap1,Htra2,Ppox,Ndufa7,Aimp1,Rrp9,Tfpt,Supt4h1,Nedd8,Cdk5,Rps8,Nop10,Ilkap,Prpsap1,Commd1,Edf1,Uqcrb,Rpp21,Lsm3,Kat8,Eif3el1,Magoh,Atp5mf,Psmc4,Sarnp,Mettl3,Commd3,Adrm1,Mapre3,Naca,Ndufc2,Dmap1,Sra1,Rps21,Nme2,Trmt2a,Pam16,Ctu2,Lsm5,Pfdn5,Stub1,Pnr…	25392,191575,361365,619440,81807,499779,680309,291794,362631,362829,64306,117287,681415,297755,29282,300361,302500,81728,680737,502227,85269,140654,302247,289810,293700,293674,297376,289219,299643,114632,363134,85423,287608,25490,140908,65136,691534,64538,64390,289831,296570,362897,406230,297455,310194,299872,298385,690441,117262,362819,361035,291339,65138,298848,288770,293130,298447,252891,81775…
GO:0044085	2.48520637532047e-09	1	205	2287	cellular component biogenesis	BP	13581	867	Atp5if1,Swi5,Snrpd2,Snrpd1,Rpl11,Rpl27,Ndufa11,Rpl7,Rpl24,Pfdn6,Mcts1,Rps18l1,Eif3k,Snrpf,Gtf2h5,Rps3,Rpl23a,Higd2a,Mrpl20,C1d,Trmt112,Htra2,Ndufaf3,Tmem120a,Chmp2a,Ift20,Rrp9,Setd4,Cdk5,Rps8,Nop10,Denr,Arpc4,Rabggtb,Vdac3,Ndufa2,Ndufb4,Uqcrb,Fis1,Rpl3,Lsm3,Rpl34,Psmc4,Adrm1,Ndufc2,Rpl12,Rps21,Nme2,Psmd4,Rps5,AABR07053687.1,Stub1,Hsd17b8,Rps24,Acot13,Ndufs5,Sem1,Rpl5,Coa3,Ercc1,Prkcsh,Arpc3,Haus7…	25392,499779,680309,291794,362631,64306,301123,297755,64307,309629,302500,294282,292762,680737,502227,140654,360572,290999,680747,289810,293700,297376,56769,288591,365191,287541,363134,245975,140908,65136,691534,687565,297518,25533,83532,291660,288088,362897,288584,300079,297455,362041,117262,65138,293130,499782,81775,83782,83499,25538,296136,287155,361802,81776,291135,362588,680532,81763,498000,…
GO:0022618	4.48701404687059e-09	0.999999998728658	39	173	ribonucleoprotein complex assembly	BP	13581	867	Snrpd2,Snrpd1,Rpl11,Rpl24,Mcts1,Eif3k,Snrpf,Rpl23a,Mrpl20,Denr,Rpl3,Lsm3,Rpl12,Rps5,Rpl5,Rps15,Tarbp2,Rps25,Ppan,Lsm4,Snrpe,Rpf2,Rps17,Rps28,Rbmxl1,C1qbp,Ruvbl2,Mrps7,Nle1,Srsf6,Strap,Gemin2,Eif6,Rps27,LOC687679,Sfswap,Sbds,Ramac,Eif3m	680309,291794,362631,64307,302500,292762,680737,360572,680747,687565,300079,297455,499782,25538,81763,29285,363006,122799,298699,290647,100360682,294436,29286,691531,307779,29681,292907,113958,303372,362264,297699,84404,305506,94266,681031,304431,288615,293058,295975
GO:0010257	6.76509532846608e-09	0.999999999134731	21	38	NADH dehydrogenase complex assembly	BP	13581	867	Ndufa11,Ndufaf3,Ndufa2,Ndufb4,Ndufc2,Ndufs5,Ndufs8,Ndufa13,Ndufb3,Ndufb7,Ndufb11,Ndufab1,Ndufb10,Ndufs7,Ndufb2,Ndufb9,Ndufb6,Dmac1,Ndufb5,Ndufa5,Ndufaf8	301123,56769,291660,288088,293130,362588,293652,100911483,301427,361385,299310,293453,681418,362837,362344,299954,297990,298147,294964,25488,690871
GO:0032981	6.76509532846608e-09	0.999999999134731	21	38	mitochondrial respiratory chain complex I assembly	BP	13581	867	Ndufa11,Ndufaf3,Ndufa2,Ndufb4,Ndufc2,Ndufs5,Ndufs8,Ndufa13,Ndufb3,Ndufb7,Ndufb11,Ndufab1,Ndufb10,Ndufs7,Ndufb2,Ndufb9,Ndufb6,Dmac1,Ndufb5,Ndufa5,Ndufaf8	301123,56769,291660,288088,293130,362588,293652,100911483,301427,361385,299310,293453,681418,362837,362344,299954,297990,298147,294964,25488,690871
GO:0097031	6.76509532846608e-09	0.999999999134731	21	38	mitochondrial respiratory chain complex I biogenesis	BP	13581	867	Ndufa11,Ndufaf3,Ndufa2,Ndufb4,Ndufc2,Ndufs5,Ndufs8,Ndufa13,Ndufb3,Ndufb7,Ndufb11,Ndufab1,Ndufb10,Ndufs7,Ndufb2,Ndufb9,Ndufb6,Dmac1,Ndufb5,Ndufa5,Ndufaf8	301123,56769,291660,288088,293130,362588,293652,100911483,301427,361385,299310,293453,681418,362837,362344,299954,297990,298147,294964,25488,690871
GO:0034660	6.81448377275661e-09	1	54	340	ncRNA metabolic process	BP	13581	867	Aarsd1,Rpl11,Rpl27,Rpl7,Gtf2h5,Rtraf,C1d,Trmt112,Aimp1,Rrp9,Rps8,Nop10,Rpp21,Mettl3,Rps21,Ctu2,Rps24,Rpl5,Rps15,Tarbp2,Nob1,Rpl14,Exosc4,Ccdc12,Rpf2,Rps17,Rps28,Dalrd3,Pus1,Gar1,Rps16,Imp3,Wdr75,Rpl26,Noc4l,Bud23,Tars2,Rpp30,Dus1l,Trmt1,Tsr3,Utp11,Polr1e,Mars,Tfb2m,Farsa,Eif6,Rps27,Las1l,H2afy,Prkra,Ints11,Sbds,Rars	619440,362631,64306,297755,502227,302247,289810,293700,114632,363134,65136,691534,406230,361035,81775,292069,81776,81763,29285,363006,291996,65043,300045,363151,294436,29286,691531,363146,304567,499709,140655,315697,314545,287417,360828,368084,310672,685332,246185,288914,360494,313581,313245,299851,289307,288917,305506,94266,296865,29384,311130,298688,288615,287191
GO:0033108	7.42458682497636e-09	0.999999998656682	26	58	mitochondrial respiratory chain complex assembly	BP	13581	867	Ndufa11,Ndufaf3,Ndufa2,Ndufb4,Uqcrb,Ndufc2,Ndufs5,Coa3,Ndufs8,Ndufa13,Cox17,Uqcc2,Ndufb3,Ndufb7,Pet100,Ndufb11,Ndufab1,Ndufb10,Ndufs7,Ndufb2,Ndufb9,Ndufb6,Dmac1,Ndufb5,Ndufa5,Ndufaf8	301123,56769,291660,288088,362897,293130,362588,498000,293652,100911483,89786,361805,301427,361385,688786,299310,293453,681418,362837,362344,299954,297990,298147,294964,25488,690871
GO:0044249	9.98396271925843e-09	1	323	3968	cellular biosynthetic process	BP	13581	867	Atp5if1,Nme1,Polr2c,Aarsd1,Elob,Rpl11,Srp9,Rps15a,Rpl27,Park7,Erh,Mrpl23,Rpl7,Eif1b,Rpl23,Rpl24,Mrpl13,Mcts1,Rps18l1,Eif3k,Gtf2h5,Nme3,Mrpl52,Rps3,Rpl23a,Rpl18,Rps20,Krtcap2,Rtraf,Mrpl20,Rpl19,C1d,Mrpl32,Drap1,Ppox,Rpl31,Rps3a,Mrpl14,Aimp1,Tfpt,Rpl28,Supt4h1,Nedd8,Cdk5,Rps8,Nop10,Ilkap,Denr,Prpsap1,Commd1,Rpl15,Edf1,Trnau1ap,Rpl3,Mrps18b,Mrps23,Kat8,Eif3el1,Magoh,Mrpl22,Rpl34,Atp5mf,Psmc4,Sarnp,M…	25392,191575,361365,619440,81807,362631,690345,117053,64306,117287,681415,64360,297755,301068,29282,64307,299938,302500,294282,292762,502227,85269,361037,140654,360572,81766,122772,295243,302247,680747,81767,289810,291206,293674,289219,64298,29288,301250,114632,85423,64638,287608,25490,140908,65136,691534,64538,687565,64390,289831,245981,296570,65241,300079,294230,360594,310194,299872,298385,2873…
GO:0071826	1.07782759538605e-08	0.999999996788459	39	183	ribonucleoprotein complex subunit organization	BP	13581	867	Snrpd2,Snrpd1,Rpl11,Rpl24,Mcts1,Eif3k,Snrpf,Rpl23a,Mrpl20,Denr,Rpl3,Lsm3,Rpl12,Rps5,Rpl5,Rps15,Tarbp2,Rps25,Ppan,Lsm4,Snrpe,Rpf2,Rps17,Rps28,Rbmxl1,C1qbp,Ruvbl2,Mrps7,Nle1,Srsf6,Strap,Gemin2,Eif6,Rps27,LOC687679,Sfswap,Sbds,Ramac,Eif3m	680309,291794,362631,64307,302500,292762,680737,360572,680747,687565,300079,297455,499782,25538,81763,29285,363006,122799,298699,290647,100360682,294436,29286,691531,307779,29681,292907,113958,303372,362264,297699,84404,305506,94266,681031,304431,288615,293058,295975
GO:0009057	1.202605655296e-08	1	95	911	macromolecule catabolic process	BP	13581	867	Atp5if1,Rpl11,Psmb5,Lsm7,Park7,Psma7,Aup1,Rpl23,Psmb1,Psma4,Htra2,Psmb7,Cdk5,Psmb3,Commd1,Lsm3,Eif3el1,Magoh,Psmc4,Mettl3,Adrm1,Psmd4,Psma2,Lsm5,Stub1,Pnrc1,Pym1,Rpl5,Exosc4,Pcbp2,Ndufa13,Stx5,Lsm4,Ubxn1,Psmd13,Bax,Rbm8a,Uqcc2,Dvl1,Sumo1,Ube2b,Exosc8,Anapc11,Skp1,Hnrnpd,Sharpin,Psmb4,Arrdc1,Fbxw4,Slirp,Anapc4,Ube2s,Abtb1,Usp40,Pin1,Psma1,Ankzf1,Psmb6,Psmc3,Psmc5,Ubxn6,Cdk5rap3,Sec61b,Vps28,Sod1,T…	25392,362631,29425,362829,117287,29674,680423,29282,94198,29671,297376,85492,140908,29676,289831,297455,299872,298385,117262,361035,65138,83499,29669,306222,287155,286988,366790,81763,300045,363005,100911483,65134,290647,293719,365388,24887,295284,361805,83721,301442,81816,295050,498030,287280,79256,81859,58854,366001,309444,688717,305420,292588,297432,316599,298696,29668,363255,29666,29677,81827…
GO:0016072	1.57554421789998e-08	0.999999995527632	36	155	rRNA metabolic process	BP	13581	867	Rpl11,Rpl27,Rpl7,Gtf2h5,C1d,Trmt112,Rrp9,Rps8,Nop10,Rps21,Rps24,Rpl5,Rps15,Nob1,Rpl14,Exosc4,Rpf2,Rps17,Rps28,Gar1,Rps16,Imp3,Wdr75,Rpl26,Noc4l,Bud23,Tsr3,Utp11,Polr1e,Mars,Tfb2m,Eif6,Rps27,Las1l,H2afy,Sbds	362631,64306,297755,502227,289810,293700,363134,65136,691534,81775,81776,81763,29285,291996,65043,300045,294436,29286,691531,499709,140655,315697,314545,287417,360828,368084,360494,313581,313245,299851,289307,305506,94266,296865,29384,288615
GO:0044257	2.11664817993644e-08	1	68	569	cellular protein catabolic process	BP	13581	867	Atp5if1,Rpl11,Psmb5,Park7,Psma7,Aup1,Rpl23,Psmb1,Psma4,Htra2,Psmb7,Psmb3,Commd1,Psmc4,Adrm1,Psmd4,Psma2,Stub1,Rpl5,Pcbp2,Ubxn1,Psmd13,Uqcc2,Dvl1,Sumo1,Ube2b,Anapc11,Skp1,Sharpin,Psmb4,Arrdc1,Fbxw4,Anapc4,Ube2s,Abtb1,Usp40,Psma1,Ankzf1,Psmb6,Psmc3,Psmc5,Ubxn6,Cdk5rap3,Sec61b,Vps28,Trim72,Snf8,Glmn,Psma6,Psme2,Ube2v2,Uchl1,Tmem199,Sdf2,Psmb10,Nsfl1c,Sqstm1,Psmd6,Bcap31,Atraid,Psmd12,Tsg101,Fbxo2,Rb…	25392,362631,29425,117287,29674,680423,29282,94198,29671,297376,85492,29676,289831,117262,65138,83499,29669,287155,81763,363005,293719,365388,361805,83721,301442,81816,498030,287280,81859,58854,366001,309444,305420,292588,297432,316599,29668,363255,29666,29677,81827,363332,80278,298068,300052,365377,287645,289437,29673,29614,287927,29545,303332,287470,291983,83809,113894,289924,293852,298841,2877…
GO:0006364	3.29475650649748e-08	0.999999991004387	33	130	rRNA processing	BP	13581	867	Rpl11,Rpl27,Rpl7,Gtf2h5,C1d,Trmt112,Rrp9,Rps8,Nop10,Rps21,Rps24,Rpl5,Rps15,Nob1,Rpl14,Exosc4,Rpf2,Rps17,Rps28,Gar1,Rps16,Imp3,Wdr75,Rpl26,Noc4l,Bud23,Tsr3,Utp11,Tfb2m,Eif6,Rps27,Las1l,Sbds	362631,64306,297755,502227,289810,293700,363134,65136,691534,81775,81776,81763,29285,291996,65043,300045,294436,29286,691531,499709,140655,315697,314545,287417,360828,368084,360494,313581,289307,305506,94266,296865,288615
GO:0009058	4.34745854913591e-08	1	328	4097	biosynthetic process	BP	13581	867	Atp5if1,Nme1,Polr2c,Aarsd1,Elob,Rpl11,Srp9,Rps15a,Rpl27,Park7,Erh,Mrpl23,Rpl7,Eif1b,Rpl23,Rpl24,Mrpl13,Mcts1,Rps18l1,Eif3k,Gtf2h5,Nme3,Mrpl52,Rps3,Rpl23a,Rpl18,Rps20,Krtcap2,Rtraf,Mrpl20,Rpl19,C1d,Mrpl32,Drap1,Ppox,Rpl31,Rps3a,Mrpl14,Aimp1,Tfpt,Rpl28,Supt4h1,Nedd8,Cdk5,Rps8,Nop10,Ilkap,Denr,Prpsap1,Commd1,Rpl15,Edf1,Trnau1ap,Rpl3,Mrps18b,Mrps23,Kat8,Eif3el1,Magoh,Mrpl22,Rpl34,Atp5mf,Psmc4,Sarnp,M…	25392,191575,361365,619440,81807,362631,690345,117053,64306,117287,681415,64360,297755,301068,29282,64307,299938,302500,294282,292762,502227,85269,361037,140654,360572,81766,122772,295243,302247,680747,81767,289810,291206,293674,289219,64298,29288,301250,114632,85423,64638,287608,25490,140908,65136,691534,64538,687565,64390,289831,245981,296570,65241,300079,294230,360594,310194,299872,298385,2873…
GO:0019538	4.4353473983806e-08	1	318	4071	protein metabolic process	BP	13581	867	Atp5if1,Aarsd1,Elob,Rpl11,Psmb5,Srp9,Rps15a,Rpl27,Park7,Hint2,Psma7,Aup1,Psenen,Mrpl23,Rpl7,Eif1b,Csnk2b,Rpl23,Rpl24,Dnpep,Mrpl13,Psmb1,Mcts1,Lamtor2,Rps18l1,Eif3k,Mrpl52,Rps3,Rpl23a,Rpl18,Rps20,Psma4,Krtcap2,Mrpl20,Rpl19,Naa10,Trmt112,Mrpl32,Htra2,Rpl31,Rps3a,Mrpl14,Aimp1,Psmb7,Rpl28,Setd4,Nedd8,Cdk5,Psmb3,Rps8,Ilkap,Ppia,Denr,Rabggtb,Commd1,Cops9,Rpl15,Trnau1ap,Fis1,Rpl3,Mrps18b,Mrps23,Kat8,Eif…	25392,619440,81807,362631,29425,690345,117053,64306,117287,313491,29674,680423,292788,64360,297755,301068,81650,29282,64307,301529,299938,94198,302500,295234,294282,292762,361037,140654,360572,81766,122772,29671,295243,680747,81767,363518,293700,291206,297376,64298,29288,301250,114632,85492,64638,245975,25490,140908,29676,65136,64538,25518,687565,25533,289831,681389,245981,65241,288584,300079,294…
GO:0006511	5.6130398496082e-08	1	53	437	ubiquitin-dependent protein catabolic process	BP	13581	867	Rpl11,Psmb5,Park7,Psma7,Aup1,Rpl23,Psma4,Psmb3,Commd1,Psmc4,Adrm1,Psmd4,Psma2,Stub1,Rpl5,Pcbp2,Ubxn1,Psmd13,Dvl1,Sumo1,Ube2b,Anapc11,Skp1,Sharpin,Arrdc1,Fbxw4,Anapc4,Ube2s,Abtb1,Usp40,Psma1,Ankzf1,Psmc3,Psmc5,Sec61b,Vps28,Trim72,Snf8,Glmn,Psma6,Ube2v2,Uchl1,Nsfl1c,Sqstm1,Psmd6,Bcap31,Psmd12,Tsg101,Fbxo2,Rbx1,Psmc2,Arrb2,Sumo3	362631,29425,117287,29674,680423,29282,29671,29676,289831,117262,65138,83499,29669,287155,81763,363005,293719,365388,83721,301442,81816,498030,287280,81859,366001,309444,305420,292588,297432,316599,29668,363255,29677,81827,298068,300052,365377,287645,289437,29673,287927,29545,83809,113894,289924,293852,287772,292925,85273,300084,25581,25388,499417
GO:1901576	6.09256207264599e-08	1	321	4025	organic substance biosynthetic process	BP	13581	867	Atp5if1,Nme1,Polr2c,Aarsd1,Elob,Rpl11,Srp9,Rps15a,Rpl27,Park7,Erh,Mrpl23,Rpl7,Eif1b,Rpl23,Rpl24,Mrpl13,Mcts1,Rps18l1,Eif3k,Gtf2h5,Nme3,Mrpl52,Rps3,Rpl23a,Rpl18,Rps20,Krtcap2,Rtraf,Mrpl20,Rpl19,C1d,Mrpl32,Drap1,Ppox,Rpl31,Rps3a,Mrpl14,Aimp1,Tfpt,Rpl28,Supt4h1,Nedd8,Cdk5,Rps8,Nop10,Ilkap,Denr,Prpsap1,Commd1,Rpl15,Edf1,Trnau1ap,Rpl3,Mrps18b,Mrps23,Kat8,Eif3el1,Magoh,Mrpl22,Rpl34,Atp5mf,Psmc4,Sarnp,M…	25392,191575,361365,619440,81807,362631,690345,117053,64306,117287,681415,64360,297755,301068,29282,64307,299938,302500,294282,292762,502227,85269,361037,140654,360572,81766,122772,295243,302247,680747,81767,289810,291206,293674,289219,64298,29288,301250,114632,85423,64638,287608,25490,140908,65136,691534,64538,687565,64390,289831,245981,296570,65241,300079,294230,360594,310194,299872,298385,2873…
GO:0051603	6.87061795025914e-08	1	63	532	proteolysis involved in cellular protein catabolic process	BP	13581	867	Atp5if1,Rpl11,Psmb5,Park7,Psma7,Aup1,Rpl23,Psmb1,Psma4,Psmb7,Psmb3,Commd1,Psmc4,Adrm1,Psmd4,Psma2,Stub1,Rpl5,Pcbp2,Ubxn1,Psmd13,Dvl1,Sumo1,Ube2b,Anapc11,Skp1,Sharpin,Psmb4,Arrdc1,Fbxw4,Anapc4,Ube2s,Abtb1,Usp40,Psma1,Ankzf1,Psmb6,Psmc3,Psmc5,Ubxn6,Sec61b,Vps28,Trim72,Snf8,Glmn,Psma6,Psme2,Ube2v2,Uchl1,Sdf2,Psmb10,Nsfl1c,Sqstm1,Psmd6,Bcap31,Psmd12,Tsg101,Fbxo2,Rbx1,Psmc2,Arrb2,Sumo3,Hm13	25392,362631,29425,117287,29674,680423,29282,94198,29671,85492,29676,289831,117262,65138,83499,29669,287155,81763,363005,293719,365388,83721,301442,81816,498030,287280,81859,58854,366001,309444,305420,292588,297432,316599,29668,363255,29666,29677,81827,363332,298068,300052,365377,287645,289437,29673,29614,287927,29545,287470,291983,83809,113894,289924,293852,287772,292925,85273,300084,25581,25388…
GO:1901564	9.25406958477875e-08	1	377	4822	organonitrogen compound metabolic process	BP	13581	867	Atp5if1,Nme1,Aarsd1,Elob,Rpl11,Psmb5,Srp9,Rps15a,Rpl27,Park7,Hint2,Psma7,Aup1,Erh,Psenen,Mrpl23,Rpl7,Eif1b,Csnk2b,Rpl23,Rpl24,Dnpep,Mrpl13,Psmb1,Mcts1,Lamtor2,Rps18l1,Eif3k,Ndufv2,Nme3,Mrpl52,Rps3,Rpl23a,Rpl18,Rps20,Psma4,Krtcap2,Mrpl20,Rpl19,Naa10,Trmt112,Mrpl32,Htra2,Ppox,Rpl31,Ndufa7,Rps3a,Mrpl14,Aimp1,Psmb7,Rpl28,Setd4,Nedd8,Cdk5,Psmb3,Rps8,Ilkap,Ppia,Denr,Rabggtb,Prpsap1,Commd1,Cops9,Rpl15,T…	25392,191575,619440,81807,362631,29425,690345,117053,64306,117287,313491,29674,680423,681415,292788,64360,297755,301068,81650,29282,64307,301529,299938,94198,302500,295234,294282,292762,81728,85269,361037,140654,360572,81766,122772,29671,295243,680747,81767,363518,293700,291206,297376,289219,64298,299643,29288,301250,114632,85492,64638,245975,25490,140908,29676,65136,64538,25518,687565,25533,6439…
GO:0034470	9.49825056923207e-08	0.999999974695741	44	243	ncRNA processing	BP	13581	867	Rpl11,Rpl27,Rpl7,Gtf2h5,Rtraf,C1d,Trmt112,Rrp9,Rps8,Nop10,Rpp21,Mettl3,Rps21,Ctu2,Rps24,Rpl5,Rps15,Tarbp2,Nob1,Rpl14,Exosc4,Rpf2,Rps17,Rps28,Pus1,Gar1,Rps16,Imp3,Wdr75,Rpl26,Noc4l,Bud23,Rpp30,Dus1l,Trmt1,Tsr3,Utp11,Tfb2m,Eif6,Rps27,Las1l,Prkra,Ints11,Sbds	362631,64306,297755,502227,302247,289810,293700,363134,65136,691534,406230,361035,81775,292069,81776,81763,29285,363006,291996,65043,300045,294436,29286,691531,304567,499709,140655,315697,314545,287417,360828,368084,685332,246185,288914,360494,313581,289307,305506,94266,296865,311130,298688,288615
GO:0019941	9.99662189242459e-08	1	53	443	modification-dependent protein catabolic process	BP	13581	867	Rpl11,Psmb5,Park7,Psma7,Aup1,Rpl23,Psma4,Psmb3,Commd1,Psmc4,Adrm1,Psmd4,Psma2,Stub1,Rpl5,Pcbp2,Ubxn1,Psmd13,Dvl1,Sumo1,Ube2b,Anapc11,Skp1,Sharpin,Arrdc1,Fbxw4,Anapc4,Ube2s,Abtb1,Usp40,Psma1,Ankzf1,Psmc3,Psmc5,Sec61b,Vps28,Trim72,Snf8,Glmn,Psma6,Ube2v2,Uchl1,Nsfl1c,Sqstm1,Psmd6,Bcap31,Psmd12,Tsg101,Fbxo2,Rbx1,Psmc2,Arrb2,Sumo3	362631,29425,117287,29674,680423,29282,29671,29676,289831,117262,65138,83499,29669,287155,81763,363005,293719,365388,83721,301442,81816,498030,287280,81859,366001,309444,305420,292588,297432,316599,29668,363255,29677,81827,298068,300052,365377,287645,289437,29673,287927,29545,83809,113894,289924,293852,287772,292925,85273,300084,25581,25388,499417
GO:0030163	1.31183923846421e-07	1	75	687	protein catabolic process	BP	13581	867	Atp5if1,Rpl11,Psmb5,Park7,Psma7,Aup1,Rpl23,Psmb1,Psma4,Htra2,Psmb7,Psmb3,Commd1,Psmc4,Adrm1,Psmd4,Psma2,Stub1,Rpl5,Pcbp2,Ndufa13,Stx5,Ubxn1,Psmd13,Uqcc2,Dvl1,Sumo1,Ube2b,Anapc11,Skp1,Sharpin,Psmb4,Arrdc1,Fbxw4,Anapc4,Ube2s,Abtb1,Usp40,Pin1,Psma1,Ankzf1,Psmb6,Psmc3,Psmc5,Ubxn6,Cdk5rap3,Sec61b,Vps28,Trim72,Snf8,Snx3,Glmn,Psma6,Psme2,Ube2v2,Uchl1,Ndfip1,Tmem199,Sdf2,Psmb10,Nsfl1c,Sqstm1,Psmd6,Bcap31…	25392,362631,29425,117287,29674,680423,29282,94198,29671,297376,85492,29676,289831,117262,65138,83499,29669,287155,81763,363005,100911483,65134,293719,365388,361805,83721,301442,81816,498030,287280,81859,58854,366001,309444,305420,292588,297432,316599,298696,29668,363255,29666,29677,81827,363332,80278,298068,300052,365377,287645,684097,289437,29673,29614,287927,29545,291609,303332,287470,291983,8…
GO:0043632	1.98623278222744e-07	1	53	450	modification-dependent macromolecule catabolic process	BP	13581	867	Rpl11,Psmb5,Park7,Psma7,Aup1,Rpl23,Psma4,Psmb3,Commd1,Psmc4,Adrm1,Psmd4,Psma2,Stub1,Rpl5,Pcbp2,Ubxn1,Psmd13,Dvl1,Sumo1,Ube2b,Anapc11,Skp1,Sharpin,Arrdc1,Fbxw4,Anapc4,Ube2s,Abtb1,Usp40,Psma1,Ankzf1,Psmc3,Psmc5,Sec61b,Vps28,Trim72,Snf8,Glmn,Psma6,Ube2v2,Uchl1,Nsfl1c,Sqstm1,Psmd6,Bcap31,Psmd12,Tsg101,Fbxo2,Rbx1,Psmc2,Arrb2,Sumo3	362631,29425,117287,29674,680423,29282,29671,29676,289831,117262,65138,83499,29669,287155,81763,363005,293719,365388,83721,301442,81816,498030,287280,81859,366001,309444,305420,292588,297432,316599,29668,363255,29677,81827,298068,300052,365377,287645,289437,29673,287927,29545,83809,113894,289924,293852,287772,292925,85273,300084,25581,25388,499417
GO:0043933	4.67547778618393e-07	1	145	1518	macromolecular complex subunit organization	BP	13581	867	Atp5if1,Swi5,Snrpd2,Snrpd1,Rpl11,Ndufa11,Rpl23,Rpl24,Pfdn6,Mcts1,Eif3k,Snrpf,Gtf2h5,Rps3,Rpl23a,Higd2a,Mrpl20,Htra2,Ndufaf3,Tmem120a,Chmp2a,Denr,Arpc4,Rabggtb,Ndufa2,Ndufb4,Uqcrb,Fis1,Rpl3,Lsm3,Psmc4,Adrm1,Ndufc2,Rpl12,Nme2,Psmd4,Rps5,Stub1,Hsd17b8,Acot13,Pym1,Ndufs5,Sem1,Rpl5,Coa3,Prkcsh,Arpc3,Ndufs8,Rps15,LOC103694877,Tarbp2,Naxe,Srp19,Arpc5l,Cuta,Rps25,Mrpl58,Ndufa13,Ppan,Tbca,Cox17,Lsm4,Snrpe…	25392,499779,680309,291794,362631,301123,29282,64307,309629,302500,292762,680737,502227,140654,360572,290999,680747,297376,56769,288591,365191,687565,297518,25533,291660,288088,362897,288584,300079,297455,117262,65138,293130,499782,83782,83499,25538,287155,361802,291135,366790,362588,680532,81763,498000,300445,288669,293652,29285,81683,363006,295229,291685,296710,294288,122799,303673,100911483,29…
GO:0007005	5.66641101943601e-07	1	65	430	mitochondrion organization	BP	13581	867	Atp5if1,Park7,Ndufa11,Tomm7,Timm9,Higd2a,Htra2,Ndufaf3,Slc25a4,Psmb7,Rpl28,Ndufa2,Ndufb4,Uqcrb,Fis1,Ndufc2,Dnlz,Pam16,Ndufs5,Coa3,Ndufs8,Ggct,Fam162a,Ndufa13,Cox17,Chchd6,Bax,Uqcc2,Ndufb3,Ubl5,Ndufb7,Timm10,Pet100,U2af1,Ndufb11,Ndufab1,Rhot2,Ndufb10,Map1lc3a,Wdr75,Sharpin,Ndufs7,Slirp,Ndufb2,Higd1a,Ndufb9,Stoml2,Ndufb6,Mtx1,Dmac1,Ndufb5,Coq7,Rnaseh1,Siva1,Ndufa5,Gabarap,Kat2a,Micos13,Fundc1,Sqstm…	25392,117287,301123,685620,171139,290999,297376,56769,85333,85492,64638,291660,288088,362897,288584,293130,296587,679907,362588,498000,293652,362368,360721,100911483,89786,297436,24887,361805,301427,500954,361385,64464,688786,687575,299310,293453,287156,681418,362245,314545,81859,362837,688717,362344,140937,299954,298203,297990,295241,298147,294964,25249,298933,362791,25488,58974,303539,301124,36…
GO:0002181	8.15693512022087e-07	0.999999861885038	17	44	cytoplasmic translation	BP	13581	867	Rpl7,Mcts1,Eif3k,Rps3,Rps20,Rpl31,Rps3a,Denr,Rpl15,Mettl3,Rpl4,Rpl36,Rpl26,Rpl27a,Rpl29,Rpl22l1,Eif3m	297755,302500,292762,140654,122772,64298,29288,687565,245981,361035,64302,58927,287417,293418,29283,361923,295975
GO:0042255	1.02273037831462e-06	0.999999794515803	20	51	ribosome assembly	BP	13581	867	Rpl11,Rpl24,Rpl23a,Mrpl20,Rpl3,Rpl12,Rps5,Rpl5,Rps15,Rps25,Ppan,Rpf2,Rps17,Rps28,C1qbp,Mrps7,Nle1,Eif6,Rps27,Sbds	362631,64307,360572,680747,300079,499782,25538,81763,29285,122799,298699,294436,29286,691531,29681,113958,303372,305506,94266,288615
GO:0065003	1.23987066937119e-06	0.999999528540575	135	1349	macromolecular complex assembly	BP	13581	867	Atp5if1,Swi5,Snrpd2,Snrpd1,Rpl11,Ndufa11,Rpl24,Pfdn6,Mcts1,Eif3k,Snrpf,Gtf2h5,Rps3,Rpl23a,Higd2a,Mrpl20,Htra2,Ndufaf3,Tmem120a,Chmp2a,Denr,Arpc4,Rabggtb,Ndufa2,Ndufb4,Uqcrb,Fis1,Rpl3,Lsm3,Psmc4,Adrm1,Ndufc2,Rpl12,Nme2,Psmd4,Rps5,Stub1,Hsd17b8,Acot13,Ndufs5,Sem1,Rpl5,Coa3,Prkcsh,Arpc3,Ndufs8,Rps15,LOC103694877,Tarbp2,Naxe,Srp19,Arpc5l,Cuta,Rps25,Ndufa13,Ppan,Tbca,Cox17,Lsm4,Snrpe,Dhps,Rpf2,Rps17,P…	25392,499779,680309,291794,362631,301123,64307,309629,302500,292762,680737,502227,140654,360572,290999,680747,297376,56769,288591,365191,687565,297518,25533,291660,288088,362897,288584,300079,297455,117262,65138,293130,499782,83782,83499,25538,287155,361802,291135,362588,680532,81763,498000,300445,288669,293652,29285,81683,363006,295229,291685,296710,294288,122799,100911483,298699,366995,89786,29…
GO:0042273	2.37039485261496e-06	0.999999526955097	18	51	ribosomal large subunit biogenesis	BP	13581	867	Rpl11,Rpl7,Rpl24,Rpl23a,Mrpl20,Rpl3,Rpl12,Rpl5,Rpl14,Ppan,Rpf2,Rpl26,Wdr74,Nop16,Nle1,Noc2l,Eif6,Las1l	362631,297755,64307,360572,680747,300079,499782,81763,65043,298699,294436,287417,690229,306768,303372,313777,305506,296865
GO:0006996	3.44772316225584e-06	0.999997962934986	210	2691	organelle organization	BP	13581	867	Atp5if1,Rpl11,Park7,Ndufa11,Rpl24,Mcts1,Tomm7,Rps3,Rpl23a,Timm9,Dctn6,Higd2a,Mrpl20,Naa10,Htra2,Ndufaf3,Chmp2a,Ift20,Slc25a4,Psmb7,Atp6v0c,Rpl28,Supt4h1,Cdk5,Nop10,Ppia,Denr,Arpc4,Vdac3,Ndufa2,Ndufb4,Uqcrb,Fis1,Rpl3,Pfdn2,Use1,Lsm3,Kat8,Ndufc2,Dmap1,Rpl12,Dnlz,Pam16,Rps5,Ndufs5,Rpl5,Coa3,Ercc1,Arpc3,Haus7,Ndufs8,Rps15,Ggct,Otub1,Fam162a,Arpc5l,Rps25,Ndufa13,Ppan,Stx5,Cox17,Lsm4,Hmgn3,Rpf2,Chchd6,…	25392,362631,117287,301123,64307,302500,685620,140654,360572,171139,290798,290999,680747,363518,297376,56769,365191,287541,85333,85492,170667,64638,287608,140908,691534,25518,687565,297518,83532,291660,288088,362897,288584,300079,685607,290627,297455,310194,293130,298447,499782,296587,679907,25538,362588,81763,498000,292673,288669,293844,293652,29285,362368,293705,360721,296710,122799,100911483,2…
GO:0015992	7.07026231424287e-06	0.99999772029574	28	114	proton transport	BP	13581	867	Park7,Slc25a4,Atp6v0c,Uqcrb,Atp5mf,Atp5mc2,Atp5pf,Atp6v1g1,Uqcrq,Cox17,Cox5b,Cox4i1,Atp5mc3,Ndufa4,Cox7c,Cox6c,Cox7b,Atp5me,Stoml2,Atp5mc1,Mfsd3,Atp5mg,Atp5po,Uqcrh,Tmsb4x,Uqcr11,Atp5f1e,Atp6v1f	117287,85333,170667,362897,690441,171082,94271,298103,497902,89786,94194,29445,114630,681024,100188937,54322,303393,140608,298203,29754,500899,300677,192241,366448,81814,690848,245958,116664
GO:0009206	7.79240119470792e-06	0.999998303334428	18	50	purine ribonucleoside triphosphate biosynthetic process	BP	13581	867	Nme1,Nme3,Atp5mf,Nme2,Atp5mc2,Atp5pf,Cox5b,Atp5mc3,Atp5me,Stoml2,Atp5mc1,Atp5mg,Atp5po,Impdh2,Tmsb4x,Atp5f1e,Nme7,Nme6	191575,85269,690441,83782,171082,94271,94194,114630,140608,298203,29754,300677,192241,301005,81814,245958,171566,58964
GO:0006818	7.96298494608349e-06	0.999997412031457	28	115	hydrogen transport	BP	13581	867	Park7,Slc25a4,Atp6v0c,Uqcrb,Atp5mf,Atp5mc2,Atp5pf,Atp6v1g1,Uqcrq,Cox17,Cox5b,Cox4i1,Atp5mc3,Ndufa4,Cox7c,Cox6c,Cox7b,Atp5me,Stoml2,Atp5mc1,Mfsd3,Atp5mg,Atp5po,Uqcrh,Tmsb4x,Uqcr11,Atp5f1e,Atp6v1f	117287,85333,170667,362897,690441,171082,94271,298103,497902,89786,94194,29445,114630,681024,100188937,54322,303393,140608,298203,29754,500899,300677,192241,366448,81814,690848,245958,116664
GO:0009145	9.72934130637297e-06	0.99999783321835	18	51	purine nucleoside triphosphate biosynthetic process	BP	13581	867	Nme1,Nme3,Atp5mf,Nme2,Atp5mc2,Atp5pf,Cox5b,Atp5mc3,Atp5me,Stoml2,Atp5mc1,Atp5mg,Atp5po,Impdh2,Tmsb4x,Atp5f1e,Nme7,Nme6	191575,85269,690441,83782,171082,94271,94194,114630,140608,298203,29754,300677,192241,301005,81814,245958,171566,58964
GO:0022607	1.37278986989809e-05	0.999991108412611	173	2125	cellular component assembly	BP	13581	867	Atp5if1,Swi5,Snrpd2,Snrpd1,Rpl11,Ndufa11,Rpl24,Pfdn6,Mcts1,Eif3k,Snrpf,Gtf2h5,Rps3,Rpl23a,Higd2a,Mrpl20,Htra2,Ndufaf3,Tmem120a,Chmp2a,Ift20,Cdk5,Denr,Arpc4,Rabggtb,Vdac3,Ndufa2,Ndufb4,Uqcrb,Fis1,Rpl3,Lsm3,Psmc4,Adrm1,Ndufc2,Rpl12,Nme2,Psmd4,Rps5,AABR07053687.1,Stub1,Hsd17b8,Acot13,Ndufs5,Sem1,Rpl5,Coa3,Ercc1,Prkcsh,Arpc3,Haus7,Ndufs8,Rps15,LOC103694877,Tarbp2,Naxe,Srp19,Arpc5l,Cuta,Rps25,Ndufa13,…	25392,499779,680309,291794,362631,301123,64307,309629,302500,292762,680737,502227,140654,360572,290999,680747,297376,56769,288591,365191,287541,140908,687565,297518,25533,83532,291660,288088,362897,288584,300079,297455,117262,65138,293130,499782,83782,83499,25538,296136,287155,361802,291135,362588,680532,81763,498000,292673,300445,288669,293844,293652,29285,81683,363006,295229,291685,296710,29428…
GO:0009201	1.78337130645336e-05	0.999995741685866	18	56	ribonucleoside triphosphate biosynthetic process	BP	13581	867	Nme1,Nme3,Atp5mf,Nme2,Atp5mc2,Atp5pf,Cox5b,Atp5mc3,Atp5me,Stoml2,Atp5mc1,Atp5mg,Atp5po,Impdh2,Tmsb4x,Atp5f1e,Nme7,Nme6	191575,85269,690441,83782,171082,94271,94194,114630,140608,298203,29754,300677,192241,301005,81814,245958,171566,58964
GO:0071840	2.18034591309615e-05	0.999984475286701	326	4599	cellular component organization or biogenesis	BP	13581	867	Atp5if1,Nme1,Swi5,Snrpd2,Snrpd1,Rpl11,Rpl27,Park7,Ndufa11,Rpl7,Rpl23,Rpl24,Pfdn6,Mcts1,Rps18l1,Eif3k,Snrpf,Tomm7,Gtf2h5,Rps3,Rpl23a,Timm9,Dctn6,Higd2a,Mrpl20,C1d,Naa10,Trmt112,Htra2,Ndufaf3,Tmem120a,Chmp2a,Ift20,Slc25a4,Lamtor4,Psmb7,Rrp9,Atp6v0c,Rpl28,Supt4h1,Setd4,Cdk5,Rps8,Nop10,Ppia,Denr,Arpc4,Rabggtb,Vdac3,Ndufa2,Ndufb4,Uqcrb,Fis1,Rpl3,Pfdn2,Use1,Lsm3,Kat8,Rpl34,Psmc4,Hdgfl2,Adrm1,Ndufc2,Dma…	25392,191575,499779,680309,291794,362631,64306,117287,301123,297755,29282,64307,309629,302500,294282,292762,680737,685620,502227,140654,360572,171139,290798,290999,680747,289810,363518,293700,297376,56769,288591,365191,287541,85333,360776,85492,363134,170667,64638,287608,245975,140908,65136,691534,25518,687565,297518,25533,83532,291660,288088,362897,288584,300079,685607,290627,297455,310194,36204…
GO:0140053	3.02074452379309e-05	0.999992639872171	17	60	mitochondrial gene expression	BP	13581	867	Mrpl23,Mrpl52,Coa3,Mrpl58,Uqcc2,Mrps18c,Chchd1,C1qbp,Tars2,Mrps17,Mrps7,Mterf1,Mrps34,Mrps16,Tfb2m,Mrpl12,Polrmt	64360,361037,498000,303673,361805,289469,361005,29681,310672,288621,113958,85261,287126,688912,289307,303746,299604
GO:0009142	3.45363596348492e-05	0.999990739947864	19	66	nucleoside triphosphate biosynthetic process	BP	13581	867	Nme1,Nme3,Atp5mf,Nme2,Atp5mc2,Atp5pf,Cox5b,Atp5mc3,Dtymk,Atp5me,Stoml2,Atp5mc1,Atp5mg,Atp5po,Impdh2,Tmsb4x,Atp5f1e,Nme7,Nme6	191575,85269,690441,83782,171082,94271,94194,114630,301622,140608,298203,29754,300677,192241,301005,81814,245958,171566,58964
GO:0043161	3.95135408792176e-05	0.999983335372039	35	290	proteasome-mediated ubiquitin-dependent protein catabolic process	BP	13581	867	Rpl11,Psmb5,Park7,Aup1,Psmb3,Commd1,Psmc4,Psmd4,Stub1,Pcbp2,Ubxn1,Dvl1,Sumo1,Ube2b,Skp1,Sharpin,Fbxw4,Anapc4,Ube2s,Abtb1,Ankzf1,Psmc3,Psmc5,Sec61b,Trim72,Glmn,Ube2v2,Nsfl1c,Psmd6,Bcap31,Psmd12,Fbxo2,Rbx1,Psmc2,Arrb2	362631,29425,117287,680423,29676,289831,117262,83499,287155,363005,293719,83721,301442,81816,287280,81859,309444,305420,292588,297432,363255,29677,81827,298068,365377,289437,287927,83809,289924,293852,287772,85273,300084,25581,25388
GO:0009205	4.6098869031419e-05	0.999979862899047	39	214	purine ribonucleoside triphosphate metabolic process	BP	13581	867	Atp5if1,Nme1,Park7,Ndufv2,Nme3,Ndufa7,Uqcrb,Atp5mf,Ndufc2,Nme2,Atp5mc2,Atp5pf,LOC103694877,Ndufv3,Uqcrq,Cox5b,Cox4i1,Uqcc2,Atp5mc3,Cox7c,Gadd45gip1,Atp5me,Ndufb9,Stoml2,Atp5mc1,Ndufb6,Atp5mg,Atp5po,Coq7,Uqcrh,Eif6,Impdh2,Tmsb4x,Eno3,Atp5f1e,Galk1,Nme7,Hspa8,Nme6	25392,191575,117287,81728,85269,299643,362897,690441,293130,83782,171082,94271,81683,64539,497902,94194,29445,361805,114630,100188937,288916,140608,299954,298203,29754,297990,300677,192241,25249,366448,305506,301005,81814,25438,245958,287835,171566,24468,58964
GO:0010498	5.8547234131988e-05	0.999973513091835	39	343	proteasomal protein catabolic process	BP	13581	867	Rpl11,Psmb5,Park7,Aup1,Psmb3,Commd1,Psmc4,Psmd4,Stub1,Pcbp2,Ubxn1,Dvl1,Sumo1,Ube2b,Skp1,Sharpin,Fbxw4,Anapc4,Ube2s,Abtb1,Ankzf1,Psmc3,Psmc5,Ubxn6,Sec61b,Trim72,Glmn,Psme2,Ube2v2,Sdf2,Nsfl1c,Psmd6,Bcap31,Psmd12,Fbxo2,Rbx1,Psmc2,Arrb2,Hm13	362631,29425,117287,680423,29676,289831,117262,83499,287155,363005,293719,83721,301442,81816,287280,81859,309444,305420,292588,297432,363255,29677,81827,363332,298068,365377,289437,29614,287927,287470,83809,289924,293852,287772,85273,300084,25581,25388,311545
GO:0009199	6.23248326627059e-05	0.999972315747219	39	220	ribonucleoside triphosphate metabolic process	BP	13581	867	Atp5if1,Nme1,Park7,Ndufv2,Nme3,Ndufa7,Uqcrb,Atp5mf,Ndufc2,Nme2,Atp5mc2,Atp5pf,LOC103694877,Ndufv3,Uqcrq,Cox5b,Cox4i1,Uqcc2,Atp5mc3,Cox7c,Gadd45gip1,Atp5me,Ndufb9,Stoml2,Atp5mc1,Ndufb6,Atp5mg,Atp5po,Coq7,Uqcrh,Eif6,Impdh2,Tmsb4x,Eno3,Atp5f1e,Galk1,Nme7,Hspa8,Nme6	25392,191575,117287,81728,85269,299643,362897,690441,293130,83782,171082,94271,81683,64539,497902,94194,29445,361805,114630,100188937,288916,140608,299954,298203,29754,297990,300677,192241,25249,366448,305506,301005,81814,25438,245958,287835,171566,24468,58964
GO:1902600	9.07167038967353e-05	0.999970656228202	22	83	hydrogen ion transmembrane transport	BP	13581	867	Atp6v0c,Uqcrb,Atp5mc2,Atp5pf,Atp6v1g1,Uqcrq,Cox5b,Cox4i1,Atp5mc3,Ndufa4,Cox7c,Cox6c,Cox7b,Atp5me,Stoml2,Atp5mc1,Atp5mg,Atp5po,Uqcrh,Uqcr11,Atp5f1e,Atp6v1f	170667,362897,171082,94271,298103,497902,94194,29445,114630,681024,100188937,54322,303393,140608,298203,29754,300677,192241,366448,690848,245958,116664
GO:0044248	9.68020815153222e-05	0.999937021673539	122	1448	cellular catabolic process	BP	13581	867	Atp5if1,Rpl11,Psmb5,Lsm7,Park7,Psma7,Aup1,Rpl23,Psmb1,Tomm7,Psma4,Htra2,Ift20,Psmb7,Rpl28,Cdk5,Psmb3,Commd1,Fis1,Lsm3,Kat8,Eif3el1,Magoh,Psmc4,Mettl3,Adrm1,Hagh,Psmd4,Psma2,Lsm5,Stub1,Pnrc1,Hint1,Pym1,Rpl5,LOC103694877,Exosc4,Pcbp2,Etfb,Lsm4,Ubxn1,Psmd13,Bax,Rbm8a,Uqcc2,Dvl1,U2af1,Sumo1,Ube2b,Exosc8,Anapc11,Skp1,Dhrsx,Map1lc3a,Wdr75,Hnrnpd,Sharpin,LOC100910771,Psmb4,Arrdc1,Fbxw4,Slirp,Anapc4,Vps1…	25392,362631,29425,362829,117287,29674,680423,29282,94198,685620,29671,297376,287541,85492,64638,140908,29676,289831,288584,297455,310194,299872,298385,117262,361035,65138,24439,83499,29669,306222,287155,286988,690660,366790,81763,81683,300045,363005,292845,290647,293719,365388,24887,295284,361805,83721,687575,301442,81816,295050,498030,287280,288525,362245,314545,79256,81859,313121,58854,366001,…
GO:1901565	0.00011678748782167	0.999929904537441	83	903	organonitrogen compound catabolic process	BP	13581	867	Atp5if1,Rpl11,Psmb5,Park7,Psma7,Aup1,Rpl23,Psmb1,Psma4,Htra2,Psmb7,Psmb3,Commd1,Psmc4,Adrm1,Psmd4,Psma2,Stub1,Hint1,Rpl5,Pcbp2,Ndufa13,Stx5,Dhps,Ubxn1,Psmd13,Uqcc2,Dvl1,Sumo1,Ube2b,Anapc11,Skp1,Sharpin,Psmb4,Arrdc1,Fbxw4,Anapc4,Ube2s,Abtb1,Usp40,Pin1,Psma1,Ankzf1,Psmb6,Psmc3,Psmc5,Ubxn6,Cdk5rap3,Sec61b,Vps28,Trim72,Snf8,Gba2,Snx3,Glmn,Psma6,Psme2,Ube2v2,Ddah2,Uchl1,Ndfip1,Tmem199,Sdf2,Psmb10,Gpt,…	25392,362631,29425,117287,29674,680423,29282,94198,29671,297376,85492,29676,289831,117262,65138,83499,29669,287155,690660,81763,363005,100911483,65134,288923,293719,365388,361805,83721,301442,81816,498030,287280,81859,58854,366001,309444,305420,292588,297432,316599,298696,29668,363255,29666,29677,81827,363332,80278,298068,300052,365377,287645,298399,684097,289437,29673,29614,287927,294239,29545,2…
GO:0009144	0.000118561406858228	0.999945533944108	39	222	purine nucleoside triphosphate metabolic process	BP	13581	867	Atp5if1,Nme1,Park7,Ndufv2,Nme3,Ndufa7,Uqcrb,Atp5mf,Ndufc2,Nme2,Atp5mc2,Atp5pf,LOC103694877,Ndufv3,Uqcrq,Cox5b,Cox4i1,Uqcc2,Atp5mc3,Cox7c,Gadd45gip1,Atp5me,Ndufb9,Stoml2,Atp5mc1,Ndufb6,Atp5mg,Atp5po,Coq7,Uqcrh,Eif6,Impdh2,Tmsb4x,Eno3,Atp5f1e,Galk1,Nme7,Hspa8,Nme6	25392,191575,117287,81728,85269,299643,362897,690441,293130,83782,171082,94271,81683,64539,497902,94194,29445,361805,114630,100188937,288916,140608,299954,298203,29754,297990,300677,192241,25249,366448,305506,301005,81814,25438,245958,287835,171566,24468,58964
GO:0006183	0.000131128166466402	0.999994331852903	6	8	GTP biosynthetic process	BP	13581	867	Nme1,Nme3,Nme2,Impdh2,Nme7,Nme6	191575,85269,83782,301005,171566,58964
GO:0045047	0.000154755033788568	0.999984303201018	7	17	protein targeting to ER	BP	13581	867	Srp9,Zfand2b,Srp19,Sec61b,Srp14,MGC109340,Spcs2	690345,363253,291685,298068,296076,317409,293142
GO:0015985	0.000172987473245185	0.99997449870054	10	20	energy coupled proton transport, down electrochemical gradient	BP	13581	867	Atp5mc2,Atp5pf,Cox5b,Atp5mc3,Atp5me,Stoml2,Atp5mc1,Atp5mg,Atp5po,Atp5f1e	171082,94271,94194,114630,140608,298203,29754,300677,192241,245958
GO:0015986	0.000172987473245185	0.99997449870054	10	20	ATP synthesis coupled proton transport	BP	13581	867	Atp5mc2,Atp5pf,Cox5b,Atp5mc3,Atp5me,Stoml2,Atp5mc1,Atp5mg,Atp5po,Atp5f1e	171082,94271,94194,114630,140608,298203,29754,300677,192241,245958
GO:0000027	0.000182595044621462	0.999970081804888	10	25	ribosomal large subunit assembly	BP	13581	867	Rpl11,Rpl24,Rpl23a,Mrpl20,Rpl3,Rpl12,Rpl5,Ppan,Rpf2,Nle1	362631,64307,360572,680747,300079,499782,81763,298699,294436,303372
GO:0042073	0.000190528204115577	0.999969302682623	9	32	intraciliary transport	BP	13581	867	Ift20,Tctex1d2,Dynll1,Hspb11,Ift122,Ssna1,Nme7,Ift27,Wdr34	287541,498095,58945,685284,312651,311802,171566,300062,296618
GO:0072599	0.000212474267743479	0.999975912284342	7	20	establishment of protein localization to endoplasmic reticulum	BP	13581	867	Srp9,Zfand2b,Srp19,Sec61b,Srp14,MGC109340,Spcs2	690345,363253,291685,298068,296076,317409,293142
GO:0010970	0.000215094414336527	0.999933530621887	17	112	transport along microtubule	BP	13581	867	Ift20,Bloc1s1,Rhot2,Tctex1d2,Dync1i2,Dynll1,Hspb11,Dynlrb1,Sod1,Ift122,Bloc1s4,Ssna1,Uchl1,Nme7,Ift27,Hspa8,Wdr34	287541,288785,287156,498095,116659,58945,685284,170714,24786,312651,364183,311802,29545,171566,300062,24468,296618
GO:0099111	0.000215094414336527	0.999933530621887	17	112	microtubule-based transport	BP	13581	867	Ift20,Bloc1s1,Rhot2,Tctex1d2,Dync1i2,Dynll1,Hspb11,Dynlrb1,Sod1,Ift122,Bloc1s4,Ssna1,Uchl1,Nme7,Ift27,Hspa8,Wdr34	287541,288785,287156,498095,116659,58945,685284,170714,24786,312651,364183,311802,29545,171566,300062,24468,296618
GO:0043484	0.000231055408928201	0.999928478878938	17	105	regulation of RNA splicing	BP	13581	867	Magoh,Clk3,Rbm8a,Rbm17,Srsf2,Rbmxl1,Tra2a,Sap18,Srsf9,C1qbp,Clk4,Clk1,Hnrnph1,Srsf6,Acin1,Sfswap,Hspa8	298385,171305,295284,291295,494445,307779,500116,290284,288701,29681,287269,301434,140931,362264,305884,304431,24468
GO:0009141	0.000234417417839026	0.999886946577939	40	241	nucleoside triphosphate metabolic process	BP	13581	867	Atp5if1,Nme1,Park7,Ndufv2,Nme3,Ndufa7,Uqcrb,Atp5mf,Ndufc2,Nme2,Atp5mc2,Atp5pf,LOC103694877,Ndufv3,Uqcrq,Cox5b,Cox4i1,Uqcc2,Atp5mc3,Dtymk,Cox7c,Gadd45gip1,Atp5me,Ndufb9,Stoml2,Atp5mc1,Ndufb6,Atp5mg,Atp5po,Coq7,Uqcrh,Eif6,Impdh2,Tmsb4x,Eno3,Atp5f1e,Galk1,Nme7,Hspa8,Nme6	25392,191575,117287,81728,85269,299643,362897,690441,293130,83782,171082,94271,81683,64539,497902,94194,29445,361805,114630,301622,100188937,288916,140608,299954,298203,29754,297990,300677,192241,25249,366448,305506,301005,81814,25438,245958,287835,171566,24468,58964
GO:0043623	0.000250181014716858	0.999863566790993	54	471	cellular protein complex assembly	BP	13581	867	Ndufa11,Pfdn6,Rps3,Higd2a,Ndufaf3,Chmp2a,Arpc4,Ndufa2,Ndufb4,Uqcrb,Adrm1,Ndufc2,Psmd4,Stub1,Ndufs5,Sem1,Coa3,Arpc3,Ndufs8,Srp19,Arpc5l,Ndufa13,Tbca,Cox17,Psmd13,Uqcc2,Ndufb3,Ndufb7,Pet100,Ndufb11,Psmg2,Ndufab1,Stx4,Arhgap18,Ndufb10,Psmg1,Ndufs7,Ndufb2,Vps16,Ndufb9,Terf1,Ube2s,Ndufb6,Pfn1,Psmg4,Dmac1,Ndufb5,Taf10,Gpx4,Ndufa5,Hsf1,Tmsb4x,Tmsb15b2,Ndufaf8	301123,309629,140654,290999,56769,365191,297518,291660,288088,362897,65138,293130,83499,287155,362588,680532,498000,288669,293652,291685,296710,100911483,366995,89786,365388,361805,301427,361385,688786,299310,291539,293453,81803,293947,681418,288236,362837,362344,296159,299954,297758,292588,297990,64303,689623,298147,294964,293345,29328,25488,79245,81814,286978,690871
GO:0043248	0.000262072961939143	0.99997488896189	7	13	proteasome assembly	BP	13581	867	Adrm1,Psmd4,Sem1,Psmd13,Psmg2,Psmg1,Psmg4	65138,83499,680532,365388,291539,288236,689623
GO:0050684	0.00026822600237279	0.999918895901853	16	106	regulation of mRNA processing	BP	13581	867	Magoh,Rbm8a,Srsf2,Rbmxl1,Tra2a,Sap18,Srsf9,C1qbp,Paf1,Srsf6,Hsf1,Safb,Acin1,Sfswap,Hspa8,Nelfe	298385,295284,494445,307779,500116,290284,288701,29681,361531,362264,79245,64196,305884,304431,24468,294258
GO:0009056	0.000271588953858796	0.999814356918356	136	1672	catabolic process	BP	13581	867	Atp5if1,Rpl11,Psmb5,Lsm7,Park7,Hint2,Psma7,Aup1,Rpl23,Psmb1,Tomm7,Psma4,Htra2,Ift20,Psmb7,Rpl28,Cdk5,Psmb3,Commd1,Fis1,Lsm3,Kat8,Eif3el1,Magoh,Psmc4,Mettl3,Adrm1,Hagh,Psmd4,Psma2,Lsm5,Stub1,Pnrc1,Hint1,Pym1,Rpl5,LOC103694877,Exosc4,Pcbp2,Etfb,Ndufa13,Stx5,Lsm4,Dhps,Ubxn1,Psmd13,Bax,Rbm8a,Uqcc2,Dvl1,U2af1,Sumo1,Ube2b,Exosc8,Anapc11,Skp1,Dhrsx,Map1lc3a,Wdr75,Hnrnpd,Sharpin,LOC100910771,Psmb4,Arrdc1…	25392,362631,29425,362829,117287,313491,29674,680423,29282,94198,685620,29671,297376,287541,85492,64638,140908,29676,289831,288584,297455,310194,299872,298385,117262,361035,65138,24439,83499,29669,306222,287155,286988,690660,366790,81763,81683,300045,363005,292845,100911483,65134,290647,288923,293719,365388,24887,295284,361805,83721,687575,301442,81816,295050,498030,287280,288525,362245,314545,79…
GO:0030705	0.000315657653087239	0.999898431229322	17	124	cytoskeleton-dependent intracellular transport	BP	13581	867	Ift20,Bloc1s1,Rhot2,Tctex1d2,Dync1i2,Dynll1,Hspb11,Dynlrb1,Sod1,Ift122,Bloc1s4,Ssna1,Uchl1,Nme7,Ift27,Hspa8,Wdr34	287541,288785,287156,498095,116659,58945,685284,170714,24786,312651,364183,311802,29545,171566,300062,24468,296618
GO:0006418	0.000360408257686352	0.999940819223187	8	42	tRNA aminoacylation for protein translation	BP	13581	867	Aarsd1,Aimp1,Ccdc12,Dalrd3,Tars2,Mars,Farsa,Rars	619440,114632,363151,363146,310672,299851,288917,287191
GO:0048025	0.000379831277447658	0.999951179416313	7	22	negative regulation of mRNA splicing, via spliceosome	BP	13581	867	Rbmxl1,Sap18,Srsf9,C1qbp,Srsf6,Acin1,Sfswap	307779,290284,288701,29681,362264,305884,304431
GO:0033365	0.000393451451414194	0.999767134203353	66	712	protein localization to organelle	BP	13581	867	Atp5if1,Rpl11,Srp9,Zfand2b,Park7,Tomm7,Timm9,Htra2,Ift20,Lamtor4,Psmb7,Rpl28,Fis1,Dmap1,Dnlz,Pam16,Srp19,Txn1,Ndufa13,Rpf2,Bax,Ubl5,Dvl1,Timm10,U2af1,Sumo1,Gnptg,Vapa,Spata7,Skp1,Wdr75,Hdac3,Terf1,Ruvbl2,Mt3,Paf1,Mtx1,Pin1,Cct4,Nup85,Cdk5rap3,Sec61b,Gnl3,Vps28,Snf8,Ift122,Srp14,Tmsb4x,Kat2a,Cct8,Bcap31,H2afy,Arl6,Arf4,Tsg101,MGC109340,Aip,Hspa8,Prdx1,Bbs2,Sumo3,Mtx2,Emd,Spcs2,Nutf2,Lztfl1	25392,362631,690345,363253,117287,685620,171139,297376,287541,360776,85492,64638,288584,298447,296587,679907,291685,116484,100911483,294436,24887,500954,83721,64464,687575,301442,287134,58857,192225,287280,314545,84578,297758,292907,117038,361531,295241,298696,29374,287830,80278,298068,290556,300052,287645,312651,296076,81814,303539,288305,293852,29384,363760,79120,292925,317409,282827,24468,1172…
GO:1903008	0.000400991736878551	0.999880309860726	15	92	organelle disassembly	BP	13581	867	Atp5if1,Mcts1,Tomm7,Htra2,Rpl28,Denr,Fis1,Stx5,U2af1,Map1lc3a,Wdr75,Gabarap,Kat2a,Fundc1,Sqstm1	25392,302500,685620,297376,64638,687565,288584,65134,687575,362245,314545,58974,303539,363442,113894
GO:0016570	0.000424464446482184	0.999806817844958	30	350	histone modification	BP	13581	867	Kat8,Dmap1,Otub1,Aurkc,Tada2a,Znhit1,Ube2b,Hdac10,Skp1,Ing4,Hdac3,LOC100910771,Uimc1,L3mbtl2,Dpy30,Ruvbl2,Pole4,Mt3,Paf1,Kmt5c,Noc2l,Taf10,Hat1,Kat2a,Pkn1,Phc1,Pagr1,H2afy,Ehmt2,Nelfe	310194,298447,293705,292554,360581,100360077,81816,362981,287280,297597,84578,313121,290997,300320,286897,292907,362385,117038,361531,308345,313777,293345,296501,303539,29355,312690,293500,29384,361798,294258
GO:0098840	0.000434883296104158	0.999919644016371	9	36	protein transport along microtubule	BP	13581	867	Ift20,Tctex1d2,Dynll1,Hspb11,Ift122,Ssna1,Nme7,Ift27,Wdr34	287541,498095,58945,685284,312651,311802,171566,300062,296618
GO:0099118	0.000434883296104158	0.999919644016371	9	36	microtubule-based protein transport	BP	13581	867	Ift20,Tctex1d2,Dynll1,Hspb11,Ift122,Ssna1,Nme7,Ift27,Wdr34	287541,498095,58945,685284,312651,311802,171566,300062,296618
GO:0042274	0.000464625714287449	0.99986669036396	15	56	ribosomal small subunit biogenesis	BP	13581	867	Rps8,Rps21,Rps5,Rps24,Rps15,Nob1,Rps25,Rps17,Rps28,Rps16,Noc4l,Tsr3,Utp11,Mrps7,Rps27	65136,81775,25538,81776,29285,291996,122799,29286,691531,140655,360828,360494,313581,113958,94266
GO:0061512	0.000465440509391142	0.999935665509059	7	26	protein localization to cilium	BP	13581	867	Ift20,Spata7,Ift122,Arl6,Arf4,Bbs2,Lztfl1	287541,192225,312651,363760,79120,113948,316102
GO:0050686	0.000488313568897593	0.999919624097731	8	31	negative regulation of mRNA processing	BP	13581	867	Rbmxl1,Sap18,Srsf9,C1qbp,Srsf6,Acin1,Sfswap,Nelfe	307779,290284,288701,29681,362264,305884,304431,294258
GO:1904814	0.000495654046795767	0.999961524212222	5	13	regulation of protein localization to chromosome, telomeric region	BP	13581	867	Terf1,Cct4,Gnl3,Cct8,H2afy	297758,29374,290556,288305,29384
GO:1901575	0.000506580537851462	0.99965662713565	117	1413	organic substance catabolic process	BP	13581	867	Atp5if1,Rpl11,Psmb5,Lsm7,Park7,Hint2,Psma7,Aup1,Rpl23,Psmb1,Psma4,Htra2,Psmb7,Cdk5,Psmb3,Commd1,Lsm3,Eif3el1,Magoh,Psmc4,Mettl3,Adrm1,Hagh,Psmd4,Psma2,Lsm5,Stub1,Pnrc1,Hint1,Pym1,Rpl5,LOC103694877,Exosc4,Pcbp2,Etfb,Ndufa13,Stx5,Lsm4,Dhps,Ubxn1,Psmd13,Bax,Rbm8a,Uqcc2,Dvl1,Sumo1,Ube2b,Exosc8,Anapc11,Skp1,Hnrnpd,Sharpin,Psmb4,Arrdc1,Fbxw4,Slirp,Anapc4,Fmc1,Ube2s,Mt3,Abtb1,Usp40,Pin1,Psma1,Ankzf1,Psm…	25392,362631,29425,362829,117287,313491,29674,680423,29282,94198,29671,297376,85492,140908,29676,289831,297455,299872,298385,117262,361035,65138,24439,83499,29669,306222,287155,286988,690660,366790,81763,81683,300045,363005,292845,100911483,65134,290647,288923,293719,365388,24887,295284,361805,83721,301442,81816,295050,498030,287280,79256,81859,58854,366001,309444,688717,305420,500087,292588,1170…
GO:0036503	0.000535848197016514	0.999843681819991	14	83	ERAD pathway	BP	13581	867	Aup1,Psmc4,Stub1,Ubxn1,Ankzf1,Psmc3,Psmc5,Ubxn6,Sec61b,Sdf2,Bcap31,Fbxo2,Psmc2,Hm13	680423,117262,287155,293719,363255,29677,81827,363332,298068,287470,293852,85273,25581,311545
GO:0009167	0.000541268643194128	0.999739794368042	35	220	purine ribonucleoside monophosphate metabolic process	BP	13581	867	Atp5if1,Park7,Ndufv2,Ndufa7,Uqcrb,Atp5mf,Ndufc2,Atp5mc2,Atp5pf,LOC103694877,Ndufv3,Aprt,Uqcrq,Cox5b,Cox4i1,Uqcc2,Atp5mc3,Cox7c,Gadd45gip1,Atp5me,Ndufb9,Stoml2,Atp5mc1,Ndufb6,Atp5mg,Atp5po,Coq7,Uqcrh,Eif6,Impdh2,Tmsb4x,Eno3,Atp5f1e,Galk1,Hspa8	25392,117287,81728,299643,362897,690441,293130,171082,94271,81683,64539,292072,497902,94194,29445,361805,114630,100188937,288916,140608,299954,298203,29754,297990,300677,192241,25249,366448,305506,301005,81814,25438,245958,287835,24468
GO:0043038	0.000546493065301556	0.999903838881539	8	44	amino acid activation	BP	13581	867	Aarsd1,Aimp1,Ccdc12,Dalrd3,Tars2,Mars,Farsa,Rars	619440,114632,363151,363146,310672,299851,288917,287191
GO:0043039	0.000546493065301556	0.999903838881539	8	44	tRNA aminoacylation	BP	13581	867	Aarsd1,Aimp1,Ccdc12,Dalrd3,Tars2,Mars,Farsa,Rars	619440,114632,363151,363146,310672,299851,288917,287191
GO:0018205	0.000551334248099173	0.999757609661705	27	269	peptidyl-lysine modification	BP	13581	867	Park7,Hint2,Setd4,Kat8,Dmap1,Dhps,P3h3,Tada2a,Sumo1,Ndufab1,Bloc1s1,Ing4,LOC100910771,L3mbtl2,Dpy30,Ruvbl2,Pole4,Kmt5c,Noc2l,Gnl3,Taf10,Hat1,Kat2a,H2afy,Ehmt2,Nelfe,Sumo3	117287,313491,245975,310194,298447,288923,297595,360581,301442,293453,288785,297597,313121,300320,286897,292907,362385,308345,313777,290556,293345,296501,303539,29384,361798,294258,499417
GO:1901070	0.000586972602131338	0.9999522853027	6	10	guanosine-containing compound biosynthetic process	BP	13581	867	Nme1,Nme3,Nme2,Impdh2,Nme7,Nme6	191575,85269,83782,301005,171566,58964
GO:0006616	0.000606254180083028	1	4	4	SRP-dependent cotranslational protein targeting to membrane, translocation	BP	13581	867	Srp9,Zfand2b,Srp19,Sec61b	690345,363253,291685,298068
GO:0009126	0.000616740617607567	0.999701153431567	35	221	purine nucleoside monophosphate metabolic process	BP	13581	867	Atp5if1,Park7,Ndufv2,Ndufa7,Uqcrb,Atp5mf,Ndufc2,Atp5mc2,Atp5pf,LOC103694877,Ndufv3,Aprt,Uqcrq,Cox5b,Cox4i1,Uqcc2,Atp5mc3,Cox7c,Gadd45gip1,Atp5me,Ndufb9,Stoml2,Atp5mc1,Ndufb6,Atp5mg,Atp5po,Coq7,Uqcrh,Eif6,Impdh2,Tmsb4x,Eno3,Atp5f1e,Galk1,Hspa8	25392,117287,81728,299643,362897,690441,293130,171082,94271,81683,64539,292072,497902,94194,29445,361805,114630,100188937,288916,140608,299954,298203,29754,297990,300677,192241,25249,366448,305506,301005,81814,25438,245958,287835,24468
GO:0006886	0.000661500334525306	0.999588453275224	74	828	intracellular protein transport	BP	13581	867	Atp5if1,Rpl11,Srp9,Zfand2b,Park7,Aup1,Tomm7,Timm9,Htra2,Ift20,Psmb7,Rpl28,Cdk5,Commd1,Fis1,Sarnp,Dmap1,Dnlz,Pam16,Sem1,Rps15,Srp19,Txn1,Ndufa13,Ddx39a,Pabpn1,Camk1,Stx5,Sec61g,Ap2s1,Ubl5,Timm10,U2af1,Gnptg,Stx4,Wdr75,Thoc7,Hdac3,Tctex1d2,Dynll1,Hspb11,Vps16,Mt3,Mtx1,Reep2,Nup85,Nxf1,Sec61b,Stx2,Vps28,Erp29,Snf8,Ift122,Snx3,Eif6,Srp14,Tmsb4x,Kat2a,Ssna1,Bcap31,Ramp2,Arl6,Nme7,MGC109340,Ift27,Aip,H…	25392,362631,690345,363253,117287,680423,685620,171139,297376,287541,85492,64638,140908,289831,288584,362819,298447,296587,679907,680532,29285,291685,116484,100911483,89827,116697,171503,65134,689134,65046,500954,64464,687575,287134,81803,314545,305714,84578,498095,58945,685284,296159,117038,295241,682105,287830,59087,298068,25130,300052,117030,287645,312651,684097,305506,296076,81814,303539,3118…
GO:0070972	0.000688168493465762	0.999863624127187	9	37	protein localization to endoplasmic reticulum	BP	13581	867	Srp9,Zfand2b,Srp19,Vapa,Sec61b,Srp14,Bcap31,MGC109340,Spcs2	690345,363253,291685,58857,298068,296076,293852,317409,293142
GO:0009987	0.000688664065539743	0.999504499004252	704	10559	cellular process	BP	13581	867	Atp5if1,Nme1,Polr2c,Aarsd1,Elob,Swi5,Snrpd2,Snrpd1,Rpl11,Psmb5,Srp9,Lsm7,Rps15a,Rpl27,Park7,Hint2,Psma7,Aup1,Erh,Psenen,Ndufa11,Mrpl23,Rpl7,Eif1b,Csnk2b,Rpl23,Rpl24,Dnpep,Mrpl13,Pfdn6,Cwc15,Psmb1,Mcts1,Lamtor2,Rps18l1,Eif3k,Ndufv2,Snrpf,Tomm7,Gtf2h5,Nme3,Mrpl52,Rps3,Rpl23a,Timm9,Dctn6,Rpl18,Higd2a,Rps20,Dctn3,Psma4,Krtcap2,Rtraf,Mrpl20,Rpl19,C1d,Naa10,Trmt112,Mrpl32,Drap1,Htra2,Ndufaf3,Tmem120a,P…	25392,191575,361365,619440,81807,499779,680309,291794,362631,29425,690345,362829,117053,64306,117287,313491,29674,680423,681415,292788,301123,64360,297755,301068,81650,29282,64307,301529,299938,309629,300361,94198,302500,295234,294282,292762,81728,680737,685620,502227,85269,361037,140654,360572,171139,290798,81766,290999,122772,362504,29671,295243,302247,680747,81767,289810,363518,293700,291206,2…
GO:0046034	0.000704732104823845	0.999665143944087	33	192	ATP metabolic process	BP	13581	867	Atp5if1,Park7,Ndufv2,Ndufa7,Uqcrb,Atp5mf,Ndufc2,Atp5mc2,Atp5pf,LOC103694877,Ndufv3,Uqcrq,Cox5b,Cox4i1,Uqcc2,Atp5mc3,Cox7c,Gadd45gip1,Atp5me,Ndufb9,Stoml2,Atp5mc1,Ndufb6,Atp5mg,Atp5po,Coq7,Uqcrh,Eif6,Tmsb4x,Eno3,Atp5f1e,Galk1,Hspa8	25392,117287,81728,299643,362897,690441,293130,171082,94271,81683,64539,497902,94194,29445,361805,114630,100188937,288916,140608,299954,298203,29754,297990,300677,192241,25249,366448,305506,81814,25438,245958,287835,24468
GO:0032543	0.000734658021602745	0.999801246384049	13	48	mitochondrial translation	BP	13581	867	Mrpl23,Mrpl52,Coa3,Mrpl58,Uqcc2,Mrps18c,Chchd1,C1qbp,Tars2,Mrps17,Mrps7,Mrps34,Mrps16	64360,361037,498000,303673,361805,289469,361005,29681,310672,288621,113958,287126,688912
GO:0033044	0.000867300267675125	0.999619738852447	25	255	regulation of chromosome organization	BP	13581	867	Naa10,Ercc1,Otub1,Tada2a,Znhit1,Psmg2,Ube2b,Anapc11,Hnrnpd,Pnkp,Anapc4,L3mbtl2,Terf1,Ruvbl2,Paf1,Cct4,Noc2l,Gnl3,Lcmt1,Kat2a,Cct8,H2afy,Ehmt2,Ten1,Nelfe	363518,292673,293705,360581,100360077,291539,81816,498030,79256,308576,305420,300320,297758,292907,361531,29374,313777,290556,361643,303539,288305,29384,361798,360664,294258
GO:0006228	0.000870737601010043	0.999954477787573	5	7	UTP biosynthetic process	BP	13581	867	Nme1,Nme3,Nme2,Nme7,Nme6	191575,85269,83782,171566,58964
GO:0009161	0.000965019087474094	0.999519030325929	35	227	ribonucleoside monophosphate metabolic process	BP	13581	867	Atp5if1,Park7,Ndufv2,Ndufa7,Uqcrb,Atp5mf,Ndufc2,Atp5mc2,Atp5pf,LOC103694877,Ndufv3,Aprt,Uqcrq,Cox5b,Cox4i1,Uqcc2,Atp5mc3,Cox7c,Gadd45gip1,Atp5me,Ndufb9,Stoml2,Atp5mc1,Ndufb6,Atp5mg,Atp5po,Coq7,Uqcrh,Eif6,Impdh2,Tmsb4x,Eno3,Atp5f1e,Galk1,Hspa8	25392,117287,81728,299643,362897,690441,293130,171082,94271,81683,64539,292072,497902,94194,29445,361805,114630,100188937,288916,140608,299954,298203,29754,297990,300677,192241,25249,366448,305506,301005,81814,25438,245958,287835,24468
GO:0070925	0.00097463473358376	0.999440672703926	51	550	organelle assembly	BP	13581	867	Rpl11,Rpl24,Rps3,Rpl23a,Mrpl20,Chmp2a,Ift20,Vdac3,Rpl3,Lsm3,Rpl12,Rps5,Rpl5,Haus7,Rps15,Rps25,Ppan,Lsm4,Rpf2,Rps17,Rps28,Aurkc,Bbs5,Ube2b,Map1lc3a,Hdac3,Tctex1d2,Dynll1,C1qbp,Cluap1,Atg101,Ccdc28b,Mrps7,Nle1,Ift122,Gabarap,Eif6,Rps27,Nsfl1c,Iqub,Cfap298,Tmem237,Ehmt2,Arl6,Tsg101,Cfl2,Sbds,Bbs2,Wdr34,Tubb5,Tmem216	362631,64307,140654,360572,680747,365191,287541,83532,300079,297455,499782,25538,81763,293844,29285,122799,298699,290647,294436,29286,691531,292554,362142,81816,362245,84578,498095,58945,29681,363544,300240,682445,113958,303372,312651,58974,305506,94266,83809,296936,288269,316412,361798,363760,292925,366624,288615,113948,296618,29214,361727
GO:0006360	0.0010408298938915	0.999774547181343	9	46	transcription from RNA polymerase I promoter	BP	13581	867	Gtf2h5,Znrd1,Polr2f,Wdr75,Polr2k,Taf1c,Polr1e,Mars,H2afy	502227,361784,83503,314545,100361574,361420,313245,299851,29384
GO:0060830	0.00120026834114237	0.999978506950294	3	4	ciliary receptor clustering involved in smoothened signaling pathway	BP	13581	867	Ift122,Ssna1,Nme7	312651,311802,171566
GO:0033119	0.00124391985479173	0.999797525907492	7	25	negative regulation of RNA splicing	BP	13581	867	Rbmxl1,Sap18,Srsf9,C1qbp,Srsf6,Acin1,Sfswap	307779,290284,288701,29681,362264,305884,304431
GO:0016569	0.0012445867657448	0.999377197715434	32	392	covalent chromatin modification	BP	13581	867	Kat8,Dmap1,Otub1,Hmgn3,Aurkc,Tada2a,Znhit1,Ube2b,Hdac10,Skp1,Ing4,Hdac3,LOC100910771,Uimc1,L3mbtl2,Dpy30,Ruvbl2,Pole4,Mt3,Paf1,Kmt5c,Noc2l,Taf10,Smarce1,Hat1,Kat2a,Pkn1,Phc1,Pagr1,H2afy,Ehmt2,Nelfe	310194,298447,293705,113990,292554,360581,100360077,81816,362981,287280,297597,84578,313121,290997,300320,286897,292907,362385,117038,361531,308345,313777,293345,303518,296501,303539,29355,312690,293500,29384,361798,294258
GO:0006614	0.00129418625515323	0.99988400647927	5	11	SRP-dependent cotranslational protein targeting to membrane	BP	13581	867	Srp9,Zfand2b,Srp19,Sec61b,Srp14	690345,363253,291685,298068,296076
GO:0046907	0.00142308141934913	0.999013597738169	110	1345	intracellular transport	BP	13581	867	Atp5if1,Rpl11,Srp9,Zfand2b,Park7,Aup1,Tomm7,Timm9,Htra2,Chmp2a,Ift20,Slc25a4,Psmb7,Rpl28,Cdk5,Commd1,Fis1,Use1,Sarnp,Dmap1,Trappc4,Dnlz,Pam16,Cope,Sem1,Rps15,Srp19,Txn1,Ndufa13,Ddx39a,Pabpn1,Camk1,Stx5,Cox5b,Sec61g,Bax,Ap2s1,Ubl5,Timm10,Bbs5,U2af1,Gnptg,Vapa,Arv1,Stx4,Bloc1s1,Rhot2,Wdr75,Hnrnpd,Thoc7,Hdac3,Map2k2,Tctex1d2,Dync1i2,Dynll1,Trappc3,Mrpl18,Hspb11,Vps16,Dynlrb1,Dpy30,Stoml2,Mt3,Atox1,M…	25392,362631,690345,363253,117287,680423,685620,171139,297376,365191,287541,85333,85492,64638,140908,289831,288584,290627,362819,298447,367073,296587,679907,290659,680532,29285,291685,116484,100911483,89827,116697,171503,65134,94194,689134,24887,65046,500954,64464,362142,687575,287134,58857,292097,81803,288785,287156,314545,79256,305714,84578,58960,498095,116659,58945,362599,292244,685284,296159,…
GO:0031647	0.00144873454698561	0.999324865405551	27	212	regulation of protein stability	BP	13581	867	Rpl11,Sugt1,Park7,Rpl23,Tomm7,Commd1,Hypk,Dnlz,Stub1,Tmem147,Rpl5,Dvl1,Tada2a,Sumo1,Ube2b,Hdac3,Mt3,Pfn1,P3h1,Pin1,Cct4,Kat2a,Ncln,Cct8,Prkra,Hspa8,Tspan1	362631,290408,117287,29282,685620,289831,311359,296587,287155,292792,81763,83721,360581,301442,81816,84578,117038,64303,114200,298696,29374,303539,314648,288305,311130,24468,298436
GO:0016043	0.00145116309634773	0.998867783930579	300	4475	cellular component organization	BP	13581	867	Atp5if1,Nme1,Swi5,Snrpd2,Snrpd1,Rpl11,Park7,Ndufa11,Rpl23,Rpl24,Pfdn6,Mcts1,Eif3k,Snrpf,Tomm7,Gtf2h5,Rps3,Rpl23a,Timm9,Dctn6,Higd2a,Mrpl20,Naa10,Htra2,Ndufaf3,Tmem120a,Chmp2a,Ift20,Slc25a4,Lamtor4,Psmb7,Atp6v0c,Rpl28,Supt4h1,Cdk5,Nop10,Ppia,Denr,Arpc4,Rabggtb,Vdac3,Ndufa2,Ndufb4,Uqcrb,Fis1,Rpl3,Pfdn2,Use1,Lsm3,Kat8,Psmc4,Hdgfl2,Adrm1,Ndufc2,Dmap1,Trappc4,Rpl12,Nme2,Dnlz,Pam16,Psmd4,Rps5,AABR07053…	25392,191575,499779,680309,291794,362631,117287,301123,29282,64307,309629,302500,292762,680737,685620,502227,140654,360572,171139,290798,290999,680747,363518,297376,56769,288591,365191,287541,85333,360776,85492,170667,64638,287608,140908,691534,25518,687565,297518,25533,83532,291660,288088,362897,288584,300079,685607,290627,297455,310194,117262,171073,65138,293130,298447,367073,499782,83782,29658…
GO:0006473	0.00148386537687412	0.999427069714124	18	154	protein acetylation	BP	13581	867	Park7,Hint2,Naa10,Kat8,Dmap1,Camk1,Tada2a,Bloc1s1,Ing4,LOC100910771,Naa20,L3mbtl2,Ruvbl2,Pole4,Noc2l,Taf10,Hat1,Kat2a	117287,313491,363518,310194,298447,171503,360581,288785,297597,313121,362228,300320,292907,362385,313777,293345,296501,303539
GO:0006611	0.00149223922087031	0.999465558001865	16	115	protein export from nucleus	BP	13581	867	Park7,Cdk5,Sarnp,Sem1,Rps15,Txn1,Ddx39a,Pabpn1,Camk1,Thoc7,Hdac3,Nup85,Nxf1,Eif6,Emd,Nutf2	117287,140908,362819,680532,29285,116484,89827,116697,171503,305714,84578,287830,59087,305506,25437,291981
GO:0009127	0.00152237203010122	0.999518098152505	14	61	purine nucleoside monophosphate biosynthetic process	BP	13581	867	Atp5mf,Atp5mc2,Atp5pf,Aprt,Cox5b,Atp5mc3,Atp5me,Stoml2,Atp5mc1,Atp5mg,Atp5po,Impdh2,Tmsb4x,Atp5f1e	690441,171082,94271,292072,94194,114630,140608,298203,29754,300677,192241,301005,81814,245958
GO:0009168	0.00152237203010122	0.999518098152505	14	61	purine ribonucleoside monophosphate biosynthetic process	BP	13581	867	Atp5mf,Atp5mc2,Atp5pf,Aprt,Cox5b,Atp5mc3,Atp5me,Stoml2,Atp5mc1,Atp5mg,Atp5po,Impdh2,Tmsb4x,Atp5f1e	690441,171082,94271,292072,94194,114630,140608,298203,29754,300677,192241,301005,81814,245958
GO:0060972	0.00167521065714843	0.999806680808465	5	20	left/right pattern formation	BP	13581	867	Hspb11,Cluap1,Ift122,Dpcd,Nme7	685284,363544,312651,294004,171566
GO:0000422	0.00173121446218189	0.999483298014892	12	73	autophagy of mitochondrion	BP	13581	867	Atp5if1,Tomm7,Htra2,Rpl28,Fis1,U2af1,Map1lc3a,Wdr75,Gabarap,Kat2a,Fundc1,Sqstm1	25392,685620,297376,64638,288584,687575,362245,314545,58974,303539,363442,113894
GO:0061726	0.00173121446218189	0.999483298014892	12	73	mitochondrion disassembly	BP	13581	867	Atp5if1,Tomm7,Htra2,Rpl28,Fis1,U2af1,Map1lc3a,Wdr75,Gabarap,Kat2a,Fundc1,Sqstm1	25392,685620,297376,64638,288584,687575,362245,314545,58974,303539,363442,113894
GO:1903362	0.00181598401042057	0.999193976677699	23	199	regulation of cellular protein catabolic process	BP	13581	867	Atp5if1,Rpl11,Park7,Rpl23,Commd1,Psmc4,Stub1,Rpl5,Ubxn1,Uqcc2,Dvl1,Sumo1,Psmc3,Psmc5,Cdk5rap3,Glmn,Psme2,Ube2v2,Bcap31,Atraid,Rbx1,Psmc2,Sumo3	25392,362631,117287,29282,289831,117262,287155,81763,293719,361805,83721,301442,29677,81827,80278,289437,29614,287927,293852,298841,300084,25581,499417
GO:0006403	0.00190210381431715	0.999252132553787	18	139	RNA localization	BP	13581	867	Nop10,Magoh,Sarnp,Sem1,Rps15,Ddx39a,Pabpn1,Rbm8a,Thoc7,Mrpl18,Terf1,Ruvbl2,Cct4,Nup85,Nxf1,Eif6,Cct8,Nutf2	691534,298385,362819,680532,29285,89827,116697,295284,305714,292244,297758,292907,29374,287830,59087,305506,288305,291981
GO:0034613	0.00195335870972446	0.998636831610331	107	1393	cellular protein localization	BP	13581	867	Atp5if1,Rpl11,Srp9,Zfand2b,Park7,Aup1,Lamtor2,Tomm7,Timm9,Htra2,Ift20,Lamtor4,Psmb7,Rpl28,Cdk5,Commd1,Fis1,Sarnp,Dmap1,Dnlz,Pam16,AABR07053687.1,Sem1,Rps15,Srp19,Txn1,Ndufa13,Ddx39a,Pabpn1,Camk1,Stx5,Rpf2,Sec61g,Bax,Ap2s1,Ubl5,Rab26,Dvl1,Timm10,U2af1,Sumo1,Gnptg,Vapa,Stx4,Spata7,Skp1,Wdr75,Thoc7,Hdac3,Tctex1d2,Dynll1,Hspb11,Vps16,Terf1,Ruvbl2,Mt3,Paf1,Mtx1,Pin1,Reep2,Cct4,Nup85,Nxf1,Cdk5rap3,Sec6…	25392,362631,690345,363253,117287,680423,295234,685620,171139,297376,287541,360776,85492,64638,140908,289831,288584,362819,298447,296587,679907,296136,680532,29285,291685,116484,100911483,89827,116697,171503,65134,294436,689134,24887,65046,500954,171111,83721,64464,687575,301442,287134,58857,81803,192225,287280,314545,305714,84578,498095,58945,685284,296159,297758,292907,117038,361531,295241,2986…
GO:0006754	0.0020804266993213	0.999404785877819	12	42	ATP biosynthetic process	BP	13581	867	Atp5mf,Atp5mc2,Atp5pf,Cox5b,Atp5mc3,Atp5me,Stoml2,Atp5mc1,Atp5mg,Atp5po,Tmsb4x,Atp5f1e	690441,171082,94271,94194,114630,140608,298203,29754,300677,192241,81814,245958
GO:0046051	0.00213180439590639	0.999832026157208	5	8	UTP metabolic process	BP	13581	867	Nme1,Nme3,Nme2,Nme7,Nme6	191575,85269,83782,171566,58964
GO:0071806	0.0022257749332665	0.999344454876372	12	48	protein transmembrane transport	BP	13581	867	Srp9,Zfand2b,Tomm7,Timm9,Dnlz,Pam16,Srp19,Ndufa13,Sec61g,Timm10,Sec61b,Hspa8	690345,363253,685620,171139,296587,679907,291685,100911483,689134,64464,298068,24468
GO:0009894	0.00223506519821553	0.998647170357847	53	642	regulation of catabolic process	BP	13581	867	Atp5if1,Rpl11,Park7,Rpl23,Tomm7,Htra2,Ift20,Rpl28,Commd1,Kat8,Psmc4,Mettl3,Stub1,Rpl5,LOC103694877,Ndufa13,Stx5,Ubxn1,Bax,Uqcc2,Dvl1,U2af1,Sumo1,Dhrsx,Wdr75,Hnrnpd,LOC100910771,Slirp,Fmc1,Mt3,Pin1,Psmc3,Psmc5,Cdk5rap3,Vps28,Snf8,Snx3,Dxo,Glmn,Psme2,Ube2v2,Hsf1,Eif6,Kat2a,Ndfip1,Ager,Bcap31,Ehmt2,Atraid,Rbx1,Psmc2,Arrb2,Sumo3	25392,362631,117287,29282,685620,297376,287541,64638,289831,310194,117262,361035,287155,81763,81683,100911483,65134,293719,24887,361805,83721,687575,301442,288525,314545,79256,313121,688717,500087,117038,298696,29677,81827,80278,300052,287645,684097,361799,289437,29614,287927,79245,305506,303539,291609,81722,293852,361798,298841,300084,25581,25388,499417
GO:0070727	0.00233108251984995	0.99836319389105	107	1401	cellular macromolecule localization	BP	13581	867	Atp5if1,Rpl11,Srp9,Zfand2b,Park7,Aup1,Lamtor2,Tomm7,Timm9,Htra2,Ift20,Lamtor4,Psmb7,Rpl28,Cdk5,Commd1,Fis1,Sarnp,Dmap1,Dnlz,Pam16,AABR07053687.1,Sem1,Rps15,Srp19,Txn1,Ndufa13,Ddx39a,Pabpn1,Camk1,Stx5,Rpf2,Sec61g,Bax,Ap2s1,Ubl5,Rab26,Dvl1,Timm10,U2af1,Sumo1,Gnptg,Vapa,Stx4,Spata7,Skp1,Wdr75,Thoc7,Hdac3,Tctex1d2,Dynll1,Hspb11,Vps16,Terf1,Ruvbl2,Mt3,Paf1,Mtx1,Pin1,Reep2,Cct4,Nup85,Nxf1,Cdk5rap3,Sec6…	25392,362631,690345,363253,117287,680423,295234,685620,171139,297376,287541,360776,85492,64638,140908,289831,288584,362819,298447,296587,679907,296136,680532,29285,291685,116484,100911483,89827,116697,171503,65134,294436,689134,24887,65046,500954,171111,83721,64464,687575,301442,287134,58857,81803,192225,287280,314545,305714,84578,498095,58945,685284,296159,297758,292907,117038,361531,295241,2986…
GO:0022900	0.00238112126794486	0.999122573361238	17	66	electron transport chain	BP	13581	867	Park7,Ndufv2,Ndufa7,Uqcrb,Ndufc2,Ndufv3,Uqcrq,Cox5b,Cox4i1,Ndufb3,Cox7c,Ndufb9,Ndufb6,Coq7,Uqcrh,Ndufa5,Sdhb	117287,81728,299643,362897,293130,64539,497902,94194,29445,301427,100188937,299954,297990,25249,366448,25488,298596
GO:0042451	0.00273058819390302	0.999529967381626	7	18	purine nucleoside biosynthetic process	BP	13581	867	Nme1,Nme3,Nme2,Aprt,Impdh2,Nme7,Nme6	191575,85269,83782,292072,301005,171566,58964
GO:0046129	0.00273058819390302	0.999529967381626	7	18	purine ribonucleoside biosynthetic process	BP	13581	867	Nme1,Nme3,Nme2,Aprt,Impdh2,Nme7,Nme6	191575,85269,83782,292072,301005,171566,58964
GO:0006420	0.0027800699418685	0.999932530284908	3	4	arginyl-tRNA aminoacylation	BP	13581	867	Ccdc12,Dalrd3,Rars	363151,363146,287191
GO:1903311	0.00283591835346112	0.998830868469433	18	174	regulation of mRNA metabolic process	BP	13581	867	Magoh,Mettl3,Rbm8a,Srsf2,Rbmxl1,Tra2a,Hnrnpd,Sap18,Srsf9,C1qbp,Paf1,Srsf6,Hsf1,Safb,Acin1,Sfswap,Hspa8,Nelfe	298385,361035,295284,494445,307779,500116,79256,290284,288701,29681,361531,362264,79245,64196,305884,304431,24468,294258
GO:0048024	0.00302678268349376	0.999028190781652	12	77	regulation of mRNA splicing, via spliceosome	BP	13581	867	Magoh,Rbm8a,Srsf2,Rbmxl1,Tra2a,Sap18,Srsf9,C1qbp,Srsf6,Acin1,Sfswap,Hspa8	298385,295284,494445,307779,500116,290284,288701,29681,362264,305884,304431,24468
GO:0072594	0.00304750992235021	0.998201071678898	46	465	establishment of protein localization to organelle	BP	13581	867	Atp5if1,Srp9,Zfand2b,Tomm7,Timm9,Htra2,Psmb7,Rpl28,Fis1,Dmap1,Dnlz,Pam16,Srp19,Txn1,Ndufa13,Bax,Ubl5,Timm10,U2af1,Gnptg,Wdr75,Hdac3,Terf1,Ruvbl2,Mt3,Mtx1,Cct4,Nup85,Sec61b,Vps28,Snf8,Ift122,Srp14,Tmsb4x,Kat2a,Cct8,H2afy,Tsg101,MGC109340,Aip,Hspa8,Prdx1,Mtx2,Emd,Spcs2,Nutf2	25392,690345,363253,685620,171139,297376,85492,64638,288584,298447,296587,679907,291685,116484,100911483,24887,500954,64464,687575,287134,314545,84578,297758,292907,117038,295241,29374,287830,298068,300052,287645,312651,296076,81814,303539,288305,29384,292925,317409,282827,24468,117254,288150,25437,293142,291981
GO:0009123	0.00304938241987524	0.998362541652787	35	239	nucleoside monophosphate metabolic process	BP	13581	867	Atp5if1,Park7,Ndufv2,Ndufa7,Uqcrb,Atp5mf,Ndufc2,Atp5mc2,Atp5pf,LOC103694877,Ndufv3,Aprt,Uqcrq,Cox5b,Cox4i1,Uqcc2,Atp5mc3,Cox7c,Gadd45gip1,Atp5me,Ndufb9,Stoml2,Atp5mc1,Ndufb6,Atp5mg,Atp5po,Coq7,Uqcrh,Eif6,Impdh2,Tmsb4x,Eno3,Atp5f1e,Galk1,Hspa8	25392,117287,81728,299643,362897,690441,293130,171082,94271,81683,64539,292072,497902,94194,29445,361805,114630,100188937,288916,140608,299954,298203,29754,297990,300677,192241,25249,366448,305506,301005,81814,25438,245958,287835,24468
GO:0009148	0.00321706804685195	0.999511910917719	6	16	pyrimidine nucleoside triphosphate biosynthetic process	BP	13581	867	Nme1,Nme3,Nme2,Dtymk,Nme7,Nme6	191575,85269,83782,301622,171566,58964
GO:1904815	0.00327301163134968	1	2	2	negative regulation of protein localization to chromosome, telomeric region	BP	13581	867	Terf1,H2afy	297758,29384
GO:0000959	0.00341777755540479	0.999400074936768	6	30	mitochondrial RNA metabolic process	BP	13581	867	Slirp,Tars2,Mterf1,Tfb2m,Mrpl12,Polrmt	688717,310672,85261,289307,303746,299604
GO:0007018	0.0034419181578206	0.998481852186518	20	188	microtubule-based movement	BP	13581	867	Ift20,Bloc1s1,Rhot2,Tctex1d2,Dync1i2,Dynll1,Hspb11,Dynlrb1,Sod1,Ift122,Bloc1s4,Ssna1,Uchl1,Cfap298,Dpcd,Nme7,Ift27,Hspa8,Bbs2,Wdr34	287541,288785,287156,498095,116659,58945,685284,170714,24786,312651,364183,311802,29545,288269,294004,171566,300062,24468,113948,296618
GO:0006605	0.00349307900198129	0.998191174613766	30	247	protein targeting	BP	13581	867	Atp5if1,Rpl11,Srp9,Zfand2b,Tomm7,Timm9,Htra2,Psmb7,Rpl28,Cdk5,Fis1,Dnlz,Pam16,Srp19,Ndufa13,Sec61g,Ubl5,Timm10,U2af1,Gnptg,Wdr75,Mtx1,Sec61b,Srp14,Kat2a,MGC109340,Aip,Hspa8,Mtx2,Spcs2	25392,362631,690345,363253,685620,171139,297376,85492,64638,140908,288584,296587,679907,291685,100911483,689134,500954,64464,687575,287134,314545,295241,298068,296076,303539,317409,282827,24468,288150,293142
GO:0006508	0.00358975093783235	0.997478395837647	98	1219	proteolysis	BP	13581	867	Atp5if1,Rpl11,Psmb5,Park7,Psma7,Aup1,Psenen,Rpl23,Dnpep,Psmb1,Rps3,Psma4,Htra2,Psmb7,Cdk5,Psmb3,Commd1,Fis1,Psmc4,Adrm1,Psmd4,Psma2,Stub1,Rpl5,Otub1,Fam162a,Pcbp2,Ndufa13,Sec11a,Tmem208,Akirin2,Ubxn1,Psmd13,Bax,Dvl1,Sumo1,Pdcd2,Rbmxl1,Ube2b,Anapc11,Dpp7,Skp1,Sharpin,Mgmt,Psmb4,Arrdc1,Fbxw4,Uimc1,C1qbp,Anapc4,Stoml2,Ube2s,Mt3,Abtb1,Usp40,Psma1,Ankzf1,Psmb6,Psmc3,Nle1,Psmc5,Prdx5,Sppl2b,Ubxn6,Sec61…	25392,362631,29425,117287,29674,680423,292788,29282,301529,94198,140654,29671,297376,85492,140908,29676,289831,288584,117262,65138,83499,29669,287155,81763,293705,360721,363005,100911483,65166,291963,297968,293719,365388,24887,83721,301442,58934,307779,81816,498030,83799,287280,81859,25332,58854,366001,309444,290997,29681,305420,298203,292588,117038,297432,316599,29668,363255,29666,29677,303372,8…
GO:0022904	0.00371162059884571	0.998615094001258	16	62	respiratory electron transport chain	BP	13581	867	Park7,Ndufv2,Ndufa7,Uqcrb,Ndufc2,Ndufv3,Uqcrq,Cox5b,Cox4i1,Cox7c,Ndufb9,Ndufb6,Coq7,Uqcrh,Ndufa5,Sdhb	117287,81728,299643,362897,293130,64539,497902,94194,29445,100188937,299954,297990,25249,366448,25488,298596
GO:0022411	0.00373095016918447	0.99809115514473	28	298	cellular component disassembly	BP	13581	867	Atp5if1,Rpl23,Mcts1,Tomm7,Htra2,Rpl28,Denr,Fis1,Pym1,Mrpl58,Stx5,Bax,U2af1,Map1lc3a,Wdr75,Sharpin,Vps16,Cdk5rap3,Sod1,Smarce1,Gabarap,Hsf1,Kat2a,Acin1,Fundc1,Sqstm1,Cfl2,Hspa8	25392,29282,302500,685620,297376,64638,687565,288584,366790,303673,65134,24887,687575,362245,314545,81859,296159,80278,24786,303518,58974,79245,303539,305884,363442,113894,366624,24468
GO:0006839	0.00373330827536664	0.998091597655773	29	207	mitochondrial transport	BP	13581	867	Atp5if1,Tomm7,Timm9,Htra2,Slc25a4,Psmb7,Rpl28,Fis1,Dnlz,Pam16,Ndufa13,Cox5b,Bax,Ubl5,Timm10,U2af1,Rhot2,Wdr75,Mrpl18,Stoml2,Mtx1,Atp5po,Siva1,Kat2a,Slc25a14,Alkbh7,Slc25a20,Aip,Mtx2	25392,685620,171139,297376,85333,85492,64638,288584,296587,679907,100911483,94194,24887,500954,64464,687575,287156,314545,292244,298203,295241,192241,362791,303539,85263,679944,117035,282827,288150
GO:0051168	0.0037631301838667	0.998508708506557	16	131	nuclear export	BP	13581	867	Park7,Cdk5,Sarnp,Sem1,Rps15,Txn1,Ddx39a,Pabpn1,Camk1,Thoc7,Hdac3,Nup85,Nxf1,Eif6,Emd,Nutf2	117287,140908,362819,680532,29285,116484,89827,116697,171503,305714,84578,287830,59087,305506,25437,291981
GO:0046826	0.00393322482974267	0.999717781031498	4	7	negative regulation of protein export from nucleus	BP	13581	867	Park7,Cdk5,Txn1,Hdac3	117287,140908,116484,84578
GO:0006613	0.0039980727822925	0.999482198525649	5	14	cotranslational protein targeting to membrane	BP	13581	867	Srp9,Zfand2b,Srp19,Sec61b,Srp14	690345,363253,291685,298068,296076
GO:0065002	0.00405255914227238	0.998781948950404	11	45	intracellular protein transmembrane transport	BP	13581	867	Srp9,Zfand2b,Tomm7,Timm9,Dnlz,Pam16,Srp19,Ndufa13,Timm10,Sec61b,Hspa8	690345,363253,685620,171139,296587,679907,291685,100911483,64464,298068,24468
GO:2001252	0.00406946682212963	0.998419580544137	15	141	positive regulation of chromosome organization	BP	13581	867	Ercc1,Tada2a,Anapc11,Hnrnpd,Pnkp,L3mbtl2,Terf1,Ruvbl2,Paf1,Cct4,Gnl3,Kat2a,Cct8,H2afy,Nelfe	292673,360581,498030,79256,308576,300320,297758,292907,361531,29374,290556,303539,288305,29384,294258
GO:0006457	0.00407753415819411	0.998201582699192	20	133	protein folding	BP	13581	867	Pfdn6,Ppia,Pfdn2,Dnlz,Pfdn5,Fkbp2,Tbca,Ppid,Tbce,Unc45a,Ppie,P3h1,Cct4,Erp29,Cct8,Ppil2,Fkbp7,Aip,Hspa8,Prdx4	309629,25518,685607,296587,300257,293702,366995,361967,361255,308759,298508,114200,29374,117030,288305,360746,295672,282827,24468,85274
GO:0009156	0.00416839224035962	0.998503043982207	14	68	ribonucleoside monophosphate biosynthetic process	BP	13581	867	Atp5mf,Atp5mc2,Atp5pf,Aprt,Cox5b,Atp5mc3,Atp5me,Stoml2,Atp5mc1,Atp5mg,Atp5po,Impdh2,Tmsb4x,Atp5f1e	690441,171082,94271,292072,94194,114630,140608,298203,29754,300677,192241,301005,81814,245958
GO:0042176	0.0042418843963568	0.997757759491761	30	306	regulation of protein catabolic process	BP	13581	867	Atp5if1,Rpl11,Park7,Rpl23,Commd1,Psmc4,Stub1,Rpl5,Ndufa13,Stx5,Ubxn1,Uqcc2,Dvl1,Sumo1,Pin1,Psmc3,Psmc5,Cdk5rap3,Vps28,Snf8,Snx3,Glmn,Psme2,Ube2v2,Ndfip1,Bcap31,Atraid,Rbx1,Psmc2,Sumo3	25392,362631,117287,29282,289831,117262,287155,81763,100911483,65134,293719,361805,83721,301442,298696,29677,81827,80278,300052,287645,684097,289437,29614,287927,291609,293852,298841,300084,25581,499417
GO:0000387	0.00424797424717397	0.999012114951327	8	30	spliceosomal snRNP assembly	BP	13581	867	Snrpd2,Snrpd1,Snrpf,Lsm4,Snrpe,Strap,Gemin2,LOC687679	680309,291794,680737,290647,100360682,297699,84404,681031
GO:1903050	0.00427682470177897	0.998081116939861	20	175	regulation of proteolysis involved in cellular protein catabolic process	BP	13581	867	Atp5if1,Rpl11,Park7,Rpl23,Commd1,Psmc4,Stub1,Rpl5,Ubxn1,Dvl1,Sumo1,Psmc3,Psmc5,Glmn,Psme2,Ube2v2,Bcap31,Rbx1,Psmc2,Sumo3	25392,362631,117287,29282,289831,117262,287155,81763,293719,83721,301442,29677,81827,289437,29614,287927,293852,300084,25581,499417
GO:0006241	0.00435523700359619	0.999478180945131	5	11	CTP biosynthetic process	BP	13581	867	Nme1,Nme3,Nme2,Nme7,Nme6	191575,85269,83782,171566,58964
GO:0046036	0.00435523700359619	0.999478180945131	5	11	CTP metabolic process	BP	13581	867	Nme1,Nme3,Nme2,Nme7,Nme6	191575,85269,83782,171566,58964
GO:0031329	0.00476503846693151	0.997138995596078	44	533	regulation of cellular catabolic process	BP	13581	867	Atp5if1,Rpl11,Park7,Rpl23,Tomm7,Htra2,Ift20,Rpl28,Commd1,Kat8,Psmc4,Mettl3,Stub1,Rpl5,LOC103694877,Ubxn1,Bax,Uqcc2,Dvl1,U2af1,Sumo1,Dhrsx,Wdr75,Hnrnpd,LOC100910771,Slirp,Mt3,Psmc3,Psmc5,Cdk5rap3,Dxo,Glmn,Psme2,Ube2v2,Hsf1,Kat2a,Ager,Bcap31,Ehmt2,Atraid,Rbx1,Psmc2,Arrb2,Sumo3	25392,362631,117287,29282,685620,297376,287541,64638,289831,310194,117262,361035,287155,81763,81683,293719,24887,361805,83721,687575,301442,288525,314545,79256,313121,688717,117038,29677,81827,80278,361799,289437,29614,287927,79245,303539,81722,293852,361798,298841,300084,25581,25388,499417
GO:0009209	0.00484017017591485	0.99938007400459	5	12	pyrimidine ribonucleoside triphosphate biosynthetic process	BP	13581	867	Nme1,Nme3,Nme2,Nme7,Nme6	191575,85269,83782,171566,58964
GO:0042256	0.00493569103859436	0.99978460765873	3	5	mature ribosome assembly	BP	13581	867	C1qbp,Eif6,Sbds	29681,305506,288615
GO:0051028	0.00495624096266268	0.99848264680627	10	76	mRNA transport	BP	13581	867	Magoh,Sarnp,Sem1,Ddx39a,Pabpn1,Rbm8a,Thoc7,Nup85,Nxf1,Nutf2	298385,362819,680532,89827,116697,295284,305714,287830,59087,291981
GO:0045738	0.00534548767146521	0.999425106713124	4	13	negative regulation of DNA repair	BP	13581	867	Rps3,Otub1,Nudt16l1,Hsf1	140654,293705,497867,79245
GO:0030433	0.00542327241150589	0.998341401834668	10	62	ubiquitin-dependent ERAD pathway	BP	13581	867	Aup1,Psmc4,Stub1,Ankzf1,Psmc3,Psmc5,Sec61b,Bcap31,Fbxo2,Psmc2	680423,117262,287155,363255,29677,81827,298068,293852,85273,25581
GO:0070647	0.00550465605394624	0.996478906188816	55	689	protein modification by small protein conjugation or removal	BP	13581	867	Elob,Rpl11,Park7,Rpl23,Rps3,Nedd8,Cdk5,Commd1,Cops9,Ctu2,Stub1,Rpl5,Otub1,Med21,Ubxn1,Nosip,Sumo1,Ube2b,Anapc11,Skp1,Sharpin,Arrdc1,Uimc1,Anapc4,Dcun1d5,Ube2s,Abtb1,Paf1,Usp40,Pin1,Cdk5rap3,Mib2,Gnl3,Taf10,Vps28,Trim72,Rnf25,Glmn,Cops5,Ube2v2,Kat2a,Uchl1,Ndfip1,Phc1,Med30,Med31,Ppil2,Nsmce1,Tsg101,Fbxo2,Rbx1,Arrb2,Med10,Sumo3,Fdps	81807,362631,117287,29282,140654,25490,140908,289831,681389,292069,287155,81763,293705,312849,293719,292894,301442,81816,498030,287280,81859,366001,290997,305420,315405,292588,297432,361531,316599,298696,80278,474147,290556,293345,300052,365377,301515,289437,312916,287927,303539,29545,291609,312690,299905,287475,360746,361645,292925,85273,300084,25388,290939,499417,83791
GO:1903321	0.00558388630227335	0.998075074344293	12	70	negative regulation of protein modification by small protein conjugation or removal	BP	13581	867	Rpl11,Park7,Rpl23,Rps3,Cdk5,Cops9,Rpl5,Otub1,Ubxn1,Vps28,Glmn,Arrb2	362631,117287,29282,140654,140908,681389,81763,293705,293719,300052,289437,25388
GO:0050821	0.00560307075658711	0.997621971960511	17	129	protein stabilization	BP	13581	867	Rpl11,Park7,Rpl23,Hypk,Dnlz,Rpl5,Dvl1,Sumo1,Ube2b,Mt3,Pfn1,P3h1,Pin1,Cct4,Cct8,Prkra,Tspan1	362631,117287,29282,311359,296587,81763,83721,301442,81816,117038,64303,114200,298696,29374,288305,311130,298436
GO:2001033	0.00577017318762138	1	2	2	negative regulation of double-strand break repair via nonhomologous end joining	BP	13581	867	Nudt16l1,Hsf1	497867,79245
GO:1904528	0.00597350546463707	0.999869375784009	2	4	positive regulation of microtubule binding	BP	13581	867	Mapre3,Hsf1	298848,79245
GO:0051236	0.00623693617434702	0.997568762319736	14	112	establishment of RNA localization	BP	13581	867	Magoh,Sarnp,Sem1,Rps15,Ddx39a,Pabpn1,Rbm8a,Thoc7,Mrpl18,Terf1,Nup85,Nxf1,Eif6,Nutf2	298385,362819,680532,29285,89827,116697,295284,305714,292244,297758,287830,59087,305506,291981
GO:0031397	0.00629150303122391	0.997922952821974	11	61	negative regulation of protein ubiquitination	BP	13581	867	Rpl11,Park7,Rpl23,Rps3,Cdk5,Rpl5,Otub1,Ubxn1,Vps28,Glmn,Arrb2	362631,117287,29282,140654,140908,81763,293705,293719,300052,289437,25388
GO:0045116	0.00631205766829966	0.998918499667736	6	15	protein neddylation	BP	13581	867	Rpl11,Nedd8,Cops9,Rpl5,Dcun1d5,Rbx1	362631,25490,681389,81763,315405,300084
GO:1904874	0.00646645692543442	0.999265147002234	4	13	positive regulation of telomerase RNA localization to Cajal body	BP	13581	867	Nop10,Ruvbl2,Cct4,Cct8	691534,292907,29374,288305
GO:0045333	0.00700225795358584	0.996641249375494	22	130	cellular respiration	BP	13581	867	Park7,Ndufv2,Ndufa7,Uqcrb,Ndufc2,Ndufv3,Uqcrq,Cox5b,Cox4i1,Bax,Coq10a,Bloc1s1,Cox7c,Suclg1,Ndufb9,Ndufb6,Ndufs3,Coq7,Uqcrh,Idh3g,Ndufa5,Sdhb	117287,81728,299643,362897,293130,64539,497902,94194,29445,24887,362810,288785,100188937,114597,299954,297990,295923,25249,366448,25179,25488,298596
GO:0006390	0.00702423802977679	0.999223726787622	4	11	transcription from mitochondrial promoter	BP	13581	867	Mterf1,Tfb2m,Mrpl12,Polrmt	85261,289307,303746,299604
GO:0006626	0.0071251598541232	0.996842992976082	18	116	protein targeting to mitochondrion	BP	13581	867	Atp5if1,Tomm7,Timm9,Htra2,Psmb7,Rpl28,Fis1,Dnlz,Pam16,Ndufa13,Ubl5,Timm10,U2af1,Wdr75,Mtx1,Kat2a,Aip,Mtx2	25392,685620,171139,297376,85492,64638,288584,296587,679907,100911483,500954,64464,687575,314545,295241,303539,282827,288150
GO:0000956	0.00734857090208916	0.997340167165592	12	84	nuclear-transcribed mRNA catabolic process	BP	13581	867	Lsm7,Lsm3,Eif3el1,Magoh,Lsm5,Pnrc1,Pym1,Exosc4,Lsm4,Rbm8a,Hnrnpd,Dxo	362829,297455,299872,298385,306222,286988,366790,300045,290647,295284,79256,361799
GO:0000028	0.00751534928823251	0.998494188719986	7	16	ribosomal small subunit assembly	BP	13581	867	Rps5,Rps15,Rps25,Rps17,Rps28,Mrps7,Rps27	25538,29285,122799,29286,691531,113958,94266
GO:0018208	0.00752919132110232	0.997821413625721	9	41	peptidyl-proline modification	BP	13581	867	Ppia,Fkbp2,P3h3,Ppid,Ppie,P3h1,Pin1,Ppil2,Fkbp7	25518,293702,297595,361967,298508,114200,298696,360746,295672
GO:0045184	0.00758821809053142	0.994370507828755	117	1530	establishment of protein localization	BP	13581	867	Atp5if1,Rpl11,Srp9,Zfand2b,Park7,Aup1,Tomm7,Timm9,Htra2,Chmp2a,Ift20,Psmb7,Rpl28,Cdk5,Ppia,Commd1,Fis1,Sarnp,Dmap1,Dnlz,Pam16,Cope,Sem1,Rps15,LOC103694877,Srp19,Timm8b,Txn1,Ndufa13,Ddx39a,Pabpn1,Camk1,Stx5,Hmgn3,Irf3,Sec61g,Bax,Ap2s1,Uqcc2,Ubl5,Phpt1,Rab26,Timm10,U2af1,Ppid,Gnptg,Stx4,Sec61a2,Wdr75,Thoc7,Hdac3,Tctex1d2,Mpc2,Arrdc1,Dynll1,Hspb11,Vps16,Terf1,Ruvbl2,Mt3,Mtx1,Arf5,P3h1,Sft2d1,Npff,Re…	25392,362631,690345,363253,117287,680423,685620,171139,297376,365191,287541,85492,64638,140908,25518,289831,288584,362819,298447,296587,679907,290659,680532,29285,81683,291685,64372,116484,100911483,89827,116697,171503,65134,113990,292892,689134,24887,65046,361805,500954,296571,171111,64464,687575,361967,287134,81803,361273,314545,305714,84578,498095,100359982,366001,58945,685284,296159,297758,29…
GO:0031056	0.00771463570886056	0.997144374153183	12	115	regulation of histone modification	BP	13581	867	Otub1,Tada2a,Znhit1,Ube2b,L3mbtl2,Ruvbl2,Paf1,Noc2l,Kat2a,H2afy,Ehmt2,Nelfe	293705,360581,100360077,81816,300320,292907,361531,313777,303539,29384,361798,294258
GO:0006221	0.00784528296608767	0.998216955273516	7	24	pyrimidine nucleotide biosynthetic process	BP	13581	867	Nme1,Erh,Nme3,Nme2,Dtymk,Nme7,Nme6	191575,681415,85269,83782,301622,171566,58964
GO:0031396	0.00785039632838467	0.996276913895971	20	168	regulation of protein ubiquitination	BP	13581	867	Rpl11,Park7,Rpl23,Rps3,Cdk5,Commd1,Stub1,Rpl5,Otub1,Ubxn1,Dcun1d5,Ube2s,Pin1,Cdk5rap3,Vps28,Glmn,Ndfip1,Fbxo2,Arrb2,Sumo3	362631,117287,29282,140654,140908,289831,287155,81763,293705,293719,315405,292588,298696,80278,300052,289437,291609,85273,25388,499417
GO:1903320	0.00787873224622559	0.996107995777682	22	196	regulation of protein modification by small protein conjugation or removal	BP	13581	867	Rpl11,Park7,Rpl23,Rps3,Cdk5,Commd1,Cops9,Stub1,Rpl5,Otub1,Ubxn1,Dcun1d5,Ube2s,Pin1,Cdk5rap3,Gnl3,Vps28,Glmn,Ndfip1,Fbxo2,Arrb2,Sumo3	362631,117287,29282,140654,140908,289831,681389,287155,81763,293705,293719,315405,292588,298696,80278,290556,300052,289437,291609,85273,25388,499417
GO:1903312	0.00806366305573534	0.997540676683607	9	65	negative regulation of mRNA metabolic process	BP	13581	867	Rbmxl1,Hnrnpd,Sap18,Srsf9,C1qbp,Srsf6,Acin1,Sfswap,Nelfe	307779,79256,290284,288701,29681,362264,305884,304431,294258
GO:0019219	0.00823444445097339	0.993547987099974	183	2724	regulation of nucleobase-containing compound metabolic process	BP	13581	867	Atp5if1,Elob,Rpl11,Park7,Rpl23,Mcts1,Gtf2h5,Rps3,Rtraf,C1d,Trmt112,Drap1,Tfpt,Supt4h1,Nedd8,Cdk5,Ilkap,Commd1,Edf1,Kat8,Magoh,Psmc4,Sarnp,Mettl3,Commd3,Mapre3,Naca,Ndufc2,Dmap1,Sra1,Nme2,Pfdn5,Pnrc1,Hint1,Ercc1,Usf1,Elp5,LOC103694877,Otub1,Txn1,Ndufa13,Ptov1,Camk1,Hmgn3,Irf3,Gtf2f1,Akirin2,Clk3,Med21,Bax,Rbm8a,Uqcc2,Rbm17,Dvl1,Pus1,Commd6,Srsf2,Tada2a,Sumo1,Rbmxl1,Znhit1,Ppid,Gtf2b,Ube2b,Dnttip1,…	25392,81807,362631,117287,29282,302500,502227,140654,302247,289810,293700,293674,85423,287608,25490,140908,64538,289831,296570,310194,298385,117262,362819,361035,291339,298848,288770,293130,298447,252891,83782,300257,286988,690660,292673,83586,287446,81683,293705,116484,100911483,292888,171503,113990,292892,316123,297968,171305,312849,24887,295284,361805,291295,83721,304567,498559,494445,360581,3…
GO:0045732	0.00826418077114969	0.996211111693185	18	178	positive regulation of protein catabolic process	BP	13581	867	Atp5if1,Psmc4,Stub1,Ndufa13,Stx5,Uqcc2,Dvl1,Sumo1,Psmc3,Psmc5,Vps28,Snf8,Ube2v2,Ndfip1,Bcap31,Rbx1,Psmc2,Sumo3	25392,117262,287155,100911483,65134,361805,83721,301442,29677,81827,300052,287645,287927,291609,293852,300084,25581,499417
GO:0009208	0.00835642534610076	0.998734606700813	5	13	pyrimidine ribonucleoside triphosphate metabolic process	BP	13581	867	Nme1,Nme3,Nme2,Nme7,Nme6	191575,85269,83782,171566,58964
GO:0060261	0.00836303370050361	0.998598027336921	5	19	positive regulation of transcription initiation from RNA polymerase II promoter	BP	13581	867	Psmc4,Psmc3,Psmc5,Sub1,Psmc2	117262,29677,81827,192269,25581
GO:0015931	0.00846302616940784	0.996328874753827	16	141	nucleobase-containing compound transport	BP	13581	867	Slc25a4,Magoh,Sarnp,Sem1,Rps15,Ddx39a,Pabpn1,Rbm8a,Slc35b1,Thoc7,Mrpl18,Nup85,Nxf1,Eif6,Slc28a2,Nutf2	85333,298385,362819,680532,29285,89827,116697,295284,287642,305714,292244,287830,59087,305506,60423,291981
GO:0051252	0.00854485076545967	0.993389744553198	159	2408	regulation of RNA metabolic process	BP	13581	867	Elob,Rpl11,Park7,Rpl23,Mcts1,Gtf2h5,Rps3,Rtraf,C1d,Trmt112,Drap1,Tfpt,Supt4h1,Nedd8,Cdk5,Commd1,Edf1,Kat8,Magoh,Psmc4,Sarnp,Mettl3,Commd3,Mapre3,Naca,Dmap1,Sra1,Nme2,Pfdn5,Pnrc1,Hint1,Usf1,Elp5,Txn1,Ndufa13,Ptov1,Camk1,Hmgn3,Irf3,Gtf2f1,Akirin2,Clk3,Med21,Rbm8a,Rbm17,Dvl1,Pus1,Commd6,Srsf2,Tada2a,Sumo1,Rbmxl1,Znhit1,Ppid,Gtf2b,Ube2b,Dnttip1,Nif3l1,Tra2a,Tceal5,Hdac10,Ilf2,Cnot10,Inha,Wdr75,Hnrnpd…	81807,362631,117287,29282,302500,502227,140654,302247,289810,293700,293674,85423,287608,25490,140908,289831,296570,310194,298385,117262,362819,361035,291339,298848,288770,298447,252891,83782,300257,286988,690660,83586,287446,116484,100911483,292888,171503,113990,292892,316123,297968,171305,312849,295284,291295,83721,304567,498559,494445,360581,301442,307779,100360077,361967,81673,81816,171437,301…
GO:0042775	0.00854952772306643	0.996777984983934	14	49	mitochondrial ATP synthesis coupled electron transport	BP	13581	867	Park7,Ndufv2,Ndufa7,Uqcrb,Ndufc2,Ndufv3,Uqcrq,Cox5b,Cox4i1,Cox7c,Ndufb9,Ndufb6,Coq7,Uqcrh	117287,81728,299643,362897,293130,64539,497902,94194,29445,100188937,299954,297990,25249,366448
GO:1904872	0.00864067719964195	0.998910808199929	4	14	regulation of telomerase RNA localization to Cajal body	BP	13581	867	Nop10,Ruvbl2,Cct4,Cct8	691534,292907,29374,288305
GO:0072528	0.00893104373466891	0.997872409885672	7	27	pyrimidine-containing compound biosynthetic process	BP	13581	867	Nme1,Erh,Nme3,Nme2,Dtymk,Nme7,Nme6	191575,681415,85269,83782,301622,171566,58964
GO:2000112	0.0089418394474289	0.993017878068678	172	2560	regulation of cellular macromolecule biosynthetic process	BP	13581	867	Elob,Rpl11,Srp9,Park7,Rpl23,Mcts1,Eif3k,Gtf2h5,Rps3,Rtraf,C1d,Drap1,Rps3a,Tfpt,Supt4h1,Nedd8,Cdk5,Ilkap,Commd1,Edf1,Trnau1ap,Kat8,Magoh,Psmc4,Sarnp,Mettl3,Commd3,Mapre3,Naca,Dmap1,Sra1,Rpl12,Nme2,Pfdn5,Pnrc1,Hint1,Pym1,Rpl5,Coa3,Usf1,Elp5,Tarbp2,Txn1,Mrpl58,Ndufa13,Ptov1,Camk1,Hmgn3,Irf3,Gtf2f1,Akirin2,Med21,Rbm8a,Uqcc2,Dvl1,Pus1,Commd6,Tada2a,Sumo1,Rbmxl1,Znhit1,Ppid,Gtf2b,Ube2b,Dnttip1,Nif3l1,T…	81807,362631,690345,117287,29282,302500,292762,502227,140654,302247,289810,293674,29288,85423,287608,25490,140908,64538,289831,296570,65241,310194,298385,117262,362819,361035,291339,298848,288770,298447,252891,499782,83782,300257,286988,690660,366790,81763,498000,83586,287446,363006,116484,303673,100911483,292888,171503,113990,292892,316123,297968,312849,295284,361805,83721,304567,498559,360581,3…
GO:0042773	0.00897699621611067	0.996586067083794	14	50	ATP synthesis coupled electron transport	BP	13581	867	Park7,Ndufv2,Ndufa7,Uqcrb,Ndufc2,Ndufv3,Uqcrq,Cox5b,Cox4i1,Cox7c,Ndufb9,Ndufb6,Coq7,Uqcrh	117287,81728,299643,362897,293130,64539,497902,94194,29445,100188937,299954,297990,25249,366448
GO:0045070	0.00928002130027527	0.998007333746908	6	28	positive regulation of viral genome replication	BP	13581	867	Ppia,Tarbp2,Ppid,Vapa,Ppie,Hspa8	25518,363006,361967,58857,298508,24468
GO:0032446	0.00928076254972243	0.994051766378269	49	599	protein modification by small protein conjugation	BP	13581	867	Elob,Rpl11,Park7,Rpl23,Rps3,Nedd8,Cdk5,Commd1,Cops9,Ctu2,Stub1,Rpl5,Otub1,Med21,Ubxn1,Nosip,Sumo1,Ube2b,Anapc11,Skp1,Sharpin,Arrdc1,Anapc4,Dcun1d5,Ube2s,Abtb1,Paf1,Pin1,Cdk5rap3,Mib2,Gnl3,Vps28,Trim72,Rnf25,Glmn,Ube2v2,Ndfip1,Phc1,Med30,Med31,Ppil2,Nsmce1,Tsg101,Fbxo2,Rbx1,Arrb2,Med10,Sumo3,Fdps	81807,362631,117287,29282,140654,25490,140908,289831,681389,292069,287155,81763,293705,312849,293719,292894,301442,81816,498030,287280,81859,366001,305420,315405,292588,297432,361531,298696,80278,474147,290556,300052,365377,301515,289437,287927,291609,312690,299905,287475,360746,361645,292925,85273,300084,25388,290939,499417,83791
GO:1903146	0.00928336595735291	0.997662024320311	7	39	regulation of autophagy of mitochondrion	BP	13581	867	Atp5if1,Tomm7,Htra2,Rpl28,U2af1,Wdr75,Kat2a	25392,685620,297376,64638,687575,314545,303539
GO:0035407	0.00937934931958469	1	1	1	histone H3-T11 phosphorylation	BP	13581	867	Pkn1	29355
GO:0018130	0.00945212997793652	0.992549096399446	187	2725	heterocycle biosynthetic process	BP	13581	867	Atp5if1,Nme1,Polr2c,Elob,Rpl11,Park7,Erh,Rpl23,Mcts1,Gtf2h5,Nme3,Rps3,Rtraf,C1d,Drap1,Ppox,Tfpt,Supt4h1,Nedd8,Cdk5,Nop10,Prpsap1,Commd1,Edf1,Kat8,Atp5mf,Psmc4,Sarnp,Commd3,Adrm1,Mapre3,Naca,Dmap1,Sra1,Nme2,Pam16,Pfdn5,Pnrc1,Hint1,Atp5mc2,Atp5pf,Polr2j,Znrd1,Usf1,Elp5,Txn1,Aprt,Ndufa13,Ptov1,Camk1,Hmgn3,Cox5b,Irf3,Gtf2f1,Akirin2,Med21,Atp5mc3,Polr2f,Dvl1,Dtymk,Pus1,Commd6,Tada2a,Sumo1,Rbmxl1,Znhit…	25392,191575,361365,81807,362631,117287,681415,29282,302500,502227,85269,140654,302247,289810,293674,289219,85423,287608,25490,140908,691534,64390,289831,296570,310194,690441,117262,362819,291339,65138,298848,288770,298447,252891,83782,679907,300257,286988,690660,171082,94271,288588,361784,83586,287446,116484,292072,100911483,292888,171503,113990,94194,292892,316123,297968,312849,114630,83503,837…
GO:0006461	0.00952317900392689	0.993143505605985	90	1084	protein complex assembly	BP	13581	867	Atp5if1,Ndufa11,Pfdn6,Rps3,Higd2a,Htra2,Ndufaf3,Tmem120a,Chmp2a,Arpc4,Rabggtb,Ndufa2,Ndufb4,Uqcrb,Fis1,Psmc4,Adrm1,Ndufc2,Nme2,Psmd4,Stub1,Hsd17b8,Acot13,Ndufs5,Sem1,Coa3,Prkcsh,Arpc3,Ndufs8,LOC103694877,Naxe,Srp19,Arpc5l,Cuta,Ndufa13,Tbca,Cox17,Dhps,Psmd13,Bax,Uqcc2,Ndufb3,Ndufb7,Pet100,Ndufb11,Sumo1,Rbmxl1,Ppid,Psmg2,Ndufab1,Stx4,Arhgap18,Ndufb10,Sharpin,LOC100910771,Psmg1,Ndufs7,Ndufb2,Vps16,N…	25392,301123,309629,140654,290999,297376,56769,288591,365191,297518,25533,291660,288088,362897,288584,117262,65138,293130,83782,83499,287155,361802,291135,362588,680532,498000,300445,288669,293652,81683,295229,291685,296710,294288,100911483,366995,89786,288923,365388,24887,361805,301427,361385,688786,299310,301442,307779,361967,291539,293453,81803,293947,681418,81859,313121,288236,362837,362344,2…
GO:0050685	0.00955125467728648	0.998253318592396	5	27	positive regulation of mRNA processing	BP	13581	867	Rbmxl1,Tra2a,Paf1,Hsf1,Hspa8	307779,500116,361531,79245,24468
GO:0010468	0.00964364713271108	0.992377523045945	191	2876	regulation of gene expression	BP	13581	867	Nme1,Elob,Rpl11,Srp9,Lsm7,Park7,Rpl23,Mcts1,Eif3k,Gtf2h5,Rps3,Rtraf,C1d,Trmt112,Drap1,Rps3a,Tfpt,Supt4h1,Nedd8,Cdk5,Commd1,Edf1,Trnau1ap,Lsm3,Kat8,Eif3el1,Magoh,Psmc4,Sarnp,Mettl3,Commd3,Mapre3,Naca,Slc50a1,Dmap1,Sra1,Rpl12,Nme2,Lsm5,Pfdn5,Pnrc1,Hint1,Pym1,Rpl5,Coa3,Usf1,Elp5,LOC103694877,Tarbp2,Exosc4,Txn1,Mrpl58,Ndufa13,Ddx39a,Ptov1,Camk1,Lsm4,Hmgn3,Irf3,Gtf2f1,Akirin2,Clk3,Med21,Rbm8a,Uqcc2,Rb…	191575,81807,362631,690345,362829,117287,29282,302500,292762,502227,140654,302247,289810,293700,293674,29288,85423,287608,25490,140908,289831,296570,65241,297455,310194,299872,298385,117262,362819,361035,291339,298848,288770,295245,298447,252891,499782,83782,306222,300257,286988,690660,366790,81763,498000,83586,287446,81683,363006,300045,116484,303673,100911483,89827,292888,171503,290647,113990,2…
GO:0070199	0.00980093956056137	0.998246342592163	5	22	establishment of protein localization to chromosome	BP	13581	867	Terf1,Ruvbl2,Cct4,Cct8,H2afy	297758,292907,29374,288305,29384
GO:0070271	0.00992015401762242	0.992845235093404	90	1085	protein complex biogenesis	BP	13581	867	Atp5if1,Ndufa11,Pfdn6,Rps3,Higd2a,Htra2,Ndufaf3,Tmem120a,Chmp2a,Arpc4,Rabggtb,Ndufa2,Ndufb4,Uqcrb,Fis1,Psmc4,Adrm1,Ndufc2,Nme2,Psmd4,Stub1,Hsd17b8,Acot13,Ndufs5,Sem1,Coa3,Prkcsh,Arpc3,Ndufs8,LOC103694877,Naxe,Srp19,Arpc5l,Cuta,Ndufa13,Tbca,Cox17,Dhps,Psmd13,Bax,Uqcc2,Ndufb3,Ndufb7,Pet100,Ndufb11,Sumo1,Rbmxl1,Ppid,Psmg2,Ndufab1,Stx4,Arhgap18,Ndufb10,Sharpin,LOC100910771,Psmg1,Ndufs7,Ndufb2,Vps16,N…	25392,301123,309629,140654,290999,297376,56769,288591,365191,297518,25533,291660,288088,362897,288584,117262,65138,293130,83782,83499,287155,361802,291135,362588,680532,498000,300445,288669,293652,81683,295229,291685,296710,294288,100911483,366995,89786,288923,365388,24887,361805,301427,361385,688786,299310,301442,307779,361967,291539,293453,81803,293947,681418,81859,313121,288236,362837,362344,2…
GO:0006406	0.0104076218118043	0.997284641390077	7	45	mRNA export from nucleus	BP	13581	867	Sarnp,Sem1,Ddx39a,Pabpn1,Thoc7,Nup85,Nxf1	362819,680532,89827,116697,305714,287830,59087
GO:0071427	0.0104076218118043	0.997284641390077	7	45	mRNA-containing ribonucleoprotein complex export from nucleus	BP	13581	867	Sarnp,Sem1,Ddx39a,Pabpn1,Thoc7,Nup85,Nxf1	362819,680532,89827,116697,305714,287830,59087
GO:0030262	0.0104598949755358	0.997782227277386	6	22	apoptotic nuclear changes	BP	13581	867	Bax,Sharpin,Cdk5rap3,Sod1,Hsf1,Acin1	24887,81859,80278,24786,79245,305884
GO:0009896	0.0106057168099471	0.994105392553416	28	330	positive regulation of catabolic process	BP	13581	867	Atp5if1,Tomm7,Psmc4,Mettl3,Stub1,LOC103694877,Ndufa13,Stx5,Bax,Uqcc2,Dvl1,Sumo1,Dhrsx,Hnrnpd,LOC100910771,Psmc3,Psmc5,Vps28,Snf8,Dxo,Ube2v2,Hsf1,Ndfip1,Ager,Bcap31,Rbx1,Psmc2,Sumo3	25392,685620,117262,361035,287155,81683,100911483,65134,24887,361805,83721,301442,288525,79256,313121,29677,81827,300052,287645,361799,287927,79245,291609,81722,293852,300084,25581,499417
GO:0071822	0.0107512711037279	0.992139486478453	96	1212	protein complex subunit organization	BP	13581	867	Atp5if1,Ndufa11,Pfdn6,Rps3,Higd2a,Htra2,Ndufaf3,Tmem120a,Chmp2a,Arpc4,Rabggtb,Ndufa2,Ndufb4,Uqcrb,Fis1,Psmc4,Adrm1,Ndufc2,Nme2,Psmd4,Stub1,Hsd17b8,Acot13,Pym1,Ndufs5,Sem1,Coa3,Prkcsh,Arpc3,Ndufs8,LOC103694877,Naxe,Srp19,Arpc5l,Cuta,Mrpl58,Ndufa13,Tbca,Cox17,Dhps,Psmd13,Bax,Uqcc2,Ndufb3,Ndufb7,Pet100,Ndufb11,Sumo1,Rbmxl1,Ppid,Psmg2,Ndufab1,Stx4,Arhgap18,Ndufb10,Map1lc3a,Sharpin,LOC100910771,Psmg1,…	25392,301123,309629,140654,290999,297376,56769,288591,365191,297518,25533,291660,288088,362897,288584,117262,65138,293130,83782,83499,287155,361802,291135,366790,362588,680532,498000,300445,288669,293652,81683,295229,291685,296710,294288,303673,100911483,366995,89786,288923,365388,24887,361805,301427,361385,688786,299310,301442,307779,361967,291539,293453,81803,293947,681418,362245,81859,313121,2…
GO:0018394	0.0108007382417142	0.995463745131274	14	137	peptidyl-lysine acetylation	BP	13581	867	Hint2,Kat8,Dmap1,Tada2a,Bloc1s1,Ing4,LOC100910771,L3mbtl2,Ruvbl2,Pole4,Noc2l,Taf10,Hat1,Kat2a	313491,310194,298447,360581,288785,297597,313121,300320,292907,362385,313777,293345,296501,303539
GO:0000380	0.0112365917894865	0.996682908453853	8	55	alternative mRNA splicing, via spliceosome	BP	13581	867	Magoh,Rbm8a,Rbm17,Srsf2,Rbmxl1,Sap18,Srsf6,Sfswap	298385,295284,291295,494445,307779,290284,362264,304431
GO:0070198	0.0112899014250368	0.99789312225253	5	23	protein localization to chromosome, telomeric region	BP	13581	867	Terf1,Cct4,Gnl3,Cct8,H2afy	297758,29374,290556,288305,29384
GO:0006414	0.0116155837772459	0.996638066882796	8	41	translational elongation	BP	13581	867	Srp9,Trnau1ap,Rpl12,Eef1b2,Mrpl58,Pstk,Abtb1,Eef1e1	690345,65241,499782,363241,303673,361661,297432,291057
GO:0090670	0.0117256237697053	0.9983566631974	4	15	RNA localization to Cajal body	BP	13581	867	Nop10,Ruvbl2,Cct4,Cct8	691534,292907,29374,288305
GO:0090671	0.0117256237697053	0.9983566631974	4	15	telomerase RNA localization to Cajal body	BP	13581	867	Nop10,Ruvbl2,Cct4,Cct8	691534,292907,29374,288305
GO:0090672	0.0117256237697053	0.9983566631974	4	15	telomerase RNA localization	BP	13581	867	Nop10,Ruvbl2,Cct4,Cct8	691534,292907,29374,288305
GO:0090685	0.0117256237697053	0.9983566631974	4	15	RNA localization to nucleus	BP	13581	867	Nop10,Ruvbl2,Cct4,Cct8	691534,292907,29374,288305
GO:0034654	0.0119194183390766	0.99055987734807	182	2669	nucleobase-containing compound biosynthetic process	BP	13581	867	Nme1,Polr2c,Elob,Rpl11,Park7,Erh,Rpl23,Mcts1,Gtf2h5,Nme3,Rps3,Rtraf,C1d,Drap1,Tfpt,Supt4h1,Nedd8,Cdk5,Nop10,Prpsap1,Commd1,Edf1,Kat8,Atp5mf,Psmc4,Sarnp,Commd3,Adrm1,Mapre3,Naca,Dmap1,Sra1,Nme2,Pam16,Pfdn5,Pnrc1,Hint1,Atp5mc2,Atp5pf,Polr2j,Znrd1,Usf1,Elp5,Txn1,Aprt,Ndufa13,Ptov1,Camk1,Hmgn3,Cox5b,Irf3,Gtf2f1,Akirin2,Med21,Atp5mc3,Polr2f,Dvl1,Dtymk,Pus1,Commd6,Tada2a,Sumo1,Rbmxl1,Znhit1,Ppid,Gtf2b,…	191575,361365,81807,362631,117287,681415,29282,302500,502227,85269,140654,302247,289810,293674,85423,287608,25490,140908,691534,64390,289831,296570,310194,690441,117262,362819,291339,65138,298848,288770,298447,252891,83782,679907,300257,286988,690660,171082,94271,288588,361784,83586,287446,116484,292072,100911483,292888,171503,113990,94194,292892,316123,297968,312849,114630,83503,83721,301622,304…
GO:1903052	0.012037552768627	0.995289573930651	12	105	positive regulation of proteolysis involved in cellular protein catabolic process	BP	13581	867	Atp5if1,Psmc4,Stub1,Dvl1,Sumo1,Psmc3,Psmc5,Ube2v2,Bcap31,Rbx1,Psmc2,Sumo3	25392,117262,287155,83721,301442,29677,81827,287927,293852,300084,25581,499417
GO:0006431	0.0123549293601635	1	1	1	methionyl-tRNA aminoacylation	BP	13581	867	Mars	299851
GO:0045899	0.0125151034517334	0.998271481359782	4	13	positive regulation of RNA polymerase II transcriptional preinitiation complex assembly	BP	13581	867	Psmc4,Psmc3,Psmc5,Psmc2	117262,29677,81827,25581
GO:0043543	0.0125787939886909	0.993968609685306	18	184	protein acylation	BP	13581	867	Park7,Hint2,Naa10,Kat8,Dmap1,Camk1,Tada2a,Bloc1s1,Ing4,LOC100910771,Naa20,L3mbtl2,Ruvbl2,Pole4,Noc2l,Taf10,Hat1,Kat2a	117287,313491,363518,310194,298447,171503,360581,288785,297597,313121,362228,300320,292907,362385,313777,293345,296501,303539
GO:0009124	0.0126345513056713	0.994753431747953	14	77	nucleoside monophosphate biosynthetic process	BP	13581	867	Atp5mf,Atp5mc2,Atp5pf,Aprt,Cox5b,Atp5mc3,Atp5me,Stoml2,Atp5mc1,Atp5mg,Atp5po,Impdh2,Tmsb4x,Atp5f1e	690441,171082,94271,292072,94194,114630,140608,298203,29754,300677,192241,301005,81814,245958
GO:0006401	0.0126835957372963	0.994208278542373	16	166	RNA catabolic process	BP	13581	867	Lsm7,Lsm3,Eif3el1,Magoh,Mettl3,Lsm5,Pnrc1,Pym1,Exosc4,Lsm4,Rbm8a,Exosc8,Hnrnpd,Slirp,Rnaseh1,Dxo	362829,297455,299872,298385,361035,306222,286988,366790,300045,290647,295284,295050,79256,688717,298933,361799
GO:0044782	0.0127191330652751	0.993619614425473	20	221	cilium organization	BP	13581	867	Ift20,Vdac3,Bbs5,Ube2b,Tctex1d2,Dynll1,Hspb11,Cluap1,Ccdc28b,Ift122,Ssna1,Iqub,Cfap298,Tmem237,Arl6,Nme7,Ift27,Bbs2,Wdr34,Tmem216	287541,83532,362142,81816,498095,58945,685284,363544,682445,312651,311802,296936,288269,316412,363760,171566,300062,113948,296618,361727
GO:0015031	0.012796490370995	0.990394774158848	110	1452	protein transport	BP	13581	867	Atp5if1,Rpl11,Srp9,Zfand2b,Park7,Aup1,Tomm7,Timm9,Htra2,Ift20,Psmb7,Rpl28,Cdk5,Ppia,Commd1,Fis1,Sarnp,Dmap1,Dnlz,Pam16,Cope,Sem1,Rps15,LOC103694877,Srp19,Timm8b,Txn1,Ndufa13,Ddx39a,Pabpn1,Camk1,Stx5,Hmgn3,Irf3,Sec61g,Ap2s1,Uqcc2,Ubl5,Phpt1,Rab26,Timm10,U2af1,Ppid,Gnptg,Stx4,Sec61a2,Wdr75,Thoc7,Hdac3,Tctex1d2,Mpc2,Arrdc1,Dynll1,Hspb11,Vps16,Mt3,Mtx1,Arf5,P3h1,Sft2d1,Npff,Reep2,Crlf2,Nup85,Nxf1,Sec…	25392,362631,690345,363253,117287,680423,685620,171139,297376,287541,85492,64638,140908,25518,289831,288584,362819,298447,296587,679907,290659,680532,29285,81683,291685,64372,116484,100911483,89827,116697,171503,65134,113990,292892,689134,65046,361805,500954,296571,171111,64464,687575,361967,287134,81803,361273,314545,305714,84578,498095,100359982,366001,58945,685284,296159,117038,295241,79117,11…
GO:0060260	0.0128793575288336	0.997500499267171	5	24	regulation of transcription initiation from RNA polymerase II promoter	BP	13581	867	Psmc4,Psmc3,Psmc5,Sub1,Psmc2	117262,29677,81827,192269,25581
GO:0019438	0.0129277591783813	0.989715288040271	186	2732	aromatic compound biosynthetic process	BP	13581	867	Atp5if1,Nme1,Polr2c,Elob,Rpl11,Park7,Erh,Rpl23,Mcts1,Gtf2h5,Nme3,Rps3,Rtraf,C1d,Drap1,Ppox,Tfpt,Supt4h1,Nedd8,Cdk5,Nop10,Prpsap1,Commd1,Edf1,Kat8,Atp5mf,Psmc4,Sarnp,Commd3,Adrm1,Mapre3,Naca,Dmap1,Sra1,Nme2,Pam16,Pfdn5,Pnrc1,Hint1,Atp5mc2,Atp5pf,Polr2j,Znrd1,Usf1,Elp5,Txn1,Aprt,Ndufa13,Ptov1,Camk1,Hmgn3,Cox5b,Irf3,Gtf2f1,Akirin2,Med21,Atp5mc3,Polr2f,Dvl1,Dtymk,Pus1,Commd6,Tada2a,Sumo1,Rbmxl1,Znhit…	25392,191575,361365,81807,362631,117287,681415,29282,302500,502227,85269,140654,302247,289810,293674,289219,85423,287608,25490,140908,691534,64390,289831,296570,310194,690441,117262,362819,291339,65138,298848,288770,298447,252891,83782,679907,300257,286988,690660,171082,94271,288588,361784,83586,287446,116484,292072,100911483,292888,171503,113990,94194,292892,316123,297968,312849,114630,83503,837…
GO:0031442	0.0133156876019335	0.999442428263389	2	6	positive regulation of mRNA 3'-end processing	BP	13581	867	Paf1,Hsf1	361531,79245
GO:0070203	0.0133507208769393	0.998740678386606	3	10	regulation of establishment of protein localization to telomere	BP	13581	867	Terf1,Cct4,Cct8	297758,29374,288305
GO:0051641	0.0135755252757156	0.989426200335637	147	2118	cellular localization	BP	13581	867	Atp5if1,Rpl11,Srp9,Zfand2b,Park7,Aup1,Lamtor2,Tomm7,Timm9,Htra2,Chmp2a,Ift20,Slc25a4,Lamtor4,Psmb7,Rpl28,Cdk5,Commd1,Fis1,Use1,Sarnp,Dmap1,Trappc4,Dnlz,Pam16,Cope,AABR07053687.1,Sem1,Rps15,Srp19,Txn1,Ndufa13,Ddx39a,Pabpn1,Camk1,Stx5,Hmgn3,Cox5b,Rpf2,Sec61g,Bax,Ap2s1,Ubl5,Phpt1,Rab26,Dvl1,Timm10,Bbs5,U2af1,Sumo1,Gnptg,Ube2b,Vapa,Arv1,Stx4,Bloc1s1,Spata7,Rhot2,Skp1,Wdr75,Hnrnpd,Thoc7,Hdac3,Map2k2,T…	25392,362631,690345,363253,117287,680423,295234,685620,171139,297376,365191,287541,85333,360776,85492,64638,140908,289831,288584,290627,362819,298447,367073,296587,679907,290659,296136,680532,29285,291685,116484,100911483,89827,116697,171503,65134,113990,94194,294436,689134,24887,65046,500954,296571,171111,83721,64464,362142,687575,301442,287134,81816,58857,292097,81803,288785,192225,287156,28728…
GO:0001731	0.0138060200918431	0.998283781055888	4	9	formation of translation preinitiation complex	BP	13581	867	Mcts1,Eif3k,Denr,Eif3m	302500,292762,687565,295975
GO:0006417	0.0138729879836073	0.992234242912712	27	275	regulation of translation	BP	13581	867	Srp9,Eif3k,Rps3,Rps3a,Trnau1ap,Magoh,Sarnp,Mettl3,Rpl12,Pym1,Rpl5,Coa3,Tarbp2,Mrpl58,Rbm8a,Uqcc2,Cnot10,Hnrnpd,Rpl26,Map2k2,C1qbp,Pstk,Rps6kb2,Eif1,Eif6,Prkra,Eif3m	690345,292762,140654,29288,65241,298385,362819,361035,499782,366790,81763,498000,363006,303673,295284,361805,316034,79256,287417,58960,29681,361661,361696,287703,305506,311130,295975
GO:0090204	0.0138739770223636	0.999662854261355	2	3	protein localization to nuclear pore	BP	13581	867	Sumo1,Nutf2	301442,291981
GO:0050657	0.0139162751737898	0.994218831357381	13	110	nucleic acid transport	BP	13581	867	Magoh,Sarnp,Sem1,Rps15,Ddx39a,Pabpn1,Rbm8a,Thoc7,Mrpl18,Nup85,Nxf1,Eif6,Nutf2	298385,362819,680532,29285,89827,116697,295284,305714,292244,287830,59087,305506,291981
GO:0050658	0.0139162751737898	0.994218831357381	13	110	RNA transport	BP	13581	867	Magoh,Sarnp,Sem1,Rps15,Ddx39a,Pabpn1,Rbm8a,Thoc7,Mrpl18,Nup85,Nxf1,Eif6,Nutf2	298385,362819,680532,29285,89827,116697,295284,305714,292244,287830,59087,305506,291981
GO:0006921	0.0139457008334438	0.996821841508803	6	23	cellular component disassembly involved in execution phase of apoptosis	BP	13581	867	Bax,Sharpin,Cdk5rap3,Sod1,Hsf1,Acin1	24887,81859,80278,24786,79245,305884
GO:0033128	0.013952218060654	0.99965992647996	2	3	negative regulation of histone phosphorylation	BP	13581	867	Ube2b,H2afy	81816,29384
GO:0016579	0.0140553682180872	0.995228584580919	9	88	protein deubiquitination	BP	13581	867	Park7,Otub1,Ubxn1,Uimc1,Usp40,Taf10,Cops5,Kat2a,Uchl1	117287,293705,293719,290997,316599,293345,312916,303539,29545
GO:1990182	0.0141458988656901	0.997811565181586	4	19	exosomal secretion	BP	13581	867	Chmp2a,Snf8,Cops5,Tsg101	365191,287645,312916,292925
GO:0009147	0.0141859889629744	0.996878143806005	6	19	pyrimidine nucleoside triphosphate metabolic process	BP	13581	867	Nme1,Nme3,Nme2,Dtymk,Nme7,Nme6	191575,85269,83782,301622,171566,58964
GO:0006367	0.0142940176077406	0.995255166920002	9	57	transcription initiation from RNA polymerase II promoter	BP	13581	867	Psmc4,Gtf2f1,Gtf2b,Psmc3,Psmc5,Sub1,Taf10,Med30,Psmc2	117262,316123,81673,29677,81827,192269,293345,299905,25581
GO:0070202	0.0143725084367003	0.998570709531281	3	11	regulation of establishment of protein localization to chromosome	BP	13581	867	Terf1,Cct4,Cct8	297758,29374,288305
GO:0006220	0.0144009542097508	0.995837642245766	8	30	pyrimidine nucleotide metabolic process	BP	13581	867	Nme1,Erh,Nme3,Nme2,Dtymk,Nt5c,Nme7,Nme6	191575,681415,85269,83782,301622,100360582,171566,58964
GO:0032471	0.0144093671843385	0.998780341944398	3	7	negative regulation of endoplasmic reticulum calcium ion concentration	BP	13581	867	Fis1,Bax,Bcap31	288584,24887,293852
GO:2001267	0.0145972710084844	0.997848727349891	4	14	regulation of cysteine-type endopeptidase activity involved in apoptotic signaling pathway	BP	13581	867	Park7,Htra2,Bax,Nle1	117287,297376,24887,303372
GO:0033047	0.0146034933380653	0.995888829094844	7	51	regulation of mitotic sister chromatid segregation	BP	13581	867	Naa10,Psmg2,Anapc11,Anapc4,Terf1,Lcmt1,H2afy	363518,291539,498030,305420,297758,361643,29384
GO:0072671	0.0146861658735784	1	1	1	mitochondria-associated ubiquitin-dependent protein catabolic process	BP	13581	867	Ankzf1	363255
GO:1902275	0.0148424107645538	0.993961443415199	12	137	regulation of chromatin organization	BP	13581	867	Otub1,Tada2a,Znhit1,Ube2b,L3mbtl2,Ruvbl2,Paf1,Noc2l,Kat2a,H2afy,Ehmt2,Nelfe	293705,360581,100360077,81816,300320,292907,361531,313777,303539,29384,361798,294258
GO:0002183	0.0148956231844369	0.997217780661688	5	16	cytoplasmic translational initiation	BP	13581	867	Mcts1,Eif3k,Denr,Mettl3,Eif3m	302500,292762,687565,361035,295975
GO:1903364	0.0150202413517986	0.993673968654834	13	120	positive regulation of cellular protein catabolic process	BP	13581	867	Atp5if1,Psmc4,Stub1,Uqcc2,Dvl1,Sumo1,Psmc3,Psmc5,Ube2v2,Bcap31,Rbx1,Psmc2,Sumo3	25392,117262,287155,361805,83721,301442,29677,81827,287927,293852,300084,25581,499417
GO:0006858	0.0150335220906049	0.999618544604364	2	3	extracellular transport	BP	13581	867	Arrdc1,Tsg101	366001,292925
GO:0071426	0.0150456740619505	0.994926943894559	9	63	ribonucleoprotein complex export from nucleus	BP	13581	867	Sarnp,Sem1,Rps15,Ddx39a,Pabpn1,Thoc7,Nup85,Nxf1,Eif6	362819,680532,29285,89827,116697,305714,287830,59087,305506
GO:0061136	0.0154200895534892	0.992821893288164	16	151	regulation of proteasomal protein catabolic process	BP	13581	867	Rpl11,Park7,Commd1,Psmc4,Stub1,Ubxn1,Dvl1,Sumo1,Psmc3,Psmc5,Glmn,Psme2,Ube2v2,Bcap31,Rbx1,Psmc2	362631,117287,289831,117262,287155,293719,83721,301442,29677,81827,289437,29614,287927,293852,300084,25581
GO:0071166	0.0156776216266766	0.994671670782553	9	64	ribonucleoprotein complex localization	BP	13581	867	Sarnp,Sem1,Rps15,Ddx39a,Pabpn1,Thoc7,Nup85,Nxf1,Eif6	362819,680532,29285,89827,116697,305714,287830,59087,305506
GO:0000184	0.0158752009396854	0.996770526394999	5	23	nuclear-transcribed mRNA catabolic process, nonsense-mediated decay	BP	13581	867	Eif3el1,Magoh,Pnrc1,Pym1,Rbm8a	299872,298385,286988,366790,295284
GO:0051276	0.0158787130084911	0.98922226149837	55	779	chromosome organization	BP	13581	867	Naa10,Chmp2a,Supt4h1,Nop10,Kat8,Dmap1,Ercc1,Otub1,Hmgn3,Aurkc,Tada2a,Znhit1,Psmg2,Ube2b,Anapc11,Hdac10,Skp1,Hnrnpd,Ing4,Hdac3,LOC100910771,Uimc1,Pnkp,Anapc4,L3mbtl2,Dpy30,Terf1,Ruvbl2,Pole4,Mt3,Paf1,Zbtb48,Kmt5c,Cct4,Noc2l,Sub1,Gnl3,Taf10,Lcmt1,Smarce1,Mterf1,Gpx4,Hat1,H2afv,Kat2a,Las1l,Pkn1,Acin1,Phc1,Pagr1,Cct8,H2afy,Ehmt2,Ten1,Nelfe	363518,365191,287608,691534,310194,298447,292673,293705,113990,292554,360581,100360077,291539,81816,498030,362981,287280,79256,297597,84578,313121,290997,308576,305420,300320,286897,297758,292907,362385,117038,361531,362668,308345,29374,313777,192269,290556,293345,361643,303518,85261,29328,296501,685909,303539,296865,29355,305884,312690,293500,288305,29384,361798,360664,294258
GO:0036265	0.0158922855911046	0.998918913916378	3	5	RNA (guanine-N7)-methylation	BP	13581	867	Trmt112,Bud23,Ramac	293700,368084,293058
GO:0032889	0.0160914771374456	1	1	1	regulation of vacuole fusion, non-autophagic	BP	13581	867	Vps16	296159
GO:0030389	0.0162868400146417	1	2	2	fructosamine metabolic process	BP	13581	867	Mdp1,Fn3k	290230,498034
GO:0042776	0.0162882391213776	0.999224394752197	3	4	mitochondrial ATP synthesis coupled proton transport	BP	13581	867	Cox5b,Stoml2,Atp5po	94194,298203,192241
GO:0006475	0.0163759679111992	0.992994883020871	13	134	internal protein amino acid acetylation	BP	13581	867	Naa10,Kat8,Dmap1,Tada2a,Ing4,LOC100910771,L3mbtl2,Ruvbl2,Pole4,Noc2l,Taf10,Hat1,Kat2a	363518,310194,298447,360581,297597,313121,300320,292907,362385,313777,293345,296501,303539
GO:1903313	0.0163975977235087	0.995236786894294	7	58	positive regulation of mRNA metabolic process	BP	13581	867	Mettl3,Rbmxl1,Tra2a,Hnrnpd,Paf1,Hsf1,Hspa8	361035,307779,500116,79256,361531,79245,24468
GO:0045898	0.0165298105946694	0.997431205041041	4	15	regulation of RNA polymerase II transcriptional preinitiation complex assembly	BP	13581	867	Psmc4,Psmc3,Psmc5,Psmc2	117262,29677,81827,25581
GO:0030422	0.0166156131829227	0.999376446128982	2	4	production of siRNA involved in RNA interference	BP	13581	867	Tarbp2,Prkra	363006,311130
GO:2000395	0.0171235175658349	1	2	2	regulation of ubiquitin-dependent endocytosis	BP	13581	867	Vps28,Tsg101	300052,292925
GO:2000397	0.0171235175658349	1	2	2	positive regulation of ubiquitin-dependent endocytosis	BP	13581	867	Vps28,Tsg101	300052,292925
GO:2000780	0.0173179756300369	0.998114854730957	3	12	negative regulation of double-strand break repair	BP	13581	867	Otub1,Nudt16l1,Hsf1	293705,497867,79245
GO:0051649	0.0173933594101154	0.986652254083757	119	1620	establishment of localization in cell	BP	13581	867	Atp5if1,Rpl11,Srp9,Zfand2b,Park7,Aup1,Tomm7,Timm9,Htra2,Chmp2a,Ift20,Slc25a4,Psmb7,Rpl28,Cdk5,Commd1,Fis1,Use1,Sarnp,Dmap1,Trappc4,Dnlz,Pam16,Cope,Sem1,Rps15,Srp19,Txn1,Ndufa13,Ddx39a,Pabpn1,Camk1,Stx5,Hmgn3,Cox5b,Sec61g,Bax,Ap2s1,Ubl5,Phpt1,Dvl1,Timm10,Bbs5,U2af1,Gnptg,Ube2b,Vapa,Arv1,Stx4,Bloc1s1,Rhot2,Wdr75,Hnrnpd,Thoc7,Hdac3,Map2k2,Tctex1d2,Dync1i2,Mpc2,Dynll1,Trappc3,Mrpl18,Hspb11,Vps16,Dynl…	25392,362631,690345,363253,117287,680423,685620,171139,297376,365191,287541,85333,85492,64638,140908,289831,288584,290627,362819,298447,367073,296587,679907,290659,680532,29285,291685,116484,100911483,89827,116697,171503,65134,113990,94194,689134,24887,65046,500954,296571,83721,64464,362142,687575,287134,81816,58857,292097,81803,288785,287156,314545,79256,305714,84578,58960,498095,116659,10035998…
GO:0009245	0.0175812666623833	1	1	1	lipid A biosynthetic process	BP	13581	867	Ndufab1	293453
GO:0046493	0.0175812666623833	1	1	1	lipid A metabolic process	BP	13581	867	Ndufab1	293453
GO:1901269	0.0175812666623833	1	1	1	lipooligosaccharide metabolic process	BP	13581	867	Ndufab1	293453
GO:1901271	0.0175812666623833	1	1	1	lipooligosaccharide biosynthetic process	BP	13581	867	Ndufab1	293453
GO:0010556	0.0176768752147915	0.985861485663249	176	2653	regulation of macromolecule biosynthetic process	BP	13581	867	Elob,Rpl11,Srp9,Park7,Rpl23,Mcts1,Eif3k,Gtf2h5,Rps3,Rtraf,C1d,Drap1,Rps3a,Tfpt,Supt4h1,Nedd8,Cdk5,Ilkap,Commd1,Edf1,Trnau1ap,Kat8,Magoh,Psmc4,Sarnp,Mettl3,Commd3,Mapre3,Naca,Dmap1,Sra1,Rpl12,Nme2,Pfdn5,Pnrc1,Hint1,Pym1,Rpl5,Coa3,Usf1,Elp5,Tarbp2,Txn1,Mrpl58,Ndufa13,Ptov1,Camk1,Hmgn3,Irf3,Gtf2f1,Akirin2,Med21,Rbm8a,Uqcc2,Dvl1,Pus1,Commd6,Tada2a,Sumo1,Rbmxl1,Znhit1,Ppid,Gtf2b,Ube2b,Dnttip1,Nif3l1,T…	81807,362631,690345,117287,29282,302500,292762,502227,140654,302247,289810,293674,29288,85423,287608,25490,140908,64538,289831,296570,65241,310194,298385,117262,362819,361035,291339,298848,288770,298447,252891,499782,83782,300257,286988,690660,366790,81763,498000,83586,287446,363006,116484,303673,100911483,292888,171503,113990,292892,316123,297968,312849,295284,361805,83721,304567,498559,360581,3…
GO:0014886	0.0178289309901434	0.999919916776518	1	2	transition between slow and fast fiber	BP	13581	867	Gtf2ird1	246770
GO:0021914	0.0180296122021025	0.999918095467515	1	2	negative regulation of smoothened signaling pathway involved in ventral spinal cord patterning	BP	13581	867	Ift122	312651
GO:1904526	0.0180635551286397	0.999180442906755	2	5	regulation of microtubule binding	BP	13581	867	Mapre3,Hsf1	298848,79245
GO:2000144	0.01811505356788	0.996144370692962	5	25	positive regulation of DNA-templated transcription, initiation	BP	13581	867	Psmc4,Psmc3,Psmc5,Sub1,Psmc2	117262,29677,81827,192269,25581
GO:0009220	0.0181690950452681	0.996426177110093	5	16	pyrimidine ribonucleotide biosynthetic process	BP	13581	867	Nme1,Nme3,Nme2,Nme7,Nme6	191575,85269,83782,171566,58964
GO:0046132	0.0181690950452681	0.996426177110093	5	16	pyrimidine ribonucleoside biosynthetic process	BP	13581	867	Nme1,Nme3,Nme2,Nme7,Nme6	191575,85269,83782,171566,58964
GO:0046134	0.0181690950452681	0.996426177110093	5	16	pyrimidine nucleoside biosynthetic process	BP	13581	867	Nme1,Nme3,Nme2,Nme7,Nme6	191575,85269,83782,171566,58964
GO:0061635	0.0181893123256297	0.998131805248879	3	9	regulation of protein complex stability	BP	13581	867	Snf8,Sqstm1,Hspa8	287645,113894,24468
GO:0006353	0.0183711440181798	0.997287756769905	4	11	DNA-templated transcription, termination	BP	13581	867	Znrd1,Mterf1,Polr3k,Ssu72	361784,85261,366277,298681
GO:0006352	0.0185283449820814	0.992697595476378	11	83	DNA-templated transcription, initiation	BP	13581	867	Psmc4,Gtf2f1,Gtf2b,Psmc3,Psmc5,Sub1,Taf10,Polr1e,Tfb2m,Med30,Psmc2	117262,316123,81673,29677,81827,192269,293345,313245,289307,299905,25581
GO:1902442	0.0187638955167825	0.999911255170983	1	2	regulation of ripoptosome assembly involved in necroptotic process	BP	13581	867	LOC100910771	313121
GO:1902443	0.0187638955167825	0.999911255170983	1	2	negative regulation of ripoptosome assembly involved in necroptotic process	BP	13581	867	LOC100910771	313121
GO:0006580	0.0188702376678702	1	1	1	ethanolamine metabolic process	BP	13581	867	Chka	29194
GO:1904681	0.0188702376678702	1	1	1	response to 3-methylcholanthrene	BP	13581	867	Chka	29194
GO:2001251	0.0189250583578229	0.992443484298588	11	102	negative regulation of chromosome organization	BP	13581	867	Naa10,Ercc1,Otub1,Psmg2,Ube2b,L3mbtl2,Terf1,Noc2l,Lcmt1,H2afy,Ten1	363518,292673,293705,291539,81816,300320,297758,313777,361643,29384,360664
GO:0097214	0.0189830728626077	1	2	2	positive regulation of lysosomal membrane permeability	BP	13581	867	Mt3,Hspa8	117038,24468
GO:0072655	0.0192237617603234	0.990288414414752	19	133	establishment of protein localization to mitochondrion	BP	13581	867	Atp5if1,Tomm7,Timm9,Htra2,Psmb7,Rpl28,Fis1,Dnlz,Pam16,Ndufa13,Bax,Ubl5,Timm10,U2af1,Wdr75,Mtx1,Kat2a,Aip,Mtx2	25392,685620,171139,297376,85492,64638,288584,296587,679907,100911483,24887,500954,64464,687575,314545,295241,303539,282827,288150
GO:0050689	0.0192404683645629	0.999218653469035	2	4	negative regulation of defense response to virus by host	BP	13581	867	Tarbp2,Irf3	363006,292892
GO:0071450	0.0194434481294616	0.995258502621839	6	22	cellular response to oxygen radical	BP	13581	867	Park7,Ccs,Mt3,Sod1,Glrx2,Prdx1	117287,84485,117038,24786,114022,117254
GO:0071451	0.0194434481294616	0.995258502621839	6	22	cellular response to superoxide	BP	13581	867	Park7,Ccs,Mt3,Sod1,Glrx2,Prdx1	117287,84485,117038,24786,114022,117254
GO:2000434	0.0195474679915546	0.998998208248648	3	4	regulation of protein neddylation	BP	13581	867	Rpl11,Cops9,Rpl5	362631,681389,81763
GO:2000435	0.0195474679915546	0.998998208248648	3	4	negative regulation of protein neddylation	BP	13581	867	Rpl11,Cops9,Rpl5	362631,681389,81763
GO:0051438	0.0196702620630945	0.993778387543599	8	38	regulation of ubiquitin-protein transferase activity	BP	13581	867	Rpl11,Park7,Rpl23,Stub1,Rpl5,Dcun1d5,Ube2s,Pin1	362631,117287,29282,287155,81763,315405,292588,298696
GO:0098780	0.0198393986887203	0.996661135660971	4	17	response to mitochondrial depolarisation	BP	13581	867	Atp5if1,Tomm7,Htra2,Sqstm1	25392,685620,297376,113894
GO:0000961	0.0199899812886154	0.999899215829408	1	2	negative regulation of mitochondrial RNA catabolic process	BP	13581	867	Slirp	688717
GO:0016573	0.0200220197377153	0.991530396908223	12	126	histone acetylation	BP	13581	867	Kat8,Dmap1,Tada2a,Ing4,LOC100910771,L3mbtl2,Ruvbl2,Pole4,Noc2l,Taf10,Hat1,Kat2a	310194,298447,360581,297597,313121,300320,292907,362385,313777,293345,296501,303539
GO:1903902	0.0200551452315805	0.993489028341439	8	48	positive regulation of viral life cycle	BP	13581	867	Chmp2a,Ppia,Tarbp2,Ppid,Vapa,Ppie,Tsg101,Hspa8	365191,25518,363006,361967,58857,298508,292925,24468
GO:0050779	0.0200772158574684	0.997547224966052	3	17	RNA destabilization	BP	13581	867	Mettl3,Hnrnpd,Dxo	361035,79256,361799
GO:0046039	0.0201010247148153	0.994924671649392	6	26	GTP metabolic process	BP	13581	867	Nme1,Nme3,Nme2,Impdh2,Nme7,Nme6	191575,85269,83782,301005,171566,58964
GO:2000277	0.02043822335103	1	2	2	positive regulation of oxidative phosphorylation uncoupler activity	BP	13581	867	Park7,Slc25a4	117287,85333
GO:0006091	0.0205667762266686	0.987469285371446	33	281	generation of precursor metabolites and energy	BP	13581	867	Park7,Ndufv2,Ndufa7,Uqcrb,Ndufc2,LOC103694877,Ndufv3,Uqcrq,Cox17,Cox5b,Cox4i1,Bax,Uqcc2,Ndufb3,Coq10a,Bloc1s1,Cox7c,Gadd45gip1,Phkg2,Suclg1,Ndufb9,Ndufb6,Mt3,Ndufs3,Khk,Coq7,Uqcrh,Idh3g,Ndufa5,Eif6,Eno3,Sdhb,Galk1	117287,81728,299643,362897,293130,81683,64539,497902,89786,94194,29445,24887,361805,301427,362810,288785,100188937,288916,140671,114597,299954,297990,117038,295923,25659,25249,366448,25179,25488,305506,25438,298596,287835
GO:1904816	0.0208142004723853	0.997617269294023	3	11	positive regulation of protein localization to chromosome, telomeric region	BP	13581	867	Cct4,Gnl3,Cct8	29374,290556,288305
GO:0006119	0.0209081588004642	0.99034863603059	16	70	oxidative phosphorylation	BP	13581	867	Park7,Ndufv2,Ndufa7,Uqcrb,Ndufc2,Ndufv3,Uqcrq,Cox5b,Cox4i1,Uqcc2,Cox7c,Gadd45gip1,Ndufb9,Ndufb6,Coq7,Uqcrh	117287,81728,299643,362897,293130,64539,497902,94194,29445,361805,100188937,288916,299954,297990,25249,366448
GO:0008104	0.0214217102159886	0.983110596759231	141	2057	protein localization	BP	13581	867	Atp5if1,Rpl11,Srp9,Zfand2b,Park7,Aup1,Lamtor2,Tomm7,Timm9,Htra2,Chmp2a,Ift20,Lamtor4,Psmb7,Rpl28,Nedd8,Cdk5,Ppia,Commd1,Cops9,Fis1,Sarnp,Dmap1,Dnlz,Pam16,Cope,AABR07053687.1,Sem1,Rps15,LOC103694877,Srp19,Timm8b,Cuta,Txn1,Ndufa13,Ddx39a,Pabpn1,Camk1,Stx5,Hmgn3,Irf3,Rpf2,Sec61g,Bax,Ap2s1,Uqcc2,Ubl5,Phpt1,Rab26,Dvl1,Timm10,U2af1,Sumo1,Ppid,Gnptg,Vapa,Stx4,Sec61a2,Spata7,Skp1,Wdr75,Thoc7,Hdac3,Tctex1…	25392,362631,690345,363253,117287,680423,295234,685620,171139,297376,365191,287541,360776,85492,64638,25490,140908,25518,289831,681389,288584,362819,298447,296587,679907,290659,296136,680532,29285,81683,291685,64372,294288,116484,100911483,89827,116697,171503,65134,113990,292892,294436,689134,24887,65046,361805,500954,296571,171111,83721,64464,687575,301442,361967,287134,58857,81803,361273,192225…
GO:0035845	0.0216234214821225	0.998718391028533	2	8	photoreceptor cell outer segment organization	BP	13581	867	Ift20,AABR07053687.1	287541,296136
GO:1901362	0.0219373609219324	0.982209781472217	191	2827	organic cyclic compound biosynthetic process	BP	13581	867	Atp5if1,Nme1,Polr2c,Elob,Rpl11,Park7,Erh,Rpl23,Mcts1,Gtf2h5,Nme3,Rps3,Rtraf,C1d,Drap1,Ppox,Tfpt,Supt4h1,Nedd8,Cdk5,Nop10,Prpsap1,Commd1,Edf1,Kat8,Atp5mf,Psmc4,Sarnp,Commd3,Adrm1,Mapre3,Naca,Dmap1,Sra1,Nme2,Pam16,Pfdn5,Pnrc1,Hsd17b8,Hint1,Atp5mc2,Atp5pf,Polr2j,Znrd1,Usf1,Elp5,Txn1,Aprt,Ndufa13,Ptov1,Camk1,Hmgn3,Cox5b,Irf3,Gtf2f1,Akirin2,Med21,Atp5mc3,Polr2f,Dvl1,Dtymk,Pus1,Commd6,Tada2a,Sumo1,Rbmx…	25392,191575,361365,81807,362631,117287,681415,29282,302500,502227,85269,140654,302247,289810,293674,289219,85423,287608,25490,140908,691534,64390,289831,296570,310194,690441,117262,362819,291339,65138,298848,288770,298447,252891,83782,679907,300257,286988,361802,690660,171082,94271,288588,361784,83586,287446,116484,292072,100911483,292888,171503,113990,94194,292892,316123,297968,312849,114630,83…
GO:0006465	0.0220030594348756	0.997806525312618	3	7	signal peptide processing	BP	13581	867	Sec11a,MGC109340,Spcs2	65166,317409,293142
GO:0010424	0.0220211323511727	0.999836959100722	1	3	DNA methylation on cytosine within a CG sequence	BP	13581	867	Ehmt2	361798
GO:0016567	0.0222089004667655	0.985315717517725	44	560	protein ubiquitination	BP	13581	867	Elob,Rpl11,Park7,Rpl23,Rps3,Cdk5,Commd1,Stub1,Rpl5,Otub1,Med21,Ubxn1,Nosip,Ube2b,Anapc11,Skp1,Sharpin,Arrdc1,Anapc4,Dcun1d5,Ube2s,Abtb1,Paf1,Pin1,Cdk5rap3,Mib2,Vps28,Trim72,Rnf25,Glmn,Ube2v2,Ndfip1,Phc1,Med30,Med31,Ppil2,Nsmce1,Tsg101,Fbxo2,Rbx1,Arrb2,Med10,Sumo3,Fdps	81807,362631,117287,29282,140654,140908,289831,287155,81763,293705,312849,293719,292894,81816,498030,287280,81859,366001,305420,315405,292588,297432,361531,298696,80278,474147,300052,365377,301515,289437,287927,291609,312690,299905,287475,360746,361645,292925,85273,300084,25388,290939,499417,83791
GO:0097734	0.0224565212349978	0.995973591144868	4	20	extracellular exosome biogenesis	BP	13581	867	Chmp2a,Snf8,Cops5,Tsg101	365191,287645,312916,292925
GO:0140112	0.0224565212349978	0.995973591144868	4	20	extracellular vesicle biogenesis	BP	13581	867	Chmp2a,Snf8,Cops5,Tsg101	365191,287645,312916,292925
GO:0050687	0.0225495867151867	0.995925118624399	4	21	negative regulation of defense response to virus	BP	13581	867	Tarbp2,Pcbp2,Irf3,C1qbp	363006,363005,292892,29681
GO:0031057	0.0227374497573886	0.994674343640157	5	36	negative regulation of histone modification	BP	13581	867	Otub1,Ube2b,L3mbtl2,Noc2l,H2afy	293705,81816,300320,313777,29384
GO:0031060	0.0231684797845375	0.99446911999534	5	44	regulation of histone methylation	BP	13581	867	L3mbtl2,Paf1,H2afy,Ehmt2,Nelfe	300320,361531,29384,361798,294258
GO:0090070	0.0232018702148124	0.997382344933612	3	9	positive regulation of ribosome biogenesis	BP	13581	867	Trmt112,Wdr75,Bud23	293700,314545,368084
GO:2000234	0.0232018702148124	0.997382344933612	3	9	positive regulation of rRNA processing	BP	13581	867	Trmt112,Wdr75,Bud23	293700,314545,368084
GO:2000576	0.0234968591015433	0.998936664986124	2	4	positive regulation of microtubule motor activity	BP	13581	867	Dync1i2,Dynll1	116659,58945
GO:2000580	0.0234968591015433	0.998936664986124	2	4	regulation of ATP-dependent microtubule motor activity, plus-end-directed	BP	13581	867	Dync1i2,Dynll1	116659,58945
GO:2000582	0.0234968591015433	0.998936664986124	2	4	positive regulation of ATP-dependent microtubule motor activity, plus-end-directed	BP	13581	867	Dync1i2,Dynll1	116659,58945
GO:0018393	0.0235358600713219	0.98980349432009	12	129	internal peptidyl-lysine acetylation	BP	13581	867	Kat8,Dmap1,Tada2a,Ing4,LOC100910771,L3mbtl2,Ruvbl2,Pole4,Noc2l,Taf10,Hat1,Kat2a	310194,298447,360581,297597,313121,300320,292907,362385,313777,293345,296501,303539
GO:0097659	0.0235522004911895	0.981246511243242	150	2304	nucleic acid-templated transcription	BP	13581	867	Polr2c,Elob,Rpl11,Park7,Rpl23,Mcts1,Gtf2h5,Rps3,Rtraf,C1d,Drap1,Tfpt,Supt4h1,Nedd8,Cdk5,Commd1,Edf1,Kat8,Psmc4,Sarnp,Commd3,Adrm1,Mapre3,Naca,Dmap1,Sra1,Nme2,Pfdn5,Pnrc1,Hint1,Polr2j,Znrd1,Usf1,Elp5,Txn1,Ndufa13,Ptov1,Camk1,Hmgn3,Irf3,Gtf2f1,Akirin2,Med21,Polr2f,Dvl1,Pus1,Commd6,Tada2a,Sumo1,Rbmxl1,Znhit1,Ppid,Gtf2b,Dnttip1,Nif3l1,Tceal5,Hdac10,Ilf2,Cnot10,Inha,Wdr75,Hnrnpd,Ing4,Hdac3,E4f1,LOC100…	361365,81807,362631,117287,29282,302500,502227,140654,302247,289810,293674,85423,287608,25490,140908,289831,296570,310194,117262,362819,291339,65138,298848,288770,298447,252891,83782,300257,286988,690660,288588,361784,83586,287446,116484,100911483,292888,171503,113990,292892,316123,297968,312849,83503,83721,304567,498559,360581,301442,307779,100360077,361967,81673,171437,301431,680282,362981,3106…
GO:0061408	0.023585145620198	1	1	1	positive regulation of transcription from RNA polymerase II promoter in response to heat stress	BP	13581	867	Hsf1	79245
GO:1900365	0.023585145620198	1	1	1	positive regulation of mRNA polyadenylation	BP	13581	867	Hsf1	79245
GO:1904842	0.023585145620198	1	1	1	response to nitroglycerin	BP	13581	867	Hsf1	79245
GO:1904843	0.023585145620198	1	1	1	cellular response to nitroglycerin	BP	13581	867	Hsf1	79245
GO:1990911	0.023585145620198	1	1	1	response to psychosocial stress	BP	13581	867	Hsf1	79245
GO:0070585	0.0236243200906268	0.987781340009375	19	136	protein localization to mitochondrion	BP	13581	867	Atp5if1,Tomm7,Timm9,Htra2,Psmb7,Rpl28,Fis1,Dnlz,Pam16,Ndufa13,Bax,Ubl5,Timm10,U2af1,Wdr75,Mtx1,Kat2a,Aip,Mtx2	25392,685620,171139,297376,85492,64638,288584,296587,679907,100911483,24887,500954,64464,687575,314545,295241,303539,282827,288150
GO:0034976	0.0236309308234943	0.987209581616679	21	201	response to endoplasmic reticulum stress	BP	13581	867	Park7,Aup1,Psmc4,Stub1,Ubxn1,Txndc12,Bax,Serp2,Ankzf1,Psmc3,Psmc5,Ubxn6,Cdk5rap3,Sec61b,Erp29,Cops5,Sdf2,Bcap31,Fbxo2,Psmc2,Hm13	117287,680423,117262,287155,293719,298370,24887,498546,363255,29677,81827,363332,80278,298068,117030,312916,287470,293852,85273,25581,311545
GO:0000413	0.0238818251916401	0.99297744561926	7	29	protein peptidyl-prolyl isomerization	BP	13581	867	Ppia,Fkbp2,Ppid,Ppie,Pin1,Ppil2,Fkbp7	25518,293702,361967,298508,298696,360746,295672
GO:0016578	0.0243025730882407	0.996806550185072	3	17	histone deubiquitination	BP	13581	867	Uimc1,Taf10,Kat2a	290997,293345,303539
GO:0070897	0.0243464392406403	0.993430411070681	6	31	DNA-templated transcriptional preinitiation complex assembly	BP	13581	867	Psmc4,Gtf2b,Psmc3,Psmc5,Polr1e,Psmc2	117262,81673,29677,81827,313245,25581
GO:0046901	0.0245242591044821	1	1	1	tetrahydrofolylpolyglutamate biosynthetic process	BP	13581	867	Fpgs	687266
GO:0090150	0.0245358707071565	0.987423119445428	18	152	establishment of protein localization to membrane	BP	13581	867	Srp9,Zfand2b,Tomm7,Timm9,Cdk5,Commd1,Fis1,Srp19,Ndufa13,Bax,Rab26,Timm10,Reep2,Sec61b,Srp14,Arl6,Bbs2,Lyplal1	690345,363253,685620,171139,140908,289831,288584,291685,100911483,24887,171111,64464,682105,298068,296076,363760,113948,289357
GO:0006914	0.0247045412778891	0.985730486155713	25	300	autophagy	BP	13581	867	Atp5if1,Park7,Tomm7,Htra2,Ift20,Rpl28,Fis1,Kat8,U2af1,Dhrsx,Map1lc3a,Wdr75,LOC100910771,Vps16,Mt3,Atg101,Ubxn6,Gabarap,Kat2a,Nsfl1c,Fundc1,Sqstm1,Ager,Ehmt2,Hspa8	25392,117287,685620,297376,287541,64638,288584,310194,687575,288525,362245,314545,313121,296159,117038,300240,363332,58974,303539,83809,363442,113894,81722,361798,24468
GO:0061919	0.0247045412778891	0.985730486155713	25	300	process utilizing autophagic mechanism	BP	13581	867	Atp5if1,Park7,Tomm7,Htra2,Ift20,Rpl28,Fis1,Kat8,U2af1,Dhrsx,Map1lc3a,Wdr75,LOC100910771,Vps16,Mt3,Atg101,Ubxn6,Gabarap,Kat2a,Nsfl1c,Fundc1,Sqstm1,Ager,Ehmt2,Hspa8	25392,117287,685620,297376,287541,64638,288584,310194,687575,288525,362245,314545,313121,296159,117038,300240,363332,58974,303539,83809,363442,113894,81722,361798,24468
GO:0070159	0.0254028088002605	1	1	1	mitochondrial threonyl-tRNA aminoacylation	BP	13581	867	Tars2	310672
GO:2000674	0.0255762679354468	0.996829743878058	3	11	regulation of type B pancreatic cell apoptotic process	BP	13581	867	Hdac3,Srsf6,Ager	84578,362264,81722
GO:2000142	0.0257301974576464	0.993856170197848	5	31	regulation of DNA-templated transcription, initiation	BP	13581	867	Psmc4,Psmc3,Psmc5,Sub1,Psmc2	117262,29677,81827,192269,25581
GO:0006399	0.0257757315250888	0.987275663926544	16	141	tRNA metabolic process	BP	13581	867	Aarsd1,Rtraf,Trmt112,Aimp1,Rpp21,Ctu2,Ccdc12,Dalrd3,Pus1,Tars2,Rpp30,Dus1l,Trmt1,Mars,Farsa,Rars	619440,302247,293700,114632,406230,292069,363151,363146,304567,310672,685332,246185,288914,299851,288917,287191
GO:0031331	0.0258518539925083	0.985370381166786	23	282	positive regulation of cellular catabolic process	BP	13581	867	Atp5if1,Tomm7,Psmc4,Mettl3,Stub1,LOC103694877,Bax,Uqcc2,Dvl1,Sumo1,Dhrsx,Hnrnpd,LOC100910771,Psmc3,Psmc5,Dxo,Ube2v2,Hsf1,Ager,Bcap31,Rbx1,Psmc2,Sumo3	25392,685620,117262,361035,287155,81683,24887,361805,83721,301442,288525,79256,313121,29677,81827,361799,287927,79245,81722,293852,300084,25581,499417
GO:0000303	0.0259685102975877	0.993081088623961	6	25	response to superoxide	BP	13581	867	Park7,Ccs,Mt3,Sod1,Glrx2,Prdx1	117287,84485,117038,24786,114022,117254
GO:1990910	0.0261814212397235	0.998426396739938	2	6	response to hypobaric hypoxia	BP	13581	867	Fis1,Hsf1	288584,79245
GO:0006419	0.0267284187447099	0.999759292364847	1	3	alanyl-tRNA aminoacylation	BP	13581	867	Aarsd1	619440
GO:0046939	0.0267940297060525	0.988843169462048	11	81	nucleotide phosphorylation	BP	13581	867	Nme1,Nme3,Nme2,LOC103694877,Dtymk,Pnkp,Eif6,Eno3,Galk1,Nme7,Nme6	191575,85269,83782,81683,301622,308576,305506,25438,287835,171566,58964
GO:0006351	0.0268039090601287	0.97858156474245	148	2283	transcription, DNA-templated	BP	13581	867	Polr2c,Elob,Rpl11,Park7,Rpl23,Mcts1,Gtf2h5,Rps3,Rtraf,C1d,Drap1,Tfpt,Supt4h1,Nedd8,Cdk5,Commd1,Edf1,Kat8,Psmc4,Sarnp,Commd3,Adrm1,Mapre3,Naca,Dmap1,Sra1,Nme2,Pfdn5,Pnrc1,Hint1,Polr2j,Znrd1,Usf1,Elp5,Txn1,Ndufa13,Ptov1,Camk1,Hmgn3,Irf3,Gtf2f1,Akirin2,Med21,Polr2f,Dvl1,Pus1,Commd6,Tada2a,Sumo1,Rbmxl1,Znhit1,Ppid,Gtf2b,Dnttip1,Nif3l1,Tceal5,Hdac10,Ilf2,Cnot10,Inha,Wdr75,Hnrnpd,Ing4,Hdac3,E4f1,LOC100…	361365,81807,362631,117287,29282,302500,502227,140654,302247,289810,293674,85423,287608,25490,140908,289831,296570,310194,117262,362819,291339,65138,298848,288770,298447,252891,83782,300257,286988,690660,288588,361784,83586,287446,116484,100911483,292888,171503,113990,292892,316123,297968,312849,83503,83721,304567,498559,360581,301442,307779,100360077,361967,81673,171437,301431,680282,362981,3106…
GO:0072321	0.0268667776379203	0.997102443121676	3	7	chaperone-mediated protein transport	BP	13581	867	Timm9,Timm10,Hspa8	171139,64464,24468
GO:0070476	0.0269080177329625	1	2	2	rRNA (guanine-N7)-methylation	BP	13581	867	Trmt112,Bud23	293700,368084
GO:1903093	0.0271012289935289	1	2	2	regulation of protein K48-linked deubiquitination	BP	13581	867	Park7,Ubxn1	117287,293719
GO:1903094	0.0271012289935289	1	2	2	negative regulation of protein K48-linked deubiquitination	BP	13581	867	Park7,Ubxn1	117287,293719
GO:2000157	0.0271012289935289	1	2	2	negative regulation of ubiquitin-specific protease activity	BP	13581	867	Park7,Ubxn1	117287,293719
GO:0042144	0.0271842525860031	0.999812934064436	1	2	vacuole fusion, non-autophagic	BP	13581	867	Vps16	296159
GO:0043983	0.0274297222185017	0.998309213565609	2	6	histone H4-K12 acetylation	BP	13581	867	Ing4,Kat2a	297597,303539
GO:0035948	0.0277218603254082	0.999740949802926	1	3	positive regulation of gluconeogenesis by positive regulation of transcription from RNA polymerase II promoter	BP	13581	867	Kat2a	303539
GO:0031440	0.0277745397446808	0.996129750659655	3	18	regulation of mRNA 3'-end processing	BP	13581	867	Paf1,Hsf1,Nelfe	361531,79245,294258
GO:0006413	0.0278187529754183	0.987783213969217	12	98	translational initiation	BP	13581	867	Eif1b,Mcts1,Eif3k,Denr,Eif3el1,Mettl3,Rps24,Rps6kb2,Eif1,Eif6,Eif2s2,Eif3m	301068,302500,292762,687565,299872,361035,81776,361696,287703,305506,296302,295975
GO:0014022	0.0284096623491196	0.999727850832342	1	3	neural plate elongation	BP	13581	867	Dvl1	83721
GO:0022007	0.0284096623491196	0.999727850832342	1	3	convergent extension involved in neural plate elongation	BP	13581	867	Dvl1	83721
GO:0009218	0.0284625238207416	0.993525355348954	5	18	pyrimidine ribonucleotide metabolic process	BP	13581	867	Nme1,Nme3,Nme2,Nme7,Nme6	191575,85269,83782,171566,58964
GO:0001824	0.0284654756686278	0.989883648493412	8	70	blastocyst development	BP	13581	867	Psmc4,Med21,Wdr74,Sf3b6,Psmc3,Dad1,Nle1,Sbds	117262,312849,690229,100365504,29677,192275,303372,288615
GO:0048524	0.0284679783664352	0.988621874725063	10	72	positive regulation of viral process	BP	13581	867	Chmp2a,Ppia,Tarbp2,Ppid,Gtf2b,Vapa,Ppie,Pfn1,Tsg101,Hspa8	365191,25518,363006,361967,81673,58857,298508,64303,292925,24468
GO:1901800	0.0287016573538526	0.988367193758483	10	93	positive regulation of proteasomal protein catabolic process	BP	13581	867	Psmc4,Stub1,Dvl1,Sumo1,Psmc3,Psmc5,Ube2v2,Bcap31,Rbx1,Psmc2	117262,287155,83721,301442,29677,81827,287927,293852,300084,25581
GO:0009163	0.0290235012935795	0.990990096281518	7	32	nucleoside biosynthetic process	BP	13581	867	Nme1,Nme3,Nme2,Aprt,Impdh2,Nme7,Nme6	191575,85269,83782,292072,301005,171566,58964
GO:0042455	0.0290235012935795	0.990990096281518	7	32	ribonucleoside biosynthetic process	BP	13581	867	Nme1,Nme3,Nme2,Aprt,Impdh2,Nme7,Nme6	191575,85269,83782,292072,301005,171566,58964
GO:0045727	0.0290340433976302	0.986722717601735	13	101	positive regulation of translation	BP	13581	867	Rps3a,Mettl3,Rpl12,Pym1,Rpl5,Coa3,Tarbp2,Uqcc2,Hnrnpd,Rpl26,C1qbp,Rps6kb2,Eif6	29288,361035,499782,366790,81763,498000,363006,361805,79256,287417,29681,361696,305506
GO:2001244	0.0291484906504833	0.989163197555887	9	50	positive regulation of intrinsic apoptotic signaling pathway	BP	13581	867	Rpl11,Park7,Rps3,Fis1,Bax,Rpl26,Sod1,Bcap31,Prkra	362631,117287,140654,288584,24887,287417,24786,293852,311130
GO:0006325	0.0293573559134566	0.981031482238032	36	496	chromatin organization	BP	13581	867	Supt4h1,Kat8,Dmap1,Otub1,Hmgn3,Aurkc,Tada2a,Znhit1,Ube2b,Hdac10,Skp1,Ing4,Hdac3,LOC100910771,Uimc1,L3mbtl2,Dpy30,Ruvbl2,Pole4,Mt3,Paf1,Kmt5c,Noc2l,Taf10,Smarce1,Gpx4,Hat1,H2afv,Kat2a,Las1l,Pkn1,Phc1,Pagr1,H2afy,Ehmt2,Nelfe	287608,310194,298447,293705,113990,292554,360581,100360077,81816,362981,287280,297597,84578,313121,290997,300320,286897,292907,362385,117038,361531,308345,313777,293345,303518,29328,296501,685909,303539,296865,29355,312690,293500,29384,361798,294258
GO:1901873	0.0294248159080032	0.999780575485206	1	2	regulation of post-translational protein modification	BP	13581	867	P3h1	114200
GO:1901874	0.0294248159080032	0.999780575485206	1	2	negative regulation of post-translational protein modification	BP	13581	867	P3h1	114200
GO:1901983	0.0295192539539722	0.989525088267062	8	60	regulation of protein acetylation	BP	13581	867	Park7,Hint2,Camk1,Tada2a,L3mbtl2,Ruvbl2,Noc2l,Kat2a	117287,313491,171503,360581,300320,292907,313777,303539
GO:0032434	0.0296714843020129	0.987311717788587	11	102	regulation of proteasomal ubiquitin-dependent protein catabolic process	BP	13581	867	Rpl11,Park7,Commd1,Stub1,Ubxn1,Dvl1,Sumo1,Glmn,Ube2v2,Bcap31,Rbx1	362631,117287,289831,287155,293719,83721,301442,289437,287927,293852,300084
GO:0035721	0.0297314640258653	0.996185649684556	3	10	intraciliary retrograde transport	BP	13581	867	Tctex1d2,Dynll1,Ift122	498095,58945,312651
GO:0032774	0.029732557599197	0.976118980109099	150	2316	RNA biosynthetic process	BP	13581	867	Polr2c,Elob,Rpl11,Park7,Rpl23,Mcts1,Gtf2h5,Rps3,Rtraf,C1d,Drap1,Tfpt,Supt4h1,Nedd8,Cdk5,Commd1,Edf1,Kat8,Psmc4,Sarnp,Commd3,Adrm1,Mapre3,Naca,Dmap1,Sra1,Nme2,Pfdn5,Pnrc1,Hint1,Polr2j,Znrd1,Usf1,Elp5,Txn1,Ndufa13,Ptov1,Camk1,Hmgn3,Irf3,Gtf2f1,Akirin2,Med21,Polr2f,Dvl1,Pus1,Commd6,Tada2a,Sumo1,Rbmxl1,Znhit1,Ppid,Gtf2b,Dnttip1,Nif3l1,Tceal5,Hdac10,Ilf2,Cnot10,Inha,Wdr75,Hnrnpd,Ing4,Hdac3,E4f1,LOC100…	361365,81807,362631,117287,29282,302500,502227,140654,302247,289810,293674,85423,287608,25490,140908,289831,296570,310194,117262,362819,291339,65138,298848,288770,298447,252891,83782,300257,286988,690660,288588,361784,83586,287446,116484,100911483,292888,171503,113990,292892,316123,297968,312849,83503,83721,304567,498559,360581,301442,307779,100360077,361967,81673,171437,301431,680282,362981,3106…
GO:0033045	0.0297835158827315	0.990208960506145	7	60	regulation of sister chromatid segregation	BP	13581	867	Naa10,Psmg2,Anapc11,Anapc4,Terf1,Lcmt1,H2afy	363518,291539,498030,305420,297758,361643,29384
GO:0030490	0.0298528490575306	0.989666481539937	8	42	maturation of SSU-rRNA	BP	13581	867	Rps8,Rps21,Rps24,Nob1,Rps28,Rps16,Noc4l,Tsr3	65136,81775,81776,291996,691531,140655,360828,360494
GO:0010664	0.0299138217775385	0.992615620260475	5	29	negative regulation of striated muscle cell apoptotic process	BP	13581	867	Slc25a4,Naca,Rgl2,Hsf1,Hspa8	85333,288770,294283,79245,24468
GO:1903165	0.0303316034892296	0.999766734743995	1	2	response to polycyclic arene	BP	13581	867	Chka	29194
GO:0032048	0.030332516502231	0.996198930542133	3	9	cardiolipin metabolic process	BP	13581	867	Tamm41,Stoml2,Crls1	362419,298203,366196
GO:2000232	0.0304685089811642	0.995956163502274	3	11	regulation of rRNA processing	BP	13581	867	Trmt112,Wdr75,Bud23	293700,314545,368084
GO:0031468	0.0306782454199507	0.995917339947427	3	11	nuclear envelope reassembly	BP	13581	867	Chmp2a,Nsfl1c,Emd	365191,83809,25437
GO:0000305	0.0310745305637236	0.991227251137693	6	28	response to oxygen radical	BP	13581	867	Park7,Ccs,Mt3,Sod1,Glrx2,Prdx1	117287,84485,117038,24786,114022,117254
GO:0006998	0.0311005880125624	0.992075159911719	5	37	nuclear envelope organization	BP	13581	867	Chmp2a,Sumo1,Nsfl1c,Emd,Nutf2	365191,301442,83809,25437,291981
GO:0002188	0.0327031003766697	0.998728467794297	2	3	translation reinitiation	BP	13581	867	Mcts1,Denr	302500,687565
GO:0016574	0.0328719163678027	0.991466966636181	5	39	histone ubiquitination	BP	13581	867	Otub1,Ube2b,Skp1,Paf1,Phc1	293705,81816,287280,361531,312690
GO:0015833	0.0328940555164721	0.97431327781215	110	1491	peptide transport	BP	13581	867	Atp5if1,Rpl11,Srp9,Zfand2b,Park7,Aup1,Tomm7,Timm9,Htra2,Ift20,Psmb7,Rpl28,Cdk5,Ppia,Commd1,Fis1,Sarnp,Dmap1,Dnlz,Pam16,Cope,Sem1,Rps15,LOC103694877,Srp19,Timm8b,Txn1,Ndufa13,Ddx39a,Pabpn1,Camk1,Stx5,Hmgn3,Irf3,Sec61g,Ap2s1,Uqcc2,Ubl5,Phpt1,Rab26,Timm10,U2af1,Ppid,Gnptg,Stx4,Sec61a2,Wdr75,Thoc7,Hdac3,Tctex1d2,Mpc2,Arrdc1,Dynll1,Hspb11,Vps16,Mt3,Mtx1,Arf5,P3h1,Sft2d1,Npff,Reep2,Crlf2,Nup85,Nxf1,Sec…	25392,362631,690345,363253,117287,680423,685620,171139,297376,287541,85492,64638,140908,25518,289831,288584,362819,298447,296587,679907,290659,680532,29285,81683,291685,64372,116484,100911483,89827,116697,171503,65134,113990,292892,689134,65046,361805,500954,296571,171111,64464,687575,361967,287134,81803,361273,314545,305714,84578,498095,100359982,366001,58945,685284,296159,117038,295241,79117,11…
GO:0000154	0.0331498541454502	0.991867910699826	5	22	rRNA modification	BP	13581	867	Trmt112,Nop10,Gar1,Bud23,Tfb2m	293700,691534,499709,368084,289307
GO:0032204	0.0332239616425348	0.987883337703666	8	65	regulation of telomere maintenance	BP	13581	867	Ercc1,Hnrnpd,Pnkp,Terf1,Cct4,Gnl3,Cct8,Ten1	292673,79256,308576,297758,29374,290556,288305,360664
GO:1905268	0.0333477249203462	0.991280599514669	5	41	negative regulation of chromatin organization	BP	13581	867	Otub1,Ube2b,L3mbtl2,Noc2l,H2afy	293705,81816,300320,313777,29384
GO:0010608	0.0338822024561048	0.97921966589194	28	328	posttranscriptional regulation of gene expression	BP	13581	867	Srp9,Eif3k,Rps3,Rps3a,Trnau1ap,Magoh,Sarnp,Mettl3,Rpl12,Pym1,Rpl5,Coa3,Tarbp2,Mrpl58,Rbm8a,Uqcc2,Cnot10,Hnrnpd,Rpl26,Map2k2,C1qbp,Pstk,Rps6kb2,Eif1,Dxo,Eif6,Prkra,Eif3m	690345,292762,140654,29288,65241,298385,362819,361035,499782,366790,81763,498000,363006,303673,295284,361805,316034,79256,287417,58960,29681,361661,361696,287703,361799,305506,311130,295975
GO:0046825	0.0341597970949576	0.989762068944587	6	41	regulation of protein export from nucleus	BP	13581	867	Park7,Cdk5,Txn1,Camk1,Hdac3,Emd	117287,140908,116484,171503,84578,25437
GO:0071276	0.0346681147472263	0.99116409712255	5	27	cellular response to cadmium ion	BP	13581	867	Sumo1,Mt3,Sod1,Hsf1,Hspa8	301442,117038,24786,79245,24468
GO:0006378	0.0346775255501268	0.992531378074964	4	32	mRNA polyadenylation	BP	13581	867	Paf1,Hsf1,Ssu72,Nelfe	361531,79245,298681,294258
GO:0006405	0.035042586772904	0.986175535093489	9	75	RNA export from nucleus	BP	13581	867	Sarnp,Sem1,Rps15,Ddx39a,Pabpn1,Thoc7,Nup85,Nxf1,Eif6	362819,680532,29285,89827,116697,305714,287830,59087,305506
GO:0075522	0.0351512981540115	0.995181499522374	3	10	IRES-dependent viral translational initiation	BP	13581	867	Mcts1,Denr,Pcbp2	302500,687565,363005
GO:0097576	0.0351687994898682	0.999581662297353	1	3	vacuole fusion	BP	13581	867	Vps16	296159
GO:0007007	0.0352890371446135	0.989828821166125	6	26	inner mitochondrial membrane organization	BP	13581	867	Timm9,Ndufa13,Chchd6,Bax,Timm10,Micos13	171139,100911483,297436,24887,64464,301124
GO:0010155	0.0354986172902615	0.993099688384443	4	14	regulation of proton transport	BP	13581	867	Park7,Slc25a4,Cox17,Tmsb4x	117287,85333,89786,81814
GO:0006354	0.0359313482021305	0.988942710248895	6	51	DNA-templated transcription, elongation	BP	13581	867	Gtf2h5,Supt4h1,Adrm1,Gtf2f1,Paf1,Nelfe	502227,287608,65138,316123,361531,294258
GO:1901659	0.0367731297660705	0.987903209739384	7	34	glycosyl compound biosynthetic process	BP	13581	867	Nme1,Nme3,Nme2,Aprt,Impdh2,Nme7,Nme6	191575,85269,83782,292072,301005,171566,58964
GO:0051569	0.0372351897222558	0.994146795564763	3	19	regulation of histone H3-K4 methylation	BP	13581	867	H2afy,Ehmt2,Nelfe	29384,361798,294258
GO:0097300	0.0374182630099013	0.990072526954686	5	33	programmed necrotic cell death	BP	13581	867	Slc25a4,Irf3,Bax,LOC100910771,Alkbh7	85333,292892,24887,313121,679944
GO:0031503	0.0374431091359436	0.983416664219414	11	98	protein complex localization	BP	13581	867	Ift20,Tctex1d2,Dynll1,Hspb11,Ift122,Tmsb4x,Ssna1,Nme7,Ift27,Prdx1,Wdr34	287541,498095,58945,685284,312651,81814,311802,171566,300062,117254,296618
GO:0001841	0.0375906258010444	0.98474327806426	9	112	neural tube formation	BP	13581	867	Dvl1,LOC100910771,Pfn1,Cluap1,Coq7,Ift122,Glmn,Deaf1,Kat2a	83721,313121,64303,363544,25249,312651,289437,83632,303539
GO:0006402	0.0379377933739989	0.981750696478165	13	141	mRNA catabolic process	BP	13581	867	Lsm7,Lsm3,Eif3el1,Magoh,Mettl3,Lsm5,Pnrc1,Pym1,Exosc4,Lsm4,Rbm8a,Hnrnpd,Dxo	362829,297455,299872,298385,361035,306222,286988,366790,300045,290647,295284,79256,361799
GO:0000723	0.0379770393976859	0.983849178796268	10	96	telomere maintenance	BP	13581	867	Nop10,Ercc1,Hnrnpd,Pnkp,Terf1,Zbtb48,Cct4,Gnl3,Cct8,Ten1	691534,292673,79256,308576,297758,362668,29374,290556,288305,360664
GO:0043967	0.0380886177162454	0.988077999931795	6	54	histone H4 acetylation	BP	13581	867	Kat8,Dmap1,Ing4,Ruvbl2,Hat1,Kat2a	310194,298447,297597,292907,296501,303539
GO:0097213	0.0382891622665558	0.998372850761468	2	3	regulation of lysosomal membrane permeability	BP	13581	867	Mt3,Hspa8	117038,24468
GO:0051123	0.0384842521062881	0.989998745410966	5	25	RNA polymerase II transcriptional preinitiation complex assembly	BP	13581	867	Psmc4,Gtf2b,Psmc3,Psmc5,Psmc2	117262,81673,29677,81827,25581
GO:0001510	0.0390224576066679	0.986561974897076	7	50	RNA methylation	BP	13581	867	Trmt112,Mettl3,Trmt2a,Bud23,Trmt1,Tfb2m,Ramac	293700,361035,287953,368084,288914,289307,293058
GO:0000454	0.0394073106421747	0.998297758590303	2	3	snoRNA guided rRNA pseudouridine synthesis	BP	13581	867	Nop10,Gar1	691534,499709
GO:1903541	0.0398519912150467	0.993761497929287	3	15	regulation of exosomal secretion	BP	13581	867	Chmp2a,Snf8,Tsg101	365191,287645,292925
GO:1903543	0.0398519912150467	0.993761497929287	3	15	positive regulation of exosomal secretion	BP	13581	867	Chmp2a,Snf8,Tsg101	365191,287645,292925
GO:0090435	0.0398663528509256	0.99670841463077	2	8	protein localization to nuclear envelope	BP	13581	867	Sumo1,Nutf2	301442,291981
GO:0010629	0.040720835159861	0.968868348384703	84	1261	negative regulation of gene expression	BP	13581	867	Nme1,Srp9,Lsm7,Park7,Rpl23,Rps3,C1d,Drap1,Supt4h1,Cdk5,Lsm3,Kat8,Eif3el1,Magoh,Mettl3,Naca,Dmap1,Lsm5,Pfdn5,Pnrc1,Pym1,LOC103694877,Tarbp2,Exosc4,Txn1,Ndufa13,Lsm4,Irf3,Akirin2,Rbm8a,Sumo1,Rbmxl1,Znhit1,Ppid,Ube2b,Hdac10,Cnot10,Hnrnpd,Ing4,Hdac3,E4f1,Map2k2,Sap18,Uimc1,Srsf9,C1qbp,L3mbtl2,Dpy30,Mt3,Paf1,Psmc5,Prdx5,Noc2l,Dnajc17,Srsf6,Coq7,Gps2,Strap,Erp29,Smarce1,Hat1,H2afv,Cnbp,Dxo,Deaf1,Hsf1,E…	191575,690345,362829,117287,29282,140654,289810,293674,287608,140908,297455,310194,299872,298385,361035,288770,298447,306222,300257,286988,366790,81683,363006,300045,116484,100911483,290647,292892,297968,295284,301442,307779,100360077,361967,81816,362981,316034,79256,297597,84578,681359,58960,290284,290997,288701,29681,300320,286897,117038,361531,81827,113898,313777,311329,362264,25249,497941,297…
GO:0016572	0.0407212738685661	0.990697846795445	4	36	histone phosphorylation	BP	13581	867	Aurkc,Ube2b,Pkn1,H2afy	292554,81816,29355,29384
GO:0016246	0.0410342294690523	0.996464994226456	2	9	RNA interference	BP	13581	867	Tarbp2,Prkra	363006,311130
GO:0032200	0.041619718514088	0.982014322212547	10	97	telomere organization	BP	13581	867	Nop10,Ercc1,Hnrnpd,Pnkp,Terf1,Zbtb48,Cct4,Gnl3,Cct8,Ten1	691534,292673,79256,308576,297758,362668,29374,290556,288305,360664
GO:0043631	0.0417104055044021	0.990435492949926	4	34	RNA polyadenylation	BP	13581	867	Paf1,Hsf1,Ssu72,Nelfe	361531,79245,298681,294258
GO:0097050	0.0420891686193392	0.993339862438017	3	14	type B pancreatic cell apoptotic process	BP	13581	867	Hdac3,Srsf6,Ager	84578,362264,81722
GO:0042886	0.0423032393176724	0.966587986613619	110	1509	amide transport	BP	13581	867	Atp5if1,Rpl11,Srp9,Zfand2b,Park7,Aup1,Tomm7,Timm9,Htra2,Ift20,Psmb7,Rpl28,Cdk5,Ppia,Commd1,Fis1,Sarnp,Dmap1,Dnlz,Pam16,Cope,Sem1,Rps15,LOC103694877,Srp19,Timm8b,Txn1,Ndufa13,Ddx39a,Pabpn1,Camk1,Stx5,Hmgn3,Irf3,Sec61g,Ap2s1,Uqcc2,Ubl5,Phpt1,Rab26,Timm10,U2af1,Ppid,Gnptg,Stx4,Sec61a2,Wdr75,Thoc7,Hdac3,Tctex1d2,Mpc2,Arrdc1,Dynll1,Hspb11,Vps16,Mt3,Mtx1,Arf5,P3h1,Sft2d1,Npff,Reep2,Crlf2,Nup85,Nxf1,Sec…	25392,362631,690345,363253,117287,680423,685620,171139,297376,287541,85492,64638,140908,25518,289831,288584,362819,298447,296587,679907,290659,680532,29285,81683,291685,64372,116484,100911483,89827,116697,171503,65134,113990,292892,689134,65046,361805,500954,296571,171111,64464,687575,361967,287134,81803,361273,314545,305714,84578,498095,100359982,366001,58945,685284,296159,117038,295241,79117,11…
GO:0048193	0.042392863986161	0.977079058303239	17	192	Golgi vesicle transport	BP	13581	867	Commd1,Use1,Trappc4,Cope,Stx5,Rab26,Vapa,Trappc3,Arf5,Trappc1,Tmed9,Bcap31,Arf4,Scyl1,Bbs2,Lyplal1,Tfg	289831,290627,367073,290659,65134,171111,58857,362599,79117,287427,361207,293852,79120,293684,113948,289357,360709
GO:0045039	0.0425156767767134	0.994481954992798	3	7	protein import into mitochondrial inner membrane	BP	13581	867	Timm9,Ndufa13,Timm10	171139,100911483,64464
GO:0099132	0.0426079632497153	0.983946602375669	8	50	ATP hydrolysis coupled cation transmembrane transport	BP	13581	867	Atp6v0c,Atp5mc2,Atp5mc3,Atp5mc1,Atp5mg,Atp5po,Atp5f1e,Atp6v1f	170667,171082,114630,29754,300677,192241,245958,116664
GO:2001021	0.0426795039305076	0.98501450163144	7	50	negative regulation of response to DNA damage stimulus	BP	13581	867	Rps3,Ercc1,Tpt1,LOC103694877,Otub1,Nudt16l1,Hsf1	140654,292673,116646,81683,293705,497867,79245
GO:0042790	0.0427440097409819	0.993194419407042	3	14	transcription of nuclear large rRNA transcript from RNA polymerase I promoter	BP	13581	867	Polr1e,Mars,H2afy	313245,299851,29384
GO:0070086	0.0429376834390963	0.997288113532362	2	4	ubiquitin-dependent endocytosis	BP	13581	867	Vps28,Tsg101	300052,292925
GO:1904592	0.0429928916296161	1	1	1	positive regulation of protein refolding	BP	13581	867	Hspa8	24468
GO:1904764	0.0429928916296161	1	1	1	chaperone-mediated autophagy translocation complex disassembly	BP	13581	867	Hspa8	24468
GO:1990832	0.0429928916296161	1	1	1	slow axonal transport	BP	13581	867	Hspa8	24468
GO:0015980	0.0430372309745188	0.974000385159401	25	211	energy derivation by oxidation of organic compounds	BP	13581	867	Park7,Ndufv2,Ndufa7,Uqcrb,Ndufc2,Ndufv3,Uqcrq,Cox5b,Cox4i1,Bax,Coq10a,Bloc1s1,Cox7c,Phkg2,Suclg1,Ndufb9,Ndufb6,Mt3,Ndufs3,Khk,Coq7,Uqcrh,Idh3g,Ndufa5,Sdhb	117287,81728,299643,362897,293130,64539,497902,94194,29445,24887,362810,288785,100188937,140671,114597,299954,297990,117038,295923,25659,25249,366448,25179,25488,298596
GO:2000574	0.0433203283186881	0.996387723598181	2	7	regulation of microtubule motor activity	BP	13581	867	Dync1i2,Dynll1	116659,58945
GO:0070200	0.0435026893542519	0.992948222961883	3	15	establishment of protein localization to telomere	BP	13581	867	Terf1,Cct4,Cct8	297758,29374,288305
GO:0032206	0.0437773044539536	0.986029965706585	6	43	positive regulation of telomere maintenance	BP	13581	867	Ercc1,Hnrnpd,Pnkp,Cct4,Gnl3,Cct8	292673,79256,308576,29374,290556,288305
GO:1903348	0.0440585240121339	0.999340764442821	1	3	positive regulation of bicellular tight junction assembly	BP	13581	867	AABR07053687.1	296136
GO:1903829	0.0442266594962485	0.972433968224967	27	329	positive regulation of cellular protein localization	BP	13581	867	Park7,Tomm7,Htra2,Psmb7,Rpl28,Cdk5,Commd1,Fis1,Dmap1,Camk1,Ubl5,U2af1,Stx4,Wdr75,Hdac3,Cct4,Cdk5rap3,Gnl3,Vps28,Kat2a,Sqstm1,Cct8,Bcap31,Tsg101,Emd,Pgrmc1,Nutf2	117287,685620,297376,85492,64638,140908,289831,288584,298447,171503,500954,687575,81803,314545,84578,29374,80278,290556,300052,303539,113894,288305,293852,292925,25437,291948,291981
GO:0006120	0.0445544713567266	0.989189479692283	5	14	mitochondrial electron transport, NADH to ubiquinone	BP	13581	867	Park7,Ndufv2,Ndufa7,Ndufc2,Ndufb9	117287,81728,299643,293130,299954
GO:0072527	0.0447865852381386	0.983034673637152	8	47	pyrimidine-containing compound metabolic process	BP	13581	867	Nme1,Erh,Nme3,Nme2,Dtymk,Nt5c,Nme7,Nme6	191575,681415,85269,83782,301622,100360582,171566,58964
GO:0019430	0.0447929192316918	0.988338171601851	5	19	removal of superoxide radicals	BP	13581	867	Park7,Ccs,Mt3,Sod1,Prdx1	117287,84485,117038,24786,117254
GO:2001020	0.044930682903111	0.977211664942365	14	149	regulation of response to DNA damage stimulus	BP	13581	867	Rps3,Ercc1,Tpt1,LOC103694877,Otub1,Rpl26,Mgmt,Uimc1,Nudt16l1,Eef1e1,Ube2v2,Hsf1,Pagr1,Nsmce1	140654,292673,116646,81683,293705,287417,25332,290997,497867,291057,287927,79245,293500,361645
GO:0019080	0.0449616292462323	0.982764189604178	8	55	viral gene expression	BP	13581	867	Mcts1,Denr,Usf1,Tarbp2,Pcbp2,Gtf2b,Pfn1,Psmc3	302500,687565,83586,363006,363005,81673,64303,29677
GO:0072737	0.044974917082273	0.999483254640534	1	2	response to diamide	BP	13581	867	Hsf1	79245
GO:0072738	0.044974917082273	0.999483254640534	1	2	cellular response to diamide	BP	13581	867	Hsf1	79245
GO:0099131	0.0453297296191024	0.982659131752973	8	52	ATP hydrolysis coupled ion transmembrane transport	BP	13581	867	Atp6v0c,Atp5mc2,Atp5mc3,Atp5mc1,Atp5mg,Atp5po,Atp5f1e,Atp6v1f	170667,171082,114630,29754,300677,192241,245958,116664
GO:0000381	0.0456077973035177	0.98532505963234	6	42	regulation of alternative mRNA splicing, via spliceosome	BP	13581	867	Magoh,Rbm8a,Srsf2,Rbmxl1,Sap18,Srsf6	298385,295284,494445,307779,290284,362264
GO:0071824	0.0461446071860974	0.976049237342839	15	131	protein-DNA complex subunit organization	BP	13581	867	Swi5,Rpl23,Gtf2h5,Psmc4,Znhit1,Gtf2b,Terf1,Paf1,Psmc3,Psmc5,Polr1e,Smarce1,Hat1,H2afy,Psmc2	499779,29282,502227,117262,100360077,81673,297758,361531,29677,81827,313245,303518,296501,29384,25581
GO:0033210	0.0461824277267103	0.996009962550077	2	7	leptin-mediated signaling pathway	BP	13581	867	Mt3,Bbs2	117038,113948
GO:0031146	0.0463391372737108	0.98955691790634	4	20	SCF-dependent proteasomal ubiquitin-dependent protein catabolic process	BP	13581	867	Skp1,Fbxw4,Fbxo2,Rbx1	287280,309444,85273,300084
GO:0007017	0.0463560640140651	0.968596012692237	38	527	microtubule-based process	BP	13581	867	Rps3,Dctn6,Dctn3,Chmp2a,Ift20,Haus7,Aurkc,Dvl1,Ube2b,Bloc1s1,Rhot2,Hdac3,Tbce,Tctex1d2,Dync1i2,Dynll1,Hspb11,Dynlrb1,Terf1,Memo1,Cluap1,Sod1,Ift122,Gabarap,Bloc1s4,Ssna1,Tuba1b,Uchl1,Cfap298,Dpcd,Nme7,Ift27,Hspa8,Sbds,Bbs2,Wdr34,Tubb4b,Tubb5	140654,290798,362504,365191,287541,293844,292554,83721,81816,288785,287156,84578,361255,498095,116659,58945,685284,170714,297758,298787,363544,24786,312651,58974,364183,311802,500929,29545,288269,294004,171566,300062,24468,288615,113948,296618,296554,29214
GO:0038108	0.0464344013609885	0.999266947336836	1	3	negative regulation of appetite by leptin-mediated signaling pathway	BP	13581	867	Bbs2	113948
GO:0006368	0.0465176534414874	0.986692262307749	5	41	transcription elongation from RNA polymerase II promoter	BP	13581	867	Supt4h1,Adrm1,Gtf2f1,Paf1,Nelfe	287608,65138,316123,361531,294258
GO:1901798	0.0467335144492747	0.987397998173076	5	22	positive regulation of signal transduction by p53 class mediator	BP	13581	867	Rpl11,Rpl23,Rpl26,Cdk5rap3,Eef1e1	362631,29282,287417,80278,291057
GO:0009451	0.0469254768962599	0.977639669199433	12	104	RNA modification	BP	13581	867	Trmt112,Nop10,Mettl3,Trmt2a,Ctu2,Pus1,Gar1,Bud23,Dus1l,Trmt1,Tfb2m,Ramac	293700,691534,361035,287953,292069,304567,499709,368084,246185,288914,289307,293058
GO:1901068	0.0469459066253467	0.984936066157043	6	37	guanosine-containing compound metabolic process	BP	13581	867	Nme1,Nme3,Nme2,Impdh2,Nme7,Nme6	191575,85269,83782,301005,171566,58964
GO:0000245	0.0473621773979992	0.984619923253352	6	42	spliceosomal complex assembly	BP	13581	867	Snrpd1,Lsm4,Rbmxl1,Srsf6,Gemin2,Sfswap	291794,290647,307779,362264,84404,304431
GO:0051054	0.0481062709114147	0.972655631196036	19	203	positive regulation of DNA metabolic process	BP	13581	867	Rps3,Ercc1,Bax,Ube2b,Hnrnpd,Mgmt,Uimc1,Pnkp,Stoml2,Pfn1,Cct4,Gnl3,Ube2v2,Hsf1,Pagr1,Cct8,Cacybp,Arrb2,Gfer	140654,292673,24887,81816,79256,25332,290997,308576,298203,64303,29374,290556,287927,79245,293500,288305,289144,25388,27100
GO:0046131	0.0483571504028488	0.987023638212822	5	20	pyrimidine ribonucleoside metabolic process	BP	13581	867	Nme1,Nme3,Nme2,Nme7,Nme6	191575,85269,83782,171566,58964
GO:0070537	0.0489861533821449	0.999183205173063	1	3	histone H2A K63-linked deubiquitination	BP	13581	867	Uimc1	290997
GO:0032781	0.0491773713039509	0.982345957767277	7	44	positive regulation of ATPase activity	BP	13581	867	Dnajc9,Sumo1,Dync1i2,Dynll1,Pfn1,Tmsb4x,Hscb	364240,301442,116659,58945,64303,81814,360826
GO:0071573	0.0491892647577411	1	1	1	shelterin complex assembly	BP	13581	867	Terf1	297758
GO:1904790	0.0491892647577411	1	1	1	regulation of shelterin complex assembly	BP	13581	867	Terf1	297758
GO:1904792	0.0491892647577411	1	1	1	positive regulation of shelterin complex assembly	BP	13581	867	Terf1	297758
GO:1904850	0.0491892647577411	1	1	1	negative regulation of establishment of protein localization to telomere	BP	13581	867	Terf1	297758
GO:1904910	0.0491892647577411	1	1	1	regulation of establishment of RNA localization to telomere	BP	13581	867	Terf1	297758
GO:1904911	0.0491892647577411	1	1	1	negative regulation of establishment of RNA localization to telomere	BP	13581	867	Terf1	297758
GO:0031047	0.0492687629650681	0.983410618474239	6	69	gene silencing by RNA	BP	13581	867	Mettl3,Tarbp2,Cnot10,Map2k2,Eif6,Prkra	361035,363006,316034,58960,305506,311130
GO:0000470	0.0494240551530024	0.989008705728921	4	16	maturation of LSU-rRNA	BP	13581	867	Rpl7,Rpf2,Eif6,Las1l	297755,294436,305506,296865
GO:0030071	0.0494632374644128	0.985681310894589	5	38	regulation of mitotic metaphase/anaphase transition	BP	13581	867	Psmg2,Anapc11,Anapc4,Terf1,Lcmt1	291539,498030,305420,297758,361643
GO:0034248	0.0497899555717817	0.968649481060279	27	308	regulation of cellular amide metabolic process	BP	13581	867	Srp9,Eif3k,Rps3,Rps3a,Trnau1ap,Magoh,Sarnp,Mettl3,Rpl12,Pym1,Rpl5,Coa3,Tarbp2,Mrpl58,Rbm8a,Uqcc2,Cnot10,Hnrnpd,Rpl26,Map2k2,C1qbp,Pstk,Rps6kb2,Eif1,Eif6,Prkra,Eif3m	690345,292762,140654,29288,65241,298385,362819,361035,499782,366790,81763,498000,363006,303673,295284,361805,316034,79256,287417,58960,29681,361661,361696,287703,305506,311130,295975
GO:0009150	0.0499238289615137	0.965196456370281	44	431	purine ribonucleotide metabolic process	BP	13581	867	Atp5if1,Nme1,Park7,Ndufv2,Nme3,Ndufa7,Uqcrb,Atp5mf,Ndufc2,Nme2,Hint1,Atp5mc2,Atp5pf,LOC103694877,Ndufv3,Aprt,Uqcrq,Cox5b,Cox4i1,Uqcc2,Atp5mc3,Cox7c,Gadd45gip1,Atp5me,Ndufb9,Stoml2,Atp5mc1,Ndufb6,Atp5mg,Atp5po,Coq7,Uqcrh,Acot7,Eif6,Impdh2,Tmsb4x,Eno3,Atp5f1e,Galk1,Ramp2,Nme7,Hspa8,Arrb2,Nme6	25392,191575,117287,81728,85269,299643,362897,690441,293130,83782,690660,171082,94271,81683,64539,292072,497902,94194,29445,361805,114630,100188937,288916,140608,299954,298203,29754,297990,300677,192241,25249,366448,26759,305506,301005,81814,25438,245958,287835,58966,171566,24468,25388,58964
GO:0032049	0.0501071773568357	0.995695126737387	2	6	cardiolipin biosynthetic process	BP	13581	867
GO:2001022	0.0501410898432929	0.980075317453572	8	71	positive regulation of response to DNA damage stimulus	BP	13581	867
GO:0097421	0.0508021567501371	0.978867686082154	9	57	liver regeneration	BP	13581	867
GO:1904923	0.0510044045974763	0.991680886293528	3	11	regulation of autophagy of mitochondrion in response to mitochondrial depolarization	BP	13581	867
GO:1902512	0.051067800728284	0.996441904331879	2	4	positive regulation of apoptotic DNA fragmentation	BP	13581	867
GO:2000152	0.0513036132745342	0.996416078919934	2	4	regulation of ubiquitin-specific protease activity	BP	13581	867
GO:0034243	0.0513654281235105	0.987555890636624	4	29	regulation of transcription elongation from RNA polymerase II promoter	BP	13581	867
GO:0010833	0.0515246328478644	0.980929030873331	7	61	telomere maintenance via telomere lengthening	BP	13581	867
GO:0046471	0.0517750657580482	0.99150329070429	3	11	phosphatidylglycerol metabolic process	BP	13581	867
GO:0051052	0.0519144721152003	0.96713874769779	27	329	regulation of DNA metabolic process	BP	13581	867
GO:0051444	0.052034817372803	0.988370573037822	4	15	negative regulation of ubiquitin-protein transferase activity	BP	13581	867
GO:0015860	0.0523768035140569	0.999296467212786	1	2	purine nucleoside transmembrane transport	BP	13581	867
GO:0043966	0.0526275809785385	0.982247475898652	6	51	histone H3 acetylation	BP	13581	867
GO:0097694	0.0527499133457104	0.999286269384615	1	2	establishment of RNA localization to telomere	BP	13581	867
GO:0097194	0.052938028704656	0.980509437132142	7	50	execution phase of apoptosis	BP	13581	867
GO:0010656	0.0531063986617457	0.982087021238762	6	49	negative regulation of muscle cell apoptotic process	BP	13581	867
GO:0034250	0.0538682974184445	0.972875022241042	13	118	positive regulation of cellular amide metabolic process	BP	13581	867
GO:0070265	0.0544683641346053	0.98169428062946	6	42	necrotic cell death	BP	13581	867
GO:0070646	0.0545578180879941	0.976356757686969	9	102	protein modification by small protein removal	BP	13581	867
GO:0034655	0.0546507027177058	0.967064251984128	22	248	nucleobase-containing compound catabolic process	BP	13581	867
GO:1903621	0.054701130154124	1	1	1	protein localization to photoreceptor connecting cilium	BP	13581	867
GO:0006165	0.0549586067564352	0.976451486732716	9	74	nucleoside diphosphate phosphorylation	BP	13581	867
GO:1903626	0.0549643084196577	0.995403554705771	2	5	positive regulation of DNA catabolic process	BP	13581	867
GO:0007091	0.0557738092038188	0.98322211949856	5	41	metaphase/anaphase transition of mitotic cell cycle	BP	13581	867
GO:0009117	0.0561466902620736	0.959098624350962	54	546	nucleotide metabolic process	BP	13581	867
GO:1902445	0.0563012253870809	0.997013403380898	2	3	regulation of mitochondrial membrane permeability involved in programmed necrotic cell death	BP	13581	867
GO:0016458	0.0564025856874222	0.973064312114878	11	125	gene silencing	BP	13581	867
GO:0090261	0.0564800094901453	0.994809349082811	2	6	positive regulation of inclusion body assembly	BP	13581	867
GO:1903405	0.0568980116746095	0.994276140198965	2	8	protein localization to nuclear body	BP	13581	867
GO:1904867	0.0568980116746095	0.994276140198965	2	8	protein localization to Cajal body	BP	13581	867
GO:1904869	0.0568980116746095	0.994276140198965	2	8	regulation of protein localization to Cajal body	BP	13581	867
GO:1904871	0.0568980116746095	0.994276140198965	2	8	positive regulation of protein localization to Cajal body	BP	13581	867
GO:0010845	0.0569598256177117	0.99916596766771	1	2	positive regulation of reciprocal meiotic recombination	BP	13581	867
GO:1905710	0.0571641727466882	0.981052519055989	6	31	positive regulation of membrane permeability	BP	13581	867
GO:0000960	0.0578958310737792	0.998713274254626	1	4	regulation of mitochondrial RNA catabolic process	BP	13581	867
GO:1902626	0.0580110828877664	0.996868358276976	2	3	assembly of large subunit precursor of preribosome	BP	13581	867
GO:1990729	0.058956192715081	1	1	1	primary miRNA modification	BP	13581	867
GO:1990744	0.058956192715081	1	1	1	primary miRNA methylation	BP	13581	867
GO:0097499	0.0590015993001553	0.994862888050922	2	5	protein localization to non-motile cilium	BP	13581	867
GO:2000676	0.0596632629376061	0.994343880063501	2	6	positive regulation of type B pancreatic cell apoptotic process	BP	13581	867
GO:0019693	0.059679408043701	0.957638882532278	45	455	ribose phosphate metabolic process	BP	13581	867
GO:0010835	0.0596829131981983	0.994046907196321	2	7	regulation of protein ADP-ribosylation	BP	13581	867
GO:1902177	0.0598430928749306	0.994747336379665	2	5	positive regulation of oxidative stress-induced intrinsic apoptotic signaling pathway	BP	13581	867
GO:0040029	0.0598937349929427	0.969160787337648	13	144	regulation of gene expression, epigenetic	BP	13581	867
GO:0006281	0.0600795616427018	0.96174215812563	26	328	DNA repair	BP	13581	867
GO:0031118	0.0607135066350089	0.995328601908455	2	4	rRNA pseudouridine synthesis	BP	13581	867
GO:1902099	0.0610269169556242	0.981232552987266	5	39	regulation of metaphase/anaphase transition of cell cycle	BP	13581	867
GO:0031054	0.0612516610633336	0.993165351460036	2	11	pre-miRNA processing	BP	13581	867
GO:0006753	0.0617079126145699	0.954747018474248	54	552	nucleoside phosphate metabolic process	BP	13581	867
GO:0072716	0.0617826100435829	0.995198148865752	2	4	response to actinomycin D	BP	13581	867
GO:0072717	0.0617826100435829	0.995198148865752	2	4	cellular response to actinomycin D	BP	13581	867
GO:0071108	0.0618787799072676	0.987903202138561	3	22	protein K48-linked deubiquitination	BP	13581	867
GO:0034182	0.0622825899849902	0.993635896728439	2	7	regulation of maintenance of mitotic sister chromatid cohesion	BP	13581	867
GO:1905711	0.0623349438001785	1	1	1	response to phosphatidylethanolamine	BP	13581	867
GO:0006680	0.062494794944052	0.998662250533866	1	3	glucosylceramide catabolic process	BP	13581	867
GO:0033036	0.0639208598386931	0.947074167238543	150	2288	macromolecule localization	BP	13581	867
GO:0035196	0.0647030705236214	0.982892405659368	4	34	production of miRNAs involved in gene silencing by miRNA	BP	13581	867
GO:1900119	0.0649668143639262	0.988072204654937	3	12	positive regulation of execution phase of apoptosis	BP	13581	867
GO:0000423	0.0652489927513992	0.987318116397807	3	17	mitophagy	BP	13581	867
GO:0033145	0.0654325973579595	0.987267704738374	3	17	positive regulation of intracellular steroid hormone receptor signaling pathway	BP	13581	867
GO:0034342	0.0656049416779405	1	1	1	response to type III interferon	BP	13581	867
GO:0061077	0.0656459963440719	0.974596899458178	7	51	chaperone-mediated protein folding	BP	13581	867
GO:0034091	0.0656614403551437	0.992838501550256	2	8	regulation of maintenance of sister chromatid cohesion	BP	13581	867
GO:2001242	0.0659708107558608	0.963245351596813	16	139	regulation of intrinsic apoptotic signaling pathway	BP	13581	867
GO:0031050	0.0660379563920334	0.982387728105362	4	35	dsRNA fragmentation	BP	13581	867
GO:0070918	0.0660379563920334	0.982387728105362	4	35	production of small RNA involved in gene silencing by RNA	BP	13581	867
GO:0010822	0.0661357652976173	0.964790100502247	14	119	positive regulation of mitochondrion organization	BP	13581	867
GO:0046688	0.0664161925030757	0.976667207811903	6	39	response to copper ion	BP	13581	867
GO:0035195	0.0666192422913278	0.978657535340956	5	52	gene silencing by miRNA	BP	13581	867
GO:0009259	0.0671944775280399	0.952057547348548	44	443	ribonucleotide metabolic process	BP	13581	867
GO:0043414	0.0673008850456042	0.962027743225398	16	202	macromolecule methylation	BP	13581	867
GO:0010520	0.0676176229434189	0.998430193783183	1	3	regulation of reciprocal meiotic recombination	BP	13581	867
GO:0060027	0.0678043985749279	0.997979345130646	1	7	convergent extension involved in gastrulation	BP	13581	867
GO:0042769	0.0678866745022678	0.993072619384317	2	6	DNA damage response, detection of DNA damage	BP	13581	867
GO:0051101	0.0681141734445991	0.96678657753447	11	91	regulation of DNA binding	BP	13581	867
GO:0051568	0.0681262740231864	0.981712951173443	4	33	histone H3-K4 methylation	BP	13581	867
GO:0044784	0.0681416352646315	0.978276854721314	5	42	metaphase/anaphase transition of cell cycle	BP	13581	867
GO:0010667	0.068208077312036	0.982025509708032	4	26	negative regulation of cardiac muscle cell apoptotic process	BP	13581	867
GO:0006890	0.0686120697939909	0.981665498189368	4	30	retrograde vesicle-mediated transport, Golgi to ER	BP	13581	867
GO:0071359	0.0688653585085125	0.977622266254902	5	58	cellular response to dsRNA	BP	13581	867
GO:1904247	0.0702949812905086	1	1	1	positive regulation of polynucleotide adenylyltransferase activity	BP	13581	867
GO:0045862	0.0706300373593524	0.955193380391887	24	280	positive regulation of proteolysis	BP	13581	867
GO:0042699	0.0706932751003761	0.991959064986543	2	8	follicle-stimulating hormone signaling pathway	BP	13581	867
GO:0016973	0.0707457467565021	0.991234271751892	2	13	poly(A)+ mRNA export from nucleus	BP	13581	867
GO:0060903	0.0709594867585614	0.99805601383027	1	4	positive regulation of meiosis I	BP	13581	867
GO:0060971	0.0714054451275404	0.998031116488191	1	4	embryonic heart tube left/right pattern formation	BP	13581	867
GO:0008088	0.0717471462789275	0.973971764731185	6	47	axo-dendritic transport	BP	13581	867
GO:0007224	0.0719571995099843	0.967062726549698	9	108	smoothened signaling pathway	BP	13581	867
GO:0001843	0.0722049328028494	0.970694072308869	7	93	neural tube closure	BP	13581	867
GO:0060271	0.0727603486211139	0.958481881646624	16	208	cilium assembly	BP	13581	867
GO:0045141	0.0731653168198559	0.99097444753769	2	11	meiotic telomere clustering	BP	13581	867
GO:0090220	0.0731653168198559	0.99097444753769	2	11	chromosome localization to nuclear envelope involved in homologous chromosome segregation	BP	13581	867
GO:1901984	0.0731692411424084	0.980407119266799	4	24	negative regulation of protein acetylation	BP	13581	867
GO:0021508	0.0734046786973746	0.99860281688663	1	2	floor plate formation	BP	13581	867
GO:0033505	0.0734046786973746	0.99860281688663	1	2	floor plate morphogenesis	BP	13581	867
GO:1903506	0.0734926796724465	0.939095047746576	140	2250	regulation of nucleic acid-templated transcription	BP	13581	867
GO:1902603	0.0736203957565038	1	1	1	carnitine transmembrane transport	BP	13581	867
GO:0090662	0.0736888410312861	0.968552926725707	8	60	ATP hydrolysis coupled transmembrane transport	BP	13581	867
GO:0006163	0.0738203063385074	0.946938438470887	44	443	purine nucleotide metabolic process	BP	13581	867
GO:0044743	0.0739339892484939	0.971282161683675	7	37	protein transmembrane import into intracellular organelle	BP	13581	867
GO:1990542	0.0741397847067789	0.986195498980841	3	10	mitochondrial transmembrane transport	BP	13581	867
GO:0019511	0.074332084017185	0.990747681701028	2	11	peptidyl-proline hydroxylation	BP	13581	867
GO:0034599	0.0743828125401347	0.952623990817933	24	257	cellular response to oxidative stress	BP	13581	867
GO:0016441	0.0751616103556162	0.975034925008469	5	54	posttranscriptional gene silencing	BP	13581	867
GO:0035194	0.0751616103556162	0.975034925008469	5	54	posttranscriptional gene silencing by RNA	BP	13581	867
GO:0019747	0.0752041051325055	1	1	1	regulation of isoprenoid metabolic process	BP	13581	867
GO:1901738	0.0752041051325055	1	1	1	regulation of vitamin A metabolic process	BP	13581	867
GO:0007004	0.0753172843389105	0.972208315525945	6	51	telomere maintenance via telomerase	BP	13581	867
GO:0071630	0.0753238002392896	0.998044933142247	1	3	nuclear protein quality control by the ubiquitin-proteasome system	BP	13581	867
GO:0034397	0.0753450667249859	0.990427334256609	2	12	telomere localization	BP	13581	867
GO:1902884	0.0754304761569002	0.984324730247974	3	18	positive regulation of response to oxidative stress	BP	13581	867
GO:0006278	0.0760332663686374	0.971847290991577	6	52	RNA-dependent DNA biosynthetic process	BP	13581	867
GO:0090559	0.0760867363059349	0.967504295626596	8	54	regulation of membrane permeability	BP	13581	867
GO:0010965	0.0761174694476	0.974950271911989	5	42	regulation of mitotic sister chromatid separation	BP	13581	867
GO:1904667	0.0761517066548885	0.986620422095923	3	8	negative regulation of ubiquitin protein ligase activity	BP	13581	867
GO:0070076	0.0763381160184083	0.989658952210222	2	21	histone lysine demethylation	BP	13581	867
GO:0034614	0.076515990026203	0.955534998884287	17	164	cellular response to reactive oxygen species	BP	13581	867
GO:0003352	0.0766693237521116	0.990438617353208	2	10	regulation of cilium movement	BP	13581	867
GO:0035720	0.0769104527694094	0.997960176876366	1	3	intraciliary anterograde transport	BP	13581	867
GO:0061157	0.0772547830850633	0.989770008467453	2	15	mRNA destabilization	BP	13581	867
GO:0006355	0.0777259942535381	0.93549702674417	138	2227	regulation of transcription, DNA-templated	BP	13581	867
GO:0006303	0.0777887570699797	0.9781259899689	4	34	double-strand break repair via nonhomologous end joining	BP	13581	867
GO:0033689	0.0778016529397538	0.990407716703349	2	9	negative regulation of osteoblast proliferation	BP	13581	867
GO:0043388	0.0781859364688704	0.971163707030483	6	43	positive regulation of DNA binding	BP	13581	867
GO:1902188	0.0784341565477336	0.984180961414433	3	13	positive regulation of viral release from host cell	BP	13581	867
GO:1903827	0.0784885981857895	0.944230599737396	39	529	regulation of cellular protein localization	BP	13581	867
GO:2001032	0.0789520957642244	0.989987368754627	2	10	regulation of double-strand break repair via nonhomologous end joining	BP	13581	867
GO:1903441	0.0789725875714854	0.991207008137378	2	6	protein localization to ciliary membrane	BP	13581	867
GO:1904666	0.0790274033932706	0.979640781847693	4	15	regulation of ubiquitin protein ligase activity	BP	13581	867
GO:1900363	0.0790807533321254	0.989961699964317	2	10	regulation of mRNA polyadenylation	BP	13581	867
GO:0043462	0.079307239265963	0.963830846627019	9	62	regulation of ATPase activity	BP	13581	867
GO:0090069	0.0794236693468205	0.983896219151694	3	13	regulation of ribosome biogenesis	BP	13581	867
GO:1904851	0.0795360496354723	0.990069097780949	2	9	positive regulation of establishment of protein localization to telomere	BP	13581	867
GO:0022417	0.0795405310302816	0.991770978697553	2	5	protein maturation by protein folding	BP	13581	867
GO:0051646	0.0799941285668679	0.982079983201459	3	34	mitochondrion localization	BP	13581	867
GO:0016236	0.0801732311800701	0.957859651388862	12	155	macroautophagy	BP	13581	867
GO:0006974	0.0806542992861111	0.942295057559877	40	552	cellular response to DNA damage stimulus	BP	13581	867
GO:2000825	0.0807146842021821	0.992664436134657	2	4	positive regulation of androgen receptor activity	BP	13581	867
GO:0061741	0.0807496510005021	0.997747368328099	1	3	chaperone-mediated protein transport involved in chaperone-mediated autophagy	BP	13581	867
GO:0019081	0.0807881098594547	0.983296363547345	3	14	viral translation	BP	13581	867
GO:0097343	0.0811939065347513	0.997276688254034	1	5	ripoptosome assembly	BP	13581	867
GO:1901026	0.0811939065347513	0.997276688254034	1	5	ripoptosome assembly involved in necroptotic process	BP	13581	867
GO:0035947	0.0812463793856525	0.997162150013445	1	6	regulation of gluconeogenesis by regulation of transcription from RNA polymerase II promoter	BP	13581	867
GO:2001269	0.0812913013368629	0.989721837771376	2	9	positive regulation of cysteine-type endopeptidase activity involved in apoptotic signaling pathway	BP	13581	867
GO:0090086	0.0814186495946696	0.992562260061974	2	4	negative regulation of protein deubiquitination	BP	13581	867
GO:0017004	0.0821726315344716	0.974082584198989	5	21	cytochrome complex assembly	BP	13581	867
GO:0034773	0.0822248638983527	0.997376762175242	1	4	histone H4-K20 trimethylation	BP	13581	867
GO:2000275	0.0823699207597746	0.991301949334992	2	5	regulation of oxidative phosphorylation uncoupler activity	BP	13581	867
GO:0042275	0.0823711899024036	0.998232221728721	1	2	error-free postreplication DNA repair	BP	13581	867
GO:0007006	0.0823959583227401	0.957356039302692	12	85	mitochondrial membrane organization	BP	13581	867
GO:0098502	0.0824667651677908	1	1	1	DNA dephosphorylation	BP	13581	867
GO:0098503	0.0824667651677908	1	1	1	DNA 3' dephosphorylation	BP	13581	867
GO:0098504	0.0824667651677908	1	1	1	DNA 3' dephosphorylation involved in DNA repair	BP	13581	867
GO:0098506	0.0824667651677908	1	1	1	polynucleotide 3' dephosphorylation	BP	13581	867
GO:0006282	0.0830260598071791	0.965384342925888	7	79	regulation of DNA repair	BP	13581	867
GO:1903358	0.0832174330709895	0.988951515744082	2	11	regulation of Golgi organization	BP	13581	867
GO:0006294	0.0835944266391373	1	1	1	nucleotide-excision repair, preincision complex assembly	BP	13581	867
GO:0015991	0.0837237303976376	0.972851378684704	5	25	ATP hydrolysis coupled proton transport	BP	13581	867
GO:0033183	0.0838327469307757	0.998167501814378	1	2	negative regulation of histone ubiquitination	BP	13581	867
GO:1900045	0.0838327469307757	0.998167501814378	1	2	negative regulation of protein K63-linked ubiquitination	BP	13581	867
GO:1901314	0.0838327469307757	0.998167501814378	1	2	regulation of histone H2A K63-linked ubiquitination	BP	13581	867
GO:1901315	0.0838327469307757	0.998167501814378	1	2	negative regulation of histone H2A K63-linked ubiquitination	BP	13581	867
GO:0006344	0.0841705139308089	0.997548498522722	1	3	maintenance of chromatin silencing	BP	13581	867
GO:2000725	0.08436453976868	0.971620483786258	5	37	regulation of cardiac muscle cell differentiation	BP	13581	867
GO:0006888	0.0845525067539662	0.960666051082226	9	71	ER to Golgi vesicle-mediated transport	BP	13581	867
GO:0006213	0.0845800199430736	0.972372370671864	5	26	pyrimidine nucleoside metabolic process	BP	13581	867
GO:0033127	0.0845912851191605	0.988293191548974	2	14	regulation of histone phosphorylation	BP	13581	867
GO:0097212	0.0847640337706689	0.992069079820822	2	4	lysosomal membrane organization	BP	13581	867
GO:1990679	0.084829638443106	1	1	1	histone H4-K12 deacetylation	BP	13581	867
GO:2001268	0.0850110411028364	0.990854987634485	2	5	negative regulation of cysteine-type endopeptidase activity involved in apoptotic signaling pathway	BP	13581	867
GO:0015988	0.0856481207232045	0.971918665359159	5	26	energy coupled proton transmembrane transport, against electrochemical gradient	BP	13581	867
GO:0006302	0.0857666128421764	0.954404687606734	12	156	double-strand break repair	BP	13581	867
GO:0051572	0.0862635295460467	0.997107559994252	1	4	negative regulation of histone H3-K4 methylation	BP	13581	867
GO:1902231	0.0862662045546251	0.988998059703926	2	8	positive regulation of intrinsic apoptotic signaling pathway in response to DNA damage	BP	13581	867
GO:2001141	0.0863113467750964	0.927950246053252	140	2258	regulation of RNA biosynthetic process	BP	13581	867
GO:0001783	0.0865901333374447	0.975660750402748	4	22	B cell apoptotic process	BP	13581	867
GO:0071733	0.0866480536982537	0.998039404477631	1	2	transcriptional activation by promoter-enhancer looping	BP	13581	867
GO:0090202	0.0866480536982537	0.998039404477631	1	2	gene looping	BP	13581	867
GO:0090579	0.0866480536982537	0.998039404477631	1	2	dsDNA loop formation	BP	13581	867
GO:0051306	0.0869610781289528	0.97013387985966	5	45	mitotic sister chromatid separation	BP	13581	867
GO:0031062	0.0870079322041395	0.980206141713101	3	25	positive regulation of histone methylation	BP	13581	867
GO:0071705	0.0870597313472823	0.928230462435399	120	1743	nitrogen compound transport	BP	13581	867
GO:1990173	0.087473298622609	0.988462583132712	2	9	protein localization to nucleoplasm	BP	13581	867
GO:0006479	0.0875310249419151	0.956476252787541	10	122	protein methylation	BP	13581	867
GO:0008213	0.0875310249419151	0.956476252787541	10	122	protein alkylation	BP	13581	867
GO:0043981	0.0882901492243421	0.98771757971714	2	12	histone H4-K5 acetylation	BP	13581	867
GO:0043982	0.0882901492243421	0.98771757971714	2	12	histone H4-K8 acetylation	BP	13581	867
GO:1903955	0.0884376978798968	0.960557724871668	8	66	positive regulation of protein targeting to mitochondrion	BP	13581	867
GO:0070534	0.0885979237042536	0.96982004346037	5	36	protein K63-linked ubiquitination	BP	13581	867
GO:0031124	0.0890250997161978	0.973540769799597	4	40	mRNA 3'-end processing	BP	13581	867
GO:0035774	0.0891164049975842	0.970022272890103	5	30	positive regulation of insulin secretion involved in cellular response to glucose stimulus	BP	13581	867
GO:0009438	0.0891601724684825	0.990135160348521	2	5	methylglyoxal metabolic process	BP	13581	867
GO:1990828	0.0892964189120202	1	1	1	hepatocyte dedifferentiation	BP	13581	867
GO:0045839	0.0896924189997117	0.969172288933047	5	39	negative regulation of mitotic nuclear division	BP	13581	867
GO:0098501	0.0902249918242833	0.997870108574942	1	2	polynucleotide dephosphorylation	BP	13581	867
GO:0060606	0.0905936528047183	0.961237977933274	7	94	tube closure	BP	13581	867
GO:0010506	0.0906620751354481	0.948739726076532	14	189	regulation of autophagy	BP	13581	867
GO:0006722	0.0909735994358821	1	1	1	triterpenoid metabolic process	BP	13581	867
GO:0019742	0.0909735994358821	1	1	1	pentacyclic triterpenoid metabolic process	BP	13581	867
GO:1904924	0.0909735994358821	1	1	1	negative regulation of mitophagy in response to mitochondrial depolarization	BP	13581	867
GO:0030174	0.0917180512831517	0.996722256893926	1	4	regulation of DNA-dependent DNA replication initiation	BP	13581	867
GO:0036166	0.0932486382555857	0.996978150668601	1	3	phenotypic switching	BP	13581	867
GO:0010045	0.0933528421602491	0.996601889197752	1	4	response to nickel cation	BP	13581	867
GO:1903580	0.0933667615249375	0.968151931045817	5	30	positive regulation of ATP metabolic process	BP	13581	867
GO:0045616	0.0936440088616979	0.978094666334272	3	24	regulation of keratinocyte differentiation	BP	13581	867
GO:0048294	0.0942112293086961	0.996914022064511	1	3	negative regulation of isotype switching to IgE isotypes	BP	13581	867
GO:0036295	0.0942295674093803	0.97879546242854	3	16	cellular response to increased oxygen levels	BP	13581	867
GO:0051130	0.0943190192913073	0.926352728190362	67	1054	positive regulation of cellular component organization	BP	13581	867
GO:0006655	0.0946939044974441	0.987249877687278	2	8	phosphatidylglycerol biosynthetic process	BP	13581	867
GO:0043113	0.0948726335107446	0.966224483031983	5	56	receptor clustering	BP	13581	867
GO:0072674	0.0949387524212318	0.996865086782168	1	3	multinuclear osteoclast differentiation	BP	13581	867
GO:0072675	0.0949387524212318	0.996865086782168	1	3	osteoclast fusion	BP	13581	867
GO:2000679	0.0952749004180663	0.978294401769256	3	17	positive regulation of transcription regulatory region DNA binding	BP	13581	867
GO:0051983	0.0954257763506037	0.958909413388486	7	78	regulation of chromosome segregation	BP	13581	867
GO:0071169	0.0955836415959136	0.988099153877493	2	6	establishment of protein localization to chromatin	BP	13581	867
GO:1901135	0.0957801897462622	0.924185451236348	76	939	carbohydrate derivative metabolic process	BP	13581	867
GO:1903031	0.0959558743655047	0.997583497694397	1	2	regulation of microtubule plus-end binding	BP	13581	867
GO:1903033	0.0959558743655047	0.997583497694397	1	2	positive regulation of microtubule plus-end binding	BP	13581	867
GO:0006362	0.0959921638859151	0.996793517684156	1	3	transcription elongation from RNA polymerase I promoter	BP	13581	867
GO:0035405	0.0961211647739045	0.996158875783904	1	5	histone-threonine phosphorylation	BP	13581	867
GO:0033617	0.0970077202614557	0.979716549436916	3	10	mitochondrial respiratory chain complex IV assembly	BP	13581	867
GO:0000957	0.0971212445007829	0.996076844902708	1	5	mitochondrial RNA catabolic process	BP	13581	867
GO:0034088	0.0978979752965585	0.985942236410418	2	10	maintenance of mitotic sister chromatid cohesion	BP	13581	867
GO:0007549	0.0982261977611172	0.986140457008992	2	9	dosage compensation	BP	13581	867
GO:0034644	0.0989591716750764	0.957291332781614	7	66	cellular response to UV	BP	13581	867
GO:0010638	0.0990056055717752	0.928234003189722	39	525	positive regulation of organelle organization	BP	13581	867
GO:2000779	0.0996747645054087	0.969161261352872	4	41	regulation of double-strand break repair	BP	13581	867
GO:0006307	0.0998519674223671	0.987241932637495	2	6	DNA dealkylation involved in DNA repair	BP	13581	867
GO:0070131	0.100616999005333	0.979230360244872	3	9	positive regulation of mitochondrial translation	BP	13581	867
GO:0034770	0.100646461975663	0.995488165708107	1	7	histone H4-K20 methylation	BP	13581	867
GO:0016577	0.100699382867838	0.983968241293887	2	22	histone demethylation	BP	13581	867
GO:1903214	0.101105557921355	0.951098510137205	9	75	regulation of protein targeting to mitochondrion	BP	13581	867
GO:2000727	0.10111271172514	0.969855524315371	4	23	positive regulation of cardiac muscle cell differentiation	BP	13581	867
GO:0034086	0.101348311808928	0.984918460047565	2	11	maintenance of sister chromatid cohesion	BP	13581	867
GO:2000756	0.101654961933583	0.959322311380931	6	54	regulation of peptidyl-lysine acetylation	BP	13581	867
GO:0016571	0.101916380939686	0.955201640165818	7	91	histone methylation	BP	13581	867
GO:0014020	0.102757241314351	0.954637559962085	7	99	primary neural tube formation	BP	13581	867
GO:0006435	0.10315131591274	0.996284658807268	1	3	threonyl-tRNA aminoacylation	BP	13581	867
GO:0036114	0.103551588771709	1	1	1	medium-chain fatty-acyl-CoA catabolic process	BP	13581	867
GO:0036115	0.103551588771709	1	1	1	fatty-acyl-CoA catabolic process	BP	13581	867
GO:0036116	0.103551588771709	1	1	1	long-chain fatty-acyl-CoA catabolic process	BP	13581	867
GO:1900533	0.103551588771709	1	1	1	palmitic acid metabolic process	BP	13581	867
GO:1900535	0.103551588771709	1	1	1	palmitic acid biosynthetic process	BP	13581	867
GO:1903900	0.103742462547784	0.945218683335409	11	104	regulation of viral life cycle	BP	13581	867
GO:0070475	0.103975437822993	0.986391501521525	2	6	rRNA base methylation	BP	13581	867
GO:0039702	0.104157636146371	0.977023092843847	3	11	viral budding via host ESCRT complex	BP	13581	867
GO:0097068	0.104741391352313	0.984653798269489	2	9	response to thyroxine	BP	13581	867
GO:0007418	0.104779732076878	0.995697060409802	1	4	ventral midline development	BP	13581	867
GO:0032485	0.104911061660114	0.997097356124741	1	2	regulation of Ral protein signal transduction	BP	13581	867
GO:0090151	0.105022392792972	0.969733404787557	4	16	establishment of protein localization to mitochondrial membrane	BP	13581	867
GO:0048026	0.105344043619844	0.974379235064328	3	21	positive regulation of mRNA splicing, via spliceosome	BP	13581	867
GO:1903772	0.105541203602585	0.987086481984408	2	5	regulation of viral budding via host ESCRT complex	BP	13581	867
GO:0033522	0.106176984570041	0.973884012780407	3	23	histone H2A ubiquitination	BP	13581	867
GO:0071218	0.106527466635352	0.97408569631665	3	20	cellular response to misfolded protein	BP	13581	867
GO:0071557	0.106621683796803	0.996023816001529	1	3	histone H3-K27 demethylation	BP	13581	867
GO:0006356	0.107589538459582	0.973065849033894	3	27	regulation of transcription from RNA polymerase I promoter	BP	13581	867
GO:0001522	0.107730875081945	0.974792263759604	3	14	pseudouridine synthesis	BP	13581	867
GO:2000058	0.108007282769451	0.966659306967643	4	26	regulation of protein ubiquitination involved in ubiquitin-dependent protein catabolic process	BP	13581	867
GO:0072665	0.108339668639538	0.960956684200425	5	34	protein localization to vacuole	BP	13581	867
GO:0106014	0.108533346260178	1	1	1	regulation of inflammatory response to wounding	BP	13581	867
GO:0106015	0.108533346260178	1	1	1	negative regulation of inflammatory response to wounding	BP	13581	867
GO:1904596	0.108533346260178	1	1	1	regulation of connective tissue replacement involved in inflammatory response wound healing	BP	13581	867
GO:1904597	0.108533346260178	1	1	1	negative regulation of connective tissue replacement involved in inflammatory response wound healing	BP	13581	867
GO:1904603	0.108533346260178	1	1	1	regulation of advanced glycation end-product receptor activity	BP	13581	867
GO:1904604	0.108533346260178	1	1	1	negative regulation of advanced glycation end-product receptor activity	BP	13581	867
GO:1905204	0.108533346260178	1	1	1	negative regulation of connective tissue replacement	BP	13581	867
GO:0001838	0.108953110248406	0.945525413028807	9	133	embryonic epithelial tube formation	BP	13581	867
GO:1902017	0.109275535625266	0.965334010327185	4	36	regulation of cilium assembly	BP	13581	867
GO:0032484	0.10938303683889	0.995809607911065	1	3	Ral protein signal transduction	BP	13581	867
GO:0032986	0.109472832578279	0.982956369380905	2	11	protein-DNA complex disassembly	BP	13581	867
GO:0006979	0.109749937191893	0.920220219608014	38	432	response to oxidative stress	BP	13581	867
GO:0033048	0.109821002802736	0.965510835817697	4	30	negative regulation of mitotic sister chromatid segregation	BP	13581	867
GO:0038156	0.109947140687812	1	1	1	interleukin-3-mediated signaling pathway	BP	13581	867
GO:0006259	0.110371190531524	0.91638733541011	49	678	DNA metabolic process	BP	13581	867
GO:0006471	0.110389386484891	0.972491048938651	3	22	protein ADP-ribosylation	BP	13581	867
GO:0050792	0.110408598397268	0.936064472925771	14	140	regulation of viral process	BP	13581	867
GO:1903749	0.110799066056844	0.948019673715941	8	67	positive regulation of establishment of protein localization to mitochondrion	BP	13581	867
GO:0032790	0.110941902940251	0.984150428171367	2	7	ribosome disassembly	BP	13581	867
GO:0043328	0.110952616887694	0.987783540748021	2	4	protein transport to vacuole involved in ubiquitin-dependent protein catabolic process via the multivesicular body sorting pathway	BP	13581	867
GO:0000726	0.111000424776551	0.964484133705322	4	38	non-recombinational repair	BP	13581	867
GO:0032210	0.111190307030531	0.959060111743589	5	42	regulation of telomere maintenance via telomerase	BP	13581	867
GO:0061051	0.111391212535489	0.973865131670243	3	13	positive regulation of cell growth involved in cardiac muscle cell development	BP	13581	867
GO:0033046	0.111684492741862	0.964634183589259	4	31	negative regulation of sister chromatid segregation	BP	13581	867
GO:1904386	0.11197018482921	0.982334444238839	2	11	response to L-phenylalanine derivative	BP	13581	867
GO:0006450	0.112103842973158	0.972803810164659	3	16	regulation of translational fidelity	BP	13581	867
GO:0046835	0.112423766160844	0.971877325119445	3	21	carbohydrate phosphorylation	BP	13581	867
GO:0021678	0.112524336297076	0.995558719461076	1	3	third ventricle development	BP	13581	867
GO:0006383	0.112891071963384	0.958489668478302	5	38	transcription from RNA polymerase III promoter	BP	13581	867
GO:1903565	0.11343638329199	1	1	1	negative regulation of protein localization to cilium	BP	13581	867
GO:1903568	0.11343638329199	1	1	1	negative regulation of protein localization to ciliary membrane	BP	13581	867
GO:1900044	0.113455988197438	0.994608225510841	1	5	regulation of protein K63-linked ubiquitination	BP	13581	867
GO:2000823	0.113466897273712	0.984351713133331	2	6	regulation of androgen receptor activity	BP	13581	867
GO:0071786	0.113516174126228	0.981530292999996	2	13	endoplasmic reticulum tubular network organization	BP	13581	867
GO:0007398	0.113785817132202	0.980839588277906	2	18	ectoderm development	BP	13581	867
GO:0061740	0.114113462789194	0.996548509963701	1	2	protein targeting to lysosome involved in chaperone-mediated autophagy	BP	13581	867
GO:1904585	0.114122140322109	0.996547968605205	1	2	response to putrescine	BP	13581	867
GO:1904586	0.114122140322109	0.996547968605205	1	2	cellular response to putrescine	BP	13581	867
GO:0016032	0.114159185102175	0.926615616977602	20	233	viral process	BP	13581	867
GO:0048200	0.11430074491679	0.996536816119638	1	2	Golgi transport vesicle coating	BP	13581	867
GO:0048205	0.11430074491679	0.996536816119638	1	2	COPI coating of Golgi vesicle	BP	13581	867
GO:0000460	0.11444631421221	0.959016058121233	5	26	maturation of 5.8S rRNA	BP	13581	867
GO:0008150	0.1145771699414	0.906845001431602	761	11749	biological_process	BP	13581	867
GO:0032008	0.114595469261756	0.963758408600673	4	27	positive regulation of TOR signaling	BP	13581	867
GO:0051792	0.115273808874548	0.996475719841225	1	2	medium-chain fatty acid biosynthetic process	BP	13581	867
GO:0060399	0.115296879262507	0.996474264415621	1	2	positive regulation of growth hormone receptor signaling pathway	BP	13581	867
GO:0007034	0.115401873114381	0.942144172765934	9	94	vacuolar transport	BP	13581	867
GO:0070584	0.115432814436337	0.96377610958832	4	24	mitochondrion morphogenesis	BP	13581	867
GO:0007227	0.115591961360091	0.994737492439553	1	4	signal transduction downstream of smoothened	BP	13581	867
GO:0032695	0.116378731747205	0.980474039333601	2	15	negative regulation of interleukin-12 production	BP	13581	867
GO:0006122	0.116531639460845	0.974311241879566	3	9	mitochondrial electron transport, ubiquinol to cytochrome c	BP	13581	867
GO:1905207	0.116857013441317	0.956105339463971	5	46	regulation of cardiocyte differentiation	BP	13581	867
GO:0071929	0.11721967304116	0.996351838368327	1	2	alpha-tubulin acetylation	BP	13581	867
GO:0045069	0.117668260544897	0.947293569501777	7	59	regulation of viral genome replication	BP	13581	867
GO:0033962	0.118039773260541	0.980029358592195	2	15	cytoplasmic mRNA processing body assembly	BP	13581	867
GO:1905818	0.118269951694771	0.955411021778093	5	46	regulation of chromosome separation	BP	13581	867
GO:0007033	0.118306096637084	0.935571513849188	11	131	vacuole organization	BP	13581	867
GO:1901796	0.118547184954095	0.943817769181903	8	60	regulation of signal transduction by p53 class mediator	BP	13581	867
GO:0043162	0.118721158764815	0.971348962566556	3	13	ubiquitin-dependent protein catabolic process via the multivesicular body sorting pathway	BP	13581	867
GO:0036112	0.118887511309353	0.996243842684075	1	2	medium-chain fatty-acyl-CoA metabolic process	BP	13581	867
GO:0019402	0.119018323977341	1	1	1	galactitol metabolic process	BP	13581	867
GO:0051443	0.119155870795412	0.962905237944614	4	20	positive regulation of ubiquitin-protein transferase activity	BP	13581	867
GO:0070979	0.119156245605932	0.962036505786708	4	25	protein K11-linked ubiquitination	BP	13581	867
GO:0009152	0.11950333835204	0.921309591425288	22	212	purine ribonucleotide biosynthetic process	BP	13581	867
GO:0021910	0.119569414462048	0.99399551096151	1	5	smoothened signaling pathway involved in ventral spinal cord patterning	BP	13581	867
GO:0051984	0.119641925404649	0.97900714716212	2	21	positive regulation of chromosome segregation	BP	13581	867
GO:0008053	0.119734429628233	0.96935382312568	3	20	mitochondrial fusion	BP	13581	867
GO:0061086	0.119801227221408	0.994336395888051	1	4	negative regulation of histone H3-K27 methylation	BP	13581	867
GO:0016226	0.119820271607288	0.96342751492161	4	17	iron-sulfur cluster assembly	BP	13581	867
GO:0031163	0.119820271607288	0.96342751492161	4	17	metallo-sulfur cluster assembly	BP	13581	867
GO:0070734	0.119842521538906	0.979542280671782	2	15	histone H3-K27 methylation	BP	13581	867
GO:0046479	0.119963964715835	0.979834354572056	2	13	glycosphingolipid catabolic process	BP	13581	867
GO:0003351	0.120480725882853	0.979121595938206	2	17	epithelial cilium movement	BP	13581	867
GO:0098930	0.120626667952617	0.955069426161394	5	34	axonal transport	BP	13581	867
GO:0071211	0.120713970980794	0.994868309842148	1	3	protein targeting to vacuole involved in autophagy	BP	13581	867
GO:0007023	0.120993371729306	0.983915754868204	2	5	post-chaperonin tubulin folding pathway	BP	13581	867
GO:1903363	0.121629922703402	0.945114064802086	7	58	negative regulation of cellular protein catabolic process	BP	13581	867
GO:0045618	0.122018496719479	0.97928163611704	2	13	positive regulation of keratinocyte differentiation	BP	13581	867
GO:0097034	0.122181145296354	0.97106441922965	3	11	mitochondrial respiratory chain complex IV biogenesis	BP	13581	867
GO:0061083	0.122212069188075	0.996023554864508	1	2	regulation of protein refolding	BP	13581	867
GO:0018193	0.122313835795251	0.904406835947332	58	933	peptidyl-amino acid modification	BP	13581	867
GO:0015879	0.122460367874316	0.996006833471307	1	2	carnitine transport	BP	13581	867
GO:1904046	0.12247268772242	0.994713151335355	1	3	negative regulation of vascular endothelial growth factor production	BP	13581	867
GO:0030970	0.122477915603706	0.960454899040382	4	26	retrograde protein transport, ER to cytosol	BP	13581	867
GO:1903513	0.122477915603706	0.960454899040382	4	26	endoplasmic reticulum to cytosol transport	BP	13581	867
GO:0032784	0.122698348140331	0.959265953733418	4	39	regulation of DNA-templated transcription, elongation	BP	13581	867
GO:0099574	0.122970267202794	1	1	1	regulation of protein catabolic process at synapse, modulating synaptic transmission	BP	13581	867
GO:0099576	0.122970267202794	1	1	1	regulation of protein catabolic process at postsynapse, modulating synaptic transmission	BP	13581	867
GO:0033043	0.123017085941824	0.902894225444082	63	979	regulation of organelle organization	BP	13581	867
GO:0015785	0.123080167260728	1	1	1	UDP-galactose transport	BP	13581	867
GO:0072334	0.123080167260728	1	1	1	UDP-galactose transmembrane transport	BP	13581	867
GO:0009132	0.123308501804664	0.934933036709592	10	97	nucleoside diphosphate metabolic process	BP	13581	867
GO:0006348	0.124738324442018	0.98178266490344	2	6	chromatin silencing at telomere	BP	13581	867
GO:0048312	0.125196918000831	0.992477310998761	1	12	intracellular distribution of mitochondria	BP	13581	867
GO:0090034	0.125389515294324	1	1	1	regulation of chaperone-mediated protein complex assembly	BP	13581	867
GO:0090035	0.125389515294324	1	1	1	positive regulation of chaperone-mediated protein complex assembly	BP	13581	867
GO:0019079	0.12548994681634	0.93915669497218	8	75	viral genome replication	BP	13581	867
GO:0090316	0.125781735491184	0.921131495600034	17	219	positive regulation of intracellular protein transport	BP	13581	867
GO:0071492	0.126136853578386	0.995754852444779	1	2	cellular response to UV-A	BP	13581	867
GO:0035336	0.126469106219353	0.980452380568277	2	7	long-chain fatty-acyl-CoA metabolic process	BP	13581	867
GO:1902883	0.126839524703046	0.951371167851073	5	42	negative regulation of response to oxidative stress	BP	13581	867
GO:0032088	0.127230691295862	0.945901261507542	6	54	negative regulation of NF-kappaB transcription factor activity	BP	13581	867
GO:0002832	0.127394562101517	0.957464626504103	4	34	negative regulation of response to biotic stimulus	BP	13581	867
GO:0046686	0.127518612393174	0.941519005077659	7	64	response to cadmium ion	BP	13581	867
GO:0008535	0.127583014137837	0.968650938206967	3	12	respiratory chain complex IV assembly	BP	13581	867
GO:0090083	0.1275856156907	0.977979660467985	2	12	regulation of inclusion body assembly	BP	13581	867
GO:0006301	0.127694139736854	0.966226010457672	3	21	postreplication repair	BP	13581	867
GO:0006474	0.127760580627387	0.977705566864159	2	13	N-terminal protein amino acid acetylation	BP	13581	867
GO:0042541	0.128651898480726	0.978288130195921	2	10	hemoglobin biosynthetic process	BP	13581	867
GO:0015672	0.128695969157013	0.906577208978211	34	442	monovalent inorganic cation transport	BP	13581	867
GO:0042853	0.12870257952815	0.995574107987969	1	2	L-alanine catabolic process	BP	13581	867
GO:1903334	0.128704955569326	0.99414354103514	1	3	positive regulation of protein folding	BP	13581	867
GO:0018022	0.12904528685537	0.94415054700622	6	78	peptidyl-lysine methylation	BP	13581	867
GO:0071280	0.129774737986393	0.97694530304806	2	14	cellular response to copper ion	BP	13581	867
GO:0099170	0.130344263509895	0.995456338425992	1	2	postsynaptic modulation of chemical synaptic transmission	BP	13581	867
GO:0016074	0.130609235182433	0.968121991207777	3	11	snoRNA metabolic process	BP	13581	867
GO:1901836	0.13061536164233	0.977755407776085	2	10	regulation of transcription of nuclear large rRNA transcript from RNA polymerase I promoter	BP	13581	867
GO:0060632	0.130813599119938	0.964888464968318	3	22	regulation of microtubule-based movement	BP	13581	867
GO:0006482	0.130989618879019	0.975545734964881	2	24	protein demethylation	BP	13581	867
GO:0008214	0.130989618879019	0.975545734964881	2	24	protein dealkylation	BP	13581	867
GO:0035065	0.131647714526235	0.948593801317334	5	48	regulation of histone acetylation	BP	13581	867
GO:0072666	0.132027891380228	0.955933622604635	4	28	establishment of protein localization to vacuole	BP	13581	867
GO:0019086	0.132169230591435	0.993813494693606	1	3	late viral transcription	BP	13581	867
GO:0060547	0.132734387702263	0.965300543870097	3	16	negative regulation of necrotic cell death	BP	13581	867
GO:0021762	0.132811058570717	0.94379190751314	6	40	substantia nigra development	BP	13581	867
GO:0001826	0.132999382852226	0.99222777478857	1	6	inner cell mass cell differentiation	BP	13581	867
GO:1905203	0.133170327227527	0.995249714121125	1	2	regulation of connective tissue replacement	BP	13581	867
GO:0032743	0.133517745387842	0.963193948115888	3	28	positive regulation of interleukin-2 production	BP	13581	867
GO:0051085	0.133593821543778	0.976299119092844	2	12	chaperone mediated protein folding requiring cofactor	BP	13581	867
GO:0031167	0.133642925674911	0.965250699096835	3	15	rRNA methylation	BP	13581	867
GO:1905209	0.133656249513192	0.955190564325783	4	28	positive regulation of cardiocyte differentiation	BP	13581	867
GO:0090297	0.133767588006394	1	1	1	positive regulation of mitochondrial DNA replication	BP	13581	867
GO:1990046	0.133767588006394	1	1	1	stress-induced mitochondrial fusion	BP	13581	867
GO:1904245	0.133860048722736	0.995198536471184	1	2	regulation of polynucleotide adenylyltransferase activity	BP	13581	867
GO:0034643	0.133891952559243	0.975766142068099	2	14	establishment of mitochondrion localization, microtubule-mediated	BP	13581	867
GO:0047497	0.133891952559243	0.975766142068099	2	14	mitochondrion transport along microtubule	BP	13581	867
GO:1902229	0.13396611879636	0.954820822814681	4	30	regulation of intrinsic apoptotic signaling pathway in response to DNA damage	BP	13581	867
GO:1903747	0.134075900280724	0.931021156204141	9	79	regulation of establishment of protein localization to mitochondrion	BP	13581	867
GO:0032099	0.13410093263708	0.966874557385241	3	11	negative regulation of appetite	BP	13581	867
GO:0060765	0.134654482263946	0.963390975808072	3	22	regulation of androgen receptor signaling pathway	BP	13581	867
GO:0030518	0.134737325778935	0.936503765795073	7	96	intracellular steroid hormone receptor signaling pathway	BP	13581	867
GO:0043946	0.134872015053237	1	1	1	positive regulation of catalytic activity in other organism involved in symbiotic interaction	BP	13581	867
GO:0043947	0.134872015053237	1	1	1	positive regulation by host of symbiont catalytic activity	BP	13581	867
GO:0042543	0.134982480525013	1	1	1	protein N-linked glycosylation via arginine	BP	13581	867
GO:0051985	0.13501786832197	0.954046808700575	4	33	negative regulation of chromosome segregation	BP	13581	867
GO:1903533	0.135027989955627	0.925090820621247	11	104	regulation of protein targeting	BP	13581	867
GO:0006515	0.135073982763436	0.96309238659437	3	23	protein quality control for misfolded or incompletely synthesized proteins	BP	13581	867
GO:0016256	0.135424382737758	1	1	1	N-glycan processing to lysosome	BP	13581	867
GO:0035865	0.136185858273577	0.97531028155521	2	13	cellular response to potassium ion	BP	13581	867
GO:0042851	0.136414248378756	0.993395895984036	1	3	L-alanine metabolic process	BP	13581	867
GO:0010662	0.136508303241083	0.946199078948212	5	46	regulation of striated muscle cell apoptotic process	BP	13581	867
GO:1903259	0.136639937126046	1	1	1	exon-exon junction complex disassembly	BP	13581	867
GO:0046900	0.136674485479052	0.99498664464563	1	2	tetrahydrofolylpolyglutamate metabolic process	BP	13581	867
GO:0031326	0.136881225617571	0.881475014060557	178	2820	regulation of cellular biosynthetic process	BP	13581	867
GO:0006233	0.137103027173331	0.994953948732248	1	2	dTDP biosynthetic process	BP	13581	867
GO:0046072	0.137103027173331	0.994953948732248	1	2	dTDP metabolic process	BP	13581	867
GO:0097039	0.137176324489473	0.992514920271181	1	4	protein linear polyubiquitination	BP	13581	867
GO:0002190	0.137851455812243	0.977545491249703	2	7	cap-independent translational initiation	BP	13581	867
GO:1903936	0.137870598121729	0.992436531570854	1	4	cellular response to sodium arsenite	BP	13581	867
GO:0042989	0.137931942137922	0.977524353078351	2	7	sequestering of actin monomers	BP	13581	867
GO:0009750	0.138069708607417	0.974545667701594	2	14	response to fructose	BP	13581	867
GO:0051788	0.138272979922502	0.961823097513225	3	23	response to misfolded protein	BP	13581	867
GO:0080129	0.13862998792571	1	1	1	proteasome core complex assembly	BP	13581	867
GO:1905897	0.138883016247737	0.935010183308723	7	62	regulation of response to endoplasmic reticulum stress	BP	13581	867
GO:0097036	0.139072373332536	1	1	1	regulation of plasma membrane sterol distribution	BP	13581	867
GO:0051654	0.139484425599691	0.973938480405777	2	15	establishment of mitochondrion localization	BP	13581	867
GO:0033383	0.139569069915464	0.994763573416911	1	2	geranyl diphosphate metabolic process	BP	13581	867
GO:0033384	0.139569069915464	0.994763573416911	1	2	geranyl diphosphate biosynthetic process	BP	13581	867
GO:0032095	0.139767316840486	0.954833791020096	4	17	regulation of response to food	BP	13581	867
GO:0001188	0.139911577144534	0.994736831661338	1	2	RNA polymerase I transcriptional preinitiation complex assembly	BP	13581	867
GO:0001189	0.139911577144534	0.994736831661338	1	2	RNA polymerase I transcriptional preinitiation complex assembly at the promoter for the nuclear large rRNA transcript	BP	13581	867
GO:1905719	0.140192145633372	0.994714871130373	1	2	protein localization to perinuclear region of cytoplasm	BP	13581	867
GO:0034968	0.140545822249988	0.943162298184666	5	71	histone lysine methylation	BP	13581	867
GO:0006177	0.140680006029723	0.992961556651427	1	3	GMP biosynthetic process	BP	13581	867
GO:1903677	0.140784314193508	0.992950750601812	1	3	regulation of cap-independent translational initiation	BP	13581	867
GO:1903679	0.140784314193508	0.992950750601812	1	3	positive regulation of cap-independent translational initiation	BP	13581	867
GO:1904688	0.140784314193508	0.992950750601812	1	3	regulation of cytoplasmic translational initiation	BP	13581	867
GO:1904690	0.140784314193508	0.992950750601812	1	3	positive regulation of cytoplasmic translational initiation	BP	13581	867
GO:0036372	0.140842424617446	1	1	1	opsin transport	BP	13581	867
GO:0006064	0.141063735595523	1	1	1	glucuronate catabolic process	BP	13581	867
GO:0042839	0.141063735595523	1	1	1	D-glucuronate metabolic process	BP	13581	867
GO:0042840	0.141063735595523	1	1	1	D-glucuronate catabolic process	BP	13581	867
GO:1903578	0.141582118079535	0.929913258246365	8	63	regulation of ATP metabolic process	BP	13581	867
GO:0050916	0.141671773672987	0.992858453201571	1	3	sensory perception of sweet taste	BP	13581	867
GO:0006164	0.141927746168277	0.904396830033689	22	219	purine nucleotide biosynthetic process	BP	13581	867
GO:0070535	0.142063821535617	0.991953827921865	1	4	histone H2A K63-linked ubiquitination	BP	13581	867
GO:0046514	0.143910007719423	0.972601829507094	2	15	ceramide catabolic process	BP	13581	867
GO:1904534	0.144124157542075	0.994401906607576	1	2	negative regulation of telomeric loop disassembly	BP	13581	867
GO:1905778	0.144124157542075	0.994401906607576	1	2	negative regulation of exonuclease activity	BP	13581	867
GO:1905838	0.144124157542075	0.994401906607576	1	2	regulation of telomeric D-loop disassembly	BP	13581	867
GO:1905839	0.144124157542075	0.994401906607576	1	2	negative regulation of telomeric D-loop disassembly	BP	13581	867
GO:0034244	0.144257784198073	0.97351866365355	2	11	negative regulation of transcription elongation from RNA polymerase II promoter	BP	13581	867
GO:0090181	0.144283743424504	0.959144498983149	3	25	regulation of cholesterol metabolic process	BP	13581	867
GO:0051253	0.144443592021205	0.885235162371009	60	969	negative regulation of RNA metabolic process	BP	13581	867
GO:0072657	0.14461447994463	0.895956582526465	30	391	protein localization to membrane	BP	13581	867
GO:1903862	0.144701746721692	0.974895712974194	2	8	positive regulation of oxidative phosphorylation	BP	13581	867
GO:0032596	0.144732175892468	0.991103981895452	1	5	protein transport into membrane raft	BP	13581	867
GO:0006391	0.145529256389473	0.994287707261716	1	2	transcription initiation from mitochondrial promoter	BP	13581	867
GO:0006901	0.145713319421069	0.973087990942609	2	11	vesicle coating	BP	13581	867
GO:0000430	0.145881990897968	0.992411806436676	1	3	regulation of transcription from RNA polymerase II promoter by glucose	BP	13581	867
GO:0000432	0.145881990897968	0.992411806436676	1	3	positive regulation of transcription from RNA polymerase II promoter by glucose	BP	13581	867
GO:0035280	0.146321616304112	0.990538460373299	1	6	miRNA loading onto RISC involved in gene silencing by miRNA	BP	13581	867
GO:0055086	0.146675089269439	0.885142064979695	54	593	nucleobase-containing small molecule metabolic process	BP	13581	867
GO:0045337	0.146704216617503	0.992322882203465	1	3	farnesyl diphosphate biosynthetic process	BP	13581	867
GO:2000059	0.146777900828788	0.96102137460191	3	13	negative regulation of protein ubiquitination involved in ubiquitin-dependent protein catabolic process	BP	13581	867
GO:0000710	0.147153745691404	1	1	1	meiotic mismatch repair	BP	13581	867
GO:0000720	0.147153745691404	1	1	1	pyrimidine dimer repair by nucleotide-excision repair	BP	13581	867
GO:0006295	0.147153745691404	1	1	1	nucleotide-excision repair, DNA incision, 3'-to lesion	BP	13581	867
GO:1905015	0.147153745691404	1	1	1	regulation of isoleucine-tRNA ligase activity	BP	13581	867
GO:1905017	0.147153745691404	1	1	1	positive regulation of isoleucine-tRNA ligase activity	BP	13581	867
GO:1905018	0.147153745691404	1	1	1	regulation of methionine-tRNA ligase activity	BP	13581	867
GO:1905020	0.147153745691404	1	1	1	positive regulation of methionine-tRNA ligase activity	BP	13581	867
GO:1905021	0.147153745691404	1	1	1	regulation of threonine-tRNA ligase activity	BP	13581	867
GO:1905023	0.147153745691404	1	1	1	positive regulation of threonine-tRNA ligase activity	BP	13581	867
GO:0030656	0.147312750197644	0.974160837678663	2	8	regulation of vitamin metabolic process	BP	13581	867
GO:0001180	0.147625291260892	0.992222606711878	1	3	transcription initiation from RNA polymerase I promoter for nuclear large rRNA transcript	BP	13581	867
GO:1902255	0.147670027638083	0.974906891684664	2	7	positive regulation of intrinsic apoptotic signaling pathway by p53 class mediator	BP	13581	867
GO:1903567	0.14782274870978	0.994098620137085	1	2	regulation of protein localization to ciliary membrane	BP	13581	867
GO:0032785	0.148175101221814	0.972016375799134	2	12	negative regulation of DNA-templated transcription, elongation	BP	13581	867
GO:0002902	0.148510712388223	0.958863153891278	3	17	regulation of B cell apoptotic process	BP	13581	867
GO:1901985	0.149065729818625	0.947603262167589	4	31	positive regulation of protein acetylation	BP	13581	867
GO:0032509	0.149443416684298	0.959984421707764	3	13	endosome transport via multivesicular body sorting pathway	BP	13581	867
GO:0097237	0.149495536410988	0.910243145919427	14	92	cellular response to toxic substance	BP	13581	867
GO:0006376	0.149512143419035	0.957402630877953	3	22	mRNA splice site selection	BP	13581	867
GO:0060502	0.149827985265758	0.972271225651473	2	10	epithelial cell proliferation involved in lung morphogenesis	BP	13581	867
GO:0051344	0.150084871210098	0.993908847604865	1	2	negative regulation of cyclic-nucleotide phosphodiesterase activity	BP	13581	867
GO:0060049	0.151120538241053	0.957306026746389	3	19	regulation of protein glycosylation	BP	13581	867
GO:1904533	0.151280136342735	0.991817810491554	1	3	regulation of telomeric loop disassembly	BP	13581	867
GO:0031627	0.151481898643976	0.991795142223796	1	3	telomeric loop formation	BP	13581	867
GO:0009889	0.151560138164675	0.868029516421736	181	2874	regulation of biosynthetic process	BP	13581	867
GO:0000429	0.152080961531133	0.990735936735472	1	4	carbon catabolite regulation of transcription from RNA polymerase II promoter	BP	13581	867
GO:0000436	0.152080961531133	0.990735936735472	1	4	carbon catabolite activation of transcription from RNA polymerase II promoter	BP	13581	867
GO:0019243	0.152240707877381	0.993724955817418	1	2	methylglyoxal catabolic process to D-lactate via S-lactoyl-glutathione	BP	13581	867
GO:0051596	0.152240707877381	0.993724955817418	1	2	methylglyoxal catabolic process	BP	13581	867
GO:0061727	0.152240707877381	0.993724955817418	1	2	methylglyoxal catabolic process to lactate	BP	13581	867
GO:0006678	0.15258678399027	0.989682773522587	1	6	glucosylceramide metabolic process	BP	13581	867
GO:0097428	0.15311801647718	0.976436267960586	2	5	protein maturation by iron-sulfur cluster transfer	BP	13581	867
GO:0046016	0.153132970708503	0.990602694772926	1	4	positive regulation of transcription by glucose	BP	13581	867
GO:1903564	0.153176678942791	0.991603397914578	1	3	regulation of protein localization to cilium	BP	13581	867
GO:1901860	0.153230964888277	0.99363949123359	1	2	positive regulation of mitochondrial DNA metabolic process	BP	13581	867
GO:0019377	0.153789945730302	0.969739154816634	2	14	glycolipid catabolic process	BP	13581	867
GO:0097345	0.154042283715231	0.946481039221969	4	23	mitochondrial outer membrane permeabilization	BP	13581	867
GO:0042946	0.154246768691686	1	1	1	glucoside transport	BP	13581	867
GO:0031398	0.154329380566772	0.917584625139006	9	96	positive regulation of protein ubiquitination	BP	13581	867
GO:0006995	0.154341628587287	0.97213935208244	2	8	cellular response to nitrogen starvation	BP	13581	867
GO:0043562	0.154341628587287	0.97213935208244	2	8	cellular response to nitrogen levels	BP	13581	867
GO:0045338	0.154523440798396	0.990425018790626	1	4	farnesyl diphosphate metabolic process	BP	13581	867
GO:0000462	0.154683750523877	0.938605864895106	5	28	maturation of SSU-rRNA from tricistronic rRNA transcript (SSU-rRNA, 5.8S rRNA, LSU-rRNA)	BP	13581	867
GO:1904356	0.15486852718366	0.936350526352963	5	48	regulation of telomere maintenance via telomere lengthening	BP	13581	867
GO:0061462	0.155733288690554	0.954643375734308	3	23	protein localization to lysosome	BP	13581	867
GO:0033504	0.15597942204807	0.990237056631719	1	4	floor plate development	BP	13581	867
GO:0034504	0.156035719856471	0.89196487789383	23	337	protein localization to nucleus	BP	13581	867
GO:0016925	0.156351689317065	0.943389981505413	4	38	protein sumoylation	BP	13581	867
GO:0021539	0.157028944934986	0.993305866084355	1	2	subthalamus development	BP	13581	867
GO:0006622	0.157089622013428	0.968266888300626	2	16	protein targeting to lysosome	BP	13581	867
GO:0010658	0.157156760992803	0.934988979563818	5	50	striated muscle cell apoptotic process	BP	13581	867
GO:1904431	0.157422230247293	0.993270787950382	1	2	positive regulation of t-circle formation	BP	13581	867
GO:0009260	0.157553652668084	0.89237267469911	22	222	ribonucleotide biosynthetic process	BP	13581	867
GO:0043653	0.157698614030631	0.969434749424931	2	11	mitochondrial fragmentation involved in apoptotic process	BP	13581	867
GO:0031123	0.158267806592167	0.927963833806824	6	64	RNA 3'-end processing	BP	13581	867
GO:0006386	0.158570357534499	1	1	1	termination of RNA polymerase III transcription	BP	13581	867
GO:0045991	0.159279409055844	0.989155198058014	1	5	carbon catabolite activation of transcription	BP	13581	867
GO:0060631	0.159671425542285	0.988667390258455	1	6	regulation of meiosis I	BP	13581	867
GO:1901656	0.160712924669009	0.992973360849347	1	2	glycoside transport	BP	13581	867
GO:0007063	0.161245222772396	0.966568664762196	2	18	regulation of sister chromatid cohesion	BP	13581	867
GO:0071960	0.161674260493175	1	1	1	maintenance of mitotic sister chromatid cohesion, centromeric	BP	13581	867
GO:2000718	0.161674260493175	1	1	1	regulation of maintenance of mitotic sister chromatid cohesion, centromeric	BP	13581	867
GO:2000719	0.161674260493175	1	1	1	negative regulation of maintenance of mitotic sister chromatid cohesion, centromeric	BP	13581	867
GO:0031914	0.162105663603282	0.98875255737503	1	5	negative regulation of synaptic plasticity	BP	13581	867
GO:0030043	0.162206081940047	0.99054142404055	1	3	actin filament fragmentation	BP	13581	867
GO:0007051	0.162581399357224	0.911680119836722	9	119	spindle organization	BP	13581	867
GO:0019439	0.162611106099167	0.887029613984915	23	292	aromatic compound catabolic process	BP	13581	867
GO:0018323	0.162838076899081	1	1	1	enzyme active site formation via L-cysteine sulfinic acid	BP	13581	867
GO:0034309	0.162838076899081	1	1	1	primary alcohol biosynthetic process	BP	13581	867
GO:0036471	0.162838076899081	1	1	1	cellular response to glyoxal	BP	13581	867
GO:0036525	0.162838076899081	1	1	1	protein deglycation	BP	13581	867
GO:0036526	0.162838076899081	1	1	1	peptidyl-cysteine deglycation	BP	13581	867
GO:0036527	0.162838076899081	1	1	1	peptidyl-arginine deglycation	BP	13581	867
GO:0036528	0.162838076899081	1	1	1	peptidyl-lysine deglycation	BP	13581	867
GO:0036529	0.162838076899081	1	1	1	protein deglycation, glyoxal removal	BP	13581	867
GO:0036530	0.162838076899081	1	1	1	protein deglycation, methylglyoxal removal	BP	13581	867
GO:0036531	0.162838076899081	1	1	1	glutathione deglycation	BP	13581	867
GO:0046295	0.162838076899081	1	1	1	glycolate biosynthetic process	BP	13581	867
GO:0106044	0.162838076899081	1	1	1	guanine deglycation	BP	13581	867
GO:0106045	0.162838076899081	1	1	1	guanine deglycation, methylglyoxal removal	BP	13581	867
GO:0106046	0.162838076899081	1	1	1	guanine deglycation, glyoxal removal	BP	13581	867
GO:0140041	0.162838076899081	1	1	1	cellular detoxification of methylglyoxal	BP	13581	867
GO:1903122	0.162838076899081	1	1	1	negative regulation of TRAIL-activated apoptotic signaling pathway	BP	13581	867
GO:1903167	0.162838076899081	1	1	1	regulation of pyrroline-5-carboxylate reductase activity	BP	13581	867
GO:1903168	0.162838076899081	1	1	1	positive regulation of pyrroline-5-carboxylate reductase activity	BP	13581	867
GO:1903176	0.162838076899081	1	1	1	regulation of tyrosine 3-monooxygenase activity	BP	13581	867
GO:1903178	0.162838076899081	1	1	1	positive regulation of tyrosine 3-monooxygenase activity	BP	13581	867
GO:1903184	0.162838076899081	1	1	1	L-dopa metabolic process	BP	13581	867
GO:1903185	0.162838076899081	1	1	1	L-dopa biosynthetic process	BP	13581	867
GO:1903189	0.162838076899081	1	1	1	glyoxal metabolic process	BP	13581	867
GO:1903195	0.162838076899081	1	1	1	regulation of L-dopa biosynthetic process	BP	13581	867
GO:1903197	0.162838076899081	1	1	1	positive regulation of L-dopa biosynthetic process	BP	13581	867
GO:1903198	0.162838076899081	1	1	1	regulation of L-dopa decarboxylase activity	BP	13581	867
GO:1903200	0.162838076899081	1	1	1	positive regulation of L-dopa decarboxylase activity	BP	13581	867
GO:2000284	0.162838076899081	1	1	1	positive regulation of cellular amino acid biosynthetic process	BP	13581	867
GO:0060546	0.163658969910019	0.967156463398466	2	12	negative regulation of necroptotic process	BP	13581	867
GO:0009744	0.163950876965298	0.967453785367555	2	11	response to sucrose	BP	13581	867
GO:0034285	0.163950876965298	0.967453785367555	2	11	response to disaccharide	BP	13581	867
GO:0034502	0.163973883913333	0.924565921912044	6	65	protein localization to chromosome	BP	13581	867
GO:1903723	0.164001778357871	1	1	1	negative regulation of centriole elongation	BP	13581	867
GO:2000767	0.164493757874066	0.987946997135737	1	6	positive regulation of cytoplasmic translation	BP	13581	867
GO:0060398	0.164549078983138	0.99025466250016	1	3	regulation of growth hormone receptor signaling pathway	BP	13581	867
GO:0035967	0.165154795762667	0.914467527824291	8	78	cellular response to topologically incorrect protein	BP	13581	867
GO:1905749	0.165442359256007	1	1	1	regulation of endosome to plasma membrane protein transport	BP	13581	867
GO:1905751	0.165442359256007	1	1	1	positive regulation of endosome to plasma membrane protein transport	BP	13581	867
GO:0042787	0.165555509106023	0.91328481308861	8	115	protein ubiquitination involved in ubiquitin-dependent protein catabolic process	BP	13581	867
GO:1902108	0.165555987301449	0.932090551251997	5	32	regulation of mitochondrial membrane permeability involved in apoptotic process	BP	13581	867
GO:0030578	0.165989064658691	0.990076117031137	1	3	PML body organization	BP	13581	867
GO:0001514	0.166004198712701	0.968647169687797	2	8	selenocysteine incorporation	BP	13581	867
GO:0006451	0.166004198712701	0.968647169687797	2	8	translational readthrough	BP	13581	867
GO:0043309	0.16609915289635	0.992471330028728	1	2	regulation of eosinophil degranulation	BP	13581	867
GO:0043311	0.16609915289635	0.992471330028728	1	2	positive regulation of eosinophil degranulation	BP	13581	867
GO:1902568	0.16609915289635	0.992471330028728	1	2	positive regulation of eosinophil activation	BP	13581	867
GO:0051561	0.166255388446463	0.967800754435485	2	9	positive regulation of mitochondrial calcium ion concentration	BP	13581	867
GO:0060029	0.166470713040479	0.987644774815202	1	6	convergent extension involved in organogenesis	BP	13581	867
GO:1905777	0.166693667048508	0.98998811184617	1	3	regulation of exonuclease activity	BP	13581	867
GO:1901524	0.167093277004311	0.966438801866398	2	11	regulation of mitophagy	BP	13581	867
GO:1901227	0.16732580933764	1	1	1	negative regulation of transcription from RNA polymerase II promoter involved in heart development	BP	13581	867
GO:0090085	0.16767206295907	0.966250448496517	2	11	regulation of protein deubiquitination	BP	13581	867
GO:1905799	0.167768901412417	1	1	1	regulation of intraciliary retrograde transport	BP	13581	867
GO:0061738	0.167826021468605	0.989845796679335	1	3	late endosomal microautophagy	BP	13581	867
GO:0046390	0.168225527218517	0.884029138393994	22	226	ribose phosphate biosynthetic process	BP	13581	867
GO:0046755	0.168280295083036	0.951847177350475	3	14	viral budding	BP	13581	867
GO:0044270	0.168315980373521	0.88352124011723	22	284	cellular nitrogen compound catabolic process	BP	13581	867
GO:0034092	0.16838854142502	0.992252191543783	1	2	negative regulation of maintenance of sister chromatid cohesion	BP	13581	867
GO:0034183	0.16838854142502	0.992252191543783	1	2	negative regulation of maintenance of mitotic sister chromatid cohesion	BP	13581	867
GO:0032988	0.168438805392772	0.965592059907526	2	12	ribonucleoprotein complex disassembly	BP	13581	867
GO:0045934	0.168743027823126	0.862748559877719	67	1090	negative regulation of nucleobase-containing compound metabolic process	BP	13581	867
GO:0050787	0.169118569753551	0.992181588523269	1	2	detoxification of mercury ion	BP	13581	867
GO:0071962	0.169248758563329	0.992168960691519	1	2	mitotic sister chromatid cohesion, centromeric	BP	13581	867
GO:0006105	0.169520095459883	0.965646119231322	2	11	succinate metabolic process	BP	13581	867
GO:0006825	0.169542708598761	0.964588023659754	2	14	copper ion transport	BP	13581	867
GO:0072331	0.169557716709896	0.901360676669362	11	115	signal transduction by p53 class mediator	BP	13581	867
GO:0010821	0.169609229371896	0.890839998428357	16	163	regulation of mitochondrion organization	BP	13581	867
GO:0045716	0.169938120914585	0.992101908679372	1	2	positive regulation of low-density lipoprotein particle receptor biosynthetic process	BP	13581	867
GO:2000282	0.169946836576055	0.992101058927011	1	2	regulation of cellular amino acid biosynthetic process	BP	13581	867
GO:0019249	0.17036335095768	0.989522938863407	1	3	lactate biosynthetic process	BP	13581	867
GO:0080009	0.170378417389137	0.987035545801938	1	6	mRNA methylation	BP	13581	867
GO:0000463	0.171266514451282	0.967015388012439	2	8	maturation of LSU-rRNA from tricistronic rRNA transcript (SSU-rRNA, 5.8S rRNA, LSU-rRNA)	BP	13581	867
GO:0030423	0.171271108061032	0.989406098243893	1	3	targeting of mRNA for destruction involved in RNA interference	BP	13581	867
GO:0090043	0.171705657945245	0.988080834026115	1	4	regulation of tubulin deacetylation	BP	13581	867
GO:0048539	0.17171170926017	0.987324840076988	1	5	bone marrow development	BP	13581	867
GO:0007042	0.171728977278467	0.967935650404048	2	7	lysosomal lumen acidification	BP	13581	867
GO:2000757	0.171851419793809	0.947646568425356	3	23	negative regulation of peptidyl-lysine acetylation	BP	13581	867
GO:0044829	0.172590485053611	0.967672817108572	2	7	positive regulation by host of viral genome replication	BP	13581	867
GO:0033148	0.172655244333632	0.986312928760005	1	7	positive regulation of intracellular estrogen receptor signaling pathway	BP	13581	867
GO:1900115	0.173053633779008	0.964478215909871	2	11	extracellular regulation of signal transduction	BP	13581	867
GO:1900116	0.173053633779008	0.964478215909871	2	11	extracellular negative regulation of signal transduction	BP	13581	867
GO:0002358	0.173304619291442	1	1	1	B cell homeostatic proliferation	BP	13581	867
GO:0032976	0.173304619291442	1	1	1	release of matrix enzymes from mitochondria	BP	13581	867
GO:1990117	0.173304619291442	1	1	1	B cell receptor apoptotic signaling pathway	BP	13581	867
GO:0045943	0.173315526393967	0.962286506180317	2	19	positive regulation of transcription from RNA polymerase I promoter	BP	13581	867
GO:0071348	0.173440870217536	0.991756349894015	1	2	cellular response to interleukin-11	BP	13581	867
GO:0061820	0.173450657785092	0.987056539524832	1	5	telomeric D-loop disassembly	BP	13581	867
GO:1903722	0.173807262023321	0.991719733744212	1	2	regulation of centriole elongation	BP	13581	867
GO:0007288	0.173940220205021	0.963395632703244	2	13	sperm axoneme assembly	BP	13581	867
GO:0048302	0.17437435170097	0.963247579717369	2	13	regulation of isotype switching to IgG isotypes	BP	13581	867
GO:0051225	0.174491528370564	0.917865840817734	6	76	spindle assembly	BP	13581	867
GO:0061481	0.174853458836339	1	1	1	response to TNF agonist	BP	13581	867
GO:1902546	0.174853458836339	1	1	1	positive regulation of DNA N-glycosylase activity	BP	13581	867
GO:2001272	0.174853458836339	1	1	1	positive regulation of cysteine-type endopeptidase activity involved in execution phase of apoptosis	BP	13581	867
GO:0060785	0.175185276453139	1	1	1	regulation of apoptosis involved in tissue homeostasis	BP	13581	867
GO:0019083	0.175318523564929	0.925478906142318	5	42	viral transcription	BP	13581	867
GO:1902072	0.175424161106549	0.9915570781116	1	2	negative regulation of hypoxia-inducible factor-1alpha signaling pathway	BP	13581	867
GO:0045875	0.175623954556721	0.988836013825961	1	3	negative regulation of sister chromatid cohesion	BP	13581	867
GO:0030521	0.175807078648119	0.933169517408689	4	42	androgen receptor signaling pathway	BP	13581	867
GO:0019058	0.176302387639139	0.889175881326336	14	165	viral life cycle	BP	13581	867
GO:1902186	0.176816676080074	0.94494372465184	3	26	regulation of viral release from host cell	BP	13581	867
GO:0051098	0.177007066538	0.875601544103276	23	301	regulation of binding	BP	13581	867
GO:0006309	0.177146760364255	0.94807452406791	3	14	apoptotic DNA fragmentation	BP	13581	867
GO:0046491	0.177175574531704	1	1	1	L-methylmalonyl-CoA metabolic process	BP	13581	867
GO:0036031	0.177286114844096	1	1	1	recruitment of mRNA capping enzyme to RNA polymerase II holoenzyme complex	BP	13581	867
GO:0006458	0.177342220963928	0.944569568984702	3	27	'de novo' protein folding	BP	13581	867
GO:1904951	0.177404584743722	0.867998827805498	32	442	positive regulation of establishment of protein localization	BP	13581	867
GO:0015838	0.177613182158782	0.987210558506959	1	4	amino-acid betaine transport	BP	13581	867
GO:0007094	0.177764481395791	0.94451194119917	3	26	mitotic spindle assembly checkpoint	BP	13581	867
GO:0031577	0.177764481395791	0.94451194119917	3	26	spindle checkpoint	BP	13581	867
GO:0071173	0.177764481395791	0.94451194119917	3	26	spindle assembly checkpoint	BP	13581	867
GO:0071174	0.177764481395791	0.94451194119917	3	26	mitotic spindle checkpoint	BP	13581	867
GO:0006393	0.178109148487	0.991283120276337	1	2	termination of mitochondrial transcription	BP	13581	867
GO:0051131	0.178147559576756	0.962766001143881	2	11	chaperone-mediated protein complex assembly	BP	13581	867
GO:2001241	0.178448178014	0.961257296811619	2	15	positive regulation of extrinsic apoptotic signaling pathway in absence of ligand	BP	13581	867
GO:0035087	0.178451911200315	0.988456900011596	1	3	siRNA loading onto RISC involved in RNA interference	BP	13581	867
GO:0051053	0.179052708356522	0.904816875237272	8	97	negative regulation of DNA metabolic process	BP	13581	867
GO:2000270	0.179110382671714	0.985228901775266	1	7	negative regulation of fibroblast apoptotic process	BP	13581	867
GO:0010797	0.179496168904295	1	1	1	regulation of multivesicular body size involved in endosome transport	BP	13581	867
GO:0002380	0.179571069019698	0.991131925172165	1	2	immunoglobulin secretion involved in immune response	BP	13581	867
GO:0019637	0.180197095340644	0.852756262312737	68	855	organophosphate metabolic process	BP	13581	867
GO:0048194	0.180351649648119	0.943189442718254	3	27	Golgi vesicle budding	BP	13581	867
GO:0090657	0.18036183472906	0.985407097949057	1	6	telomeric loop disassembly	BP	13581	867
GO:0045841	0.180436106545427	0.943150538467002	3	27	negative regulation of mitotic metaphase/anaphase transition	BP	13581	867
GO:2000278	0.180697697760753	0.903808411454093	8	94	regulation of DNA biosynthetic process	BP	13581	867
GO:0031058	0.180764859398424	0.914070591061251	6	75	positive regulation of histone modification	BP	13581	867
GO:0006491	0.181186788214659	0.960289410467055	2	15	N-glycan processing	BP	13581	867
GO:0006617	0.181373517101428	1	1	1	SRP-dependent cotranslational protein targeting to membrane, signal sequence recognition	BP	13581	867
GO:0051304	0.181481528822548	0.920841303952416	5	59	chromosome separation	BP	13581	867
GO:1903179	0.181505319870489	0.988039789007356	1	3	regulation of dopamine biosynthetic process	BP	13581	867
GO:1903181	0.181505319870489	0.988039789007356	1	3	positive regulation of dopamine biosynthetic process	BP	13581	867
GO:1905051	0.181623261676003	0.990917258039245	1	2	regulation of base-excision repair	BP	13581	867
GO:1905053	0.181623261676003	0.990917258039245	1	2	positive regulation of base-excision repair	BP	13581	867
GO:1903322	0.18170743149063	0.895582350274981	10	117	positive regulation of protein modification by small protein conjugation or removal	BP	13581	867
GO:1904925	0.181746854802031	0.962091885308166	2	10	positive regulation of autophagy of mitochondrion in response to mitochondrial depolarization	BP	13581	867
GO:0072521	0.182111840753347	0.858312037518907	44	483	purine-containing compound metabolic process	BP	13581	867
GO:0046203	0.182298348960676	0.990846020715584	1	2	spermidine catabolic process	BP	13581	867
GO:0033143	0.182374342709147	0.920148924864228	5	63	regulation of intracellular steroid hormone receptor signaling pathway	BP	13581	867
GO:0035973	0.182600676803298	0.985027595968296	1	6	aggrephagy	BP	13581	867
GO:0061912	0.182632025162067	0.941035162799041	3	39	selective autophagy	BP	13581	867
GO:0018106	0.182918676554244	1	1	1	peptidyl-histidine phosphorylation	BP	13581	867
GO:0020027	0.183233386880774	0.959842855414777	2	14	hemoglobin metabolic process	BP	13581	867
GO:0021915	0.183770693955597	0.893479958171316	10	159	neural tube development	BP	13581	867
GO:0060136	0.183987415113812	0.984789885739214	1	6	embryonic process involved in female pregnancy	BP	13581	867
GO:0017196	0.184001067636303	0.985363329164718	1	5	N-terminal peptidyl-methionine acetylation	BP	13581	867
GO:1902544	0.184115012442396	0.990652790553465	1	2	regulation of DNA N-glycosylase activity	BP	13581	867
GO:1903551	0.18457464435699	0.984688613331357	1	6	regulation of extracellular exosome assembly	BP	13581	867
GO:0045829	0.184704587183577	0.98612175441099	1	4	negative regulation of isotype switching	BP	13581	867
GO:0052203	0.184720672998376	0.990587872352171	1	2	modulation of catalytic activity in other organism involved in symbiotic interaction	BP	13581	867
GO:0052422	0.184720672998376	0.990587872352171	1	2	modulation by host of symbiont catalytic activity	BP	13581	867
GO:0045815	0.184854432625048	0.959264606315594	2	14	positive regulation of gene expression, epigenetic	BP	13581	867
GO:0006779	0.184894694777122	0.941933271443154	3	22	porphyrin-containing compound biosynthetic process	BP	13581	867
GO:0072522	0.185043978336121	0.870754785250464	22	227	purine-containing compound biosynthetic process	BP	13581	867
GO:0061511	0.185052371938161	0.986067109198792	1	4	centriole elongation	BP	13581	867
GO:0060544	0.185933554157932	0.958877750572855	2	14	regulation of necroptotic process	BP	13581	867
GO:0006063	0.185942629482996	0.987419161901278	1	3	uronic acid metabolic process	BP	13581	867
GO:0019585	0.185942629482996	0.987419161901278	1	3	glucuronate metabolic process	BP	13581	867
GO:0000070	0.185992304411679	0.899860487186	8	112	mitotic sister chromatid segregation	BP	13581	867
GO:0006481	0.186164138220709	0.990432149287614	1	2	C-terminal protein methylation	BP	13581	867
GO:0032435	0.186458695538004	0.941211298961163	3	22	negative regulation of proteasomal ubiquitin-dependent protein catabolic process	BP	13581	867
GO:1904798	0.186470802838912	0.985843027343865	1	4	positive regulation of core promoter binding	BP	13581	867
GO:0032786	0.186498311492619	0.940477532542766	3	26	positive regulation of DNA-templated transcription, elongation	BP	13581	867
GO:0097296	0.186736068196782	0.98730637237561	1	3	activation of cysteine-type endopeptidase activity involved in apoptotic signaling pathway	BP	13581	867
GO:0070932	0.186821116209142	0.957419435255101	2	19	histone H3 deacetylation	BP	13581	867
GO:0048291	0.187066686092511	0.958469883339744	2	14	isotype switching to IgG isotypes	BP	13581	867
GO:1903935	0.18714721765067	0.984240655140082	1	6	response to sodium arsenite	BP	13581	867
GO:0032096	0.187507190938049	0.944905831372189	3	12	negative regulation of response to food	BP	13581	867
GO:0060295	0.188044139597336	0.984684467369012	1	5	regulation of cilium movement involved in cell motility	BP	13581	867
GO:0060296	0.188044139597336	0.984684467369012	1	5	regulation of cilium beat frequency involved in ciliary motility	BP	13581	867
GO:1902019	0.188044139597336	0.984684467369012	1	5	regulation of cilium-dependent cell motility	BP	13581	867
GO:0006612	0.189649086318695	0.903435566245701	7	67	protein targeting to membrane	BP	13581	867
GO:1904353	0.189850080491433	0.939426436748713	3	23	regulation of telomere capping	BP	13581	867
GO:0071897	0.190251608761942	0.886212998243043	11	139	DNA biosynthetic process	BP	13581	867
GO:2000680	0.190447187122301	0.985204427772615	1	4	regulation of rubidium ion transport	BP	13581	867
GO:2000573	0.190550657988614	0.908426173120291	6	65	positive regulation of DNA biosynthetic process	BP	13581	867
GO:0006382	0.190849581890594	0.985138945895845	1	4	adenosine to inosine editing	BP	13581	867
GO:0072175	0.191082991891776	0.892007283607312	9	139	epithelial tube formation	BP	13581	867
GO:0030579	0.191092526868739	0.984161533986328	1	5	ubiquitin-dependent SMAD protein catabolic process	BP	13581	867
GO:0010172	0.191278752579332	0.981844532885558	1	13	embryonic body morphogenesis	BP	13581	867
GO:0032091	0.191702890706949	0.896863872355674	8	82	negative regulation of protein binding	BP	13581	867
GO:1904154	0.191711152422882	0.986586531369729	1	3	positive regulation of retrograde protein transport, ER to cytosol	BP	13581	867
GO:0061050	0.192248939738376	0.938744263615176	3	21	regulation of cell growth involved in cardiac muscle cell development	BP	13581	867
GO:0046600	0.192342728935478	0.983944301502545	1	5	negative regulation of centriole replication	BP	13581	867
GO:0080135	0.192632796514866	0.854563730325914	33	497	regulation of cellular response to stress	BP	13581	867
GO:0048313	0.192842984415968	0.956364502378085	2	14	Golgi inheritance	BP	13581	867
GO:0006227	0.19299150418601	0.986397743002731	1	3	dUDP biosynthetic process	BP	13581	867
GO:0009139	0.19299150418601	0.986397743002731	1	3	pyrimidine nucleoside diphosphate biosynthetic process	BP	13581	867
GO:0009196	0.19299150418601	0.986397743002731	1	3	pyrimidine deoxyribonucleoside diphosphate metabolic process	BP	13581	867
GO:0009197	0.19299150418601	0.986397743002731	1	3	pyrimidine deoxyribonucleoside diphosphate biosynthetic process	BP	13581	867
GO:0046077	0.19299150418601	0.986397743002731	1	3	dUDP metabolic process	BP	13581	867
GO:2000383	0.193759739639021	0.986283769015371	1	3	regulation of ectoderm development	BP	13581	867
GO:2000384	0.193759739639021	0.986283769015371	1	3	negative regulation of ectoderm development	BP	13581	867
GO:0018126	0.194133748154624	0.954516040853094	2	20	protein hydroxylation	BP	13581	867
GO:0030520	0.194303304266806	0.935444258264095	3	39	intracellular estrogen receptor signaling pathway	BP	13581	867
GO:0051791	0.194411534810381	0.983581283024825	1	5	medium-chain fatty acid metabolic process	BP	13581	867
GO:1900402	0.194449581402937	0.981864716816038	1	9	regulation of carbohydrate metabolic process by regulation of transcription from RNA polymerase II promoter	BP	13581	867
GO:0008090	0.194498533617985	0.957658628858615	2	10	retrograde axonal transport	BP	13581	867
GO:0009303	0.194744600981929	0.936742050212839	3	25	rRNA transcription	BP	13581	867
GO:1900208	0.194837316276621	0.989466490238511	1	2	regulation of cardiolipin metabolic process	BP	13581	867
GO:1900210	0.194837316276621	0.989466490238511	1	2	positive regulation of cardiolipin metabolic process	BP	13581	867
GO:1901642	0.195334801929879	0.982768136459268	1	6	nucleoside transmembrane transport	BP	13581	867
GO:0039534	0.195368798114931	0.984392650699626	1	4	negative regulation of MDA-5 signaling pathway	BP	13581	867
GO:0045990	0.195689324395388	0.982702758101453	1	6	carbon catabolite regulation of transcription	BP	13581	867
GO:0046700	0.196005727831093	0.861499874264814	22	286	heterocycle catabolic process	BP	13581	867
GO:0048308	0.196216720114032	0.95480093087889	2	15	organelle inheritance	BP	13581	867
GO:0019076	0.19648390744195	0.9354466122209	3	28	viral release from host cell	BP	13581	867
GO:0035890	0.19648390744195	0.9354466122209	3	28	exit from host	BP	13581	867
GO:0035891	0.19648390744195	0.9354466122209	3	28	exit from host cell	BP	13581	867
GO:0052126	0.19648390744195	0.9354466122209	3	28	movement in host environment	BP	13581	867
GO:0052192	0.19648390744195	0.9354466122209	3	28	movement in environment of other organism involved in symbiotic interaction	BP	13581	867
GO:0010836	0.196539118826432	0.985867044645241	1	3	negative regulation of protein ADP-ribosylation	BP	13581	867
GO:0065004	0.197550728559046	0.881613764340641	11	109	protein-DNA complex assembly	BP	13581	867
GO:0039533	0.198231845773202	0.982899259894089	1	5	regulation of MDA-5 signaling pathway	BP	13581	867
GO:0097167	0.198250371990098	0.983906317496209	1	4	circadian regulation of translation	BP	13581	867
GO:0032527	0.198282718820028	0.92191327825721	4	34	protein exit from endoplasmic reticulum	BP	13581	867
GO:0014044	0.198357922207465	0.952602284140782	2	22	Schwann cell development	BP	13581	867
GO:0021860	0.198458429983607	0.980674983641834	1	11	pyramidal neuron development	BP	13581	867
GO:0072714	0.198553808862034	0.989036830800784	1	2	response to selenite ion	BP	13581	867
GO:0070602	0.198724222629907	0.983825559893516	1	4	regulation of centromeric sister chromatid cohesion	BP	13581	867
GO:0045842	0.198738845919078	0.982807606379922	1	5	positive regulation of mitotic metaphase/anaphase transition	BP	13581	867
GO:1901970	0.198738845919078	0.982807606379922	1	5	positive regulation of mitotic sister chromatid separation	BP	13581	867
GO:1902101	0.198738845919078	0.982807606379922	1	5	positive regulation of metaphase/anaphase transition of cell cycle	BP	13581	867
GO:0045739	0.198752883348043	0.920667281151824	4	44	positive regulation of DNA repair	BP	13581	867
GO:1903209	0.199274571315406	0.95364786238086	2	15	positive regulation of oxidative stress-induced cell death	BP	13581	867
GO:0048199	0.199404293912279	0.953598674382965	2	15	vesicle targeting, to, from or within Golgi	BP	13581	867
GO:1905271	0.199629495427913	1	1	1	regulation of proton-transporting ATP synthase activity, rotational mechanism	BP	13581	867
GO:1905273	0.199629495427913	1	1	1	positive regulation of proton-transporting ATP synthase activity, rotational mechanism	BP	13581	867
GO:0007008	0.199856602668734	0.958886729974035	2	7	outer mitochondrial membrane organization	BP	13581	867
GO:0032104	0.199971436296509	0.923184538234954	4	23	regulation of response to extracellular stimulus	BP	13581	867
GO:0032107	0.199971436296509	0.923184538234954	4	23	regulation of response to nutrient levels	BP	13581	867
GO:1902510	0.200827523405738	0.956183368583256	2	9	regulation of apoptotic DNA fragmentation	BP	13581	867
GO:0006664	0.201450612044817	0.895133975434165	7	80	glycolipid metabolic process	BP	13581	867
GO:0018312	0.20179790441319	0.985059699475	1	3	peptidyl-serine ADP-ribosylation	BP	13581	867
GO:1901355	0.201806985881501	0.985058283805034	1	3	response to rapamycin	BP	13581	867
GO:0035826	0.202107629184432	0.98149574473801	1	6	rubidium ion transport	BP	13581	867
GO:0071482	0.202666849812451	0.894407496497347	7	78	cellular response to light stimulus	BP	13581	867
GO:0006089	0.202788654876188	0.952021326519608	2	16	lactate metabolic process	BP	13581	867
GO:1905820	0.202806808517645	0.981361570169893	1	6	positive regulation of chromosome separation	BP	13581	867
GO:0070973	0.202818687300723	0.984900109376819	1	3	protein localization to endoplasmic reticulum exit site	BP	13581	867
GO:0035971	0.203238312639906	1	1	1	peptidyl-histidine dephosphorylation	BP	13581	867
GO:0044827	0.203430587992771	0.953230005064453	2	12	modulation by host of viral genome replication	BP	13581	867
GO:0070940	0.203493447160085	0.981935018072009	1	5	dephosphorylation of RNA polymerase II C-terminal domain	BP	13581	867
GO:0032776	0.203530161718684	0.981222198561668	1	6	DNA methylation on cytosine	BP	13581	867
GO:0046902	0.203539301144126	0.901671189691928	6	46	regulation of mitochondrial membrane permeability	BP	13581	867
GO:0046477	0.203821866669574	0.981165833797045	1	6	glycosylceramide catabolic process	BP	13581	867
GO:1901165	0.204151240517415	0.98288477490559	1	4	positive regulation of trophoblast cell migration	BP	13581	867
GO:0032572	0.204221146752285	1	1	1	response to menaquinone	BP	13581	867
GO:0061078	0.204221146752285	1	1	1	positive regulation of prostaglandin secretion involved in immune response	BP	13581	867
GO:0090323	0.204221146752285	1	1	1	prostaglandin secretion involved in immune response	BP	13581	867
GO:0002014	0.204439470924987	1	1	1	vasoconstriction of artery involved in ischemic response to lowering of systemic arterial blood pressure	BP	13581	867
GO:1904803	0.204766899758801	1	1	1	regulation of translation involved in cellular response to UV	BP	13581	867
GO:0039530	0.205184369523557	0.980901339155781	1	6	MDA-5 signaling pathway	BP	13581	867
GO:0006168	0.205203363677508	1	1	1	adenine salvage	BP	13581	867
GO:0046084	0.205203363677508	1	1	1	adenine biosynthetic process	BP	13581	867
GO:0033014	0.205467872935776	0.931953217472487	3	23	tetrapyrrole biosynthetic process	BP	13581	867
GO:0021859	0.206083963013222	0.978931787124563	1	12	pyramidal neuron differentiation	BP	13581	867
GO:1900117	0.20648464786744	0.931944178520028	3	21	regulation of execution phase of apoptosis	BP	13581	867
GO:0034219	0.206719844801256	0.949173163136992	2	23	carbohydrate transmembrane transport	BP	13581	867
GO:1905269	0.206820276980863	0.89741946283591	6	83	positive regulation of chromatin organization	BP	13581	867
GO:0006524	0.207339626764069	0.984181991680175	1	3	alanine catabolic process	BP	13581	867
GO:0009080	0.207339626764069	0.984181991680175	1	3	pyruvate family amino acid catabolic process	BP	13581	867
GO:0008612	0.207500581577188	0.987962932870337	1	2	peptidyl-lysine modification to peptidyl-hypusine	BP	13581	867
GO:0032511	0.207534118378301	0.958211776678467	2	6	late endosome to vacuole transport via multivesicular body sorting pathway	BP	13581	867
GO:0035966	0.207580599990411	0.881336516895203	9	98	response to topologically incorrect protein	BP	13581	867
GO:0045900	0.207586835526843	0.987952305326515	1	2	negative regulation of translational elongation	BP	13581	867
GO:0008654	0.207708572848771	0.87356052521758	11	136	phospholipid biosynthetic process	BP	13581	867
GO:0006513	0.207845145539351	0.905340362128119	5	56	protein monoubiquitination	BP	13581	867
GO:0070317	0.208041412059415	0.982192354630133	1	4	negative regulation of G0 to G1 transition	BP	13581	867
GO:0018307	0.208349890998085	0.987858057954048	1	2	enzyme active site formation	BP	13581	867
GO:0031204	0.20847091010475	0.987843072579411	1	2	posttranslational protein targeting to membrane, translocation	BP	13581	867
GO:1903828	0.209144284612129	0.872503538262025	11	136	negative regulation of cellular protein localization	BP	13581	867
GO:1902165	0.209753059826545	0.950827011746359	2	12	regulation of intrinsic apoptotic signaling pathway in response to DNA damage by p53 class mediator	BP	13581	867
GO:0035337	0.209879349260296	0.950778487348762	2	12	fatty-acyl-CoA metabolic process	BP	13581	867
GO:0017185	0.209897463501689	0.979037142228824	1	8	peptidyl-lysine hydroxylation	BP	13581	867
GO:0032388	0.21014158044375	0.853928847188345	19	274	positive regulation of intracellular transport	BP	13581	867
GO:0070841	0.210596988672379	0.948968783463876	2	16	inclusion body assembly	BP	13581	867
GO:0001825	0.210648543528997	0.928078541681255	3	31	blastocyst formation	BP	13581	867
GO:0090042	0.210970236204804	0.980514754482968	1	5	tubulin deacetylation	BP	13581	867
GO:0043902	0.211223193101013	0.868093731941297	12	139	positive regulation of multi-organism process	BP	13581	867
GO:0070922	0.211289145825424	0.978745207418346	1	8	small RNA loading onto RISC	BP	13581	867
GO:0044403	0.211356793854201	0.847956203021247	23	287	symbiosis, encompassing mutualism through parasitism	BP	13581	867
GO:0046185	0.211480844187569	0.951432846918184	2	10	aldehyde catabolic process	BP	13581	867
GO:0032259	0.211715389820875	0.854424633116855	18	237	methylation	BP	13581	867
GO:0071478	0.211795503332258	0.870627754801652	11	132	cellular response to radiation	BP	13581	867
GO:0006021	0.212048658428007	0.983414262791164	1	3	inositol biosynthetic process	BP	13581	867
GO:1902100	0.212295407654065	0.927656203368066	3	28	negative regulation of metaphase/anaphase transition of cell cycle	BP	13581	867
GO:0061178	0.212386840261017	0.894998622733885	6	58	regulation of insulin secretion involved in cellular response to glucose stimulus	BP	13581	867
GO:1903509	0.212935806268785	0.887424798374778	7	81	liposaccharide metabolic process	BP	13581	867
GO:0009138	0.212943418239523	0.981298210561497	1	4	pyrimidine nucleoside diphosphate metabolic process	BP	13581	867
GO:0043331	0.213202135367057	0.901192144200104	5	75	response to dsRNA	BP	13581	867
GO:0009165	0.213826653654361	0.844052487362875	25	270	nucleotide biosynthetic process	BP	13581	867
GO:0070301	0.214182378390555	0.872797597974771	10	104	cellular response to hydrogen peroxide	BP	13581	867
GO:1900034	0.214185305584274	0.979885815541844	1	5	regulation of cellular response to heat	BP	13581	867
GO:0006522	0.214356245706903	0.981036004925108	1	4	alanine metabolic process	BP	13581	867
GO:0009078	0.214356245706903	0.981036004925108	1	4	pyruvate family amino acid metabolic process	BP	13581	867
GO:0032205	0.21447498512657	0.926272014680577	3	30	negative regulation of telomere maintenance	BP	13581	867
GO:0048936	0.214698191863366	0.982973389154122	1	3	peripheral nervous system neuron axonogenesis	BP	13581	867
GO:0070129	0.215098943581525	0.930795963498453	3	14	regulation of mitochondrial translation	BP	13581	867
GO:0061484	0.215226333829704	0.979679805363241	1	5	hematopoietic stem cell homeostasis	BP	13581	867
GO:0090407	0.215247412183413	0.833839753055781	36	440	organophosphate biosynthetic process	BP	13581	867
GO:0042351	0.215275531372946	0.986983693128728	1	2	'de novo' GDP-L-fucose biosynthetic process	BP	13581	867
GO:0090084	0.215323816594878	0.978869290356488	1	6	negative regulation of inclusion body assembly	BP	13581	867
GO:0048311	0.215433411010358	0.976313593542397	1	17	mitochondrion distribution	BP	13581	867
GO:0002143	0.21558189304051	0.982824910392131	1	3	tRNA wobble position uridine thiolation	BP	13581	867
GO:0010639	0.215640781496304	0.847978165699668	20	297	negative regulation of organelle organization	BP	13581	867
GO:1905515	0.21564930401954	0.924103364883027	3	50	non-motile cilium assembly	BP	13581	867
GO:0015680	0.216207211704789	0.986863447629686	1	2	intracellular copper ion transport	BP	13581	867
GO:0032914	0.216372636680152	0.980658280777333	1	4	positive regulation of transforming growth factor beta1 production	BP	13581	867
GO:0090170	0.216566757667643	0.980621698862476	1	4	regulation of Golgi inheritance	BP	13581	867
GO:0006104	0.216586816074928	0.979408831405464	1	5	succinyl-CoA metabolic process	BP	13581	867
GO:0070831	0.217386338204356	0.978442093303073	1	6	basement membrane assembly	BP	13581	867
GO:0098869	0.217516241078077	0.865642969388991	12	79	cellular oxidant detoxification	BP	13581	867
GO:0043497	0.217602772178707	0.949098711231558	2	10	regulation of protein heterodimerization activity	BP	13581	867
GO:0006903	0.217711786676106	0.924914139572715	3	28	vesicle targeting	BP	13581	867
GO:1904211	0.217820068650475	0.986653809438859	1	2	membrane protein proteolysis involved in retrograde protein transport, ER to cytosol	BP	13581	867
GO:0070676	0.217869254896983	0.986647386750308	1	2	intralumenal vesicle formation	BP	13581	867
GO:0106005	0.217967683094067	0.986634528852358	1	2	RNA 5'-cap (guanine-N7)-methylation	BP	13581	867
GO:0006446	0.218011281657334	0.899367149486604	5	52	regulation of translational initiation	BP	13581	867
GO:1904734	0.218126991496125	1	1	1	positive regulation of electron transfer activity	BP	13581	867
GO:1904960	0.218126991496125	1	1	1	positive regulation of cytochrome-c oxidase activity	BP	13581	867
GO:0043903	0.218730995201297	0.855013102276763	15	164	regulation of symbiosis, encompassing mutualism through parasitism	BP	13581	867
GO:1905395	0.218927581116701	0.978937966708494	1	5	response to flavonoid	BP	13581	867
GO:0018107	0.219253724704757	0.888813901406521	6	102	peptidyl-threonine phosphorylation	BP	13581	867
GO:0051595	0.219263775275944	0.982198532579223	1	3	response to methylglyoxal	BP	13581	867
GO:0030150	0.219679210580278	0.931378392374684	3	11	protein import into mitochondrial matrix	BP	13581	867
GO:0033157	0.219732505413636	0.839716234615855	24	332	regulation of intracellular protein transport	BP	13581	867
GO:1901525	0.219869102232483	0.978746911686573	1	5	negative regulation of mitophagy	BP	13581	867
GO:1903575	0.219953868080466	0.986373571722669	1	2	cornified envelope assembly	BP	13581	867
GO:0090666	0.220451485151535	0.979881555396308	1	4	scaRNA localization to Cajal body	BP	13581	867
GO:0043968	0.220549705136689	0.945286133340363	2	15	histone H2A acetylation	BP	13581	867
GO:0045930	0.220873543129864	0.860316390555291	12	169	negative regulation of mitotic cell cycle	BP	13581	867
GO:0002092	0.221003329258039	0.943055636655564	2	25	positive regulation of receptor internalization	BP	13581	867
GO:0002352	0.221162815491972	0.986213332988661	1	2	B cell negative selection	BP	13581	867
GO:0010738	0.221861180971665	0.943273158797457	2	21	regulation of protein kinase A signaling	BP	13581	867
GO:1902110	0.221909798270314	0.910237534400469	4	26	positive regulation of mitochondrial membrane permeability involved in apoptotic process	BP	13581	867
GO:1902686	0.221909798270314	0.910237534400469	4	26	mitochondrial outer membrane permeabilization involved in programmed cell death	BP	13581	867
GO:0034184	0.221964839671414	0.978318212398638	1	5	positive regulation of maintenance of mitotic sister chromatid cohesion	BP	13581	867
GO:1902915	0.222115171125718	0.981704814736587	1	3	negative regulation of protein polyubiquitination	BP	13581	867
GO:0042350	0.222225763368811	0.981685513486624	1	3	GDP-L-fucose biosynthetic process	BP	13581	867
GO:1902167	0.2227359639614	0.981596322580705	1	3	positive regulation of intrinsic apoptotic signaling pathway in response to DNA damage by p53 class mediator	BP	13581	867
GO:0030103	0.223185719674921	0.985942831988293	1	2	vasopressin secretion	BP	13581	867
GO:0035964	0.223229936435134	0.981509737438305	1	3	COPI-coated vesicle budding	BP	13581	867
GO:1904491	0.223249379894935	0.97933892440081	1	4	protein localization to ciliary transition zone	BP	13581	867
GO:0042997	0.223263749457317	0.978050129893715	1	5	negative regulation of Golgi to plasma membrane protein transport	BP	13581	867
GO:2000376	0.223302904859057	1	1	1	positive regulation of oxygen metabolic process	BP	13581	867
GO:0034605	0.223678419432796	0.906117745383339	4	49	cellular response to heat	BP	13581	867
GO:0090238	0.224263411597033	0.979140276312089	1	4	positive regulation of arachidonic acid secretion	BP	13581	867
GO:1904959	0.224306553490989	0.985791670250106	1	2	regulation of cytochrome-c oxidase activity	BP	13581	867
GO:1905661	0.224433229927098	0.985774528233822	1	2	regulation of telomerase RNA reverse transcriptase activity	BP	13581	867
GO:1905663	0.224433229927098	0.985774528233822	1	2	positive regulation of telomerase RNA reverse transcriptase activity	BP	13581	867
GO:0048289	0.224453174619798	0.976942547012255	1	6	isotype switching to IgE isotypes	BP	13581	867
GO:0048293	0.224453174619798	0.976942547012255	1	6	regulation of isotype switching to IgE isotypes	BP	13581	867
GO:0009794	0.224517884402649	0.977789555753139	1	5	regulation of mitotic cell cycle, embryonic	BP	13581	867
GO:0045448	0.224517884402649	0.977789555753139	1	5	mitotic cell cycle, embryonic	BP	13581	867
GO:0048934	0.224581741636752	0.977776242399473	1	5	peripheral nervous system neuron differentiation	BP	13581	867
GO:0048935	0.224581741636752	0.977776242399473	1	5	peripheral nervous system neuron development	BP	13581	867
GO:1903044	0.224604392038927	0.976297361243477	1	7	protein localization to membrane raft	BP	13581	867
GO:0043137	0.224998237936099	0.97899566309048	1	4	DNA replication, removal of RNA primer	BP	13581	867
GO:0034498	0.225274091359814	0.975688065884983	1	8	early endosome to Golgi transport	BP	13581	867
GO:0061623	0.225528948967542	0.985625763986124	1	2	glycolytic process from galactose	BP	13581	867
GO:0000045	0.225711309313195	0.885454276058891	6	73	autophagosome assembly	BP	13581	867
GO:0035166	0.225744781638525	0.976662446488814	1	6	post-embryonic hemopoiesis	BP	13581	867
GO:0006893	0.225755728926949	0.905204541106839	4	45	Golgi to plasma membrane transport	BP	13581	867
GO:0045953	0.225795784078256	0.944498436165846	2	12	negative regulation of natural killer cell mediated cytotoxicity	BP	13581	867
GO:1902164	0.226321516924733	0.985517609745135	1	2	positive regulation of DNA damage response, signal transduction by p53 class mediator resulting in transcription of p21 class mediator	BP	13581	867
GO:1903774	0.226535288060643	0.980924497593058	1	3	positive regulation of viral budding via host ESCRT complex	BP	13581	867
GO:0032968	0.226733862636682	0.941848795412711	2	18	positive regulation of transcription elongation from RNA polymerase II promoter	BP	13581	867
GO:0016556	0.22753966970757	0.942409796666121	2	15	mRNA modification	BP	13581	867
GO:0031120	0.227894277630258	0.985301623791083	1	2	snRNA pseudouridine synthesis	BP	13581	867
GO:0040031	0.227894277630258	0.985301623791083	1	2	snRNA modification	BP	13581	867
GO:0007095	0.227895810193728	0.942261540433972	2	15	mitotic G2 DNA damage checkpoint	BP	13581	867
GO:0031572	0.227895810193728	0.942261540433972	2	15	G2 DNA damage checkpoint	BP	13581	867
GO:2000675	0.228264366000181	0.977000970134699	1	5	negative regulation of type B pancreatic cell apoptotic process	BP	13581	867
GO:0001895	0.228544783347595	0.892428357611635	5	57	retina homeostasis	BP	13581	867
GO:0002943	0.228655833519024	0.978267560396631	1	4	tRNA dihydrouridine synthesis	BP	13581	867
GO:0034093	0.228782862141649	0.975996215183875	1	6	positive regulation of maintenance of sister chromatid cohesion	BP	13581	867
GO:0035584	0.229896738548883	0.940511149131343	2	18	calcium-mediated signaling using intracellular calcium source	BP	13581	867
GO:0002032	0.230060919826847	0.98028895670644	1	3	desensitization of G-protein coupled receptor protein signaling pathway by arrestin	BP	13581	867
GO:0045606	0.230142524946182	0.940168274282343	2	19	positive regulation of epidermal cell differentiation	BP	13581	867
GO:0032436	0.23026157939174	0.882428631988906	6	73	positive regulation of proteasomal ubiquitin-dependent protein catabolic process	BP	13581	867
GO:2001235	0.230350066275789	0.848205184122456	14	156	positive regulation of apoptotic signaling pathway	BP	13581	867
GO:0003356	0.230851477716095	0.974405538710143	1	8	regulation of cilium beat frequency	BP	13581	867
GO:1901228	0.231080197661704	0.97639820108998	1	5	positive regulation of transcription from RNA polymerase II promoter involved in heart development	BP	13581	867
GO:0048597	0.231096863181603	0.97777392358168	1	4	post-embryonic camera-type eye morphogenesis	BP	13581	867
GO:2000816	0.231763234478584	0.917627671170158	3	28	negative regulation of mitotic sister chromatid separation	BP	13581	867
GO:0006264	0.231842594563744	0.941476624708838	2	13	mitochondrial DNA replication	BP	13581	867
GO:0006432	0.232159563075825	0.977557083176592	1	4	phenylalanyl-tRNA aminoacylation	BP	13581	867
GO:0009312	0.232180659956781	0.940464855752041	2	15	oligosaccharide biosynthetic process	BP	13581	867
GO:0033567	0.232390461177005	0.97611476124497	1	5	DNA replication, Okazaki fragment processing	BP	13581	867
GO:0090481	0.232470908955068	0.976097297184925	1	5	pyrimidine nucleotide-sugar transmembrane transport	BP	13581	867
GO:0006624	0.232574574663475	0.984648085187066	1	2	vacuolar protein processing	BP	13581	867
GO:1900409	0.232940161451287	0.939792374544344	2	16	positive regulation of cellular response to oxidative stress	BP	13581	867
GO:0061430	0.233753564720966	0.97224500903837	1	14	bone trabecula morphogenesis	BP	13581	867
GO:2000348	0.233998200322669	0.975764395067222	1	5	regulation of CD40 signaling pathway	BP	13581	867
GO:0035264	0.234188047907145	0.853524322298081	11	149	multicellular organism growth	BP	13581	867
GO:0001306	0.234265868897472	0.979515612379895	1	3	age-dependent response to oxidative stress	BP	13581	867
GO:0007571	0.234265868897472	0.979515612379895	1	3	age-dependent general metabolic decline	BP	13581	867
GO:1901896	0.234439702662589	0.977087852404247	1	4	positive regulation of calcium-transporting ATPase activity	BP	13581	867
GO:1901030	0.234700917361183	0.943341354348678	2	9	positive regulation of mitochondrial outer membrane permeabilization involved in apoptotic signaling pathway	BP	13581	867
GO:0015712	0.234759161801147	0.977021676743106	1	4	hexose phosphate transport	BP	13581	867
GO:0015760	0.234759161801147	0.977021676743106	1	4	glucose-6-phosphate transport	BP	13581	867
GO:0007412	0.234953125013951	0.976981445317586	1	4	axon target recognition	BP	13581	867
GO:0032212	0.234997518554193	0.915749322835638	3	29	positive regulation of telomere maintenance via telomerase	BP	13581	867
GO:0046128	0.235030398868685	0.873388460507093	7	62	purine ribonucleoside metabolic process	BP	13581	867
GO:0045540	0.235256390409416	0.93849093462407	2	17	regulation of cholesterol biosynthetic process	BP	13581	867
GO:0061622	0.235567600012959	0.979272805115208	1	3	glycolytic process through glucose-1-phosphate	BP	13581	867
GO:0032469	0.235575332105467	0.917251048990712	3	21	endoplasmic reticulum calcium ion homeostasis	BP	13581	867
GO:0006749	0.235808785738072	0.874277510295551	7	48	glutathione metabolic process	BP	13581	867
GO:0002003	0.236028201492087	0.979186504166443	1	3	angiotensin maturation	BP	13581	867
GO:1903546	0.236270460096667	0.976707163384716	1	4	protein localization to photoreceptor outer segment	BP	13581	867
GO:1905037	0.236430350587726	0.878112848230455	6	77	autophagosome organization	BP	13581	867
GO:1905258	0.236733917349599	0.984053633839281	1	2	regulation of nitrosative stress-induced intrinsic apoptotic signaling pathway	BP	13581	867
GO:1905259	0.236733917349599	0.984053633839281	1	2	negative regulation of nitrosative stress-induced intrinsic apoptotic signaling pathway	BP	13581	867
GO:0006379	0.236746149046313	0.938164129693715	2	16	mRNA cleavage	BP	13581	867
GO:0042177	0.236925875663225	0.86032541093804	9	95	negative regulation of protein catabolic process	BP	13581	867
GO:0017198	0.237529811070627	0.97890374797754	1	3	N-terminal peptidyl-serine acetylation	BP	13581	867
GO:0018002	0.237529811070627	0.97890374797754	1	3	N-terminal peptidyl-glutamic acid acetylation	BP	13581	867
GO:0030920	0.237529811070627	0.97890374797754	1	3	peptidyl-serine acetylation	BP	13581	867
GO:1901668	0.237608249062332	0.983927029604535	1	2	regulation of superoxide dismutase activity	BP	13581	867
GO:1901671	0.237608249062332	0.983927029604535	1	2	positive regulation of superoxide dismutase activity	BP	13581	867
GO:1904833	0.237608249062332	0.983927029604535	1	2	positive regulation of removal of superoxide radicals	BP	13581	867
GO:0051222	0.23809989759086	0.818312311594261	30	431	positive regulation of protein transport	BP	13581	867
GO:1903624	0.238104746745724	0.940102909869235	2	11	regulation of DNA catabolic process	BP	13581	867
GO:0035066	0.23842871374282	0.914678098935145	3	25	positive regulation of histone acetylation	BP	13581	867
GO:2001200	0.238798888362642	0.976175613882053	1	4	positive regulation of dendritic cell differentiation	BP	13581	867
GO:0060717	0.239097830346908	0.972961415900877	1	7	chorion development	BP	13581	867
GO:1901838	0.239374633749144	0.973591821999171	1	6	positive regulation of transcription of nuclear large rRNA transcript from RNA polymerase I promoter	BP	13581	867
GO:1902882	0.239816319554119	0.87605342009822	6	72	regulation of response to oxidative stress	BP	13581	867
GO:0002903	0.239836311797441	0.938687982577928	2	12	negative regulation of B cell apoptotic process	BP	13581	867
GO:0045324	0.240106311219646	0.941158915314777	2	9	late endosome to vacuole transport	BP	13581	867
GO:0042473	0.240169342275372	0.973406260727262	1	6	outer ear morphogenesis	BP	13581	867
GO:0030263	0.240194797463617	0.975879268064637	1	4	apoptotic chromosome condensation	BP	13581	867
GO:0051725	0.240929075836821	0.983440933858872	1	2	protein de-ADP-ribosylation	BP	13581	867
GO:0032105	0.240933319961149	0.918008567447706	3	14	negative regulation of response to extracellular stimulus	BP	13581	867
GO:0032108	0.240933319961149	0.918008567447706	3	14	negative regulation of response to nutrient levels	BP	13581	867
GO:0009299	0.24095405237825	0.934855309804968	2	22	mRNA transcription	BP	13581	867
GO:0007041	0.241149686337174	0.883694583032171	5	69	lysosomal transport	BP	13581	867
GO:0055007	0.241191704406961	0.861514563771112	8	106	cardiac muscle cell differentiation	BP	13581	867
GO:0006369	0.241865361128762	0.983302379170135	1	2	termination of RNA polymerase II transcription	BP	13581	867
GO:0030149	0.242606848141936	0.934514724457035	2	20	sphingolipid catabolic process	BP	13581	867
GO:1901569	0.243690767964437	0.972575292345718	1	6	fatty acid derivative catabolic process	BP	13581	867
GO:0002716	0.243699930779478	0.936451800013475	2	13	negative regulation of natural killer cell mediated immunity	BP	13581	867
GO:1901293	0.244165538353299	0.818633005574193	25	276	nucleoside phosphate biosynthetic process	BP	13581	867
GO:0051100	0.24508161487555	0.845681688092029	11	127	negative regulation of binding	BP	13581	867
GO:0001911	0.245182325515117	0.935303069837564	2	14	negative regulation of leukocyte mediated cytotoxicity	BP	13581	867
GO:0051972	0.245411978773711	0.893861473924	4	41	regulation of telomerase activity	BP	13581	867
GO:1900453	0.24563586947354	0.9773399789366	1	3	negative regulation of long term synaptic depression	BP	13581	867
GO:0032447	0.24570690882932	0.977325994068979	1	3	protein urmylation	BP	13581	867
GO:0035794	0.245859400432568	0.89553293327893	4	29	positive regulation of mitochondrial membrane permeability	BP	13581	867
GO:0015889	0.246102695827018	0.97460219768743	1	4	cobalamin transport	BP	13581	867
GO:0070601	0.246413814954926	0.970632810247506	1	8	centromeric sister chromatid cohesion	BP	13581	867
GO:0031296	0.246536501940521	0.982601191265672	1	2	B cell costimulation	BP	13581	867
GO:0051099	0.246607330544743	0.843904598052068	11	156	positive regulation of binding	BP	13581	867
GO:0009441	0.246661482281193	0.982582202127658	1	2	glycolate metabolic process	BP	13581	867
GO:0031400	0.246704611900695	0.808409084523816	33	493	negative regulation of protein modification process	BP	13581	867
GO:0010665	0.246798113255716	0.892705533679527	4	44	regulation of cardiac muscle cell apoptotic process	BP	13581	867
GO:0006370	0.247142835327397	0.971746809127305	1	6	7-methylguanosine mRNA capping	BP	13581	867
GO:1903599	0.24749886987207	0.934288604351683	2	14	positive regulation of autophagy of mitochondrion	BP	13581	867
GO:0043687	0.247829560460366	0.931959754552887	2	21	post-translational protein modification	BP	13581	867
GO:0002904	0.247855429375228	0.976900718506355	1	3	positive regulation of B cell apoptotic process	BP	13581	867
GO:0032713	0.247929633445114	0.972608484761325	1	5	negative regulation of interleukin-4 production	BP	13581	867
GO:0048515	0.247931981100353	0.847162841336564	10	124	spermatid differentiation	BP	13581	867
GO:0007064	0.24796926431055	0.9326157092917	2	18	mitotic sister chromatid cohesion	BP	13581	867
GO:0010950	0.248434969069455	0.84006795084799	12	123	positive regulation of endopeptidase activity	BP	13581	867
GO:0000737	0.248683655600466	0.911495781634349	3	18	DNA catabolic process, endonucleolytic	BP	13581	867
GO:0035751	0.248798117483136	0.93557755902392	2	11	regulation of lysosomal lumen pH	BP	13581	867
GO:0010939	0.249217448346098	0.909671203837009	3	22	regulation of necrotic cell death	BP	13581	867
GO:0006361	0.249333911500334	0.972278336077156	1	5	transcription initiation from RNA polymerase I promoter	BP	13581	867
GO:1902566	0.249507141305403	0.976570725234438	1	3	regulation of eosinophil activation	BP	13581	867
GO:1903202	0.250140652975764	0.891217463163219	4	39	negative regulation of oxidative stress-induced cell death	BP	13581	867
GO:0016584	0.250389589951542	0.973652239443663	1	4	nucleosome positioning	BP	13581	867
GO:0014037	0.25068779424034	0.92947031415272	2	29	Schwann cell differentiation	BP	13581	867
GO:0003360	0.250773994625888	0.970860431520603	1	6	brainstem development	BP	13581	867
GO:0000469	0.251221727641544	0.911909097247704	3	15	cleavage involved in rRNA processing	BP	13581	867
GO:1904109	0.251290852770211	0.976211367240862	1	3	positive regulation of cholesterol import	BP	13581	867
GO:2000911	0.251290852770211	0.976211367240862	1	3	positive regulation of sterol import	BP	13581	867
GO:1901222	0.251322037911885	0.889571270758977	4	48	regulation of NIK/NF-kappaB signaling	BP	13581	867
GO:0010948	0.251395010907959	0.833959943006949	13	165	negative regulation of cell cycle process	BP	13581	867
GO:0030901	0.251504190101609	0.854988727322132	8	81	midbrain development	BP	13581	867
GO:0051156	0.251685045203072	0.930423658358755	2	20	glucose 6-phosphate metabolic process	BP	13581	867
GO:0031334	0.251831909430633	0.830844735876159	14	177	positive regulation of protein complex assembly	BP	13581	867
GO:0002002	0.251900559577619	0.971669161635199	1	5	regulation of angiotensin levels in blood	BP	13581	867
GO:0060177	0.251900559577619	0.971669161635199	1	5	regulation of angiotensin metabolic process	BP	13581	867
GO:0010613	0.252100216593936	0.906462307010402	3	29	positive regulation of cardiac muscle hypertrophy	BP	13581	867
GO:0014742	0.252100216593936	0.906462307010402	3	29	positive regulation of muscle hypertrophy	BP	13581	867
GO:0033554	0.252345642729953	0.783141487142286	91	1451	cellular response to stress	BP	13581	867
GO:0031629	0.252487461498965	0.933235346778491	2	12	synaptic vesicle fusion to presynaptic active zone membrane	BP	13581	867
GO:0099500	0.252487461498965	0.933235346778491	2	12	vesicle fusion to plasma membrane	BP	13581	867
GO:0018210	0.253231557522555	0.865620156854433	6	109	peptidyl-threonine modification	BP	13581	867
GO:0009452	0.253387177615641	0.96943179191834	1	7	7-methylguanosine RNA capping	BP	13581	867
GO:0036260	0.253387177615641	0.96943179191834	1	7	RNA capping	BP	13581	867
GO:0016480	0.253471532748988	0.975767797209693	1	3	negative regulation of transcription from RNA polymerase III promoter	BP	13581	867
GO:0006059	0.253611492034507	0.975739168682089	1	3	hexitol metabolic process	BP	13581	867
GO:0002248	0.253638415609299	0.971252461353064	1	5	connective tissue replacement involved in inflammatory response wound healing	BP	13581	867
GO:0018171	0.253988552953306	0.981447988249768	1	2	peptidyl-cysteine oxidation	BP	13581	867
GO:1903332	0.254264215361422	0.971101568819171	1	5	regulation of protein folding	BP	13581	867
GO:0046823	0.254277071028908	0.866499433295367	6	66	negative regulation of nucleocytoplasmic transport	BP	13581	867
GO:0042398	0.254866561053654	0.904754829694639	3	30	cellular modified amino acid biosynthetic process	BP	13581	867
GO:0030216	0.254882906082428	0.874532231462206	5	72	keratinocyte differentiation	BP	13581	867
GO:0017062	0.255404567146617	0.936252395206379	2	8	respiratory chain complex III assembly	BP	13581	867
GO:0034551	0.255404567146617	0.936252395206379	2	8	mitochondrial respiratory chain complex III assembly	BP	13581	867
GO:0007628	0.255727175981674	0.903237949365763	3	38	adult walking behavior	BP	13581	867
GO:1901361	0.255899178833178	0.809432456731074	24	318	organic cyclic compound catabolic process	BP	13581	867
GO:0015886	0.255910532598163	0.968783278057252	1	7	heme transport	BP	13581	867
GO:0031342	0.25595971738363	0.930059187044301	2	15	negative regulation of cell killing	BP	13581	867
GO:1901032	0.255989732674694	0.90513402278398	3	25	negative regulation of response to reactive oxygen species	BP	13581	867
GO:1903206	0.255989732674694	0.90513402278398	3	25	negative regulation of hydrogen peroxide-induced cell death	BP	13581	867
GO:2000491	0.256089035149227	0.970659026042933	1	5	positive regulation of hepatic stellate cell activation	BP	13581	867
GO:0009411	0.25709961049713	0.844638167192556	9	116	response to UV	BP	13581	867
GO:0045722	0.257366982528688	0.966009661359206	1	14	positive regulation of gluconeogenesis	BP	13581	867
GO:0022406	0.257394391991468	0.873265893973628	5	64	membrane docking	BP	13581	867
GO:1901264	0.257429274495864	0.874015146306316	5	53	carbohydrate derivative transport	BP	13581	867
GO:0090659	0.257530897435989	0.90211910420536	3	39	walking behavior	BP	13581	867
GO:0071898	0.257589736418652	0.974917344969016	1	3	regulation of estrogen receptor binding	BP	13581	867
GO:0071899	0.257589736418652	0.974917344969016	1	3	negative regulation of estrogen receptor binding	BP	13581	867
GO:0071027	0.257850729983917	0.932570157957393	2	10	nuclear RNA surveillance	BP	13581	867
GO:0071028	0.257850729983917	0.932570157957393	2	10	nuclear mRNA surveillance	BP	13581	867
GO:0051026	0.25828453258913	0.970121556976466	1	5	chiasma assembly	BP	13581	867
GO:0032079	0.258740047986339	0.974676796226854	1	3	positive regulation of endodeoxyribonuclease activity	BP	13581	867
GO:0033599	0.258981613681526	0.927310732403706	2	19	regulation of mammary gland epithelial cell proliferation	BP	13581	867
GO:1900408	0.259280850942005	0.885449387560478	4	40	negative regulation of cellular response to oxidative stress	BP	13581	867
GO:0044088	0.259306711270762	0.901949886826946	3	32	regulation of vacuole organization	BP	13581	867
GO:0033619	0.25939394221058	0.88492537146842	4	44	membrane protein proteolysis	BP	13581	867
GO:0001302	0.259479900247224	0.969826607495138	1	5	replicative cell aging	BP	13581	867
GO:0019695	0.259575848680329	0.967215042151664	1	8	choline metabolic process	BP	13581	867
GO:0000209	0.260183166052699	0.837207891450117	10	152	protein polyubiquitination	BP	13581	867
GO:0032510	0.260243369568397	0.971393597616349	1	4	endosome to lysosome transport via multivesicular body sorting pathway	BP	13581	867
GO:0006099	0.260495529933271	0.902163659814758	3	27	tricarboxylic acid cycle	BP	13581	867
GO:2000113	0.260677025379114	0.781970588637638	62	1058	negative regulation of cellular macromolecule biosynthetic process	BP	13581	867
GO:0051784	0.261052989501842	0.87188323175714	5	50	negative regulation of nuclear division	BP	13581	867
GO:1904383	0.261135777644826	0.97417158949521	1	3	response to sodium phosphate	BP	13581	867
GO:2000758	0.261336485158494	0.901911985770805	3	26	positive regulation of peptidyl-lysine acetylation	BP	13581	867
GO:1903201	0.261358036507036	0.870936001995297	5	59	regulation of oxidative stress-induced cell death	BP	13581	867
GO:0006776	0.261620623433133	0.971069501520299	1	4	vitamin A metabolic process	BP	13581	867
GO:0046827	0.262010671763186	0.926185117598838	2	18	positive regulation of protein export from nucleus	BP	13581	867
GO:2000641	0.262063169711582	0.926851260080974	2	16	regulation of early endosome to late endosome transport	BP	13581	867
GO:0045948	0.262331915667908	0.925746036422021	2	19	positive regulation of translational initiation	BP	13581	867
GO:0090179	0.262356139293125	0.965014462470105	1	12	planar cell polarity pathway involved in neural tube closure	BP	13581	867
GO:1903867	0.262491014518247	0.965943747683625	1	9	extraembryonic membrane development	BP	13581	867
GO:1904429	0.262537079350198	0.969064809063772	1	5	regulation of t-circle formation	BP	13581	867
GO:0046599	0.262634636931705	0.964935820359361	1	12	regulation of centriole replication	BP	13581	867
GO:0048633	0.263311835797888	0.967681155176476	1	6	positive regulation of skeletal muscle tissue growth	BP	13581	867
GO:0051835	0.263319724530623	0.970666806229966	1	4	positive regulation of synapse structural plasticity	BP	13581	867
GO:0070127	0.263356297322726	0.966825010640139	1	7	tRNA aminoacylation for mitochondrial protein translation	BP	13581	867
GO:0035864	0.263476875867377	0.925207912694559	2	19	response to potassium ion	BP	13581	867
GO:0055073	0.263598135379588	0.979897248713323	1	2	cadmium ion homeostasis	BP	13581	867
GO:0048011	0.263648695998411	0.899485154949554	3	32	neurotrophin TRK receptor signaling pathway	BP	13581	867
GO:0031087	0.263832285402291	0.968738821297835	1	5	deadenylation-independent decapping of nuclear-transcribed mRNA	BP	13581	867
GO:1990748	0.263861840871084	0.829985816024632	12	82	cellular detoxification	BP	13581	867
GO:1902162	0.264453293979301	0.973462542001521	1	3	regulation of DNA damage response, signal transduction by p53 class mediator resulting in transcription of p21 class mediator	BP	13581	867
GO:0031145	0.264618130217632	0.929589030192997	2	10	anaphase-promoting complex-dependent catabolic process	BP	13581	867
GO:0044209	0.265069571283469	0.97965338653461	1	2	AMP salvage	BP	13581	867
GO:0035067	0.265173340274001	0.924700927798389	2	18	negative regulation of histone acetylation	BP	13581	867
GO:1905819	0.265254562294718	0.899072160687009	3	29	negative regulation of chromosome separation	BP	13581	867
GO:2000374	0.265598603491775	0.979565290272975	1	2	regulation of oxygen metabolic process	BP	13581	867
GO:0034620	0.26593586017928	0.858737277316579	6	61	cellular response to unfolded protein	BP	13581	867
GO:0010557	0.266715312195637	0.771510386974303	82	1360	positive regulation of macromolecule biosynthetic process	BP	13581	867
GO:0006620	0.266780226757444	0.967989633503497	1	5	posttranslational protein targeting to endoplasmic reticulum membrane	BP	13581	867
GO:0016255	0.266915240058654	0.967955080270849	1	5	attachment of GPI anchor to protein	BP	13581	867
GO:1990481	0.267159479566423	0.969745075080037	1	4	mRNA pseudouridine synthesis	BP	13581	867
GO:0035148	0.267514146052322	0.835980181838344	9	151	tube formation	BP	13581	867
GO:0033595	0.267877979958376	0.967708078017491	1	5	response to genistein	BP	13581	867
GO:0036289	0.267899193494945	0.965597186712806	1	7	peptidyl-serine autophosphorylation	BP	13581	867
GO:0090178	0.267930430610526	0.963189763951497	1	13	regulation of establishment of planar polarity involved in neural tube closure	BP	13581	867
GO:0046015	0.268166179573434	0.965524243884182	1	7	regulation of transcription by glucose	BP	13581	867
GO:0045764	0.26865978689685	0.972547609741964	1	3	positive regulation of cellular amino acid metabolic process	BP	13581	867
GO:2000010	0.268710042541778	0.924675460572763	2	14	positive regulation of protein localization to cell surface	BP	13581	867
GO:0051668	0.268735008790017	0.847302766202908	7	107	localization within membrane	BP	13581	867
GO:1904844	0.268965865839656	0.972480339581118	1	3	response to L-glutamine	BP	13581	867
GO:1904845	0.268965865839656	0.972480339581118	1	3	cellular response to L-glutamine	BP	13581	867
GO:1903632	0.269556819238536	0.978899087926306	1	2	positive regulation of aminoacyl-tRNA ligase activity	BP	13581	867
GO:0045915	0.269836547253252	0.965952925835595	1	6	positive regulation of catecholamine metabolic process	BP	13581	867
GO:0045964	0.269836547253252	0.965952925835595	1	6	positive regulation of dopamine metabolic process	BP	13581	867
GO:0031441	0.270106397845654	0.964327850518338	1	8	negative regulation of mRNA 3'-end processing	BP	13581	867
GO:1900364	0.270106397845654	0.964327850518338	1	8	negative regulation of mRNA polyadenylation	BP	13581	867
GO:0045358	0.270915043282005	0.972049722984549	1	3	negative regulation of interferon-beta biosynthetic process	BP	13581	867
GO:0006296	0.271257037022624	0.978609082490204	1	2	nucleotide-excision repair, DNA incision, 5'-to lesion	BP	13581	867
GO:0009052	0.271458930437502	0.966779875581817	1	5	pentose-phosphate shunt, non-oxidative branch	BP	13581	867
GO:0006879	0.271512960951734	0.878023599104518	4	38	cellular iron ion homeostasis	BP	13581	867
GO:0016331	0.271701332395585	0.832656160995745	9	158	morphogenesis of embryonic epithelium	BP	13581	867
GO:0061819	0.271921331471583	0.971825902876104	1	3	telomeric DNA-containing double minutes formation	BP	13581	867
GO:1905764	0.271921331471583	0.971825902876104	1	3	regulation of protection from non-homologous end joining at telomere	BP	13581	867
GO:1905765	0.271921331471583	0.971825902876104	1	3	negative regulation of protection from non-homologous end joining at telomere	BP	13581	867
GO:0045022	0.272276479429811	0.894090438452209	3	35	early endosome to late endosome transport	BP	13581	867
GO:0071480	0.272325059891498	0.895660567873911	3	26	cellular response to gamma radiation	BP	13581	867
GO:0003341	0.272336773646252	0.876740149495732	4	44	cilium movement	BP	13581	867
GO:0033120	0.272850836206218	0.894184511370957	3	32	positive regulation of RNA splicing	BP	13581	867
GO:0023035	0.273000335605707	0.964188388948118	1	7	CD40 signaling pathway	BP	13581	867
GO:0043001	0.273097065659868	0.894203838770399	3	31	Golgi to plasma membrane protein transport	BP	13581	867
GO:0010558	0.273212243943536	0.76964182156568	65	1103	negative regulation of macromolecule biosynthetic process	BP	13581	867
GO:2000273	0.273391101480829	0.876176446494102	4	43	positive regulation of receptor activity	BP	13581	867
GO:0031086	0.273504854950416	0.964958852024928	1	6	nuclear-transcribed mRNA catabolic process, deadenylation-independent decay	BP	13581	867
GO:0006101	0.273927310762176	0.893720823482091	3	31	citrate metabolic process	BP	13581	867
GO:0061085	0.274002328825417	0.963224797934813	1	8	regulation of histone H3-K27 methylation	BP	13581	867
GO:0097709	0.274269774155327	0.964749520366845	1	6	connective tissue replacement	BP	13581	867
GO:0033182	0.274276726136365	0.962615826756735	1	9	regulation of histone ubiquitination	BP	13581	867
GO:0090502	0.274462662268773	0.853945337557723	6	49	RNA phosphodiester bond hydrolysis, endonucleolytic	BP	13581	867
GO:0001325	0.274774207079437	0.964611087277946	1	6	formation of extrachromosomal circular DNA	BP	13581	867
GO:0090656	0.274774207079437	0.964611087277946	1	6	t-circle formation	BP	13581	867
GO:0090737	0.274774207079437	0.964611087277946	1	6	telomere maintenance via telomere trimming	BP	13581	867
GO:0090166	0.274796028311215	0.964605091856704	1	6	Golgi disassembly	BP	13581	867
GO:0046716	0.274922890374042	0.920042747254223	2	18	muscle cell cellular homeostasis	BP	13581	867
GO:0071314	0.275235008969913	0.967753246050664	1	4	cellular response to cocaine	BP	13581	867
GO:1902253	0.275315915925468	0.894189941139873	3	25	regulation of intrinsic apoptotic signaling pathway by p53 class mediator	BP	13581	867
GO:0072530	0.275700554547768	0.96273803324804	1	8	purine-containing compound transmembrane transport	BP	13581	867
GO:0010659	0.275770816108381	0.874134775142425	4	48	cardiac muscle cell apoptotic process	BP	13581	867
GO:1904796	0.275936616839371	0.965598133670819	1	5	regulation of core promoter binding	BP	13581	867
GO:0044089	0.276314630384193	0.790200244195045	25	420	positive regulation of cellular component biogenesis	BP	13581	867
GO:0048227	0.276462965655982	0.963213839359851	1	7	plasma membrane to endosome transport	BP	13581	867
GO:0006337	0.277238493841909	0.961751942418983	1	9	nucleosome disassembly	BP	13581	867
GO:0032377	0.277335208812441	0.962966007971083	1	7	regulation of intracellular lipid transport	BP	13581	867
GO:0032380	0.277335208812441	0.962966007971083	1	7	regulation of intracellular sterol transport	BP	13581	867
GO:0032383	0.277335208812441	0.962966007971083	1	7	regulation of intracellular cholesterol transport	BP	13581	867
GO:1904505	0.278010213369508	0.967051920049499	1	4	regulation of telomere maintenance in response to DNA damage	BP	13581	867
GO:1904506	0.278010213369508	0.967051920049499	1	4	negative regulation of telomere maintenance in response to DNA damage	BP	13581	867
GO:0022615	0.278843040716873	0.966839765113482	1	4	protein to membrane docking	BP	13581	867
GO:0036482	0.278915667705313	0.977273851534339	1	2	neuron intrinsic apoptotic signaling pathway in response to hydrogen peroxide	BP	13581	867
GO:1902958	0.278915667705313	0.977273851534339	1	2	positive regulation of mitochondrial electron transport, NADH to ubiquinone	BP	13581	867
GO:1903383	0.278915667705313	0.977273851534339	1	2	regulation of hydrogen peroxide-induced neuron intrinsic apoptotic signaling pathway	BP	13581	867
GO:1903384	0.278915667705313	0.977273851534339	1	2	negative regulation of hydrogen peroxide-induced neuron intrinsic apoptotic signaling pathway	BP	13581	867
GO:2001270	0.279799173810655	0.970037961359024	1	3	regulation of cysteine-type endopeptidase activity involved in execution phase of apoptosis	BP	13581	867
GO:0045876	0.279936224360971	0.960955348010112	1	9	positive regulation of sister chromatid cohesion	BP	13581	867
GO:0030575	0.280004101708549	0.960935185059623	1	9	nuclear body organization	BP	13581	867
GO:0016191	0.280561926503374	0.963000626995046	1	6	synaptic vesicle uncoating	BP	13581	867
GO:0035773	0.280940541609965	0.847794515191807	6	65	insulin secretion involved in cellular response to glucose stimulus	BP	13581	867
GO:0031053	0.28118474747284	0.962824890085703	1	6	primary miRNA processing	BP	13581	867
GO:0014824	0.281280752407542	0.960554857525545	1	9	artery smooth muscle contraction	BP	13581	867
GO:0032392	0.281392537684387	0.8876825708966	3	45	DNA geometric change	BP	13581	867
GO:0046368	0.281508796523613	0.966155424774133	1	4	GDP-L-fucose metabolic process	BP	13581	867
GO:0070201	0.281538235104449	0.768989783018779	47	711	regulation of establishment of protein localization	BP	13581	867
GO:0001682	0.282504135163166	0.921428734475975	2	10	tRNA 5'-leader removal	BP	13581	867
GO:0071985	0.283162351828267	0.892378844362518	3	18	multivesicular body sorting pathway	BP	13581	867
GO:0006448	0.283625112334151	0.917024083079553	2	15	regulation of translational elongation	BP	13581	867
GO:0032071	0.28414903598647	0.965469699465855	1	4	regulation of endodeoxyribonuclease activity	BP	13581	867
GO:0070126	0.284208820279844	0.976323100848977	1	2	mitochondrial translational termination	BP	13581	867
GO:0044789	0.284786474061389	0.963192879070416	1	5	modulation by host of viral release from host cell	BP	13581	867
GO:0044791	0.284786474061389	0.963192879070416	1	5	positive regulation by host of viral release from host cell	BP	13581	867
GO:0010605	0.284855201221192	0.7493323035719	116	1891	negative regulation of macromolecule metabolic process	BP	13581	867
GO:0014820	0.2849287048752	0.958999622660058	1	10	tonic smooth muscle contraction	BP	13581	867
GO:0050434	0.28518562295279	0.915003949916135	2	18	positive regulation of viral transcription	BP	13581	867
GO:1903650	0.285607034805053	0.976068105821442	1	2	negative regulation of cytoplasmic transport	BP	13581	867
GO:2000642	0.285607034805053	0.976068105821442	1	2	negative regulation of early endosome to late endosome transport	BP	13581	867
GO:0010561	0.285669253108685	0.915546635654468	2	16	negative regulation of glycoprotein biosynthetic process	BP	13581	867
GO:0060255	0.285775913769828	0.740176349024433	250	4109	regulation of macromolecule metabolic process	BP	13581	867
GO:0072318	0.286418875368567	0.960328677360099	1	7	clathrin coat disassembly	BP	13581	867
GO:0035372	0.286433490557485	0.958536729450024	1	10	protein localization to microtubule	BP	13581	867
GO:0032411	0.287077007396703	0.834582675021968	7	84	positive regulation of transporter activity	BP	13581	867
GO:0035928	0.288597945543828	0.967965254036018	1	3	rRNA import into mitochondrion	BP	13581	867
GO:0034389	0.288629709060346	0.915113729432397	2	14	lipid particle organization	BP	13581	867
GO:0061158	0.28888914461846	0.958833657874238	1	8	3'-UTR-mediated mRNA destabilization	BP	13581	867
GO:0006900	0.289442298416665	0.86562818140752	4	44	vesicle budding from membrane	BP	13581	867
GO:0031498	0.289613270003833	0.957163466569034	1	11	chromatin disassembly	BP	13581	867
GO:0035542	0.289740119154114	0.957981736431285	1	9	regulation of SNARE complex assembly	BP	13581	867
GO:1904355	0.289813242770739	0.913971188828853	2	15	positive regulation of telomere capping	BP	13581	867
GO:0051497	0.290142265130395	0.913322015010877	2	16	negative regulation of stress fiber assembly	BP	13581	867
GO:0071168	0.290455830016135	0.912027050776345	2	19	protein localization to chromatin	BP	13581	867
GO:0051823	0.29046047281621	0.958353691041141	1	8	regulation of synapse structural plasticity	BP	13581	867
GO:1904358	0.290941257318831	0.883459693410805	3	32	positive regulation of telomere maintenance via telomere lengthening	BP	13581	867
GO:0051084	0.292157254380819	0.911501600394046	2	18	'de novo' posttranslational protein folding	BP	13581	867
GO:0006363	0.292919401802759	0.966917602848071	1	3	termination of RNA polymerase I transcription	BP	13581	867
GO:0009756	0.293005738088839	0.963111272054824	1	4	carbohydrate mediated signaling	BP	13581	867
GO:0009757	0.293005738088839	0.963111272054824	1	4	hexose mediated signaling	BP	13581	867
GO:0010182	0.293005738088839	0.963111272054824	1	4	sugar mediated signaling pathway	BP	13581	867
GO:0010255	0.293005738088839	0.963111272054824	1	4	glucose mediated signaling pathway	BP	13581	867
GO:1904732	0.293025251153102	0.966891694635521	1	3	regulation of electron transfer activity	BP	13581	867
GO:0019287	0.293295498079448	0.966825493896122	1	3	isopentenyl diphosphate biosynthetic process, mevalonate pathway	BP	13581	867
GO:0007252	0.293333286704761	0.954930703409663	1	15	I-kappaB phosphorylation	BP	13581	867
GO:0055114	0.293371535497637	0.752523144592578	62	761	oxidation-reduction process	BP	13581	867
GO:0043096	0.29364968472403	0.974569789918474	1	2	purine nucleobase salvage	BP	13581	867
GO:0010660	0.293851699264184	0.83791552365026	6	73	regulation of muscle cell apoptotic process	BP	13581	867
GO:0038061	0.294046069773676	0.861551513799272	4	55	NIK/NF-kappaB signaling	BP	13581	867
GO:1903445	0.294189642726438	0.966605909613337	1	3	protein transport from ciliary membrane to plasma membrane	BP	13581	867
GO:0045714	0.294929474237432	0.958824924361574	1	6	regulation of low-density lipoprotein particle receptor biosynthetic process	BP	13581	867
GO:0048857	0.295065215518995	0.837974403338181	6	60	neural nucleus development	BP	13581	867
GO:0034465	0.295692984919968	0.958595844715258	1	6	response to carbon monoxide	BP	13581	867
GO:0048278	0.296133876216583	0.860390772894022	4	52	vesicle docking	BP	13581	867
GO:0044828	0.296214811365731	0.958438858422841	1	6	negative regulation by host of viral genome replication	BP	13581	867
GO:0071971	0.296290209615657	0.957344770286811	1	7	extracellular exosome assembly	BP	13581	867
GO:0002634	0.296482429438653	0.962160766783003	1	4	regulation of germinal center formation	BP	13581	867
GO:1903204	0.296892267483461	0.909914971206577	2	16	negative regulation of oxidative stress-induced neuron death	BP	13581	867
GO:0098927	0.297175559711209	0.879052718407655	3	36	vesicle-mediated transport between endosomal compartments	BP	13581	867
GO:0045542	0.297294113415853	0.957034357687543	1	7	positive regulation of cholesterol biosynthetic process	BP	13581	867
GO:0090205	0.297294113415853	0.957034357687543	1	7	positive regulation of cholesterol metabolic process	BP	13581	867
GO:0033523	0.297308907964013	0.95510312039969	1	10	histone H2B ubiquitination	BP	13581	867
GO:1902235	0.297751074944119	0.880909318830489	3	25	regulation of endoplasmic reticulum stress-induced intrinsic apoptotic signaling pathway	BP	13581	867
GO:0001778	0.298104967733921	0.956782694047481	1	7	plasma membrane repair	BP	13581	867
GO:0030805	0.298133376599238	0.965627274074717	1	3	regulation of cyclic nucleotide catabolic process	BP	13581	867
GO:0030811	0.298133376599238	0.965627274074717	1	3	regulation of nucleotide catabolic process	BP	13581	867
GO:0030820	0.298133376599238	0.965627274074717	1	3	regulation of cAMP catabolic process	BP	13581	867
GO:0033121	0.298133376599238	0.965627274074717	1	3	regulation of purine nucleotide catabolic process	BP	13581	867
GO:2001233	0.29820293618726	0.769266750401993	27	345	regulation of apoptotic signaling pathway	BP	13581	867
GO:2000774	0.298277143063902	0.919648595332372	2	7	positive regulation of cellular senescence	BP	13581	867
GO:1902071	0.29907310937583	0.965391633820661	1	3	regulation of hypoxia-inducible factor-1alpha signaling pathway	BP	13581	867
GO:0070933	0.299197347045904	0.954079631129069	1	11	histone H4 deacetylation	BP	13581	867
GO:0097033	0.299810273930387	0.914602304991839	2	9	mitochondrial respiratory chain complex III biogenesis	BP	13581	867
GO:0006986	0.299838519553422	0.82524640310703	7	79	response to unfolded protein	BP	13581	867
GO:0070863	0.300010753316706	0.955367932201327	1	8	positive regulation of protein exit from endoplasmic reticulum	BP	13581	867
GO:0097250	0.300017867982903	0.973344844951698	1	2	mitochondrial respiratory chain supercomplex assembly	BP	13581	867
GO:0032211	0.30039635882709	0.908122542158918	2	16	negative regulation of telomere maintenance via telomerase	BP	13581	867
GO:0038179	0.301484226975965	0.876259853497595	3	37	neurotrophin signaling pathway	BP	13581	867
GO:0017148	0.301591328549754	0.815499324733018	8	128	negative regulation of translation	BP	13581	867
GO:0009240	0.301683476837108	0.960712557792461	1	4	isopentenyl diphosphate biosynthetic process	BP	13581	867
GO:0046490	0.301683476837108	0.960712557792461	1	4	isopentenyl diphosphate metabolic process	BP	13581	867
GO:0046083	0.30169744164292	0.973016025351294	1	2	adenine metabolic process	BP	13581	867
GO:0018023	0.302179562740789	0.904302482699483	2	26	peptidyl-lysine trimethylation	BP	13581	867
GO:0044387	0.302269731170134	0.955476759627337	1	7	negative regulation of protein kinase activity by regulation of protein phosphorylation	BP	13581	867
GO:1903377	0.302278658260075	0.960544812608492	1	4	negative regulation of oxidative stress-induced neuron intrinsic apoptotic signaling pathway	BP	13581	867
GO:0010796	0.302777913036147	0.964453423808112	1	3	regulation of multivesicular body size	BP	13581	867
GO:0016137	0.302824215941782	0.907982878710451	2	14	glycoside metabolic process	BP	13581	867
GO:0043569	0.303526501589999	0.954238883398149	1	8	negative regulation of insulin-like growth factor receptor signaling pathway	BP	13581	867
GO:0008340	0.303744127177984	0.951923286609495	1	13	determination of adult lifespan	BP	13581	867
GO:0042759	0.303922183277364	0.95345873670287	1	9	long-chain fatty acid biosynthetic process	BP	13581	867
GO:1903078	0.304688438153562	0.855443604705139	4	44	positive regulation of protein localization to plasma membrane	BP	13581	867
GO:0048148	0.305504559739528	0.904255679574119	2	19	behavioral response to cocaine	BP	13581	867
GO:0006400	0.305630112069589	0.840351987514962	5	58	tRNA modification	BP	13581	867
GO:0044794	0.305748155206996	0.907183607588696	2	13	positive regulation by host of viral process	BP	13581	867
GO:0006335	0.305763636966151	0.954363900622856	1	7	DNA replication-dependent nucleosome assembly	BP	13581	867
GO:0034723	0.305763636966151	0.954363900622856	1	7	DNA replication-dependent nucleosome organization	BP	13581	867
GO:0051604	0.306140290247206	0.780650727470909	16	217	protein maturation	BP	13581	867
GO:0010390	0.306326112266474	0.902092799234123	2	26	histone monoubiquitination	BP	13581	867
GO:0016139	0.306351473345487	0.955321212836884	1	6	glycoside catabolic process	BP	13581	867
GO:0002084	0.306399303545017	0.95937201195065	1	4	protein depalmitoylation	BP	13581	867
GO:0042278	0.306616955172911	0.821109646572597	7	65	purine nucleoside metabolic process	BP	13581	867
GO:0010256	0.306819554250163	0.779396830933613	16	284	endomembrane system organization	BP	13581	867
GO:0030836	0.307386901355216	0.951347140228157	1	11	positive regulation of actin filament depolymerization	BP	13581	867
GO:0006506	0.307696870243785	0.874824309400227	3	25	GPI anchor biosynthetic process	BP	13581	867
GO:0061024	0.30770003322303	0.752053286896477	36	537	membrane organization	BP	13581	867
GO:0060026	0.308332363588916	0.949865590742487	1	15	convergent extension	BP	13581	867
GO:1903750	0.309273979022251	0.958541938018766	1	4	regulation of intrinsic apoptotic signaling pathway in response to hydrogen peroxide	BP	13581	867
GO:1903751	0.309273979022251	0.958541938018766	1	4	negative regulation of intrinsic apoptotic signaling pathway in response to hydrogen peroxide	BP	13581	867
GO:0001782	0.30942295056697	0.872277192927575	3	31	B cell homeostasis	BP	13581	867
GO:0071025	0.309800197744413	0.905941708772421	2	12	RNA surveillance	BP	13581	867
GO:0090329	0.309807357064551	0.871344133081959	3	35	regulation of DNA-dependent DNA replication	BP	13581	867
GO:0010826	0.30983159887228	0.952173335978813	1	8	negative regulation of centrosome duplication	BP	13581	867
GO:0046606	0.30983159887228	0.952173335978813	1	8	negative regulation of centrosome cycle	BP	13581	867
GO:0006572	0.309950880465251	0.958345051305015	1	4	tyrosine catabolic process	BP	13581	867
GO:2000074	0.310000558287893	0.954166918062339	1	6	regulation of type B pancreatic cell development	BP	13581	867
GO:0045350	0.310012231697104	0.95143482126859	1	9	interferon-beta biosynthetic process	BP	13581	867
GO:0045357	0.310012231697104	0.95143482126859	1	9	regulation of interferon-beta biosynthetic process	BP	13581	867
GO:0006978	0.310772577758329	0.901463884273178	2	19	DNA damage response, signal transduction by p53 class mediator resulting in transcription of p21 class mediator	BP	13581	867
GO:0000052	0.311769037174667	0.952413970102516	1	7	citrulline metabolic process	BP	13581	867
GO:0016242	0.311837458977549	0.89931070295348	2	25	negative regulation of macroautophagy	BP	13581	867
GO:1903051	0.312648760793134	0.836114434017202	5	50	negative regulation of proteolysis involved in cellular protein catabolic process	BP	13581	867
GO:1904578	0.313211217121035	0.954827211376935	1	5	response to thapsigargin	BP	13581	867
GO:1904579	0.313211217121035	0.954827211376935	1	5	cellular response to thapsigargin	BP	13581	867
GO:0006342	0.313634592695945	0.835067263818571	5	53	chromatin silencing	BP	13581	867
GO:0090114	0.313677036869348	0.899573077995653	2	20	COPII-coated vesicle budding	BP	13581	867
GO:0055025	0.313690610469461	0.849573256270628	4	42	positive regulation of cardiac muscle tissue development	BP	13581	867
GO:0006123	0.31397561478681	0.884056002813738	3	10	mitochondrial electron transport, cytochrome c to oxygen	BP	13581	867
GO:0035278	0.314101886976965	0.949492237312216	1	10	miRNA mediated inhibition of translation	BP	13581	867
GO:0040033	0.314101886976965	0.949492237312216	1	10	negative regulation of translation, ncRNA-mediated	BP	13581	867
GO:0045974	0.314101886976965	0.949492237312216	1	10	regulation of translation, ncRNA-mediated	BP	13581	867
GO:2000489	0.314156968069158	0.950725872364472	1	8	regulation of hepatic stellate cell activation	BP	13581	867
GO:0072592	0.314271209170522	0.957075528339263	1	4	oxygen metabolic process	BP	13581	867
GO:0015781	0.314281849027948	0.95158404757692	1	7	pyrimidine nucleotide-sugar transport	BP	13581	867
GO:0060052	0.314528662034483	0.949901765270239	1	9	neurofilament cytoskeleton organization	BP	13581	867
GO:0036480	0.314660903904147	0.952667864736939	1	6	neuron intrinsic apoptotic signaling pathway in response to oxidative stress	BP	13581	867
GO:1903376	0.314660903904147	0.952667864736939	1	6	regulation of oxidative stress-induced neuron intrinsic apoptotic signaling pathway	BP	13581	867
GO:0006509	0.314952950862145	0.867939534397248	3	36	membrane protein ectodomain proteolysis	BP	13581	867
GO:0071105	0.315343507876614	0.961160512875658	1	3	response to interleukin-11	BP	13581	867
GO:0043433	0.315528550623966	0.799031802026177	9	119	negative regulation of DNA binding transcription factor activity	BP	13581	867
GO:0044818	0.315773218070563	0.897858591651957	2	22	mitotic G2/M transition checkpoint	BP	13581	867
GO:0090296	0.315774280571949	0.956628605383467	1	4	regulation of mitochondrial DNA replication	BP	13581	867
GO:0016241	0.31588488515204	0.831447541479541	5	83	regulation of macroautophagy	BP	13581	867
GO:0006235	0.315950908202019	0.956575908449659	1	4	dTTP biosynthetic process	BP	13581	867
GO:0009212	0.315950908202019	0.956575908449659	1	4	pyrimidine deoxyribonucleoside triphosphate biosynthetic process	BP	13581	867
GO:0046075	0.315950908202019	0.956575908449659	1	4	dTTP metabolic process	BP	13581	867
GO:0032727	0.316080954701201	0.94629375313682	1	20	positive regulation of interferon-alpha production	BP	13581	867
GO:0000478	0.316104900274763	0.90498647915047	2	10	endonucleolytic cleavage involved in rRNA processing	BP	13581	867
GO:0046782	0.316481936592618	0.848113440302707	4	39	regulation of viral transcription	BP	13581	867
GO:0000060	0.316515770237577	0.847116752344182	4	46	protein import into nucleus, translocation	BP	13581	867
GO:0010559	0.316540794977579	0.847911794630504	4	40	regulation of glycoprotein biosynthetic process	BP	13581	867
GO:0006598	0.316593407559664	0.956383901365093	1	4	polyamine catabolic process	BP	13581	867
GO:0010657	0.316909822165976	0.820533111460775	6	77	muscle cell apoptotic process	BP	13581	867
GO:0031077	0.317047460352429	0.949744657555584	1	8	post-embryonic camera-type eye development	BP	13581	867
GO:0060831	0.317105064885972	0.947986523942749	1	11	smoothened signaling pathway involved in dorsal/ventral neural tube patterning	BP	13581	867
GO:0031293	0.317268753008699	0.95181677093071	1	6	membrane protein intracellular domain proteolysis	BP	13581	867
GO:0060011	0.31737307668954	0.951782540385624	1	6	Sertoli cell proliferation	BP	13581	867
GO:0006808	0.317392513902635	0.960607136584985	1	3	regulation of nitrogen utilization	BP	13581	867
GO:0045541	0.317581451322953	0.956087658615853	1	4	negative regulation of cholesterol biosynthetic process	BP	13581	867
GO:0090206	0.317581451322953	0.956087658615853	1	4	negative regulation of cholesterol metabolic process	BP	13581	867
GO:1903203	0.317602182663374	0.89713954284984	2	21	regulation of oxidative stress-induced neuron death	BP	13581	867
GO:0061732	0.317906954995878	0.960467471019723	1	3	mitochondrial acetyl-CoA biosynthetic process from pyruvate	BP	13581	867
GO:0006733	0.318130296361285	0.787239829326834	11	136	oxidoreduction coenzyme metabolic process	BP	13581	867
GO:0035511	0.318142324002212	0.955918968798491	1	4	oxidative DNA demethylation	BP	13581	867
GO:0000819	0.318259352546143	0.802226663378206	8	134	sister chromatid segregation	BP	13581	867
GO:0048069	0.318471493954608	0.950181780792164	1	7	eye pigmentation	BP	13581	867
GO:0046777	0.318911386770153	0.794631686107702	9	218	protein autophosphorylation	BP	13581	867
GO:0006505	0.319159722305122	0.867068113793668	3	27	GPI anchor metabolic process	BP	13581	867
GO:1901837	0.32089007126409	0.955087042083291	1	4	negative regulation of transcription of nuclear large rRNA transcript from RNA polymerase I promoter	BP	13581	867
GO:0015780	0.320915852464515	0.948413918871687	1	8	nucleotide-sugar transport	BP	13581	867
GO:0090305	0.322029882220619	0.772964672939767	14	174	nucleic acid phosphodiester bond hydrolysis	BP	13581	867
GO:0051560	0.322163397098269	0.89463707388608	2	21	mitochondrial calcium ion homeostasis	BP	13581	867
GO:1902035	0.322190560574054	0.954690099737418	1	4	positive regulation of hematopoietic stem cell proliferation	BP	13581	867
GO:0006290	0.322215548440408	0.951968033468065	1	5	pyrimidine dimer repair	BP	13581	867
GO:0009189	0.322330555986629	0.954647246796883	1	4	deoxyribonucleoside diphosphate biosynthetic process	BP	13581	867
GO:0010952	0.322365780310667	0.779905272040827	12	138	positive regulation of peptidase activity	BP	13581	867
GO:2000105	0.322701722565588	0.945992265248574	1	11	positive regulation of DNA-dependent DNA replication	BP	13581	867
GO:1903071	0.322907995771398	0.95174389894711	1	5	positive regulation of ER-associated ubiquitin-dependent protein catabolic process	BP	13581	867
GO:0051973	0.322992447844268	0.863283101882109	3	33	positive regulation of telomerase activity	BP	13581	867
GO:0006689	0.323487391724271	0.948472306163796	1	7	ganglioside catabolic process	BP	13581	867
GO:0000395	0.323641264805385	0.951505883836856	1	5	mRNA 5'-splice site recognition	BP	13581	867
GO:0016073	0.323888865489578	0.86434417304006	3	26	snRNA metabolic process	BP	13581	867
GO:0008637	0.324131193092202	0.788236681710491	10	94	apoptotic mitochondrial changes	BP	13581	867
GO:1901137	0.324475742855744	0.734060347644643	40	558	carbohydrate derivative biosynthetic process	BP	13581	867
GO:0035493	0.324831153218854	0.894225728874569	2	18	SNARE complex assembly	BP	13581	867
GO:0032069	0.324977872749608	0.895089822730647	2	16	regulation of nuclease activity	BP	13581	867
GO:0045921	0.325045284082555	0.814186599270301	6	80	positive regulation of exocytosis	BP	13581	867
GO:0097193	0.325542165867669	0.757396903296202	19	241	intrinsic apoptotic signaling pathway	BP	13581	867
GO:0043281	0.326044306026658	0.766794050396525	15	175	regulation of cysteine-type endopeptidase activity involved in apoptotic process	BP	13581	867
GO:0006273	0.326128563554271	0.945837496916254	1	9	lagging strand elongation	BP	13581	867
GO:0002176	0.326381157868021	0.903438973960682	2	8	male germ cell proliferation	BP	13581	867
GO:2000296	0.326627182806534	0.96784653512319	1	2	negative regulation of hydrogen peroxide catabolic process	BP	13581	867
GO:0033146	0.326903574935954	0.890421368620597	2	28	regulation of intracellular estrogen receptor signaling pathway	BP	13581	867
GO:1901223	0.327100744004467	0.950373671566353	1	5	negative regulation of NIK/NF-kappaB signaling	BP	13581	867
GO:0032905	0.327375818118412	0.946146523866698	1	8	transforming growth factor beta1 production	BP	13581	867
GO:0032908	0.327375818118412	0.946146523866698	1	8	regulation of transforming growth factor beta1 production	BP	13581	867
GO:0051255	0.32770479792829	0.945271007053565	1	9	spindle midzone assembly	BP	13581	867
GO:0051571	0.327797813002475	0.944138523487843	1	11	positive regulation of histone H3-K4 methylation	BP	13581	867
GO:0006913	0.328162288174945	0.747514913869549	23	363	nucleocytoplasmic transport	BP	13581	867
GO:0016479	0.328354162803041	0.948099820379811	1	6	negative regulation of transcription from RNA polymerase I promoter	BP	13581	867
GO:0030517	0.328386082285053	0.889582174267886	2	28	negative regulation of axon extension	BP	13581	867
GO:0032984	0.328474421546455	0.782370437474078	10	166	macromolecular complex disassembly	BP	13581	867
GO:0070141	0.328656717553263	0.947996105139977	1	6	response to UV-A	BP	13581	867
GO:0001937	0.329018717075181	0.859775743754394	3	31	negative regulation of endothelial cell proliferation	BP	13581	867
GO:0018344	0.329421264571084	0.946406459284871	1	7	protein geranylgeranylation	BP	13581	867
GO:0002082	0.330097960396469	0.863376974038977	3	19	regulation of oxidative phosphorylation	BP	13581	867
GO:0002246	0.330203499614024	0.946130586310899	1	7	wound healing involved in inflammatory response	BP	13581	867
GO:0090594	0.330203499614024	0.946130586310899	1	7	inflammatory response to wounding	BP	13581	867
GO:0008333	0.330500867693566	0.857222635028519	3	41	endosome to lysosome transport	BP	13581	867
GO:0061684	0.331790595178869	0.944564220064998	1	8	chaperone-mediated autophagy	BP	13581	867
GO:0000054	0.332020701572531	0.892477781823967	2	14	ribosomal subunit export from nucleus	BP	13581	867
GO:0033750	0.332020701572531	0.892477781823967	2	14	ribosome localization	BP	13581	867
GO:0051188	0.332439252846835	0.771533435915525	12	135	cofactor biosynthetic process	BP	13581	867
GO:0010994	0.332587319441034	0.951442225809315	1	4	free ubiquitin chain polymerization	BP	13581	867
GO:0045844	0.332827287063515	0.819994278503625	5	64	positive regulation of striated muscle tissue development	BP	13581	867
GO:0048636	0.332827287063515	0.819994278503625	5	64	positive regulation of muscle organ development	BP	13581	867
GO:0098781	0.33295881916546	0.856802998312856	3	33	ncRNA transcription	BP	13581	867
GO:1904377	0.333166601032529	0.835220460671691	4	48	positive regulation of protein localization to cell periphery	BP	13581	867
GO:1902224	0.333657422360294	0.943100650783112	1	9	ketone body metabolic process	BP	13581	867
GO:0045617	0.334586883603591	0.945938676851649	1	6	negative regulation of keratinocyte differentiation	BP	13581	867
GO:1903630	0.334805348288411	0.955714713430182	1	3	regulation of aminoacyl-tRNA ligase activity	BP	13581	867
GO:0090343	0.33514155685529	0.896739892936003	2	9	positive regulation of cell aging	BP	13581	867
GO:0042985	0.335334707594807	0.945675890387569	1	6	negative regulation of amyloid precursor protein biosynthetic process	BP	13581	867
GO:0009313	0.335478509035002	0.944248545011715	1	7	oligosaccharide catabolic process	BP	13581	867
GO:0032024	0.335536280384021	0.806682800059366	6	71	positive regulation of insulin secretion	BP	13581	867
GO:0051153	0.335559269367419	0.796724818850585	7	95	regulation of striated muscle cell differentiation	BP	13581	867
GO:0009636	0.335634037926069	0.74516912464954	21	232	response to toxic substance	BP	13581	867
GO:1904357	0.335821382379933	0.887309331883309	2	20	negative regulation of telomere maintenance via telomere lengthening	BP	13581	867
GO:0097327	0.336437515192416	0.947240855324158	1	5	response to antineoplastic agent	BP	13581	867
GO:0060501	0.336472757081168	0.947228815659633	1	5	positive regulation of epithelial cell proliferation involved in lung morphogenesis	BP	13581	867
GO:1902116	0.336651622889505	0.885227039262209	2	26	negative regulation of organelle assembly	BP	13581	867
GO:0035404	0.336710208035886	0.940808926077154	1	11	histone-serine phosphorylation	BP	13581	867
GO:0061014	0.337361630245672	0.884109946127411	2	30	positive regulation of mRNA catabolic process	BP	13581	867
GO:1901863	0.337495645817731	0.81642593108533	5	65	positive regulation of muscle tissue development	BP	13581	867
GO:0033234	0.337619042188855	0.942434128880353	1	8	negative regulation of protein sumoylation	BP	13581	867
GO:0048207	0.337700621003251	0.942403980761633	1	8	vesicle targeting, rough ER to cis-Golgi	BP	13581	867
GO:0048208	0.337700621003251	0.942403980761633	1	8	COPII vesicle coating	BP	13581	867
GO:0006657	0.337705027639196	0.943442766305291	1	7	CDP-choline pathway	BP	13581	867
GO:0034227	0.338268179226914	0.946613295085778	1	5	tRNA thio-modification	BP	13581	867
GO:0007093	0.338560118919967	0.79442969656508	7	93	mitotic cell cycle checkpoint	BP	13581	867
GO:0001711	0.339132900272321	0.939444972264029	1	12	endodermal cell fate commitment	BP	13581	867
GO:0032287	0.33994715861184	0.942624465659518	1	7	peripheral nervous system myelin maintenance	BP	13581	867
GO:1902109	0.340027453624396	0.949035688473752	1	4	negative regulation of mitochondrial membrane permeability involved in apoptotic process	BP	13581	867
GO:0060249	0.340030407955752	0.744031870998284	19	301	anatomical structure homeostasis	BP	13581	867
GO:0036091	0.340249510926555	0.945929129701623	1	5	positive regulation of transcription from RNA polymerase II promoter in response to oxidative stress	BP	13581	867
GO:1902750	0.340319441213317	0.851751270667463	3	34	negative regulation of cell cycle G2/M phase transition	BP	13581	867
GO:0006623	0.340370169486029	0.884060006918522	2	22	protein targeting to vacuole	BP	13581	867
GO:0070914	0.341282355654336	0.941071184188018	1	8	UV-damage excision repair	BP	13581	867
GO:0015697	0.341340867789291	0.940226103360568	1	9	quaternary ammonium group transport	BP	13581	867
GO:0018209	0.341467027317582	0.755134809007315	14	259	peptidyl-serine modification	BP	13581	867
GO:1903800	0.341471404747901	0.942064217213983	1	7	positive regulation of production of miRNAs involved in gene silencing by miRNA	BP	13581	867
GO:1900452	0.341557179496736	0.93780667723891	1	14	regulation of long term synaptic depression	BP	13581	867
GO:0060440	0.341630288001742	0.942005633980716	1	7	trachea formation	BP	13581	867
GO:0045713	0.34167132799915	0.941990496099205	1	7	low-density lipoprotein particle receptor biosynthetic process	BP	13581	867
GO:0002339	0.342375287802229	0.94826184207814	1	4	B cell selection	BP	13581	867
GO:0097332	0.342483102606147	0.953447714646857	1	3	response to antipsychotic drug	BP	13581	867
GO:0090237	0.342556339313494	0.943099457871462	1	6	regulation of arachidonic acid secretion	BP	13581	867
GO:1901661	0.342597610163929	0.853717146958217	3	22	quinone metabolic process	BP	13581	867
GO:1903649	0.342927387662849	0.883614939493308	2	19	regulation of cytoplasmic transport	BP	13581	867
GO:0090073	0.34305585620283	0.941478439391407	1	7	positive regulation of protein homodimerization activity	BP	13581	867
GO:0000291	0.343211779215348	0.887063942798015	2	13	nuclear-transcribed mRNA catabolic process, exonucleolytic	BP	13581	867
GO:0019068	0.343566556433172	0.853080428621625	3	22	virion assembly	BP	13581	867
GO:1903507	0.34385525398283	0.709081340334861	52	902	negative regulation of nucleic acid-templated transcription	BP	13581	867
GO:0030224	0.344063758188355	0.880914693139609	2	26	monocyte differentiation	BP	13581	867
GO:1903131	0.344063758188355	0.880914693139609	2	26	mononuclear cell differentiation	BP	13581	867
GO:0033864	0.344262820489054	0.952912452286824	1	3	positive regulation of NAD(P)H oxidase activity	BP	13581	867
GO:1901858	0.34476203047825	0.94084377336401	1	7	regulation of mitochondrial DNA metabolic process	BP	13581	867
GO:0001980	0.344898674202972	0.963702447311896	1	2	regulation of systemic arterial blood pressure by ischemic conditions	BP	13581	867
GO:0000461	0.344925483905588	0.963696138700902	1	2	endonucleolytic cleavage to generate mature 3'-end of SSU-rRNA from (SSU-rRNA, 5.8S rRNA, LSU-rRNA)	BP	13581	867
GO:0044793	0.345237088252298	0.939578745980792	1	8	negative regulation by host of viral process	BP	13581	867
GO:0032780	0.345344041757873	0.885023724229817	2	14	negative regulation of ATPase activity	BP	13581	867
GO:0036093	0.345580018967493	0.891150550525893	2	9	germ cell proliferation	BP	13581	867
GO:0032623	0.346055447876127	0.825439682395142	4	53	interleukin-2 production	BP	13581	867
GO:0071353	0.346086990773499	0.849543163545324	3	27	cellular response to interleukin-4	BP	13581	867
GO:0000729	0.346524195440553	0.937563551194651	1	10	DNA double-strand break processing	BP	13581	867
GO:0033688	0.346851758329225	0.88028706950642	2	22	regulation of osteoblast proliferation	BP	13581	867
GO:0043517	0.346982063495107	0.885931224062432	2	12	positive regulation of DNA damage response, signal transduction by p53 class mediator	BP	13581	867
GO:0006687	0.347211247047372	0.846189720836448	3	40	glycosphingolipid metabolic process	BP	13581	867
GO:2001046	0.347415299631724	0.937894548213466	1	9	positive regulation of integrin-mediated signaling pathway	BP	13581	867
GO:0010992	0.347506798740137	0.9412924306795	1	6	ubiquitin recycling	BP	13581	867
GO:0042996	0.347608479092674	0.938673277900881	1	8	regulation of Golgi to plasma membrane protein transport	BP	13581	867
GO:0051354	0.347722867755578	0.849480536355318	3	24	negative regulation of oxidoreductase activity	BP	13581	867
GO:0000730	0.347798679683211	0.93860030963639	1	8	DNA recombinase assembly	BP	13581	867
GO:0045003	0.347798679683211	0.93860030963639	1	8	double-strand break repair via synthesis-dependent strand annealing	BP	13581	867
GO:0090735	0.347798679683211	0.93860030963639	1	8	DNA repair complex assembly	BP	13581	867
GO:0006561	0.347882620518837	0.946419193597006	1	4	proline biosynthetic process	BP	13581	867
GO:0055129	0.347882620518837	0.946419193597006	1	4	L-proline biosynthetic process	BP	13581	867
GO:0033572	0.347963191175842	0.937681669274779	1	9	transferrin transport	BP	13581	867
GO:0006102	0.348142950594376	0.941057792245133	1	6	isocitrate metabolic process	BP	13581	867
GO:1901998	0.348248461400206	0.845918584180857	3	37	toxin transport	BP	13581	867
GO:0007127	0.3483058886132	0.807481103778991	5	77	meiosis I	BP	13581	867
GO:0072350	0.348331577709066	0.846023250397539	3	36	tricarboxylic acid metabolic process	BP	13581	867
GO:0007088	0.348412119558172	0.771947581099968	9	125	regulation of mitotic nuclear division	BP	13581	867
GO:0032594	0.348413623854953	0.879687701455255	2	21	protein transport within lipid bilayer	BP	13581	867
GO:0055023	0.348505793125333	0.846655483467943	3	32	positive regulation of cardiac muscle tissue growth	BP	13581	867
GO:0071479	0.349010640717394	0.808216958422108	5	59	cellular response to ionizing radiation	BP	13581	867
GO:0010628	0.349099574095909	0.69368954120914	85	1468	positive regulation of gene expression	BP	13581	867
GO:0031125	0.349108997198506	0.889228343224794	2	9	rRNA 3'-end processing	BP	13581	867
GO:0019853	0.349476240691795	0.951323111814824	1	3	L-ascorbic acid biosynthetic process	BP	13581	867
GO:0099638	0.350082567778861	0.93772012180783	1	8	endosome to plasma membrane protein transport	BP	13581	867
GO:0010458	0.350348936399181	0.849089534309553	3	21	exit from mitosis	BP	13581	867
GO:0036003	0.350388509755862	0.877912107418226	2	23	positive regulation of transcription from RNA polymerase II promoter in response to stress	BP	13581	867
GO:0008033	0.350840803101843	0.777377474610388	8	92	tRNA processing	BP	13581	867
GO:1900029	0.350958525873489	0.93525059262639	1	11	positive regulation of ruffle assembly	BP	13581	867
GO:0033262	0.350994577687679	0.937366574647366	1	8	regulation of nuclear cell cycle DNA replication	BP	13581	867
GO:0046037	0.351342313937607	0.934625312168147	1	12	GMP metabolic process	BP	13581	867
GO:0001839	0.351979056359053	0.936983606826434	1	8	neural plate morphogenesis	BP	13581	867
GO:0051103	0.352248642642318	0.936878495520802	1	8	DNA ligation involved in DNA repair	BP	13581	867
GO:0039536	0.352316470554802	0.937984918679971	1	7	negative regulation of RIG-I signaling pathway	BP	13581	867
GO:0032074	0.352498186670629	0.939436459996021	1	6	negative regulation of nuclease activity	BP	13581	867
GO:0070266	0.352560419113686	0.876105943697522	2	25	necroptotic process	BP	13581	867
GO:0098754	0.352616070689628	0.756812493258012	12	88	detoxification	BP	13581	867
GO:0009048	0.352707961650659	0.937834585757627	1	7	dosage compensation by inactivation of X chromosome	BP	13581	867
GO:0046882	0.353159911752073	0.941343655976492	1	5	negative regulation of follicle-stimulating hormone secretion	BP	13581	867
GO:0060421	0.353263912893005	0.843025904952411	3	34	positive regulation of heart growth	BP	13581	867
GO:2000677	0.353849938462668	0.821636995924174	4	39	regulation of transcription regulatory region DNA binding	BP	13581	867
GO:0048490	0.353932942908742	0.880091300896246	2	14	anterograde synaptic vesicle transport	BP	13581	867
GO:0099514	0.353932942908742	0.880091300896246	2	14	synaptic vesicle cytoskeletal transport	BP	13581	867
GO:0099517	0.353932942908742	0.880091300896246	2	14	synaptic vesicle transport along microtubule	BP	13581	867
GO:1990834	0.354235283217884	0.936100709917947	1	8	response to odorant	BP	13581	867
GO:0051169	0.354398731234193	0.723952869074836	23	366	nuclear transport	BP	13581	867
GO:0016575	0.355211096996534	0.817850740020634	4	64	histone deacetylation	BP	13581	867
GO:0032042	0.355243863112472	0.875643847878227	2	21	mitochondrial DNA metabolic process	BP	13581	867
GO:0046339	0.355392456067439	0.934041225435057	1	10	diacylglycerol metabolic process	BP	13581	867
GO:0044788	0.355541497582225	0.876229922816491	2	19	modulation by host of viral process	BP	13581	867
GO:2001243	0.355586579154015	0.781348756491273	7	82	negative regulation of intrinsic apoptotic signaling pathway	BP	13581	867
GO:0016024	0.355596533442329	0.938267077751277	1	6	CDP-diacylglycerol biosynthetic process	BP	13581	867
GO:1902679	0.356230994319793	0.697486625474154	52	904	negative regulation of RNA biosynthetic process	BP	13581	867
GO:0016233	0.356298231205706	0.841148578000766	3	33	telomere capping	BP	13581	867
GO:1902263	0.356308741417801	0.949191488521352	1	3	apoptotic process involved in embryonic digit morphogenesis	BP	13581	867
GO:0009060	0.356493149361522	0.791858772570592	6	55	aerobic respiration	BP	13581	867
GO:1902115	0.356526506906099	0.778674900955583	7	132	regulation of organelle assembly	BP	13581	867
GO:2000483	0.356591890357451	0.93633143825582	1	7	negative regulation of interleukin-8 secretion	BP	13581	867
GO:0002381	0.357773197057418	0.817653371129173	4	46	immunoglobulin production involved in immunoglobulin mediated immune response	BP	13581	867
GO:0140056	0.358275770745411	0.8162852527227	4	55	organelle localization by membrane tethering	BP	13581	867
GO:0031365	0.358401526070338	0.873752674851954	2	21	N-terminal protein amino acid modification	BP	13581	867
GO:0060122	0.358689032623741	0.839307402990826	3	34	inner ear receptor stereocilium organization	BP	13581	867
GO:0006997	0.358815989145605	0.798821419172464	5	89	nucleus organization	BP	13581	867
GO:0030162	0.35903184212222	0.702195467762555	40	548	regulation of proteolysis	BP	13581	867
GO:0045176	0.359597455346641	0.933973143412255	1	8	apical protein localization	BP	13581	867
GO:0032232	0.359617537697362	0.873020722251467	2	21	negative regulation of actin filament bundle assembly	BP	13581	867
GO:1900182	0.359779381463538	0.776298985239898	7	121	positive regulation of protein localization to nucleus	BP	13581	867
GO:0046839	0.360258319478441	0.870140773285435	2	32	phospholipid dephosphorylation	BP	13581	867
GO:0032077	0.360386083161708	0.942091105791232	1	4	positive regulation of deoxyribonuclease activity	BP	13581	867
GO:0043254	0.360432785644565	0.722010780819653	21	320	regulation of protein complex assembly	BP	13581	867
GO:0006637	0.36066977204823	0.787113869622036	6	69	acyl-CoA metabolic process	BP	13581	867
GO:0035383	0.36066977204823	0.787113869622036	6	69	thioester metabolic process	BP	13581	867
GO:0098734	0.36094362289233	0.938470795110994	1	5	macromolecule depalmitoylation	BP	13581	867
GO:0030033	0.36106805811599	0.929538797472709	1	15	microvillus assembly	BP	13581	867
GO:0048675	0.36108958375437	0.796499148612903	5	105	axon extension	BP	13581	867
GO:0006487	0.361312324342744	0.814325117716427	4	52	protein N-linked glycosylation	BP	13581	867
[truncated: 19,554 more rows]
