# Supplementary material for: RNA-sequencing of AVPV and ARH reveals vastly different temporal and transcriptomic responses to estradiol in the female rat hypothalamus
Source: PLoS One. 2021 Aug 18;16(8):e0256148. doi: 10.1371/journal.pone.0256148 (PMC8372949; doi:10.1371/journal.pone.0256148)
Supplement: S41 Table — (CSV) [file pone.0256148.s041.csv]

category	over_represented_pvalue	under_represented_pvalue	numDEInCat	numInCat	term	ontology	numBackground	num.modGenes	geneName	geneID
GO:0045955	0.000861563201911322	0.999969128355567	3	11	negative regulation of calcium ion-dependent exocytosis	BP	13581	181	Syt4,Adra2a,Cbarp	64440,25083,314622
GO:0070885	0.00178864679188934	0.999979130603724	2	4	negative regulation of calcineurin-NFAT signaling cascade	BP	13581	181	Atp2b4,Prnp	29600,24686
GO:0106057	0.00178864679188934	0.999979130603724	2	4	negative regulation of calcineurin-mediated signaling	BP	13581	181	Atp2b4,Prnp	29600,24686
GO:0090647	0.00194797593461598	0.999972458910359	2	5	modulation of age-related behavioral decline	BP	13581	181	Prnp,App	24686,54226
GO:0007218	0.00202935572376231	0.999725339170635	5	87	neuropeptide signaling pathway	BP	13581	181	Glra1,Oprl1,Npbwr1,Sstr1,Npy4r	25674,29256,297795,25033,29471
GO:1905906	0.00225690738508901	0.999960505719153	2	7	regulation of amyloid fibril formation	BP	13581	181	Ldlr,App	300438,54226
GO:0008203	0.00265899213516434	0.999526186141376	6	92	cholesterol metabolic process	BP	13581	181	Ldlr,Srebf2,Lss,App,Hmgcs1,Fgf1	300438,300095,81681,54226,29637,25317
GO:1902991	0.00271034581785963	0.999839642611344	3	19	regulation of amyloid precursor protein catabolic process	BP	13581	181	Flot2,Prnp,App	83764,24686,54226
GO:1990535	0.00276801605561988	0.999949061492432	2	6	neuron projection maintenance	BP	13581	181	Prnp,App	24686,54226
GO:0055098	0.002985664128626	0.999947467107296	2	5	response to low-density lipoprotein particle stimulus	BP	13581	181	Srebf2,Hmgcs1	300095,29637
GO:2001179	0.00308538889547224	0.999932326645514	2	9	regulation of interleukin-10 secretion	BP	13581	181	Tnfrsf21,Ptger4	316256,84023
GO:1903306	0.00323641996610947	0.999796065685413	3	19	negative regulation of regulated secretory pathway	BP	13581	181	Syt4,Adra2a,Cbarp	64440,25083,314622
GO:1902652	0.00336026418974442	0.999371159498319	6	97	secondary alcohol metabolic process	BP	13581	181	Ldlr,Srebf2,Lss,App,Hmgcs1,Fgf1	300438,300095,81681,54226,29637,25317
GO:0045454	0.00366562790284743	0.999582060220315	4	57	cell redox homeostasis	BP	13581	181	Txndc15,Tmx4,P4hb,Txnl1	307180,296182,25506,140922
GO:0016125	0.0038312001595838	0.999262721523769	6	101	sterol metabolic process	BP	13581	181	Ldlr,Srebf2,Lss,App,Hmgcs1,Fgf1	300438,300095,81681,54226,29637,25317
GO:1990573	0.00397754098004514	0.999911819059985	2	6	potassium ion import across plasma membrane	BP	13581	181	Kcnj5,Atp1a1	29713,24211
GO:0072608	0.00461840149773626	0.99987268185106	2	10	interleukin-10 secretion	BP	13581	181	Tnfrsf21,Ptger4	316256,84023
GO:0010842	0.00496977949791536	0.999632685515704	3	20	retina layer formation	BP	13581	181	Ptprm,Sdk2,Hipk1	29616,360652,365895
GO:0009142	0.00497389460046988	0.999378572880791	4	66	nucleoside triphosphate biosynthetic process	BP	13581	181	Ctps2,Vcp,Pid1,Cmpk2	619580,116643,501174,314004
GO:0030808	0.00573409148959223	0.998794194422459	6	125	regulation of nucleotide biosynthetic process	BP	13581	181	Oprl1,Akap12,Vcp,Pid1,Adra2a,Ptger4	29256,83425,116643,501174,25083,84023
GO:1900371	0.00573409148959223	0.998794194422459	6	125	regulation of purine nucleotide biosynthetic process	BP	13581	181	Oprl1,Akap12,Vcp,Pid1,Adra2a,Ptger4	29256,83425,116643,501174,25083,84023
GO:0060677	0.0060687141974633	0.999823399302274	2	7	ureteric bud elongation	BP	13581	181	Kif26b,Fgf1	305012,25317
GO:0034976	0.00621522101927612	0.998286189719684	8	201	response to endoplasmic reticulum stress	BP	13581	181	Hyou1,Os9,Ern1,Tmx4,Vcp,Foxred2,P4hb,Sesn2	192235,362891,498013,296182,116643,315112,25506,502988
GO:0045920	0.00638169038060311	0.999472174840846	3	25	negative regulation of exocytosis	BP	13581	181	Syt4,Adra2a,Cbarp	64440,25083,314622
GO:2001171	0.00702568861935692	0.999759455345163	2	10	positive regulation of ATP biosynthetic process	BP	13581	181	Vcp,Pid1	116643,501174
GO:1902992	0.00708572157046462	0.999761478869399	2	9	negative regulation of amyloid precursor protein catabolic process	BP	13581	181	Flot2,Prnp	83764,24686
GO:0042987	0.00720019419835202	0.999372101223522	3	28	amyloid precursor protein catabolic process	BP	13581	181	Flot2,Prnp,App	83764,24686,54226
GO:0033624	0.00846303557468682	1	1	1	negative regulation of integrin activation	BP	13581	181	Ptger4	84023
GO:0036161	0.00846303557468682	1	1	1	calcitonin secretion	BP	13581	181	Ptger4	84023
GO:0072682	0.00846303557468682	1	1	1	eosinophil extravasation	BP	13581	181	Ptger4	84023
GO:1904335	0.00846303557468682	1	1	1	regulation of ductus arteriosus closure	BP	13581	181	Ptger4	84023
GO:1904336	0.00846303557468682	1	1	1	negative regulation of ductus arteriosus closure	BP	13581	181	Ptger4	84023
GO:1904362	0.00846303557468682	1	1	1	regulation of calcitonin secretion	BP	13581	181	Ptger4	84023
GO:1904364	0.00846303557468682	1	1	1	positive regulation of calcitonin secretion	BP	13581	181	Ptger4	84023
GO:1904365	0.00846303557468682	1	1	1	regulation of chemokinesis	BP	13581	181	Ptger4	84023
GO:1904367	0.00846303557468682	1	1	1	positive regulation of chemokinesis	BP	13581	181	Ptger4	84023
GO:1904458	0.00846303557468682	1	1	1	regulation of substance P secretion	BP	13581	181	Ptger4	84023
GO:1904460	0.00846303557468682	1	1	1	positive regulation of substance P secretion	BP	13581	181	Ptger4	84023
GO:1904466	0.00846303557468682	1	1	1	positive regulation of matrix metallopeptidase secretion	BP	13581	181	Ptger4	84023
GO:1904470	0.00846303557468682	1	1	1	regulation of endothelin secretion	BP	13581	181	Ptger4	84023
GO:1904471	0.00846303557468682	1	1	1	negative regulation of endothelin secretion	BP	13581	181	Ptger4	84023
GO:1904494	0.00846303557468682	1	1	1	regulation of substance P secretion, neurotransmission	BP	13581	181	Ptger4	84023
GO:1904496	0.00846303557468682	1	1	1	positive regulation of substance P secretion, neurotransmission	BP	13581	181	Ptger4	84023
GO:1905652	0.00846303557468682	1	1	1	negative regulation of artery morphogenesis	BP	13581	181	Ptger4	84023
GO:1990772	0.00846303557468682	1	1	1	substance P secretion	BP	13581	181	Ptger4	84023
GO:1990775	0.00846303557468682	1	1	1	endothelin secretion	BP	13581	181	Ptger4	84023
GO:1990793	0.00846303557468682	1	1	1	substance P secretion, neurotransmission	BP	13581	181	Ptger4	84023
GO:2000419	0.00846303557468682	1	1	1	regulation of eosinophil extravasation	BP	13581	181	Ptger4	84023
GO:2000420	0.00846303557468682	1	1	1	negative regulation of eosinophil extravasation	BP	13581	181	Ptger4	84023
GO:1901137	0.00854625683080579	0.996374413278075	15	558	carbohydrate derivative biosynthetic process	BP	13581	181	Oprl1,Galnt16,Akap12,St8sia1,Ndst3,St8sia2,Abo,Ctps2,Vcp,Pigv,Alg11,Pid1,Adra2a,Cmpk2,Ptger4	29256,362760,83425,25280,295430,117523,100301568,619580,116643,366478,361174,501174,25083,314004,84023
GO:0050803	0.00886100544044176	0.997673115330577	7	131	regulation of synapse structure or activity	BP	13581	181	Clstn3,Gria4,C1ql3,App,Ephb1,Ptprf,Lingo4	171393,29629,680404,54226,24338,360406,499668
GO:0048143	0.00953647569407301	0.999617264014737	2	10	astrocyte activation	BP	13581	181	Ldlr,App	300438,54226
GO:2001258	0.00959887779501461	0.999053529660932	3	37	negative regulation of cation channel activity	BP	13581	181	Oprl1,Kcnrg,Cbarp	29256,305947,314622
GO:0010107	0.00976202632547431	0.999051410257688	3	27	potassium ion import	BP	13581	181	Kcnj6,Kcnj5,Atp1a1	25743,29713,24211
GO:0006878	0.0106164180770816	0.999535375864395	2	12	cellular copper ion homeostasis	BP	13581	181	Atp7b,App	24218,54226
GO:0070346	0.011680817474332	0.999954539403047	1	3	positive regulation of fat cell proliferation	BP	13581	181	Pid1	501174
GO:0009148	0.012066131764526	0.999414567055851	2	16	pyrimidine nucleoside triphosphate biosynthetic process	BP	13581	181	Ctps2,Cmpk2	619580,314004
GO:1901386	0.0122908006659716	0.999412625604216	2	13	negative regulation of voltage-gated calcium channel activity	BP	13581	181	Oprl1,Cbarp	29256,314622
GO:0055070	0.0123790418977897	0.999400482124996	2	14	copper ion homeostasis	BP	13581	181	Atp7b,App	24218,54226
GO:1901142	0.0124117801677639	0.999418519168916	2	11	insulin metabolic process	BP	13581	181	Ern1,Pcsk2	498013,25121
GO:0007187	0.0124334624554483	0.996912962892417	6	139	G-protein coupled receptor signaling pathway, coupled to cyclic nucleotide second messenger	BP	13581	181	Oprl1,Npbwr1,Gnai2,Sstr1,Adra2a,Ptger4	29256,297795,81664,25033,25083,84023
GO:0032410	0.0124612371140502	0.997973254714824	4	66	negative regulation of transporter activity	BP	13581	181	Oprl1,Wwp2,Kcnrg,Cbarp	29256,291999,305947,314622
GO:0019510	0.012466610200353	1	1	1	S-adenosylhomocysteine catabolic process	BP	13581	181	Ahcy	29443
GO:0071268	0.012466610200353	1	1	1	homocysteine biosynthetic process	BP	13581	181	Ahcy	29443
GO:0042465	0.0128172451615301	0.999958896880494	1	2	kinesis	BP	13581	181	Ptger4	84023
GO:0042466	0.0128172451615301	0.999958896880494	1	2	chemokinesis	BP	13581	181	Ptger4	84023
GO:0055094	0.0129132800276956	0.998598126026481	3	30	response to lipoprotein particle	BP	13581	181	Ldlr,Srebf2,Hmgcs1	300438,300095,29637
GO:0035810	0.0129594687281171	0.999357113050445	2	14	positive regulation of urine volume	BP	13581	181	Oprl1,Ptger4	29256,84023
GO:1990000	0.0133978447417165	0.999323661773736	2	14	amyloid fibril formation	BP	13581	181	Ldlr,App	300438,54226
GO:0050849	0.0141370849571984	0.999254688346603	2	16	negative regulation of calcium-mediated signaling	BP	13581	181	Atp2b4,Prnp	29600,24686
GO:0031645	0.0141934229311387	0.999250152892576	2	16	negative regulation of neurological system process	BP	13581	181	Glra1,Tnfrsf21	25674,316256
GO:0009147	0.0142247928495228	0.999235213432988	2	19	pyrimidine nucleoside triphosphate metabolic process	BP	13581	181	Ctps2,Cmpk2	619580,314004
GO:0006888	0.0148510972660963	0.997450322298021	4	71	ER to Golgi vesicle-mediated transport	BP	13581	181	Hyou1,Lman1,Copa,Vcp	192235,116666,304978,116643
GO:2001169	0.0152744963219889	0.99918171708025	2	13	regulation of ATP biosynthetic process	BP	13581	181	Vcp,Pid1	116643,501174
GO:0045986	0.0152982545334927	0.999159282198198	2	16	negative regulation of smooth muscle contraction	BP	13581	181	Adra2a,Ptger4	25083,84023
GO:0034231	0.0155269414880947	1	1	1	islet amyloid polypeptide processing	BP	13581	181	Pcsk2	25121
GO:2000479	0.0157103874537116	0.999137623471679	2	14	regulation of cAMP-dependent protein kinase activity	BP	13581	181	Atp2b4,Sesn2	29600,502988
GO:0017158	0.0157722524510579	0.997248798506119	4	67	regulation of calcium ion-dependent exocytosis	BP	13581	181	Syt4,Syt17,Adra2a,Cbarp	64440,192189,25083,314622
GO:2000387	0.0158598799034552	0.999936968616674	1	2	regulation of antral ovarian follicle growth	BP	13581	181	Ptger4	84023
GO:2000388	0.0158598799034552	0.999936968616674	1	2	positive regulation of antral ovarian follicle growth	BP	13581	181	Ptger4	84023
GO:0007186	0.0161397884288309	0.992614390677957	15	632	G-protein coupled receptor signaling pathway	BP	13581	181	Glra1,Oprl1,Atp2b4,Npbwr1,Gnai2,Gabbr2,Gpr153,Sstr1,Met,Adgrg2,Gng2,Gpr22,Adra2a,Npy4r,Ptger4	25674,29256,29600,297795,81664,83633,619550,25033,24553,266735,80850,298944,25083,29471,84023
GO:0032690	0.0162361428192385	0.99993392975123	1	2	negative regulation of interleukin-1 alpha production	BP	13581	181	Ptger4	84023
GO:0050712	0.0162361428192385	0.99993392975123	1	2	negative regulation of interleukin-1 alpha secretion	BP	13581	181	Ptger4	84023
GO:0030809	0.016274144539303	0.998052676367488	3	36	negative regulation of nucleotide biosynthetic process	BP	13581	181	Oprl1,Pid1,Adra2a	29256,501174,25083
GO:1900372	0.016274144539303	0.998052676367488	3	36	negative regulation of purine nucleotide biosynthetic process	BP	13581	181	Oprl1,Pid1,Adra2a	29256,501174,25083
GO:2000188	0.01635933420748	0.999101478993368	2	12	regulation of cholesterol homeostasis	BP	13581	181	Ldlr,Srebf2	300438,300095
GO:0042982	0.0170033037020491	0.997923005637064	3	39	amyloid precursor protein metabolic process	BP	13581	181	Flot2,Prnp,App	83764,24686,54226
GO:2000417	0.0170297776571714	0.999927283382425	1	2	negative regulation of eosinophil migration	BP	13581	181	Ptger4	84023
GO:0061182	0.0170839471694299	0.999926818023333	1	2	negative regulation of chondrocyte development	BP	13581	181	Rflnb	287534
GO:0071881	0.017920649614855	1	1	1	adenylate cyclase-inhibiting adrenergic receptor signaling pathway	BP	13581	181	Adra2a	25083
GO:0071882	0.017920649614855	1	1	1	phospholipase C-activating adrenergic receptor signaling pathway	BP	13581	181	Adra2a	25083
GO:1904464	0.0182146302232951	0.999916762574831	1	2	regulation of matrix metallopeptidase secretion	BP	13581	181	Ptger4	84023
GO:1990773	0.0182146302232951	0.999916762574831	1	2	matrix metallopeptidase secretion	BP	13581	181	Ptger4	84023
GO:0097503	0.0183247218673041	0.99887948874144	2	18	sialylation	BP	13581	181	St8sia1,St8sia2	25280,117523
GO:0002380	0.0183719141676751	0.999915312061865	1	2	immunoglobulin secretion involved in immune response	BP	13581	181	Pou2f2	117058
GO:0051691	0.0185846556071312	0.999913329981541	1	2	cellular oligosaccharide metabolic process	BP	13581	181	Abo	100301568
GO:0071612	0.0187717028075264	1	1	1	IP-10 production	BP	13581	181	Mavs	311430
GO:0071658	0.0187717028075264	1	1	1	regulation of IP-10 production	BP	13581	181	Mavs	311430
GO:0071660	0.0187717028075264	1	1	1	positive regulation of IP-10 production	BP	13581	181	Mavs	311430
GO:0036290	0.0188408482057631	1	1	1	protein trans-autophosphorylation	BP	13581	181	Ern1	498013
GO:1990579	0.0188408482057631	1	1	1	peptidyl-serine trans-autophosphorylation	BP	13581	181	Ern1	498013
GO:1902882	0.0190900814092675	0.996466765433755	4	72	regulation of response to oxidative stress	BP	13581	181	Oxr1,Met,P4hb,Sesn2	117520,24553,25506,502988
GO:0071280	0.0191306974933457	0.998834597986674	2	14	cellular response to copper ion	BP	13581	181	Atp7b,Prnp	24218,24686
GO:1902003	0.0192189514900385	0.99881683353185	2	15	regulation of amyloid-beta formation	BP	13581	181	Prnp,App	24686,54226
GO:0061888	0.0193090747599872	1	1	1	regulation of astrocyte activation	BP	13581	181	Ldlr	300438
GO:0061889	0.0193090747599872	1	1	1	negative regulation of astrocyte activation	BP	13581	181	Ldlr	300438
GO:1903979	0.0193090747599872	1	1	1	negative regulation of microglial cell activation	BP	13581	181	Ldlr	300438
GO:0009201	0.019654090948251	0.997426561707345	3	56	ribonucleoside triphosphate biosynthetic process	BP	13581	181	Ctps2,Vcp,Pid1	619580,116643,501174
GO:0071691	0.0197729893627549	1	1	1	cardiac muscle thin filament assembly	BP	13581	181	Nebl	307189
GO:0051224	0.0199529288962697	0.99381234607229	7	198	negative regulation of protein transport	BP	13581	181	Pfkl,Tnfrsf21,Os9,Wwp2,Syt4,Adra2a,Ptger4	25741,316256,362891,291999,64440,25083,84023
GO:0042322	0.0199534104375321	0.999866848122614	1	3	negative regulation of circadian sleep/wake cycle, REM sleep	BP	13581	181	Ptger4	84023
GO:0042728	0.0201032921602682	1	1	1	flavin-containing compound catabolic process	BP	13581	181	Vcp	116643
GO:0072389	0.0201032921602682	1	1	1	flavin adenine dinucleotide catabolic process	BP	13581	181	Vcp	116643
GO:1903007	0.0201032921602682	1	1	1	positive regulation of Lys63-specific deubiquitinase activity	BP	13581	181	Vcp	116643
GO:0030810	0.0203228603084134	0.996146774019781	4	87	positive regulation of nucleotide biosynthetic process	BP	13581	181	Akap12,Vcp,Pid1,Ptger4	83425,116643,501174,84023
GO:1900373	0.0203228603084134	0.996146774019781	4	87	positive regulation of purine nucleotide biosynthetic process	BP	13581	181	Akap12,Vcp,Pid1,Ptger4	83425,116643,501174,84023
GO:0009645	0.0204415643528247	1	1	1	response to low light intensity stimulus	BP	13581	181	Hmgcs1	29637
GO:0046690	0.0204415643528247	1	1	1	response to tellurium ion	BP	13581	181	Hmgcs1	29637
GO:0003407	0.0211443134604182	0.995978049731667	4	65	neural retina development	BP	13581	181	Ptprm,Atp2b4,Sdk2,Hipk1	29616,29600,360652,365895
GO:0048512	0.0216156491138999	0.997072081295031	3	53	circadian behavior	BP	13581	181	Oprl1,Ahcy,Ptger4	29256,29443,84023
GO:0055003	0.0219571695495412	0.998574260782682	2	13	cardiac myofibril assembly	BP	13581	181	Fhod3,Nebl	100360334,307189
GO:0048174	0.0221479643781726	1	1	1	negative regulation of short-term neuronal synaptic plasticity	BP	13581	181	Syt4	64440
GO:0061782	0.0221479643781726	1	1	1	vesicle fusion with vesicle	BP	13581	181	Syt4	64440
GO:0099161	0.0221479643781726	1	1	1	regulation of presynaptic dense core granule exocytosis	BP	13581	181	Syt4	64440
GO:1905413	0.0221479643781726	1	1	1	regulation of dense core granule exocytosis	BP	13581	181	Syt4	64440
GO:1905414	0.0221479643781726	1	1	1	negative regulation of dense core granule exocytosis	BP	13581	181	Syt4	64440
GO:1905415	0.0221479643781726	1	1	1	positive regulation of dense core granule exocytosis	BP	13581	181	Syt4	64440
GO:1905432	0.0221479643781726	1	1	1	regulation of retrograde trans-synaptic signaling by neuropeptide	BP	13581	181	Syt4	64440
GO:1905433	0.0221479643781726	1	1	1	negative regulation of retrograde trans-synaptic signaling by neuropeptide	BP	13581	181	Syt4	64440
GO:0009165	0.0222301825617546	0.992292737527887	8	270	nucleotide biosynthetic process	BP	13581	181	Oprl1,Akap12,Ctps2,Vcp,Pid1,Adra2a,Cmpk2,Ptger4	29256,83425,619580,116643,501174,25083,314004,84023
GO:0007268	0.0222759273362482	0.989405715682376	15	557	chemical synaptic transmission	BP	13581	181	Clstn3,Glra1,Oprl1,Gjd2,Npbwr1,Gnai2,Gria4,Sorcs3,Prnp,Met,App,Syt4,Syt17,Npy4r,Ptger4	171393,25674,29256,50564,297795,81664,29629,294043,24686,24553,54226,64440,192189,29471,84023
GO:0098916	0.0222759273362482	0.989405715682376	15	557	anterograde trans-synaptic signaling	BP	13581	181	Clstn3,Glra1,Oprl1,Gjd2,Npbwr1,Gnai2,Gria4,Sorcs3,Prnp,Met,App,Syt4,Syt17,Npy4r,Ptger4	171393,25674,29256,50564,297795,81664,29629,294043,24686,24553,54226,64440,192189,29471,84023
GO:1904950	0.0223826354152693	0.992894383354123	7	202	negative regulation of establishment of protein localization	BP	13581	181	Pfkl,Tnfrsf21,Os9,Wwp2,Syt4,Adra2a,Ptger4	25741,316256,362891,291999,64440,25083,84023
GO:0033241	0.0224123377582313	1	1	1	regulation of cellular amine catabolic process	BP	13581	181	Atp2b4	29600
GO:0033242	0.0224123377582313	1	1	1	negative regulation of cellular amine catabolic process	BP	13581	181	Atp2b4	29600
GO:0071878	0.0224123377582313	1	1	1	negative regulation of adrenergic receptor signaling pathway	BP	13581	181	Atp2b4	29600
GO:0098736	0.0224123377582313	1	1	1	negative regulation of the force of heart contraction	BP	13581	181	Atp2b4	29600
GO:1900081	0.0224123377582313	1	1	1	regulation of arginine catabolic process	BP	13581	181	Atp2b4	29600
GO:1900082	0.0224123377582313	1	1	1	negative regulation of arginine catabolic process	BP	13581	181	Atp2b4	29600
GO:1901205	0.0224123377582313	1	1	1	negative regulation of adrenergic receptor signaling pathway involved in heart process	BP	13581	181	Atp2b4	29600
GO:1903248	0.0224123377582313	1	1	1	regulation of citrulline biosynthetic process	BP	13581	181	Atp2b4	29600
GO:1903249	0.0224123377582313	1	1	1	negative regulation of citrulline biosynthetic process	BP	13581	181	Atp2b4	29600
GO:2000283	0.0224123377582313	1	1	1	negative regulation of cellular amino acid biosynthetic process	BP	13581	181	Atp2b4	29600
GO:0098659	0.0225564214075595	0.996952923137938	3	35	inorganic cation import across plasma membrane	BP	13581	181	Kcnj5,Prnp,Atp1a1	29713,24686,24211
GO:0099587	0.0225564214075595	0.996952923137938	3	35	inorganic ion import across plasma membrane	BP	13581	181	Kcnj5,Prnp,Atp1a1	29713,24686,24211
GO:2000663	0.0225592192135752	1	1	1	negative regulation of interleukin-5 secretion	BP	13581	181	Tnfrsf21	316256
GO:0050709	0.0225681378733634	0.994507630196634	5	114	negative regulation of protein secretion	BP	13581	181	Pfkl,Tnfrsf21,Syt4,Adra2a,Ptger4	25741,316256,64440,25083,84023
GO:0036483	0.0225742702816926	1	1	1	neuron intrinsic apoptotic signaling pathway in response to endoplasmic reticulum stress	BP	13581	181	Hyou1	192235
GO:1903381	0.0225742702816926	1	1	1	regulation of endoplasmic reticulum stress-induced neuron intrinsic apoptotic signaling pathway	BP	13581	181	Hyou1	192235
GO:1903382	0.0225742702816926	1	1	1	negative regulation of endoplasmic reticulum stress-induced neuron intrinsic apoptotic signaling pathway	BP	13581	181	Hyou1	192235
GO:0051563	0.0226684409855022	0.999870786179054	1	2	smooth endoplasmic reticulum calcium ion homeostasis	BP	13581	181	App	54226
GO:1905908	0.0226684409855022	0.999870786179054	1	2	positive regulation of amyloid fibril formation	BP	13581	181	App	54226
GO:0006664	0.0226755265226951	0.995566250893875	4	80	glycolipid metabolic process	BP	13581	181	St8sia2,Kdelc2,Abo,Pigv	117523,315664,100301568,366478
GO:0099537	0.022755259971195	0.989148837576742	15	558	trans-synaptic signaling	BP	13581	181	Clstn3,Glra1,Oprl1,Gjd2,Npbwr1,Gnai2,Gria4,Sorcs3,Prnp,Met,App,Syt4,Syt17,Npy4r,Ptger4	171393,25674,29256,50564,297795,81664,29629,294043,24686,24553,54226,64440,192189,29471,84023
GO:0099536	0.0229613356885445	0.98903808494237	15	559	synaptic signaling	BP	13581	181	Clstn3,Glra1,Oprl1,Gjd2,Npbwr1,Gnai2,Gria4,Sorcs3,Prnp,Met,App,Syt4,Syt17,Npy4r,Ptger4	171393,25674,29256,50564,297795,81664,29629,294043,24686,24553,54226,64440,192189,29471,84023
GO:0006695	0.0230611648494288	0.996829044102005	3	42	cholesterol biosynthetic process	BP	13581	181	Lss,Hmgcs1,Fgf1	81681,29637,25317
GO:1903509	0.0233719098569784	0.995386466769237	4	81	liposaccharide metabolic process	BP	13581	181	St8sia2,Kdelc2,Abo,Pigv	117523,315664,100301568,366478
GO:0006221	0.0235001538667055	0.998323295932696	2	24	pyrimidine nucleotide biosynthetic process	BP	13581	181	Ctps2,Cmpk2	619580,314004
GO:0030969	0.0237549328833882	0.999858024061856	1	2	mRNA splicing via endonucleolytic cleavage and ligation involved in unfolded protein response	BP	13581	181	Ern1	498013
GO:0070054	0.0237549328833882	0.999858024061856	1	2	mRNA splicing, via endonucleolytic cleavage and ligation	BP	13581	181	Ern1	498013
GO:0070055	0.0237549328833882	0.999858024061856	1	2	mRNA endonucleolytic cleavage involved in unfolded protein response	BP	13581	181	Ern1	498013
GO:1902653	0.0240660917106146	0.996633221347486	3	43	secondary alcohol biosynthetic process	BP	13581	181	Lss,Hmgcs1,Fgf1	81681,29637,25317
GO:0009082	0.0244568809226117	0.999849455330865	1	2	branched-chain amino acid biosynthetic process	BP	13581	181	Bcat1	29592
GO:0009098	0.0244568809226117	0.999849455330865	1	2	leucine biosynthetic process	BP	13581	181	Bcat1	29592
GO:0009099	0.0244568809226117	0.999849455330865	1	2	valine biosynthetic process	BP	13581	181	Bcat1	29592
GO:0035809	0.0245444578998839	0.998224486736603	2	21	regulation of urine volume	BP	13581	181	Oprl1,Ptger4	29256,84023
GO:1901293	0.0249011380361183	0.991180913063978	8	276	nucleoside phosphate biosynthetic process	BP	13581	181	Oprl1,Akap12,Ctps2,Vcp,Pid1,Adra2a,Cmpk2,Ptger4	29256,83425,619580,116643,501174,25083,314004,84023
GO:2001026	0.0249452476478265	0.998212438201993	2	17	regulation of endothelial cell chemotaxis	BP	13581	181	Met,Fgf1	24553,25317
GO:0009260	0.0250481690296817	0.991853849135244	7	222	ribonucleotide biosynthetic process	BP	13581	181	Oprl1,Akap12,Ctps2,Vcp,Pid1,Adra2a,Ptger4	29256,83425,619580,116643,501174,25083,84023
GO:0070085	0.0254643579553125	0.991699615672033	7	205	glycosylation	BP	13581	181	Galnt16,St8sia1,St8sia2,Abo,Vcp,Pigv,Alg11	362760,25280,117523,100301568,116643,366478,361174
GO:0007622	0.0256569309225693	0.996286413963662	3	55	rhythmic behavior	BP	13581	181	Oprl1,Ahcy,Ptger4	29256,29443,84023
GO:0015680	0.0257023561045658	0.999833625671953	1	2	intracellular copper ion transport	BP	13581	181	Atp7b	24218
GO:0006233	0.0261915247852101	0.999827189172295	1	2	dTDP biosynthetic process	BP	13581	181	Cmpk2	314004
GO:0046072	0.0261915247852101	0.999827189172295	1	2	dTDP metabolic process	BP	13581	181	Cmpk2	314004
GO:0009247	0.0264196279997036	0.996143460221547	3	51	glycolipid biosynthetic process	BP	13581	181	St8sia2,Abo,Pigv	117523,100301568,366478
GO:0002792	0.0267744365626172	0.993181904582365	5	121	negative regulation of peptide secretion	BP	13581	181	Pfkl,Tnfrsf21,Syt4,Adra2a,Ptger4	25741,316256,64440,25083,84023
GO:0046390	0.0274336861062652	0.990908281582938	7	226	ribose phosphate biosynthetic process	BP	13581	181	Oprl1,Akap12,Ctps2,Vcp,Pid1,Adra2a,Ptger4	29256,83425,619580,116643,501174,25083,84023
GO:2000282	0.0274633785978813	0.999809874327627	1	2	regulation of cellular amino acid biosynthetic process	BP	13581	181	Atp2b4	29600
GO:0002254	0.027782234814483	0.999805402034636	1	2	kinin cascade	BP	13581	181	Prcp	293118
GO:0002353	0.027782234814483	0.999805402034636	1	2	plasma kallikrein-kinin cascade	BP	13581	181	Prcp	293118
GO:0070473	0.0278190542813872	0.99980488220674	1	2	negative regulation of uterine smooth muscle contraction	BP	13581	181	Adra2a	25083
GO:0051051	0.0278392657741528	0.987575286560636	12	465	negative regulation of transport	BP	13581	181	Oprl1,Pfkl,Srebf2,Tnfrsf21,Os9,Wwp2,Kcnrg,Syt4,Pid1,Adra2a,Cbarp,Ptger4	29256,25741,300095,316256,362891,291999,305947,64440,501174,25083,314622,84023
GO:2000386	0.0279249844355596	0.999738257927629	1	3	positive regulation of ovarian follicle development	BP	13581	181	Ptger4	84023
GO:0090036	0.0280058883861603	0.997892192128149	2	15	regulation of protein kinase C signaling	BP	13581	181	Akap12,Myadm	83425,369016
GO:1903004	0.0282061460295437	0.999799374561494	1	2	regulation of protein K63-linked deubiquitination	BP	13581	181	Vcp	116643
GO:1903006	0.0282061460295437	0.999799374561494	1	2	positive regulation of protein K63-linked deubiquitination	BP	13581	181	Vcp	116643
GO:0034230	0.0282257252018845	0.999799093917585	1	2	enkephalin processing	BP	13581	181	Pcsk2	25121
GO:0009624	0.0284207134250138	0.999728821136038	1	3	response to nematode	BP	13581	181	Abo	100301568
GO:0007156	0.0284386462148464	0.992704288494454	5	86	homophilic cell adhesion via plasma membrane adhesion molecules	BP	13581	181	Clstn3,Cadm3,Ptprm,Sdk2,Ptprf	171393,360882,29616,360652,360406
GO:0048592	0.0285199459033857	0.991482924043078	6	139	eye morphogenesis	BP	13581	181	Ptprm,Crb1,Sdk2,Hipk1,Col8a1,Ephb1	29616,304825,360652,365895,304021,24338
GO:0032148	0.0285391684065975	0.997770447413475	2	20	activation of protein kinase B activity	BP	13581	181	Fgf1,Adra2a	25317,25083
GO:0014859	0.0287846057863453	0.999790999101084	1	2	negative regulation of skeletal muscle cell proliferation	BP	13581	181	Ephb1	24338
GO:1902723	0.0287846057863453	0.999790999101084	1	2	negative regulation of skeletal muscle satellite cell proliferation	BP	13581	181	Ephb1	24338
GO:0048193	0.0288086173373393	0.990377721531588	7	192	Golgi vesicle transport	BP	13581	181	Hyou1,Tgoln2,Lman1,Bbs1,Copa,Vcp,Ccdc91	192235,192152,116666,309156,304978,116643,312863
GO:0033577	0.0288147135512101	0.999790558415298	1	2	protein glycosylation in endoplasmic reticulum	BP	13581	181	Alg11	361174
GO:0008594	0.0300067391360154	0.999772732102036	1	2	photoreceptor cell morphogenesis	BP	13581	181	Bbs1	309156
GO:0016126	0.030157782568155	0.99537581985065	3	49	sterol biosynthetic process	BP	13581	181	Lss,Hmgcs1,Fgf1	81681,29637,25317
GO:0008202	0.0305367841321334	0.989658369956415	7	218	steroid metabolic process	BP	13581	181	Ldlr,Srebf2,Lss,App,Atp1a1,Hmgcs1,Fgf1	300438,300095,81681,54226,24211,29637,25317
GO:2000666	0.030563636797935	0.99976415048211	1	2	negative regulation of interleukin-13 secretion	BP	13581	181	Tnfrsf21	316256
GO:0031579	0.0309318609309643	0.997476619914831	2	20	membrane raft organization	BP	13581	181	Flot2,Myadm	83764,369016
GO:1904305	0.0310360164836041	0.999756744606091	1	2	negative regulation of gastro-intestinal system smooth muscle contraction	BP	13581	181	Ptger4	84023
GO:1904348	0.0310360164836041	0.999756744606091	1	2	negative regulation of small intestine smooth muscle contraction	BP	13581	181	Ptger4	84023
GO:0006220	0.0311314563570835	0.997384692433334	2	30	pyrimidine nucleotide metabolic process	BP	13581	181	Ctps2,Cmpk2	619580,314004
GO:0060300	0.0311903167042784	0.999754300313663	1	2	regulation of cytokine activity	BP	13581	181	Grem2	289264
GO:0072272	0.0312988730917938	0.999752573215638	1	2	proximal/distal pattern formation involved in metanephric nephron development	BP	13581	181	Irx2	306657
GO:0034205	0.0315514973975866	0.997398417275365	2	20	amyloid-beta formation	BP	13581	181	Prnp,App	24686,54226
GO:2001274	0.0316757867266209	0.999662645429771	1	3	negative regulation of glucose import in response to insulin stimulus	BP	13581	181	Pid1	501174
GO:0048593	0.031709476780906	0.991584463792927	5	106	camera-type eye morphogenesis	BP	13581	181	Ptprm,Sdk2,Hipk1,Col8a1,Ephb1	29616,360652,365895,304021,24338
GO:1900120	0.0321100770361683	0.997338357585472	2	19	regulation of receptor binding	BP	13581	181	Ptprf,Grem2	360406,289264
GO:0038098	0.0322305160371844	0.99973749822334	1	2	sequestering of BMP from receptor via BMP binding	BP	13581	181	Grem2	289264
GO:2000416	0.0322846842874416	0.999605995891001	1	4	regulation of eosinophil migration	BP	13581	181	Ptger4	84023
GO:2000158	0.0324773576377484	0.999733428109802	1	2	positive regulation of ubiquitin-specific protease activity	BP	13581	181	Vcp	116643
GO:0070884	0.0326860456888628	0.99729161476269	2	17	regulation of calcineurin-NFAT signaling cascade	BP	13581	181	Atp2b4,Prnp	29600,24686
GO:0106056	0.0326860456888628	0.99729161476269	2	17	regulation of calcineurin-mediated signaling	BP	13581	181	Atp2b4,Prnp	29600,24686
GO:0006858	0.0330656134626679	0.99963215809677	1	3	extracellular transport	BP	13581	181	Wwp2	291999
GO:0030817	0.0331056347259305	0.992698885636735	4	96	regulation of cAMP biosynthetic process	BP	13581	181	Oprl1,Akap12,Adra2a,Ptger4	29256,83425,25083,84023
GO:0030961	0.0333836702521934	0.99962499292974	1	3	peptidyl-arginine hydroxylation	BP	13581	181	Riox2	266670
GO:1904467	0.0338323021321587	0.997092347098226	2	21	regulation of tumor necrosis factor secretion	BP	13581	181	Mavs,Ptger4	311430,84023
GO:0032042	0.0340132105170022	0.997068360835274	2	21	mitochondrial DNA metabolic process	BP	13581	181	Pid1,Sesn2	501174,502988
GO:0070494	0.0343741487917488	0.999602229753516	1	3	regulation of thrombin-activated receptor signaling pathway	BP	13581	181	Met	24553
GO:0070495	0.0343741487917488	0.999602229753516	1	3	negative regulation of thrombin-activated receptor signaling pathway	BP	13581	181	Met	24553
GO:0010899	0.0347466802271914	0.99969451632014	1	2	regulation of phosphatidylcholine catabolic process	BP	13581	181	Ldlr	300438
GO:0000821	0.0348846572464018	0.999692063450425	1	2	regulation of arginine metabolic process	BP	13581	181	Atp2b4	29600
GO:1902938	0.03522168135162	0.999686030056466	1	2	regulation of intracellular calcium activated chloride channel activity	BP	13581	181	Prnp	24686
GO:0018195	0.0354118776636739	0.996869942224559	2	22	peptidyl-arginine modification	BP	13581	181	Prmt2,Riox2	499420,266670
GO:1905907	0.0356763639910759	0.999571265024468	1	3	negative regulation of amyloid fibril formation	BP	13581	181	Ldlr	300438
GO:2001180	0.0356828934849506	0.999571106790938	1	3	negative regulation of interleukin-10 secretion	BP	13581	181	Tnfrsf21	316256
GO:0042391	0.0360543029762856	0.983919121953888	11	384	regulation of membrane potential	BP	13581	181	Glra1,Gjd2,Kcnj5,Scn4a,Gria4,Wwp2,Met,App,Atp1a1,Vcp,Pid1	25674,50564,29713,25722,29629,291999,24553,54226,24211,116643,501174
GO:0061181	0.0364164756144357	0.999553140411443	1	3	regulation of chondrocyte development	BP	13581	181	Rflnb	287534
GO:1990774	0.0368886518956668	0.996666416079862	2	22	tumor necrosis factor secretion	BP	13581	181	Mavs,Ptger4	311430,84023
GO:0006227	0.0370135834992389	0.999538239696116	1	3	dUDP biosynthetic process	BP	13581	181	Cmpk2	314004
GO:0009139	0.0370135834992389	0.999538239696116	1	3	pyrimidine nucleoside diphosphate biosynthetic process	BP	13581	181	Cmpk2	314004
GO:0009196	0.0370135834992389	0.999538239696116	1	3	pyrimidine deoxyribonucleoside diphosphate metabolic process	BP	13581	181	Cmpk2	314004
GO:0009197	0.0370135834992389	0.999538239696116	1	3	pyrimidine deoxyribonucleoside diphosphate biosynthetic process	BP	13581	181	Cmpk2	314004
GO:0046077	0.0370135834992389	0.999538239696116	1	3	dUDP metabolic process	BP	13581	181	Cmpk2	314004
GO:0032696	0.0370423307654385	0.999537516042584	1	3	negative regulation of interleukin-13 production	BP	13581	181	Tnfrsf21	316256
GO:0035766	0.0371297425347582	0.999443315211821	1	5	cell chemotaxis to fibroblast growth factor	BP	13581	181	Fgf1	25317
GO:0035768	0.0371297425347582	0.999443315211821	1	5	endothelial cell chemotaxis to fibroblast growth factor	BP	13581	181	Fgf1	25317
GO:1904847	0.0371297425347582	0.999443315211821	1	5	regulation of cell chemotaxis to fibroblast growth factor	BP	13581	181	Fgf1	25317
GO:2000544	0.0371297425347582	0.999443315211821	1	5	regulation of endothelial cell chemotaxis to fibroblast growth factor	BP	13581	181	Fgf1	25317
GO:0044210	0.0373126225662788	0.999647264750615	1	2	'de novo' CTP biosynthetic process	BP	13581	181	Ctps2	619580
GO:0072528	0.0375015737360263	0.996535979129521	2	27	pyrimidine-containing compound biosynthetic process	BP	13581	181	Ctps2,Cmpk2	619580,314004
GO:0045932	0.0376803388804722	0.996526246829734	2	25	negative regulation of muscle contraction	BP	13581	181	Adra2a,Ptger4	25083,84023
GO:0072387	0.0380168436432427	0.999633690915139	1	2	flavin adenine dinucleotide metabolic process	BP	13581	181	Vcp	116643
GO:1903861	0.0383364206314784	0.996518319288637	2	18	positive regulation of dendrite extension	BP	13581	181	Syt4,Syt17	64440,192189
GO:0002439	0.0385213359759091	0.999437562104066	1	4	chronic inflammatory response to antigenic stimulus	BP	13581	181	Ahcy	29443
GO:2000114	0.0386226933588307	0.996461663932801	2	19	regulation of establishment of cell polarity	BP	13581	181	Flot2,Rufy3	83764,360921
GO:1900158	0.0387457304309386	0.999493606937002	1	3	negative regulation of bone mineralization involved in bone maturation	BP	13581	181	Rflnb	287534
GO:2000523	0.0393651637876602	0.999477137002924	1	3	regulation of T cell costimulation	BP	13581	181	Ephb6	312275
GO:2000525	0.0393651637876602	0.999477137002924	1	3	positive regulation of T cell costimulation	BP	13581	181	Ephb6	312275
GO:0071875	0.0393895974417737	0.996323703002559	2	21	adrenergic receptor signaling pathway	BP	13581	181	Atp2b4,Adra2a	29600,25083
GO:0045763	0.0394397492832899	0.999605466475123	1	2	negative regulation of cellular amino acid metabolic process	BP	13581	181	Atp2b4	29600
GO:1902010	0.0395138786548459	0.99960396676946	1	2	negative regulation of translation in response to endoplasmic reticulum stress	BP	13581	181	Sesn2	502988
GO:2000354	0.0401836923791853	0.999347149739425	1	5	regulation of ovarian follicle development	BP	13581	181	Ptger4	84023
GO:1904059	0.0403530232502928	0.999586787566779	1	2	regulation of locomotor rhythm	BP	13581	181	Oprl1	29256
GO:0071287	0.0404071613661974	0.99620599777053	2	19	cellular response to manganese ion	BP	13581	181	Atp7b,Ern1	24218,498013
GO:1903905	0.0404162275760955	0.999585478550206	1	2	positive regulation of establishment of T cell polarity	BP	13581	181	Flot2	83764
GO:0090298	0.040542580475448	0.999445090806559	1	3	negative regulation of mitochondrial DNA replication	BP	13581	181	Pid1	501174
GO:0030970	0.040642333884363	0.99608668806994	2	26	retrograde protein transport, ER to cytosol	BP	13581	181	Os9,Vcp	362891,116643
GO:1903513	0.040642333884363	0.99608668806994	2	26	endoplasmic reticulum to cytosol transport	BP	13581	181	Os9,Vcp	362891,116643
GO:1900542	0.0409882622151486	0.986606357509327	6	198	regulation of purine nucleotide metabolic process	BP	13581	181	Oprl1,Akap12,Vcp,Pid1,Adra2a,Ptger4	29256,83425,116643,501174,25083,84023
GO:0061857	0.0412926045040996	0.999567110095803	1	2	endoplasmic reticulum stress-induced pre-emptive quality control	BP	13581	181	Vcp	116643
GO:2001181	0.0414103644511069	0.999306330447793	1	5	positive regulation of interleukin-10 secretion	BP	13581	181	Ptger4	84023
GO:0045980	0.0416110568171211	0.992735842259029	3	56	negative regulation of nucleotide metabolic process	BP	13581	181	Oprl1,Pid1,Adra2a	29256,501174,25083
GO:1900543	0.0416110568171211	0.992735842259029	3	56	negative regulation of purine nucleotide metabolic process	BP	13581	181	Oprl1,Pid1,Adra2a	29256,501174,25083
GO:0006235	0.0418930332444914	0.999333826826115	1	4	dTTP biosynthetic process	BP	13581	181	Cmpk2	314004
GO:0009212	0.0418930332444914	0.999333826826115	1	4	pyrimidine deoxyribonucleoside triphosphate biosynthetic process	BP	13581	181	Cmpk2	314004
GO:0046075	0.0418930332444914	0.999333826826115	1	4	dTTP metabolic process	BP	13581	181	Cmpk2	314004
GO:0009189	0.04211224602241	0.999326773105397	1	4	deoxyribonucleoside diphosphate biosynthetic process	BP	13581	181	Cmpk2	314004
GO:2000152	0.042277423481455	0.999321433116632	1	4	regulation of ubiquitin-specific protease activity	BP	13581	181	Vcp	116643
GO:1903859	0.0424142851751114	0.995910753150787	2	19	regulation of dendrite extension	BP	13581	181	Syt4,Syt17	64440,192189
GO:1903531	0.0431581934835532	0.985737840769876	6	184	negative regulation of secretion by cell	BP	13581	181	Pfkl,Tnfrsf21,Syt4,Adra2a,Cbarp,Ptger4	25741,316256,64440,25083,314622,84023
GO:0072086	0.0434409302688384	0.999283209467852	1	4	specification of loop of Henle identity	BP	13581	181	Irx2	306657
GO:0010751	0.043534396208017	0.999518270062344	1	2	negative regulation of nitric oxide mediated signal transduction	BP	13581	181	Atp2b4	29600
GO:1901607	0.0436101247019605	0.99223243077765	3	59	alpha-amino acid biosynthetic process	BP	13581	181	Atp2b4,Bcat1,Ahcy	29600,29592,29443
GO:0042320	0.0436686729687943	0.999196115165956	1	6	regulation of circadian sleep/wake cycle, REM sleep	BP	13581	181	Ptger4	84023
GO:0099082	0.0438948925245681	0.99951016708379	1	2	retrograde trans-synaptic signaling by neuropeptide	BP	13581	181	Syt4	64440
GO:0048822	0.0440310322205263	0.999344435491282	1	3	enucleate erythrocyte development	BP	13581	181	Maea	298982
GO:0031290	0.0442235604553785	0.995619696908181	2	20	retinal ganglion cell axon guidance	BP	13581	181	Ptprm,Ephb1	29616,24338
GO:1901204	0.0445225844800745	0.999495893257225	1	2	regulation of adrenergic receptor signaling pathway involved in heart process	BP	13581	181	Atp2b4	29600
GO:0032413	0.044581679721074	0.991994462385091	3	58	negative regulation of ion transmembrane transporter activity	BP	13581	181	Oprl1,Kcnrg,Cbarp	29256,305947,314622
GO:0006140	0.0448070449268833	0.985041933863131	6	202	regulation of nucleotide metabolic process	BP	13581	181	Oprl1,Akap12,Vcp,Pid1,Adra2a,Ptger4	29256,83425,116643,501174,25083,84023
GO:0060003	0.0448984108408191	0.999487246492397	1	2	copper ion export	BP	13581	181	Atp7b	24218
GO:1900063	0.0451390837479244	0.999310672749891	1	3	regulation of peroxisome organization	BP	13581	181	Mavs	311430
GO:0051771	0.0452100513452737	0.999137827785367	1	6	negative regulation of nitric-oxide synthase biosynthetic process	BP	13581	181	Ptger4	84023
GO:0007176	0.0454426699370439	0.99537217006849	2	24	regulation of epidermal growth factor-activated receptor activity	BP	13581	181	App,Adra2a	54226,25083
GO:0060164	0.0456541383225506	0.999155383382604	1	5	regulation of timing of neuron differentiation	BP	13581	181	Sox5	140587
GO:0030070	0.0459746647935185	0.999196275143106	1	4	insulin processing	BP	13581	181	Pcsk2	25121
GO:0072092	0.0460574883071576	0.999460105029024	1	2	ureteric bud invasion	BP	13581	181	Kif26b	305012
GO:1901020	0.0465279023096066	0.995147546677566	2	29	negative regulation of calcium ion transmembrane transporter activity	BP	13581	181	Oprl1,Cbarp	29256,314622
GO:0072368	0.046860249571949	0.999440886950854	1	2	regulation of lipid transport by negative regulation of transcription from RNA polymerase II promoter	BP	13581	181	Srebf2	300095
GO:0090296	0.0469319263331533	0.999162109680332	1	4	regulation of mitochondrial DNA replication	BP	13581	181	Pid1	501174
GO:0098742	0.047093592949137	0.984176691155738	6	141	cell-cell adhesion via plasma-membrane adhesion molecules	BP	13581	181	Clstn3,Cadm3,Ptprm,Myadm,Sdk2,Ptprf	171393,360882,29616,369016,360652,360406
GO:1905897	0.0475710820560514	0.991218336274937	3	62	regulation of response to endoplasmic reticulum stress	BP	13581	181	Hyou1,Os9,Ern1	192235,362891,498013
GO:0090038	0.0476526031181771	0.999230872901031	1	3	negative regulation of protein kinase C signaling	BP	13581	181	Myadm	369016
GO:0010749	0.0478140613245547	0.999225594218591	1	3	regulation of nitric oxide mediated signal transduction	BP	13581	181	Atp2b4	29600
GO:0035767	0.0479074143689115	0.994965037720687	2	25	endothelial cell chemotaxis	BP	13581	181	Met,Fgf1	24553,25317
GO:0045981	0.0487438299974658	0.987810334851058	4	118	positive regulation of nucleotide metabolic process	BP	13581	181	Akap12,Vcp,Pid1,Ptger4	83425,116643,501174,84023
GO:1900544	0.0487438299974658	0.987810334851058	4	118	positive regulation of purine nucleotide metabolic process	BP	13581	181	Akap12,Vcp,Pid1,Ptger4	83425,116643,501174,84023
GO:0098739	0.0494540178730286	0.990807865627842	3	48	import across plasma membrane	BP	13581	181	Kcnj5,Prnp,Atp1a1	29713,24686,24211
GO:0090370	0.0496128150875954	0.999165537158043	1	3	negative regulation of cholesterol efflux	BP	13581	181	Srebf2	300095
GO:0009186	0.0496792975140027	0.998998207439138	1	5	deoxyribonucleoside diphosphate metabolic process	BP	13581	181	Cmpk2	314004
GO:0006643	0.0498829798174038	0.984958872350785	5	148	membrane lipid metabolic process	BP	13581	181	Asah2,St8sia2,Kdelc2,Abo,Pigv	114104,117523,315664,100301568,366478
GO:0033209	0.0499042961932839	0.990620188750067	3	60	tumor necrosis factor-mediated signaling pathway	BP	13581	181	Tnfrsf21,Relt,Hipk1	316256,361615,365895
GO:0009211	0.0501115136572906	0.998938646124046	1	6	pyrimidine deoxyribonucleoside triphosphate metabolic process	BP	13581	181
GO:0032714	0.050346710356976	0.999140374527463	1	3	negative regulation of interleukin-5 production	BP	13581	181
GO:0097352	0.0503938067730576	0.994554332936888	2	25	autophagosome maturation	BP	13581	181
GO:0060042	0.0508795086144912	0.990414051181387	3	51	retina morphogenesis in camera-type eye	BP	13581	181
GO:1901509	0.0509053616807423	0.999012523820532	1	4	regulation of endothelial tube morphogenesis	BP	13581	181
GO:1902725	0.0510938616033006	0.99911436432545	1	3	negative regulation of satellite cell differentiation	BP	13581	181
GO:0030814	0.0511931911300062	0.987007484439893	4	112	regulation of cAMP metabolic process	BP	13581	181
GO:0008652	0.0512279798143423	0.990261319074061	3	62	cellular amino acid biosynthetic process	BP	13581	181
GO:0042726	0.0513119372799618	0.999106697735707	1	3	flavin-containing compound metabolic process	BP	13581	181
GO:0046596	0.0513905656807089	0.994339692298351	2	29	regulation of viral entry into host cell	BP	13581	181
GO:0032510	0.051435806295721	0.998991604600049	1	4	endosome to lysosome transport via multivesicular body sorting pathway	BP	13581	181
GO:1905664	0.0515270525204732	0.998987983510212	1	4	regulation of calcium ion import across plasma membrane	BP	13581	181
GO:0009138	0.0515893731554564	0.998985506513262	1	4	pyrimidine nucleoside diphosphate metabolic process	BP	13581	181
GO:0009202	0.051779291731122	0.998910770063232	1	5	deoxyribonucleoside triphosphate biosynthetic process	BP	13581	181
GO:0007193	0.0519688233353625	0.990089010663222	3	57	adenylate cyclase-inhibiting G-protein coupled receptor signaling pathway	BP	13581	181
GO:1903580	0.0522548175038069	0.994181439441938	2	30	positive regulation of ATP metabolic process	BP	13581	181
GO:0030433	0.0522996279084566	0.989975312334756	3	62	ubiquitin-dependent ERAD pathway	BP	13581	181
GO:1902951	0.0523065315194111	0.998956779469387	1	4	negative regulation of dendritic spine maintenance	BP	13581	181
GO:0014004	0.052479705057239	0.999065068211038	1	3	microglia differentiation	BP	13581	181
GO:0014005	0.052479705057239	0.999065068211038	1	3	microglia development	BP	13581	181
GO:1903978	0.0525173389900029	0.999063710452309	1	3	regulation of microglial cell activation	BP	13581	181
GO:0042745	0.0526298448834532	0.994068173376113	2	36	circadian sleep/wake cycle	BP	13581	181
GO:1903201	0.0527558030069682	0.989867673316955	3	59	regulation of oxidative stress-induced cell death	BP	13581	181
GO:0006987	0.0528894223897346	0.99893312846394	1	4	activation of signaling protein activity involved in unfolded protein response	BP	13581	181
GO:0072047	0.0529667673144376	0.99885967227527	1	5	proximal/distal pattern formation involved in nephron development	BP	13581	181
GO:0072081	0.0529667673144376	0.99885967227527	1	5	specification of nephron tubule identity	BP	13581	181
GO:0050951	0.0535225186429222	0.994020906259289	2	25	sensory perception of temperature stimulus	BP	13581	181
GO:0019240	0.0539409504195078	0.999011607644197	1	3	citrulline biosynthetic process	BP	13581	181
GO:1905167	0.0544198598188177	0.99924295529429	1	2	positive regulation of lysosomal protein catabolic process	BP	13581	181
GO:0030802	0.0549617511028696	0.985728716274303	4	112	regulation of cyclic nucleotide biosynthetic process	BP	13581	181
GO:0006171	0.0550862568758834	0.985698037629581	4	107	cAMP biosynthetic process	BP	13581	181
GO:0090662	0.0551321020380908	0.989217848966527	3	60	ATP hydrolysis coupled transmembrane transport	BP	13581	181
GO:0032878	0.0553554246989663	0.993733021430507	2	23	regulation of establishment or maintenance of cell polarity	BP	13581	181
GO:0007214	0.0554268722955991	0.993687309294767	2	25	gamma-aminobutyric acid signaling pathway	BP	13581	181
GO:0060454	0.0554444037732398	0.99895501147298	1	3	positive regulation of gastric acid secretion	BP	13581	181
GO:0072268	0.0556682952993373	0.998816641457085	1	4	pattern specification involved in metanephros development	BP	13581	181
GO:0061771	0.0563450323544942	0.998707746226841	1	5	response to caloric restriction	BP	13581	181
GO:1900157	0.0563728476703062	0.998786124924105	1	4	regulation of bone mineralization involved in bone maturation	BP	13581	181
GO:0006813	0.0564107518197362	0.978226817311714	7	212	potassium ion transport	BP	13581	181
GO:0051387	0.0565289283513207	0.99869919707647	1	5	negative regulation of neurotrophin TRK receptor signaling pathway	BP	13581	181
GO:1902083	0.0566293482040721	0.998909265689729	1	3	negative regulation of peptidyl-cysteine S-nitrosylation	BP	13581	181
GO:2000169	0.0566293482040721	0.998909265689729	1	3	regulation of peptidyl-cysteine S-nitrosylation	BP	13581	181
GO:0009152	0.0567486802973784	0.979933172518594	6	212	purine ribonucleotide biosynthetic process	BP	13581	181
GO:0090181	0.0570610620417829	0.993395735607975	2	25	regulation of cholesterol metabolic process	BP	13581	181
GO:0010800	0.0571905476686196	0.993407157983116	2	23	positive regulation of peptidyl-threonine phosphorylation	BP	13581	181
GO:0006486	0.0573493689311039	0.979687758979687	6	196	protein glycosylation	BP	13581	181
GO:0043413	0.0573493689311039	0.979687758979687	6	196	macromolecule glycosylation	BP	13581	181
GO:0000002	0.0573624399107768	0.993286375669854	2	29	mitochondrial genome maintenance	BP	13581	181
GO:0002265	0.0576596236054174	0.998868673145168	1	3	astrocyte activation involved in immune response	BP	13581	181
GO:0046010	0.0577883126534389	0.998514578546435	1	8	positive regulation of circadian sleep/wake cycle, non-REM sleep	BP	13581	181
GO:0097252	0.0580219667016163	0.998713138561707	1	4	oligodendrocyte apoptotic process	BP	13581	181
GO:0042058	0.0580292783078183	0.988427644690873	3	58	regulation of epidermal growth factor receptor signaling pathway	BP	13581	181
GO:1901859	0.0586840700612103	0.998683220477555	1	4	negative regulation of mitochondrial DNA metabolic process	BP	13581	181
GO:0010727	0.060149713409668	0.99846458583003	1	6	negative regulation of hydrogen peroxide metabolic process	BP	13581	181
GO:0048791	0.0603496470842833	0.992722602826499	2	30	calcium ion-regulated exocytosis of neurotransmitter	BP	13581	181
GO:0072093	0.0604351996924499	0.998755521744417	1	3	metanephric renal vesicle formation	BP	13581	181
GO:0060665	0.0606018514435031	0.998502441042123	1	5	regulation of branching involved in salivary gland morphogenesis by mesenchymal-epithelial signaling	BP	13581	181
GO:0010898	0.0607419510923752	0.998356946977307	1	8	positive regulation of triglyceride catabolic process	BP	13581	181
GO:0007589	0.0609979629916434	0.983642804684011	4	103	body fluid secretion	BP	13581	181
GO:0044860	0.0610300948001192	0.998730548007217	1	3	protein localization to plasma membrane raft	BP	13581	181
GO:0071874	0.0612129173253206	0.998565701665933	1	4	cellular response to norepinephrine stimulus	BP	13581	181
GO:0098914	0.0612990552063147	0.998561607895277	1	4	membrane repolarization during atrial cardiac muscle cell action potential	BP	13581	181
GO:1900127	0.0618867402137931	0.998533517789086	1	4	positive regulation of hyaluronan biosynthetic process	BP	13581	181
GO:2000301	0.0619730253515788	0.998529370049249	1	4	negative regulation of synaptic vesicle exocytosis	BP	13581	181
GO:1900407	0.0619779801515122	0.987266394367187	3	65	regulation of cellular response to oxidative stress	BP	13581	181
GO:2000196	0.0620486332447611	0.998429128188435	1	5	positive regulation of female gonad development	BP	13581	181
GO:0051970	0.0620891433130813	0.998316756319967	1	7	negative regulation of transmission of nerve impulse	BP	13581	181
GO:0031128	0.0621892667285248	0.992374461752836	2	30	developmental induction	BP	13581	181
GO:0061792	0.0624320997729584	0.998670681671997	1	3	secretory granule maturation	BP	13581	181
GO:1904352	0.0624568063302596	0.998669613959731	1	3	positive regulation of protein catabolic process in the vacuole	BP	13581	181
GO:1904347	0.062497620994857	0.998406011014764	1	5	regulation of small intestine smooth muscle contraction	BP	13581	181
GO:1990770	0.062497620994857	0.998406011014764	1	5	small intestine smooth muscle contraction	BP	13581	181
GO:0010840	0.0626429610638789	0.99833296225453	1	6	regulation of circadian sleep/wake cycle, wakefulness	BP	13581	181
GO:0042746	0.0626429610638789	0.99833296225453	1	6	circadian sleep/wake cycle, wakefulness	BP	13581	181
GO:1905651	0.0628538560910195	0.998486684019199	1	4	regulation of artery morphogenesis	BP	13581	181
GO:0071398	0.0628660625355713	0.987004185633893	3	66	cellular response to fatty acid	BP	13581	181
GO:0046530	0.0632434357491157	0.986956781984389	3	56	photoreceptor cell differentiation	BP	13581	181
GO:0035879	0.0632800297749758	0.998365312594188	1	5	plasma membrane lactate transport	BP	13581	181
GO:0070076	0.0636699765173523	0.992257179277881	2	21	histone lysine demethylation	BP	13581	181
GO:0043031	0.0637539247117499	0.998442417184534	1	4	negative regulation of macrophage activation	BP	13581	181
GO:0060696	0.0638602696574518	0.998334790102021	1	5	regulation of phospholipid catabolic process	BP	13581	181
GO:0001806	0.0641330183503012	0.998320342449594	1	5	type IV hypersensitivity	BP	13581	181
GO:0050435	0.0642540328766898	0.991990094080951	2	29	amyloid-beta metabolic process	BP	13581	181
GO:0097502	0.0643768357641361	0.991980801701366	2	28	mannosylation	BP	13581	181
GO:0009133	0.0644865907443062	0.998182511216337	1	7	nucleoside diphosphate biosynthetic process	BP	13581	181
GO:0006164	0.0645741614211655	0.976420721227497	6	219	purine nucleotide biosynthetic process	BP	13581	181
GO:0006152	0.0645907446359811	0.99822626929958	1	6	purine nucleoside catabolic process	BP	13581	181
GO:0046130	0.0645907446359811	0.99822626929958	1	6	purine ribonucleoside catabolic process	BP	13581	181
GO:1903297	0.0647936650140026	0.99821495860842	1	6	regulation of hypoxia-induced intrinsic apoptotic signaling pathway	BP	13581	181
GO:1903298	0.0647936650140026	0.99821495860842	1	6	negative regulation of hypoxia-induced intrinsic apoptotic signaling pathway	BP	13581	181
GO:0033173	0.0654223995648986	0.991849357909176	2	24	calcineurin-NFAT signaling cascade	BP	13581	181
GO:2001170	0.0655630486267418	0.998351455389633	1	4	negative regulation of ATP biosynthetic process	BP	13581	181
GO:0009101	0.0655705715059904	0.973782767898227	7	248	glycoprotein biosynthetic process	BP	13581	181
GO:0099538	0.0658053317615787	0.99852081654333	1	3	synaptic signaling via neuropeptide	BP	13581	181
GO:0099540	0.0658053317615787	0.99852081654333	1	3	trans-synaptic signaling by neuropeptide	BP	13581	181
GO:0090526	0.0658603808270378	0.998518302416491	1	3	regulation of gluconeogenesis involved in cellular glucose homeostasis	BP	13581	181
GO:0017156	0.0658604396395539	0.981886749645959	4	104	calcium ion regulated exocytosis	BP	13581	181
GO:0007296	0.066020933527934	0.998328011939626	1	4	vitellogenesis	BP	13581	181
GO:0006754	0.0664405583432584	0.991429758456471	2	42	ATP biosynthetic process	BP	13581	181
GO:0016577	0.0664919997051476	0.991688095502549	2	22	histone demethylation	BP	13581	181
GO:0070842	0.0665436653404125	0.9983010400876	1	4	aggresome assembly	BP	13581	181
GO:0010986	0.06724551321643	0.998150926581362	1	5	positive regulation of lipoprotein particle clearance	BP	13581	181
GO:1901184	0.0673019227391673	0.985728327440678	3	61	regulation of ERBB signaling pathway	BP	13581	181
GO:0071877	0.0673494441654795	0.998145125106172	1	5	regulation of adrenergic receptor signaling pathway	BP	13581	181
GO:1903305	0.0675790159148169	0.981252601314744	4	105	regulation of regulated secretory pathway	BP	13581	181
GO:1990785	0.0676082594392036	0.99813063729263	1	5	response to water-immersion restraint stress	BP	13581	181
GO:0032354	0.0678917666564237	0.99128780528526	2	28	response to follicle-stimulating hormone	BP	13581	181
GO:0061900	0.0681155674599313	0.99126001395486	2	27	glial cell activation	BP	13581	181
GO:0036091	0.0681438794673164	0.998100470479232	1	5	positive regulation of transcription from RNA polymerase II promoter in response to oxidative stress	BP	13581	181
GO:0051048	0.0681746012205708	0.97478577878342	6	206	negative regulation of secretion	BP	13581	181
GO:0007610	0.0693703659292679	0.962436411103228	14	598	behavior	BP	13581	181
GO:0071804	0.0694837922635942	0.974232684596994	6	175	cellular potassium ion transport	BP	13581	181
GO:0071805	0.0694837922635942	0.974232684596994	6	175	potassium ion transmembrane transport	BP	13581	181
GO:0010594	0.0695052686499816	0.980545893896894	4	103	regulation of endothelial cell migration	BP	13581	181
GO:0042747	0.0695453026666992	0.997805103623532	1	9	circadian sleep/wake cycle, REM sleep	BP	13581	181
GO:1904063	0.0699643538716868	0.984872124801484	3	70	negative regulation of cation transmembrane transport	BP	13581	181
GO:0006551	0.0703138871489102	0.997893072933221	1	6	leucine metabolic process	BP	13581	181
GO:0042321	0.0705367133260948	0.997820185362792	1	7	negative regulation of circadian sleep/wake cycle, sleep	BP	13581	181
GO:0051090	0.0706445525168758	0.969280468205817	8	294	regulation of DNA binding transcription factor activity	BP	13581	181
GO:0070528	0.0707873956839366	0.990718979645094	2	27	protein kinase C signaling	BP	13581	181
GO:0035624	0.0708673938267072	0.998069410329405	1	4	receptor transactivation	BP	13581	181
GO:0035625	0.0708673938267072	0.998069410329405	1	4	epidermal growth factor-activated receptor transactivation by G-protein coupled receptor signaling pathway	BP	13581	181
GO:1901385	0.0714447431901838	0.990491038762462	2	33	regulation of voltage-gated calcium channel activity	BP	13581	181
GO:2000389	0.0714524716637151	0.997823266427028	1	6	regulation of neutrophil extravasation	BP	13581	181
GO:2000391	0.0714524716637151	0.997823266427028	1	6	positive regulation of neutrophil extravasation	BP	13581	181
GO:0061097	0.0714621379046571	0.984437421151959	3	66	regulation of protein tyrosine kinase activity	BP	13581	181
GO:0018401	0.0721774676068067	0.99786529948265	1	5	peptidyl-proline hydroxylation to 4-hydroxy-L-proline	BP	13581	181
GO:1901135	0.0725521269395454	0.957367606957019	18	939	carbohydrate derivative metabolic process	BP	13581	181
GO:0032527	0.0726971374624691	0.990216844913142	2	34	protein exit from endoplasmic reticulum	BP	13581	181
GO:0042073	0.0728160705886085	0.990217839043124	2	32	intraciliary transport	BP	13581	181
GO:0072522	0.0729568004342317	0.972526205959837	6	227	purine-containing compound biosynthetic process	BP	13581	181
GO:0000187	0.0729867888044143	0.97925020564713	4	100	activation of MAPK activity	BP	13581	181
GO:0050705	0.0731139500236507	0.997719298288335	1	6	regulation of interleukin-1 alpha secretion	BP	13581	181
GO:0030818	0.0734143563638541	0.99012187198339	2	30	negative regulation of cAMP biosynthetic process	BP	13581	181
GO:0034638	0.0735177239920685	0.997784026292027	1	5	phosphatidylcholine catabolic process	BP	13581	181
GO:0050711	0.0735319437030988	0.997692748588881	1	6	negative regulation of interleukin-1 secretion	BP	13581	181
GO:0015727	0.0735751839366211	0.997689993063489	1	6	lactate transport	BP	13581	181
GO:0035873	0.0735751839366211	0.997689993063489	1	6	lactate transmembrane transport	BP	13581	181
GO:0060681	0.0739174118501775	0.997759486035014	1	5	branch elongation involved in ureteric bud branching	BP	13581	181
GO:0006482	0.0739731614307964	0.990125845786694	2	24	protein demethylation	BP	13581	181
GO:0008214	0.0739731614307964	0.990125845786694	2	24	protein dealkylation	BP	13581	181
GO:0072367	0.0740827861435663	0.997887247119711	1	4	regulation of lipid transport by regulation of transcription from RNA polymerase II promoter	BP	13581	181
GO:0033353	0.0740864865623974	0.997749063135123	1	5	S-adenosylmethionine cycle	BP	13581	181
GO:0038169	0.0741466541444598	0.99774534798197	1	5	somatostatin receptor signaling pathway	BP	13581	181
GO:0038170	0.0741466541444598	0.99774534798197	1	5	somatostatin signaling pathway	BP	13581	181
GO:1903573	0.074753260686422	0.989746027223124	2	37	negative regulation of response to endoplasmic reticulum stress	BP	13581	181
GO:0072009	0.0747656502688646	0.978565418444035	4	102	nephron epithelium development	BP	13581	181
GO:0072593	0.0749590809695099	0.971583304771069	6	224	reactive oxygen species metabolic process	BP	13581	181
GO:0072672	0.0754603888989045	0.997500286408172	1	7	neutrophil extravasation	BP	13581	181
GO:0048669	0.0758201994723982	0.997785284374618	1	4	collateral sprouting in absence of injury	BP	13581	181
GO:0050703	0.0758396602899802	0.997474708350761	1	7	interleukin-1 alpha secretion	BP	13581	181
GO:0070862	0.0759944498058505	0.997412620482977	1	8	negative regulation of protein exit from endoplasmic reticulum	BP	13581	181
GO:1904153	0.0759944498058505	0.997412620482977	1	8	negative regulation of retrograde protein transport, ER to cytosol	BP	13581	181
GO:0033239	0.0761467597492211	0.997620047787466	1	5	negative regulation of cellular amine metabolic process	BP	13581	181
GO:1903170	0.076455290338299	0.989390072319727	2	36	negative regulation of calcium ion transmembrane transport	BP	13581	181
GO:0097484	0.0765460520228372	0.989511882636956	2	27	dendrite extension	BP	13581	181
GO:0030815	0.0766702021512382	0.989411837514916	2	31	negative regulation of cAMP metabolic process	BP	13581	181
GO:0002155	0.0767396839585128	0.997582230569554	1	5	regulation of thyroid hormone mediated signaling pathway	BP	13581	181
GO:0097070	0.0767747310931044	0.997579985596476	1	5	ductus arteriosus closure	BP	13581	181
GO:0001574	0.0770151927118339	0.997341566872716	1	8	ganglioside biosynthetic process	BP	13581	181
GO:1904646	0.0770447877736571	0.989426863346932	2	26	cellular response to amyloid-beta	BP	13581	181
GO:0060295	0.0771159387381424	0.997558073023661	1	5	regulation of cilium movement involved in cell motility	BP	13581	181
GO:0060296	0.0771159387381424	0.997558073023661	1	5	regulation of cilium beat frequency involved in ciliary motility	BP	13581	181
GO:1902019	0.0771159387381424	0.997558073023661	1	5	regulation of cilium-dependent cell motility	BP	13581	181
GO:0050955	0.0771423225242285	0.997706028423442	1	4	thermoception	BP	13581	181
GO:0036498	0.0771631396744038	0.997384401055163	1	7	IRE1-mediated unfolded protein response	BP	13581	181
GO:0014002	0.0771814243603336	0.989335631169298	2	29	astrocyte development	BP	13581	181
GO:2000481	0.0772025219092266	0.997702385409105	1	4	positive regulation of cAMP-dependent protein kinase activity	BP	13581	181
GO:1903903	0.0772173981323234	0.997701484701778	1	4	regulation of establishment of T cell polarity	BP	13581	181
GO:0050804	0.0772378180059315	0.963926497897789	9	338	modulation of chemical synaptic transmission	BP	13581	181
GO:2000741	0.0778278448266266	0.997664366615529	1	4	positive regulation of mesenchymal stem cell differentiation	BP	13581	181
GO:0097720	0.0778685062745168	0.989226879521721	2	27	calcineurin-mediated signaling	BP	13581	181
GO:0009890	0.0780818026797068	0.950379186561525	24	1188	negative regulation of biosynthetic process	BP	13581	181
GO:1901379	0.0784931199493657	0.982221471807519	3	68	regulation of potassium ion transmembrane transport	BP	13581	181
GO:0019919	0.0785521181920754	0.997361487051965	1	6	peptidyl-arginine methylation, to asymmetrical-dimethyl arginine	BP	13581	181
GO:0071883	0.0786551758145175	0.997613569781459	1	4	activation of MAPK activity by adrenergic receptor signaling pathway	BP	13581	181
GO:0009221	0.0787937452850154	0.997215390236309	1	8	pyrimidine deoxyribonucleotide biosynthetic process	BP	13581	181
GO:0071763	0.0791193004986833	0.997322618431555	1	6	nuclear membrane organization	BP	13581	181
GO:0072603	0.0793447243097875	0.997412427061265	1	5	interleukin-5 secretion	BP	13581	181
GO:2000662	0.0793447243097875	0.997412427061265	1	5	regulation of interleukin-5 secretion	BP	13581	181
GO:0030803	0.0799062297338392	0.988687584993513	2	32	negative regulation of cyclic nucleotide biosynthetic process	BP	13581	181
GO:0071651	0.0800749889492686	0.997363756964449	1	5	positive regulation of chemokine (C-C motif) ligand 5 production	BP	13581	181
GO:1904468	0.0812777180071127	0.997034113054452	1	8	negative regulation of tumor necrosis factor secretion	BP	13581	181
GO:0090596	0.0815312949932508	0.965760661738464	7	238	sensory organ morphogenesis	BP	13581	181
GO:0001678	0.0817289146358118	0.971671118525682	5	160	cellular glucose homeostasis	BP	13581	181
GO:0034115	0.08219574738346	0.997026029944768	1	7	negative regulation of heterotypic cell-cell adhesion	BP	13581	181
GO:0070587	0.08219574738346	0.997026029944768	1	7	regulation of cell-cell adhesion involved in gastrulation	BP	13581	181
GO:0072677	0.0824735933526896	0.99680306767741	1	12	eosinophil migration	BP	13581	181
GO:0006066	0.0825305118626017	0.967948295585541	6	219	alcohol metabolic process	BP	13581	181
GO:0045938	0.0825828065924878	0.996820260843207	1	11	positive regulation of circadian sleep/wake cycle, sleep	BP	13581	181
GO:0060079	0.0829626536321397	0.975382377025259	4	100	excitatory postsynaptic potential	BP	13581	181
GO:0009206	0.0831339468034662	0.987770471588681	2	50	purine ribonucleoside triphosphate biosynthetic process	BP	13581	181
GO:0006621	0.0832204142335071	0.997032821417971	1	6	protein retention in ER lumen	BP	13581	181
GO:0009311	0.083256604319486	0.987838834548599	2	39	oligosaccharide metabolic process	BP	13581	181
GO:1990144	0.0833369328629136	0.996879355505262	1	8	intrinsic apoptotic signaling pathway in response to hypoxia	BP	13581	181
GO:0032650	0.0834691302112717	0.996869281437279	1	8	regulation of interleukin-1 alpha production	BP	13581	181
GO:0032055	0.0838145504113822	0.996989560097326	1	6	negative regulation of translation in response to stress	BP	13581	181
GO:0002026	0.0838349533023816	0.987860546870319	2	29	regulation of the force of heart contraction	BP	13581	181
GO:0002692	0.0842394667744253	0.996958421528387	1	6	negative regulation of cellular extravasation	BP	13581	181
GO:0055059	0.0844705464863511	0.997060878586205	1	5	asymmetric neuroblast division	BP	13581	181
GO:0060078	0.0847210175595084	0.970398240958519	5	136	regulation of postsynaptic membrane potential	BP	13581	181
GO:1904645	0.0849678414232583	0.987602214768068	2	29	response to amyloid-beta	BP	13581	181
GO:0032653	0.0853364765254675	0.987347748571207	2	40	regulation of interleukin-10 production	BP	13581	181
GO:0072078	0.0854725316172952	0.979938761856894	3	69	nephron tubule morphogenesis	BP	13581	181
GO:0017157	0.0859425958250349	0.969772758665355	5	161	regulation of exocytosis	BP	13581	181
GO:0036473	0.0859530262793128	0.979745374975331	3	74	cell death in response to oxidative stress	BP	13581	181
GO:0032610	0.0861645638800893	0.996608615470741	1	9	interleukin-1 alpha production	BP	13581	181
GO:0072088	0.0861753285199612	0.97969771571195	3	70	nephron epithelium morphogenesis	BP	13581	181
GO:0009145	0.0862167249099485	0.987045189748103	2	51	purine nucleoside triphosphate biosynthetic process	BP	13581	181
GO:0033138	0.0864450595206005	0.979581033847008	3	74	positive regulation of peptidyl-serine phosphorylation	BP	13581	181
GO:0043433	0.086600576300803	0.973847646118195	4	119	negative regulation of DNA binding transcription factor activity	BP	13581	181
GO:0030800	0.0866167659176264	0.987129343502243	2	34	negative regulation of cyclic nucleotide metabolic process	BP	13581	181
GO:0006694	0.0874127084247352	0.973498489393665	4	125	steroid biosynthetic process	BP	13581	181
GO:0050798	0.0874488710890375	0.986864834900406	2	39	activated T cell proliferation	BP	13581	181
GO:0090118	0.0876516640681978	0.996831024000786	1	5	receptor-mediated endocytosis involved in cholesterol transport	BP	13581	181
GO:1900223	0.0880704312312442	0.996995472281054	1	4	positive regulation of amyloid-beta clearance	BP	13581	181
GO:1904304	0.0883057233254601	0.996558907214753	1	7	regulation of gastro-intestinal system smooth muscle contraction	BP	13581	181
GO:1903862	0.0887145462893966	0.996455984509177	1	8	positive regulation of oxidative phosphorylation	BP	13581	181
GO:0030534	0.088825325637137	0.968492070354321	5	149	adult behavior	BP	13581	181
GO:0071354	0.0890400310409539	0.986543507236693	2	35	cellular response to interleukin-6	BP	13581	181
GO:0070257	0.0890419497377724	0.996429307836719	1	8	positive regulation of mucus secretion	BP	13581	181
GO:0009219	0.0898560608916599	0.996224843264426	1	11	pyrimidine deoxyribonucleotide metabolic process	BP	13581	181
GO:0017014	0.0900948507260263	0.996415438536159	1	7	protein nitrosylation	BP	13581	181
GO:0018119	0.0900948507260263	0.996415438536159	1	7	peptidyl-cysteine S-nitrosylation	BP	13581	181
GO:0030010	0.0902120297646477	0.972446655008781	4	103	establishment of cell polarity	BP	13581	181
GO:0031944	0.0902168419413979	0.996639127519239	1	5	negative regulation of glucocorticoid metabolic process	BP	13581	181
GO:0031947	0.0902168419413979	0.996639127519239	1	5	negative regulation of glucocorticoid biosynthetic process	BP	13581	181
GO:0031642	0.0904851504524223	0.996618717251126	1	5	negative regulation of myelination	BP	13581	181
GO:0009063	0.0911251613802549	0.97793783378058	3	84	cellular amino acid catabolic process	BP	13581	181
GO:0046598	0.0911511680713301	0.996197200176951	1	9	positive regulation of viral entry into host cell	BP	13581	181
GO:0046688	0.0913151351759902	0.985941471488833	2	39	response to copper ion	BP	13581	181
GO:0055013	0.0914024558931599	0.977930810749056	3	70	cardiac muscle cell development	BP	13581	181
GO:0014719	0.0915401539598773	0.996397429545127	1	6	skeletal muscle satellite cell activation	BP	13581	181
GO:0010918	0.0916581120823822	0.996154008286483	1	9	positive regulation of mitochondrial membrane potential	BP	13581	181
GO:0098840	0.0917884824973867	0.985869327955937	2	36	protein transport along microtubule	BP	13581	181
GO:0099118	0.0917884824973867	0.985869327955937	2	36	microtubule-based protein transport	BP	13581	181
GO:1900272	0.0919589283568054	0.996363755923311	1	6	negative regulation of long-term synaptic potentiation	BP	13581	181
GO:0046627	0.0921298852944755	0.98581941430471	2	34	negative regulation of insulin receptor signaling pathway	BP	13581	181
GO:1903011	0.0929972748316129	0.996279560409128	1	6	negative regulation of bone development	BP	13581	181
GO:0009265	0.0931299357704135	0.995978968760649	1	10	2'-deoxyribonucleotide biosynthetic process	BP	13581	181
GO:0046385	0.0931299357704135	0.995978968760649	1	10	deoxyribose phosphate biosynthetic process	BP	13581	181
GO:0014842	0.0931818953607016	0.996160737078905	1	7	regulation of skeletal muscle satellite cell proliferation	BP	13581	181
GO:1903003	0.0933658225443995	0.996249435480128	1	6	positive regulation of protein deubiquitination	BP	13581	181
GO:0010896	0.0934434802411545	0.995911665851629	1	11	regulation of triglyceride catabolic process	BP	13581	181
GO:0031339	0.093481862455809	0.996386388229665	1	5	negative regulation of vesicle fusion	BP	13581	181
GO:0072028	0.0936186631217335	0.97715252887819	3	72	nephron morphogenesis	BP	13581	181
GO:0071873	0.0937615203809889	0.996111901847164	1	7	response to norepinephrine	BP	13581	181
GO:0035376	0.0940365952228643	0.995947980867381	1	9	sterol import	BP	13581	181
GO:0070508	0.0940365952228643	0.995947980867381	1	9	cholesterol import	BP	13581	181
GO:0007224	0.0940437721684526	0.970841458134097	4	108	smoothened signaling pathway	BP	13581	181
GO:0015758	0.0941361545816852	0.970780187094417	4	113	glucose transport	BP	13581	181
GO:1903551	0.0942049199777263	0.996180376935569	1	6	regulation of extracellular exosome assembly	BP	13581	181
GO:0010632	0.0942656649965475	0.965949527088561	5	158	regulation of epithelial cell migration	BP	13581	181
GO:0072611	0.0944646803784651	0.996052227952008	1	7	interleukin-13 secretion	BP	13581	181
GO:2000665	0.0944646803784651	0.996052227952008	1	7	regulation of interleukin-13 secretion	BP	13581	181
GO:0044283	0.0947115682863791	0.953876902970767	9	405	small molecule biosynthetic process	BP	13581	181
GO:1901605	0.0949395265283541	0.96557411002979	5	182	alpha-amino acid metabolic process	BP	13581	181
GO:0010288	0.0950417004998897	0.985043100338866	2	38	response to lead ion	BP	13581	181
GO:0046007	0.0956905432493106	0.995801423383401	1	9	negative regulation of activated T cell proliferation	BP	13581	181
GO:0035581	0.0959256672235525	0.996036707388352	1	6	sequestering of extracellular ligand from receptor	BP	13581	181
GO:0000820	0.0960611363472967	0.996025279542716	1	6	regulation of glutamine family amino acid metabolic process	BP	13581	181
GO:0032757	0.0961040319584061	0.984764820793102	2	39	positive regulation of interleukin-8 production	BP	13581	181
GO:1903243	0.0962116631516401	0.996167753940498	1	5	negative regulation of cardiac muscle hypertrophy in response to stress	BP	13581	181
GO:1900103	0.0962599400617517	0.995750343006337	1	9	positive regulation of endoplasmic reticulum unfolded protein response	BP	13581	181
GO:0008645	0.096295051893138	0.969873143018459	4	114	hexose transport	BP	13581	181
GO:0021631	0.096373173022875	0.995998891752881	1	6	optic nerve morphogenesis	BP	13581	181
GO:0046439	0.0965882936869805	0.995869137974496	1	7	L-cysteine metabolic process	BP	13581	181
GO:0035166	0.0966879048313165	0.995972184000187	1	6	post-embryonic hemopoiesis	BP	13581	181
GO:1901858	0.0966988494235047	0.995859488083336	1	7	regulation of mitochondrial DNA metabolic process	BP	13581	181
GO:0030799	0.0968874278711833	0.969545615155693	4	135	regulation of cyclic nucleotide metabolic process	BP	13581	181
GO:0060012	0.0969287746529336	0.995839381490875	1	7	synaptic transmission, glycinergic	BP	13581	181
GO:0042454	0.0970675545124069	0.995624961147821	1	10	ribonucleoside catabolic process	BP	13581	181
GO:0070586	0.0970735965448005	0.995742333429815	1	8	cell-cell adhesion involved in gastrulation	BP	13581	181
GO:1902430	0.0971915279531152	0.995816342112254	1	7	negative regulation of amyloid-beta formation	BP	13581	181
GO:0015014	0.0972287953739679	0.99608457881415	1	5	heparan sulfate proteoglycan biosynthetic process, polysaccharide chain biosynthetic process	BP	13581	181
GO:0061004	0.097673819494123	0.995622116336566	1	9	pattern specification involved in kidney development	BP	13581	181
GO:0072048	0.097673819494123	0.995622116336566	1	9	renal system pattern specification	BP	13581	181
GO:0010042	0.0977040211124906	0.984486504314664	2	32	response to manganese ion	BP	13581	181
GO:0070741	0.097785249504559	0.984343184804904	2	39	response to interleukin-6	BP	13581	181
GO:0002154	0.0978910882069881	0.995869230484118	1	6	thyroid hormone mediated signaling pathway	BP	13581	181
GO:0006241	0.0979454939119927	0.995500308116897	1	11	CTP biosynthetic process	BP	13581	181
GO:0046036	0.0979454939119927	0.995500308116897	1	11	CTP metabolic process	BP	13581	181
GO:0055078	0.0979738656184515	0.984310400262859	2	38	sodium ion homeostasis	BP	13581	181
GO:1990637	0.0980323810730373	0.995656128624368	1	8	response to prolactin	BP	13581	181
GO:0035437	0.0982151132233832	0.995725958342647	1	7	maintenance of protein localization in endoplasmic reticulum	BP	13581	181
GO:0009749	0.0983208122885789	0.960040965289037	6	225	response to glucose	BP	13581	181
GO:0044387	0.0983359171969498	0.995715224891685	1	7	negative regulation of protein kinase activity by regulation of protein phosphorylation	BP	13581	181
GO:2001015	0.0987407704189783	0.995795709832996	1	6	negative regulation of skeletal muscle cell differentiation	BP	13581	181
GO:1902260	0.0988059568951857	0.995585920923484	1	8	negative regulation of delayed rectifier potassium channel activity	BP	13581	181
GO:1902459	0.0989431632374031	0.995661058746637	1	7	positive regulation of stem cell population maintenance	BP	13581	181
GO:0007188	0.0992225262752444	0.968583738339663	4	127	adenylate cyclase-modulating G-protein coupled receptor signaling pathway	BP	13581	181
GO:0043353	0.0994353781855401	0.995616893398624	1	7	enucleate erythrocyte differentiation	BP	13581	181
GO:0035546	0.0994430825744294	0.995900285873736	1	5	interferon-beta secretion	BP	13581	181
GO:0035547	0.0994430825744294	0.995900285873736	1	5	regulation of interferon-beta secretion	BP	13581	181
GO:0035549	0.0994430825744294	0.995900285873736	1	5	positive regulation of interferon-beta secretion	BP	13581	181
GO:1904502	0.0994466257688692	0.995899987434102	1	5	regulation of lipophagy	BP	13581	181
GO:1904504	0.0994466257688692	0.995899987434102	1	5	positive regulation of lipophagy	BP	13581	181
GO:0050806	0.0994498429227284	0.963513382805336	5	156	positive regulation of synaptic transmission	BP	13581	181
GO:2000344	0.099565013844517	0.995605222739282	1	7	positive regulation of acrosome reaction	BP	13581	181
GO:0016199	0.0995948308663507	0.995887494119944	1	5	axon midline choice point recognition	BP	13581	181
GO:1901031	0.0999653066776214	0.983775407790264	2	40	regulation of response to reactive oxygen species	BP	13581	181
GO:0071971	0.100082265914236	0.995558495406516	1	7	extracellular exosome assembly	BP	13581	181
GO:1903202	0.100290564403629	0.983706694340646	2	39	negative regulation of oxidative stress-induced cell death	BP	13581	181
GO:1902473	0.100509787262435	0.995809926356335	1	5	regulation of protein localization to synapse	BP	13581	181
GO:1902474	0.100509787262435	0.995809926356335	1	5	positive regulation of protein localization to synapse	BP	13581	181
GO:0071315	0.10054976678226	0.995516041023499	1	7	cellular response to morphine	BP	13581	181
GO:0018242	0.100629644027889	0.995629848619141	1	6	protein O-linked glycosylation via serine	BP	13581	181
GO:0007416	0.100648999664578	0.963037680418267	5	131	synapse assembly	BP	13581	181
GO:0032613	0.101122867455015	0.983438367600521	2	43	interleukin-10 production	BP	13581	181
GO:1902904	0.101424131963216	0.967722762309336	4	109	negative regulation of supramolecular fiber organization	BP	13581	181
GO:0045542	0.101472929711735	0.99543158929331	1	7	positive regulation of cholesterol biosynthetic process	BP	13581	181
GO:0090205	0.101472929711735	0.99543158929331	1	7	positive regulation of cholesterol metabolic process	BP	13581	181
GO:0003008	0.101575266155672	0.93291648161865	25	1302	system process	BP	13581	181
GO:0070255	0.101688582468605	0.995189694093332	1	10	regulation of mucus secretion	BP	13581	181
GO:0032075	0.101700266153157	0.995246082081075	1	9	positive regulation of nuclease activity	BP	13581	181
GO:0001767	0.101754547512343	0.995529481143764	1	6	establishment of lymphocyte polarity	BP	13581	181
GO:0001768	0.101754547512343	0.995529481143764	1	6	establishment of T cell polarity	BP	13581	181
GO:0031327	0.101756415351259	0.933907591515616	23	1159	negative regulation of cellular biosynthetic process	BP	13581	181
GO:0015749	0.102113979796306	0.967393185801773	4	116	monosaccharide transport	BP	13581	181
GO:0014857	0.102397650765789	0.995252266729124	1	8	regulation of skeletal muscle cell proliferation	BP	13581	181
GO:0061333	0.102467727905191	0.974014761487106	3	73	renal tubule morphogenesis	BP	13581	181
GO:1904058	0.103032357569867	0.995592147035239	1	5	positive regulation of sensory perception of pain	BP	13581	181
GO:1905165	0.103117633324971	0.995584684240717	1	5	regulation of lysosomal protein catabolic process	BP	13581	181
GO:0014827	0.103661646618256	0.995057060671622	1	9	intestine smooth muscle contraction	BP	13581	181
GO:0035235	0.103895522284211	0.983016252682193	2	28	ionotropic glutamate receptor signaling pathway	BP	13581	181
GO:0070344	0.104017624683943	0.995022342788447	1	9	regulation of fat cell proliferation	BP	13581	181
GO:0090032	0.104220422314455	0.995305304892071	1	6	negative regulation of steroid hormone biosynthetic process	BP	13581	181
GO:1900077	0.104231200249764	0.982719235683757	2	37	negative regulation of cellular response to insulin stimulus	BP	13581	181
GO:0034766	0.104472673579243	0.973234928376643	3	80	negative regulation of ion transmembrane transport	BP	13581	181
GO:1900408	0.104490453793612	0.982602439791432	2	40	negative regulation of cellular response to oxidative stress	BP	13581	181
GO:0006268	0.104686908116199	0.995262251711773	1	6	DNA unwinding involved in DNA replication	BP	13581	181
GO:0035630	0.104690491231736	0.995032642069153	1	8	bone mineralization involved in bone maturation	BP	13581	181
GO:0030259	0.104997469700824	0.99500284435017	1	8	lipid glycosylation	BP	13581	181
GO:0008283	0.105188790842159	0.928314480603524	29	1616	cell proliferation	BP	13581	181
GO:0098917	0.105717858512548	0.99535395830824	1	5	retrograde trans-synaptic signaling	BP	13581	181
GO:0045188	0.105753445700723	0.994629308442409	1	14	regulation of circadian sleep/wake cycle, non-REM sleep	BP	13581	181
GO:0072527	0.105821413627983	0.982160195020451	2	47	pyrimidine-containing compound metabolic process	BP	13581	181
GO:0001547	0.106153735691855	0.994889773453954	1	8	antral ovarian follicle growth	BP	13581	181
GO:0001959	0.106178380964879	0.972617433885173	3	79	regulation of cytokine-mediated signaling pathway	BP	13581	181
GO:0071229	0.106219348124585	0.955964919164263	6	216	cellular response to acid chemical	BP	13581	181
GO:0030388	0.106222240375812	0.994804508054439	1	9	fructose 1,6-bisphosphate metabolic process	BP	13581	181
GO:0035434	0.106332517743663	0.99497346491054	1	7	copper ion transmembrane transport	BP	13581	181
GO:1901299	0.106363492841389	0.994869119901988	1	8	negative regulation of hydrogen peroxide-mediated programmed cell death	BP	13581	181
GO:0061072	0.10647504611205	0.995095317053194	1	6	iris morphogenesis	BP	13581	181
GO:0071870	0.106748435699524	0.982137783203515	2	33	cellular response to catecholamine stimulus	BP	13581	181
GO:0019471	0.107330168619358	0.994693197460415	1	9	4-hydroxyproline metabolic process	BP	13581	181
GO:0099565	0.107437712324127	0.965121379295617	4	109	chemical synaptic transmission, postsynaptic	BP	13581	181
GO:0071294	0.107726165381826	0.994588557821009	1	10	cellular response to zinc ion	BP	13581	181
GO:1903044	0.107746338428166	0.99483588621242	1	7	protein localization to membrane raft	BP	13581	181
GO:0034969	0.107949821143845	0.994630405663532	1	9	histone arginine methylation	BP	13581	181
GO:1903416	0.10805625188608	0.99494518220554	1	6	response to glycoside	BP	13581	181
GO:0071649	0.108163772182422	0.99479489459147	1	7	regulation of chemokine (C-C motif) ligand 5 production	BP	13581	181
GO:1900125	0.108171982876412	0.994794086610269	1	7	regulation of hyaluronan biosynthetic process	BP	13581	181
GO:0070254	0.108224055286871	0.994439707152198	1	12	mucus secretion	BP	13581	181
GO:0036503	0.108234555338685	0.971830375151264	3	83	ERAD pathway	BP	13581	181
GO:0043249	0.108334239667548	0.994672947483494	1	8	erythrocyte maturation	BP	13581	181
GO:0055006	0.108678245004977	0.971725248369134	3	75	cardiac cell development	BP	13581	181
GO:1902804	0.108784843508731	0.994627553365815	1	8	negative regulation of synaptic vesicle transport	BP	13581	181
GO:0098787	0.10912665512175	0.994699694182985	1	7	mRNA cleavage involved in mRNA processing	BP	13581	181
GO:0031644	0.109208048421525	0.971468411141277	3	83	regulation of neurological system process	BP	13581	181
GO:0018243	0.109698124090147	0.994642766291918	1	7	protein O-linked glycosylation via threonine	BP	13581	181
GO:0006002	0.109955708723611	0.99442449547519	1	9	fructose 6-phosphate metabolic process	BP	13581	181
GO:0010739	0.110025624105144	0.994501515993727	1	8	positive regulation of protein kinase A signaling	BP	13581	181
GO:0019218	0.110033027470783	0.971167424030438	3	82	regulation of steroid metabolic process	BP	13581	181
GO:0097306	0.110165812063025	0.971197884678002	3	72	cellular response to alcohol	BP	13581	181
GO:0032372	0.110302867126207	0.994473145092916	1	8	negative regulation of sterol transport	BP	13581	181
GO:0032375	0.110302867126207	0.994473145092916	1	8	negative regulation of cholesterol transport	BP	13581	181
GO:0086023	0.110391889287256	0.994719078578593	1	6	adrenergic receptor signaling pathway involved in heart process	BP	13581	181
GO:1905098	0.110423869420513	0.994460738731695	1	8	negative regulation of guanyl-nucleotide exchange factor activity	BP	13581	181
GO:0034720	0.110578489730025	0.994700791078682	1	6	histone H3-K4 demethylation	BP	13581	181
GO:0060235	0.110721450083654	0.994540030891249	1	7	lens induction in camera-type eye	BP	13581	181
GO:0071868	0.110723281802747	0.981051721807928	2	34	cellular response to monoamine stimulus	BP	13581	181
GO:1904350	0.110742922955374	0.994684648605561	1	6	regulation of protein catabolic process in the vacuole	BP	13581	181
GO:0061724	0.111068658312601	0.994652595118997	1	6	lipophagy	BP	13581	181
GO:0061098	0.111168532725818	0.980887688395725	2	36	positive regulation of protein tyrosine kinase activity	BP	13581	181
GO:2000394	0.111681567307561	0.994442712590182	1	7	positive regulation of lamellipodium morphogenesis	BP	13581	181
GO:1900271	0.111694782642559	0.980788106573592	2	34	regulation of long-term synaptic potentiation	BP	13581	181
GO:0090160	0.111842081507429	0.99442635493503	1	7	Golgi to lysosome transport	BP	13581	181
GO:0010616	0.112130074382992	0.994547447524521	1	6	negative regulation of cardiac muscle adaptation	BP	13581	181
GO:0060453	0.112238718209224	0.994185208697638	1	9	regulation of gastric acid secretion	BP	13581	181
GO:0060638	0.112665060522627	0.994228318098487	1	8	mesenchymal-epithelial cell signaling	BP	13581	181
GO:0071447	0.112856899000367	0.994119511226812	1	9	cellular response to hydroperoxide	BP	13581	181
GO:0009746	0.113291032741426	0.952187676134186	6	233	response to hexose	BP	13581	181
GO:1902883	0.113352143134608	0.98018235525381	2	42	negative regulation of response to oxidative stress	BP	13581	181
GO:1904152	0.113369556282145	0.99393474608942	1	11	regulation of retrograde protein transport, ER to cytosol	BP	13581	181
GO:0072210	0.113451163135005	0.980204849268057	2	39	metanephric nephron development	BP	13581	181
GO:0014841	0.113476641365028	0.994142920756005	1	8	skeletal muscle satellite cell proliferation	BP	13581	181
GO:1903817	0.113503531680918	0.994050376829397	1	9	negative regulation of voltage-gated potassium channel activity	BP	13581	181
GO:0050994	0.113605833630472	0.980055774249773	2	46	regulation of lipid catabolic process	BP	13581	181
GO:0070341	0.114084954904133	0.993915424431046	1	10	fat cell proliferation	BP	13581	181
GO:0099624	0.11422635940013	0.994063449305428	1	8	atrial cardiac muscle cell membrane repolarization	BP	13581	181
GO:0086009	0.114250982409241	0.980042530812323	2	36	membrane repolarization	BP	13581	181
GO:2000194	0.114335782787552	0.993888026073473	1	10	regulation of female gonad development	BP	13581	181
GO:0010886	0.114438721458079	0.994315036765716	1	6	positive regulation of cholesterol storage	BP	13581	181
GO:0000052	0.114534111840768	0.994148261550409	1	7	citrulline metabolic process	BP	13581	181
GO:0000394	0.114594871802111	0.993799914408208	1	11	RNA splicing, via endonucleolytic cleavage and ligation	BP	13581	181
GO:0009190	0.114765769490773	0.961754914982423	4	134	cyclic nucleotide biosynthetic process	BP	13581	181
GO:0052652	0.114765769490773	0.961754914982423	4	134	cyclic purine nucleotide metabolic process	BP	13581	181
GO:0038003	0.115139587860687	0.993965887593026	1	8	opioid receptor signaling pathway	BP	13581	181
GO:0034763	0.115175276476229	0.969210154548421	3	84	negative regulation of transmembrane transport	BP	13581	181
GO:0046058	0.115952231216376	0.96121245712911	4	136	cAMP metabolic process	BP	13581	181
GO:0010799	0.116057317566218	0.979540656073682	2	36	regulation of peptidyl-threonine phosphorylation	BP	13581	181
GO:0042748	0.116416710222979	0.993432365377069	1	15	circadian sleep/wake cycle, non-REM sleep	BP	13581	181
GO:0036289	0.116790880058284	0.993909659475737	1	7	peptidyl-serine autophosphorylation	BP	13581	181
GO:1903795	0.116811052447208	0.993907504148651	1	7	regulation of inorganic anion transmembrane transport	BP	13581	181
GO:0014816	0.116919199347666	0.993895942327731	1	7	skeletal muscle satellite cell differentiation	BP	13581	181
GO:0006573	0.116933497171198	0.993771814201396	1	8	valine metabolic process	BP	13581	181
GO:0061179	0.117161378406143	0.993574927998099	1	10	negative regulation of insulin secretion involved in cellular response to glucose stimulus	BP	13581	181
GO:0048013	0.11736517448923	0.979221287698952	2	34	ephrin receptor signaling pathway	BP	13581	181
GO:0071317	0.117552170665939	0.993607893630193	1	9	cellular response to isoquinoline alkaloid	BP	13581	181
GO:2000739	0.117621433993455	0.993986280239959	1	6	regulation of mesenchymal stem cell differentiation	BP	13581	181
GO:0030299	0.11826652382353	0.993528093963965	1	9	intestinal cholesterol absorption	BP	13581	181
GO:0002524	0.118371143540469	0.993374613539788	1	11	hypersensitivity	BP	13581	181
GO:1904293	0.119290690340332	0.993214887733883	1	12	negative regulation of ERAD pathway	BP	13581	181
GO:0009209	0.119310318907855	0.993212601932223	1	12	pyrimidine ribonucleoside triphosphate biosynthetic process	BP	13581	181
GO:0072033	0.119474632505263	0.993619395152712	1	7	renal vesicle formation	BP	13581	181
GO:0071609	0.119494757284313	0.993489137866895	1	8	chemokine (C-C motif) ligand 5 production	BP	13581	181
GO:0051965	0.119542685993645	0.967710764615283	3	65	positive regulation of synapse assembly	BP	13581	181
GO:0045661	0.119596071161197	0.978379638354378	2	45	regulation of myoblast differentiation	BP	13581	181
GO:1905516	0.119851458567658	0.993449247724114	1	8	positive regulation of fertilization	BP	13581	181
GO:0048016	0.119994280698686	0.978478612353598	2	34	inositol phosphate-mediated signaling	BP	13581	181
GO:0048263	0.120313973133431	0.993296497573383	1	9	determination of dorsal identity	BP	13581	181
GO:0035815	0.120423124828326	0.993082352704615	1	12	positive regulation of renal sodium excretion	BP	13581	181
GO:0050805	0.120484145068197	0.967266272616032	3	72	negative regulation of synaptic transmission	BP	13581	181
GO:0007155	0.120642333292774	0.922287916986116	20	949	cell adhesion	BP	13581	181
GO:0003012	0.120642371152699	0.94105202667522	8	336	muscle system process	BP	13581	181
GO:1902004	0.120663809585401	0.993256498573658	1	9	positive regulation of amyloid-beta formation	BP	13581	181
GO:0019221	0.120988922668297	0.944085459553876	7	303	cytokine-mediated signaling pathway	BP	13581	181
GO:0006111	0.121134951215643	0.978081289355678	2	37	regulation of gluconeogenesis	BP	13581	181
GO:0035247	0.122717236700156	0.993019197692297	1	9	peptidyl-arginine omega-N-methylation	BP	13581	181
GO:0042461	0.123006538772952	0.977519680877157	2	38	photoreceptor cell development	BP	13581	181
GO:0045721	0.123010996938513	0.992900648929233	1	10	negative regulation of gluconeogenesis	BP	13581	181
GO:0022600	0.123495092429146	0.965942992545725	3	89	digestive system process	BP	13581	181
GO:0032941	0.123532861290583	0.977240355289124	2	45	secretion by tissue	BP	13581	181
GO:0006629	0.124064601897085	0.921605135154555	18	970	lipid metabolic process	BP	13581	181
GO:0060340	0.124112297740786	0.992855519521135	1	9	positive regulation of type I interferon-mediated signaling pathway	BP	13581	181
GO:1905146	0.124257239301725	0.992945981933011	1	8	lysosomal protein catabolic process	BP	13581	181
GO:0060059	0.124398176711003	0.993068391189251	1	7	embryonic retina morphogenesis in camera-type eye	BP	13581	181
GO:0060693	0.124462444897576	0.992727869578538	1	10	regulation of branching involved in salivary gland morphogenesis	BP	13581	181
GO:0009208	0.1244795668663	0.992546896365114	1	13	pyrimidine ribonucleoside triphosphate metabolic process	BP	13581	181
GO:0032509	0.124607768144679	0.992531158481272	1	13	endosome transport via multivesicular body sorting pathway	BP	13581	181
GO:0016198	0.124884602760936	0.993012650395767	1	7	axon choice point recognition	BP	13581	181
GO:0006892	0.124979154193757	0.965471847126119	3	75	post-Golgi vesicle-mediated transport	BP	13581	181
GO:1990504	0.125513664381555	0.993129029637194	1	6	dense core granule exocytosis	BP	13581	181
GO:0036490	0.125842298145096	0.992760128929716	1	8	regulation of translation in response to endoplasmic reticulum stress	BP	13581	181
GO:0032330	0.126021113363504	0.976638756461649	2	38	regulation of chondrocyte differentiation	BP	13581	181
GO:0071635	0.12615769555471	0.992722844181615	1	8	negative regulation of transforming growth factor beta production	BP	13581	181
GO:0045741	0.126532107095057	0.992566878170309	1	9	positive regulation of epidermal growth factor-activated receptor activity	BP	13581	181
GO:0015677	0.12653340559991	0.992821960175571	1	7	copper ion import	BP	13581	181
GO:0002437	0.126753869511126	0.976207632909661	2	51	inflammatory response to antigenic stimulus	BP	13581	181
GO:0046498	0.126943649593928	0.992293007670466	1	12	S-adenosylhomocysteine metabolic process	BP	13581	181
GO:0032351	0.127026667418826	0.992764386864758	1	7	negative regulation of hormone metabolic process	BP	13581	181
GO:0032353	0.127026667418826	0.992764386864758	1	7	negative regulation of hormone biosynthetic process	BP	13581	181
GO:0098856	0.127375311857284	0.992374530632327	1	10	intestinal lipid absorption	BP	13581	181
GO:1902950	0.127534028416619	0.992355024542323	1	10	regulation of dendritic spine maintenance	BP	13581	181
GO:0009164	0.127626671674255	0.992207730709921	1	12	nucleoside catabolic process	BP	13581	181
GO:0001765	0.127642229457819	0.992341711726309	1	10	membrane raft assembly	BP	13581	181
GO:0070493	0.127800733401321	0.992322187752631	1	10	thrombin-activated receptor signaling pathway	BP	13581	181
GO:1900038	0.128055058827397	0.99221615523969	1	11	negative regulation of cellular response to hypoxia	BP	13581	181
GO:1903242	0.128261114523782	0.992619239941729	1	7	regulation of cardiac muscle hypertrophy in response to stress	BP	13581	181
GO:0022610	0.128402433188088	0.916591402076085	20	958	biological adhesion	BP	13581	181
GO:0036376	0.128765838118373	0.992410654695242	1	8	sodium ion export across plasma membrane	BP	13581	181
GO:0008015	0.129250406132522	0.932898181009943	9	398	blood circulation	BP	13581	181
GO:0090407	0.129885923011568	0.932456243633604	9	440	organophosphate biosynthetic process	BP	13581	181
GO:1903715	0.130015093675873	0.992258672643233	1	8	regulation of aerobic respiration	BP	13581	181
GO:0003356	0.130015397831746	0.992258635446763	1	8	regulation of cilium beat frequency	BP	13581	181
GO:0072718	0.130222637953234	0.992115063656084	1	9	response to cisplatin	BP	13581	181
GO:0051895	0.130678912664163	0.991963108872684	1	10	negative regulation of focal adhesion assembly	BP	13581	181
GO:0009263	0.130744232904836	0.991757423010559	1	13	deoxyribonucleotide biosynthetic process	BP	13581	181
GO:0042159	0.130915506785092	0.992028672357803	1	9	lipoprotein catabolic process	BP	13581	181
GO:0071869	0.131072018643116	0.97511019684772	2	39	response to catecholamine	BP	13581	181
GO:0007628	0.131721688315129	0.974936648219673	2	38	adult walking behavior	BP	13581	181
GO:0046467	0.131759784677619	0.962572628205427	3	97	membrane lipid biosynthetic process	BP	13581	181
GO:0051124	0.132191593926171	0.992146950942151	1	7	synaptic growth at neuromuscular junction	BP	13581	181
GO:1990253	0.132926082465199	0.992056978215985	1	7	cellular response to leucine starvation	BP	13581	181
GO:0043266	0.132960285085859	0.962137654285379	3	89	regulation of potassium ion transport	BP	13581	181
GO:0061615	0.133072378500875	0.991577277793547	1	11	glycolytic process through fructose-6-phosphate	BP	13581	181
GO:0014883	0.133197270026562	0.991641822177465	1	10	transition between fast and slow fiber	BP	13581	181
GO:0071233	0.133230779419891	0.992019494782766	1	7	cellular response to leucine	BP	13581	181
GO:0098722	0.13325408370761	0.991857213579661	1	8	asymmetric stem cell division	BP	13581	181
GO:0043393	0.133440135125166	0.946400045679734	5	186	regulation of protein binding	BP	13581	181
GO:0006490	0.133584404353099	0.991442924850766	1	12	oligosaccharide-lipid intermediate biosynthetic process	BP	13581	181
GO:0070059	0.133729936386272	0.97409299215811	2	51	intrinsic apoptotic signaling pathway in response to endoplasmic reticulum stress	BP	13581	181
GO:0019725	0.133790990995504	0.918211314281081	15	763	cellular homeostasis	BP	13581	181
GO:0090085	0.133979572087104	0.991458924578417	1	11	regulation of protein deubiquitination	BP	13581	181
GO:0003013	0.134109433683161	0.929824611590997	9	401	circulatory system process	BP	13581	181
GO:0006521	0.13449897934365	0.991473148056306	1	10	regulation of cellular amino acid metabolic process	BP	13581	181
GO:0034284	0.134754654485763	0.940373325783547	6	246	response to monosaccharide	BP	13581	181
GO:0014856	0.134951146939232	0.991414140479036	1	10	skeletal muscle cell proliferation	BP	13581	181
GO:0060759	0.135300441270329	0.961192363023199	3	87	regulation of response to cytokine stimulus	BP	13581	181
GO:0048262	0.135390650452174	0.991356579705654	1	10	determination of dorsal/ventral asymmetry	BP	13581	181
GO:0001973	0.135434531954987	0.991267290036471	1	11	adenosine receptor signaling pathway	BP	13581	181
GO:0009109	0.135545646885665	0.991252562742409	1	11	coenzyme catabolic process	BP	13581	181
GO:0006334	0.135638680693985	0.973502046834763	2	51	nucleosome assembly	BP	13581	181
GO:0015871	0.135732364435051	0.991542797373777	1	8	choline transport	BP	13581	181
GO:0010310	0.136106569057263	0.991048372030859	1	13	regulation of hydrogen peroxide metabolic process	BP	13581	181
GO:0045744	0.136601957779822	0.973295197603958	2	45	negative regulation of G-protein coupled receptor protein signaling pathway	BP	13581	181
GO:0001886	0.136880168314685	0.991159990139181	1	10	endothelial cell morphogenesis	BP	13581	181
GO:0031946	0.137254679502138	0.991346539873683	1	8	regulation of glucocorticoid biosynthetic process	BP	13581	181
GO:0051001	0.1372802012587	0.991106795142354	1	10	negative regulation of nitric-oxide synthase activity	BP	13581	181
GO:0040034	0.137449793363967	0.99099814867804	1	11	regulation of development, heterochronic	BP	13581	181
GO:0048505	0.137449793363967	0.99099814867804	1	11	regulation of timing of cell differentiation	BP	13581	181
GO:0009083	0.137726876939318	0.990888872507413	1	12	branched-chain amino acid catabolic process	BP	13581	181
GO:0106027	0.137812858773065	0.960279547113264	3	74	neuron projection organization	BP	13581	181
GO:0007379	0.138025374202352	0.990920486738605	1	11	segment specification	BP	13581	181
GO:0050710	0.138157909200803	0.972743058871512	2	49	negative regulation of cytokine secretion	BP	13581	181
GO:0009200	0.138959187710374	0.990452473522753	1	18	deoxyribonucleoside triphosphate metabolic process	BP	13581	181
GO:1902993	0.139094945953102	0.990863357866527	1	10	positive regulation of amyloid precursor protein catabolic process	BP	13581	181
GO:0006337	0.139261418433442	0.990948926347617	1	9	nucleosome disassembly	BP	13581	181
GO:1900115	0.139294838184231	0.990747954256041	1	11	extracellular regulation of signal transduction	BP	13581	181
GO:1900116	0.139294838184231	0.990747954256041	1	11	extracellular negative regulation of signal transduction	BP	13581	181
GO:0021782	0.139340908911272	0.959506327835905	3	88	glial cell development	BP	13581	181
GO:0071867	0.139550292669	0.972451120394344	2	41	response to monoamine	BP	13581	181
GO:0090659	0.139762621122205	0.972430725166047	2	39	walking behavior	BP	13581	181
GO:1905941	0.13981303993768	0.990766069784883	1	10	positive regulation of gonad development	BP	13581	181
GO:0034214	0.139931349754276	0.99085910878179	1	9	protein hexamerization	BP	13581	181
GO:0051639	0.140218955161092	0.990957542665082	1	8	actin filament network formation	BP	13581	181
GO:0001887	0.140237300547336	0.990544166508557	1	12	selenium compound metabolic process	BP	13581	181
GO:0009141	0.140282775646019	0.94263738844861	5	241	nucleoside triphosphate metabolic process	BP	13581	181
GO:0007631	0.140355325406303	0.958980909931923	3	102	feeding behavior	BP	13581	181
GO:0019511	0.140505109177932	0.990581867660654	1	11	peptidyl-proline hydroxylation	BP	13581	181
GO:0042048	0.14058396802206	0.990909016133972	1	8	olfactory behavior	BP	13581	181
GO:0033500	0.140632341601323	0.937049994326658	6	241	carbohydrate homeostasis	BP	13581	181
GO:0042593	0.140632341601323	0.937049994326658	6	241	glucose homeostasis	BP	13581	181
GO:0006527	0.141053956057947	0.99059666404229	1	10	arginine catabolic process	BP	13581	181
GO:0032836	0.141334801145193	0.990808764159467	1	8	glomerular basement membrane development	BP	13581	181
GO:0086103	0.141579142121792	0.990636191341729	1	9	G-protein coupled receptor signaling pathway involved in heart process	BP	13581	181
GO:0008643	0.141917792291344	0.949011329871663	4	133	carbohydrate transport	BP	13581	181
GO:0035246	0.141921106176239	0.990477315988184	1	10	peptidyl-arginine N-methylation	BP	13581	181
GO:0060993	0.143008184253438	0.957989459380567	3	85	kidney morphogenesis	BP	13581	181
GO:0007028	0.143221866486604	0.990554227187013	1	8	cytoplasm organization	BP	13581	181
GO:0009100	0.143322746935988	0.930937650683693	7	298	glycoprotein metabolic process	BP	13581	181
GO:0071902	0.143359893221442	0.930941223488521	7	284	positive regulation of protein serine/threonine kinase activity	BP	13581	181
GO:2000378	0.143592626759096	0.970928185262572	2	55	negative regulation of reactive oxygen species metabolic process	BP	13581	181
GO:0010612	0.143618099907373	0.990500312736034	1	8	regulation of cardiac muscle adaptation	BP	13581	181
GO:0046165	0.143808419366163	0.9575753421847	3	94	alcohol biosynthetic process	BP	13581	181
GO:0008610	0.144059918434679	0.923409542176964	9	440	lipid biosynthetic process	BP	13581	181
GO:0033623	0.144416116234069	0.990129472409986	1	10	regulation of integrin activation	BP	13581	181
GO:0045776	0.144622435713062	0.9706354588195	2	52	negative regulation of blood pressure	BP	13581	181
GO:0001967	0.144803456556439	0.990191758993281	1	9	suckling behavior	BP	13581	181
GO:0002526	0.144953672287983	0.957006873679068	3	106	acute inflammatory response	BP	13581	181
GO:0070988	0.145091061592527	0.970620023134676	2	44	demethylation	BP	13581	181
GO:0048368	0.145112696294355	0.989855360166572	1	12	lateral mesoderm development	BP	13581	181
GO:0043255	0.145112965851666	0.957124502887857	3	82	regulation of carbohydrate biosynthetic process	BP	13581	181
GO:0003352	0.145143856800864	0.990026767870002	1	10	regulation of cilium movement	BP	13581	181
GO:1901698	0.145237218815531	0.903074382647222	21	1127	response to nitrogen compound	BP	13581	181
GO:0007039	0.145558896292488	0.989967941802751	1	10	protein catabolic process in the vacuole	BP	13581	181
GO:0060046	0.146639490588806	0.989715947378778	1	11	regulation of acrosome reaction	BP	13581	181
GO:2001225	0.146679074385757	0.989928196374043	1	9	regulation of chloride transport	BP	13581	181
GO:0031943	0.146816962475105	0.989788507201947	1	10	regulation of glucocorticoid metabolic process	BP	13581	181
GO:0072080	0.147428283991528	0.956086155314692	3	87	nephron tubule development	BP	13581	181
GO:0046676	0.147677766038795	0.969720660386913	2	47	negative regulation of insulin secretion	BP	13581	181
GO:1905097	0.147719548199024	0.989658733835126	1	10	regulation of guanyl-nucleotide exchange factor activity	BP	13581	181
GO:0042445	0.147795212286598	0.946042615816651	4	148	hormone metabolic process	BP	13581	181
GO:0070472	0.148271661707129	0.989478747675699	1	11	regulation of uterine smooth muscle contraction	BP	13581	181
GO:0010633	0.149240096911111	0.96913920672572	2	51	negative regulation of epithelial cell migration	BP	13581	181
GO:1901701	0.149632781852568	0.90174139586278	19	1008	cellular response to oxygen-containing compound	BP	13581	181
GO:0032693	0.149709229198883	0.989110520408704	1	13	negative regulation of interleukin-10 production	BP	13581	181
GO:0051402	0.150157135898912	0.931532904667142	6	250	neuron apoptotic process	BP	13581	181
GO:0009220	0.150160881515951	0.988880161450591	1	16	pyrimidine ribonucleotide biosynthetic process	BP	13581	181
GO:0046132	0.150160881515951	0.988880161450591	1	16	pyrimidine ribonucleoside biosynthetic process	BP	13581	181
GO:0046134	0.150160881515951	0.988880161450591	1	16	pyrimidine nucleoside biosynthetic process	BP	13581	181
GO:1903392	0.150179702550705	0.989197815304006	1	11	negative regulation of adherens junction organization	BP	13581	181
GO:0010043	0.150595711374725	0.968580547643474	2	59	response to zinc ion	BP	13581	181
GO:1903533	0.150757289275008	0.954515202838095	3	104	regulation of protein targeting	BP	13581	181
GO:0007586	0.150813915078902	0.954490538661922	3	104	digestion	BP	13581	181
GO:1900221	0.150961979996713	0.989312429359409	1	9	regulation of amyloid-beta clearance	BP	13581	181
GO:0043619	0.15122652776678	0.989042014241765	1	11	regulation of transcription from RNA polymerase II promoter in response to oxidative stress	BP	13581	181
GO:0099132	0.152158495218768	0.968185099068391	2	50	ATP hydrolysis coupled cation transmembrane transport	BP	13581	181
GO:0045019	0.152249599724116	0.988726287021689	1	13	negative regulation of nitric oxide biosynthetic process	BP	13581	181
GO:1904406	0.152249599724116	0.988726287021689	1	13	negative regulation of nitric oxide metabolic process	BP	13581	181
GO:1900121	0.152327125874388	0.988788889242686	1	12	negative regulation of receptor binding	BP	13581	181
GO:0003014	0.152754583752032	0.953707872210217	3	95	renal system process	BP	13581	181
GO:0072006	0.152846316512149	0.943605866772399	4	130	nephron development	BP	13581	181
GO:0030007	0.152917221352599	0.989024852987435	1	9	cellular potassium ion homeostasis	BP	13581	181
GO:0010885	0.153080708144738	0.98886994220104	1	10	regulation of cholesterol storage	BP	13581	181
GO:0030837	0.153097304876446	0.968008308208354	2	43	negative regulation of actin filament polymerization	BP	13581	181
GO:2000377	0.153175394272043	0.943304782061123	4	158	regulation of reactive oxygen species metabolic process	BP	13581	181
GO:0060013	0.153260774605669	0.988973903445413	1	9	righting reflex	BP	13581	181
GO:0006260	0.153661203544898	0.935462352515888	5	200	DNA replication	BP	13581	181
GO:0072497	0.153743025412747	0.989067177269033	1	8	mesenchymal stem cell differentiation	BP	13581	181
GO:0044241	0.153841838485692	0.988481849661287	1	13	lipid digestion	BP	13581	181
GO:0042221	0.153878346391366	0.882176023515794	54	3345	response to chemical	BP	13581	181
GO:0071333	0.154186025804034	0.942845741505181	4	146	cellular response to glucose stimulus	BP	13581	181
GO:0009127	0.154203530203987	0.967344559365941	2	61	purine nucleoside monophosphate biosynthetic process	BP	13581	181
GO:0009168	0.154203530203987	0.967344559365941	2	61	purine ribonucleoside monophosphate biosynthetic process	BP	13581	181
GO:0060137	0.154297601924389	0.98857809210172	1	11	maternal process involved in parturition	BP	13581	181
GO:0090303	0.154350903800268	0.967484078185669	2	48	positive regulation of wound healing	BP	13581	181
GO:0032986	0.154496964005824	0.988547622375107	1	11	protein-DNA complex disassembly	BP	13581	181
GO:0007215	0.154598367328775	0.953090939385604	3	76	glutamate receptor signaling pathway	BP	13581	181
GO:0098703	0.154904046908502	0.988594639656682	1	10	calcium ion import across plasma membrane	BP	13581	181
GO:1902656	0.154904046908502	0.988594639656682	1	10	calcium ion import into cytosol	BP	13581	181
GO:0018216	0.155649623652507	0.988278671577967	1	12	peptidyl-arginine methylation	BP	13581	181
GO:0030213	0.155871836712428	0.988244116489626	1	12	hyaluronan biosynthetic process	BP	13581	181
GO:0051599	0.15629727112476	0.988270513065342	1	11	response to hydrostatic pressure	BP	13581	181
GO:0007213	0.156672680810597	0.98821228419805	1	11	G-protein coupled acetylcholine receptor signaling pathway	BP	13581	181
GO:0072641	0.157598522762563	0.988493206241264	1	8	type I interferon secretion	BP	13581	181
GO:0072642	0.157598522762563	0.988493206241264	1	8	interferon-alpha secretion	BP	13581	181
GO:1902739	0.157598522762563	0.988493206241264	1	8	regulation of interferon-alpha secretion	BP	13581	181
GO:1902741	0.157598522762563	0.988493206241264	1	8	positive regulation of interferon-alpha secretion	BP	13581	181
GO:0051386	0.157785729021611	0.987944255447337	1	12	regulation of neurotrophin TRK receptor signaling pathway	BP	13581	181
GO:0090257	0.157951792338975	0.933088362900838	5	198	regulation of muscle system process	BP	13581	181
GO:0001654	0.158045594313145	0.917842677084369	8	328	eye development	BP	13581	181
GO:0006264	0.158178101902384	0.987802001101771	1	13	mitochondrial DNA replication	BP	13581	181
GO:0009310	0.158198662783472	0.987729944321332	1	14	amine catabolic process	BP	13581	181
GO:0070471	0.158297919887842	0.987863325026808	1	12	uterine smooth muscle contraction	BP	13581	181
GO:1901298	0.158695032391373	0.987800379406252	1	12	regulation of hydrogen peroxide-mediated programmed cell death	BP	13581	181
GO:0022407	0.158997846759536	0.921300387042384	7	321	regulation of cell-cell adhesion	BP	13581	181
GO:0051926	0.159239202304645	0.965671749857	2	57	negative regulation of calcium ion transport	BP	13581	181
GO:0050667	0.159754109054802	0.98763165831555	1	12	homocysteine metabolic process	BP	13581	181
GO:0071331	0.159800811221482	0.939974558688118	4	148	cellular response to hexose stimulus	BP	13581	181
GO:0006338	0.159974944913489	0.950555218268844	3	90	chromatin remodeling	BP	13581	181
GO:0008344	0.160035723229827	0.950577983331126	3	85	adult locomotory behavior	BP	13581	181
GO:0051129	0.160133293344415	0.904879615707474	12	569	negative regulation of cellular component organization	BP	13581	181
GO:0098869	0.16062278606115	0.964972353439817	2	79	cellular oxidant detoxification	BP	13581	181
GO:0014831	0.161115120683905	0.987413021342273	1	12	gastro-intestinal system smooth muscle contraction	BP	13581	181
GO:0055088	0.161129803037059	0.949992517405676	3	95	lipid homeostasis	BP	13581	181
GO:0006534	0.161307592529785	0.987298439333546	1	13	cysteine metabolic process	BP	13581	181
GO:0001754	0.16181536853526	0.965039150911034	2	43	eye photoreceptor cell differentiation	BP	13581	181
GO:0043542	0.162328341438619	0.938719141632457	4	139	endothelial cell migration	BP	13581	181
GO:0071712	0.162448029383042	0.987196917327035	1	12	ER-associated misfolded protein catabolic process	BP	13581	181
GO:0006896	0.162949062230518	0.987215963946033	1	11	Golgi to vacuole transport	BP	13581	181
GO:0042130	0.163162235558273	0.964320220420425	2	56	negative regulation of T cell proliferation	BP	13581	181
GO:1901700	0.163253015944269	0.88370836369622	28	1631	response to oxygen-containing compound	BP	13581	181
GO:0050775	0.163260428903211	0.964536726390649	2	43	positive regulation of dendrite morphogenesis	BP	13581	181
GO:0014888	0.163657720277334	0.964349721397599	2	45	striated muscle adaptation	BP	13581	181
GO:0060560	0.163671553267791	0.923648559390082	6	214	developmental growth involved in morphogenesis	BP	13581	181
GO:0032677	0.16368989060973	0.964165676340777	2	54	regulation of interleukin-8 production	BP	13581	181
GO:0006936	0.163880837372236	0.923414260521449	6	251	muscle contraction	BP	13581	181
GO:0032700	0.163984084616987	0.986945440803808	1	12	negative regulation of interleukin-17 production	BP	13581	181
GO:0030819	0.164468349478134	0.963768032163788	2	63	positive regulation of cAMP biosynthetic process	BP	13581	181
GO:0051044	0.164496568608595	0.986963673334171	1	11	positive regulation of membrane protein ectodomain proteolysis	BP	13581	181
GO:0000097	0.164556753045687	0.98662520767421	1	15	sulfur amino acid biosynthetic process	BP	13581	181
GO:0061326	0.164832566242422	0.948355678902562	3	91	renal tubule development	BP	13581	181
GO:0099131	0.165056847908234	0.963717750655411	2	52	ATP hydrolysis coupled ion transmembrane transport	BP	13581	181
GO:0001508	0.165300156250117	0.937259464143158	4	126	action potential	BP	13581	181
GO:0046929	0.165802689693116	0.98687404077014	1	10	negative regulation of neurotransmitter secretion	BP	13581	181
GO:0001771	0.165930984429675	0.986622945697479	1	12	immunological synapse formation	BP	13581	181
GO:0070544	0.166108649719683	0.986977842945223	1	9	histone H3-K36 demethylation	BP	13581	181
GO:0071985	0.16637246440992	0.986164774800249	1	18	multivesicular body sorting pathway	BP	13581	181
GO:0034605	0.166556505885949	0.963243275688315	2	49	cellular response to heat	BP	13581	181
GO:0002087	0.166678588271622	0.986603456851867	1	11	regulation of respiratory gaseous exchange by neurological system process	BP	13581	181
GO:0008286	0.166916402962993	0.947377939115696	3	94	insulin receptor signaling pathway	BP	13581	181
GO:0032412	0.167038151229059	0.927978162739882	5	196	regulation of ion transmembrane transporter activity	BP	13581	181
GO:1990748	0.167543566352742	0.962498312001557	2	82	cellular detoxification	BP	13581	181
GO:1903900	0.167690402082629	0.946940846990481	3	104	regulation of viral life cycle	BP	13581	181
GO:0009218	0.167947036957254	0.985892778697026	1	18	pyrimidine ribonucleotide metabolic process	BP	13581	181
GO:0071436	0.168155339224777	0.986485638423942	1	10	sodium ion export	BP	13581	181
GO:0071326	0.168309351871926	0.935548479929165	4	150	cellular response to monosaccharide stimulus	BP	13581	181
GO:0001759	0.168731019092878	0.985802749557106	1	17	organ induction	BP	13581	181
GO:1902806	0.168858078042371	0.946435350791588	3	100	regulation of cell cycle G1/S phase transition	BP	13581	181
GO:1900024	0.16898704842613	0.962442720157367	2	46	regulation of substrate adhesion-dependent cell spreading	BP	13581	181
GO:0045475	0.169385463468164	0.985948267118478	1	13	locomotor rhythm	BP	13581	181
GO:0032640	0.169414979044792	0.946104389528185	3	110	tumor necrosis factor production	BP	13581	181
GO:0046626	0.169658756449462	0.962097530810747	2	51	regulation of insulin receptor signaling pathway	BP	13581	181
GO:0072073	0.169834780152152	0.934829776701954	4	135	kidney epithelium development	BP	13581	181
GO:2000392	0.170113210476984	0.9860258002692	1	11	regulation of lamellipodium morphogenesis	BP	13581	181
GO:0010359	0.170269077627938	0.986293313081972	1	9	regulation of anion channel activity	BP	13581	181
GO:0072070	0.170274078519885	0.985998424166332	1	11	loop of Henle development	BP	13581	181
GO:0072283	0.170394706969535	0.985694626305438	1	14	metanephric renal vesicle morphogenesis	BP	13581	181
GO:0071706	0.170623911683386	0.945538542870658	3	111	tumor necrosis factor superfamily cytokine production	BP	13581	181
GO:0007263	0.170939663621698	0.985599781613435	1	14	nitric oxide mediated signal transduction	BP	13581	181
GO:0048012	0.170990657777885	0.985671271009895	1	13	hepatocyte growth factor receptor signaling pathway	BP	13581	181
GO:1904469	0.171255362235352	0.985719455146504	1	12	positive regulation of tumor necrosis factor secretion	BP	13581	181
GO:0021554	0.171596875283396	0.985565907256174	1	13	optic nerve development	BP	13581	181
GO:0051187	0.172108599903252	0.985262990669403	1	16	cofactor catabolic process	BP	13581	181
GO:0071241	0.172229347151004	0.924990980966873	5	201	cellular response to inorganic substance	BP	13581	181
GO:2001028	0.172232720166245	0.985454949704014	1	13	positive regulation of endothelial cell chemotaxis	BP	13581	181
GO:0007173	0.172583032184547	0.944804607415511	3	90	epidermal growth factor receptor signaling pathway	BP	13581	181
GO:0009725	0.172720208504029	0.886792484137551	17	931	response to hormone	BP	13581	181
GO:1900025	0.172977941741659	0.985420373934999	1	12	negative regulation of substrate adhesion-dependent cell spreading	BP	13581	181
GO:0086013	0.174196982894481	0.985109299810644	1	13	membrane repolarization during cardiac muscle cell action potential	BP	13581	181
GO:0032769	0.174824597526977	0.984997940981304	1	13	negative regulation of monooxygenase activity	BP	13581	181
GO:0010421	0.174837167455646	0.984911660291831	1	14	hydrogen peroxide-mediated programmed cell death	BP	13581	181
GO:0097468	0.174837167455646	0.984911660291831	1	14	programmed cell death in response to reactive oxygen species	BP	13581	181
GO:0002693	0.174945624231715	0.984819383411461	1	15	positive regulation of cellular extravasation	BP	13581	181
GO:0010243	0.175044759054609	0.882391403996102	19	1036	response to organonitrogen compound	BP	13581	181
GO:0006940	0.175071043576938	0.960011856857153	2	58	regulation of smooth muscle contraction	BP	13581	181
GO:0019985	0.175598832861733	0.984958941200942	1	12	translesion synthesis	BP	13581	181
GO:0031498	0.175635237619561	0.985069617540698	1	11	chromatin disassembly	BP	13581	181
GO:0002082	0.175706321645221	0.984465918223933	1	19	regulation of oxidative phosphorylation	BP	13581	181
GO:0060294	0.175782607602307	0.984668559826771	1	15	cilium movement involved in cell motility	BP	13581	181
GO:0009394	0.175971815138092	0.984275918983358	1	23	2'-deoxyribonucleotide metabolic process	BP	13581	181
GO:0019692	0.175971815138092	0.984275918983358	1	23	deoxyribose phosphate metabolic process	BP	13581	181
GO:0050863	0.176253071920563	0.922581128866564	5	228	regulation of T cell activation	BP	13581	181
GO:0010878	0.176267623067807	0.98483995799277	1	12	cholesterol storage	BP	13581	181
GO:0060456	0.176379990040161	0.984387739050581	1	18	positive regulation of digestive system process	BP	13581	181
GO:0032870	0.177618197528512	0.892386580281147	12	599	cellular response to hormone stimulus	BP	13581	181
GO:0009156	0.177752562790749	0.958888207757432	2	68	ribonucleoside monophosphate biosynthetic process	BP	13581	181
GO:0035357	0.177820245263824	0.984373334015811	1	14	peroxisome proliferator activated receptor signaling pathway	BP	13581	181
GO:0032637	0.178071238265204	0.95891848489534	2	57	interleukin-8 production	BP	13581	181
GO:1901016	0.178454508276012	0.958927428999543	2	49	regulation of potassium ion transmembrane transporter activity	BP	13581	181
GO:0046325	0.178478837491903	0.984340708783141	1	13	negative regulation of glucose import	BP	13581	181
GO:0001573	0.178557023627492	0.984037935478805	1	17	ganglioside metabolic process	BP	13581	181
GO:0098609	0.178578711837927	0.891709478498939	12	580	cell-cell adhesion	BP	13581	181
GO:0022898	0.179032682045817	0.921041852050329	5	203	regulation of transmembrane transporter activity	BP	13581	181
GO:0065008	0.179193169759125	0.862284817319744	48	2880	regulation of biological quality	BP	13581	181
GO:0033033	0.179349294521655	0.983890803813424	1	17	negative regulation of myeloid cell apoptotic process	BP	13581	181
GO:0046131	0.179465060525837	0.983727395678474	1	20	pyrimidine ribonucleoside metabolic process	BP	13581	181
GO:1902259	0.180003054617825	0.983895834817659	1	15	regulation of delayed rectifier potassium channel activity	BP	13581	181
GO:0010984	0.180772941782369	0.983684616290594	1	16	regulation of lipoprotein particle clearance	BP	13581	181
GO:0045989	0.181185409136919	0.983753875911078	1	14	positive regulation of striated muscle contraction	BP	13581	181
GO:0032069	0.181349661373964	0.983576492759607	1	16	regulation of nuclease activity	BP	13581	181
GO:0014745	0.18159172947047	0.984000001456047	1	11	negative regulation of muscle adaptation	BP	13581	181
GO:0044065	0.181781761804027	0.983733616624486	1	13	regulation of respiratory system process	BP	13581	181
GO:0090278	0.182357492145444	0.957347480797598	2	55	negative regulation of peptide hormone secretion	BP	13581	181
GO:0050807	0.182366168813761	0.928209648195123	4	125	regulation of synapse organization	BP	13581	181
GO:0009642	0.182420559529346	0.983523259348291	1	14	response to light intensity	BP	13581	181
GO:1903578	0.183070775648121	0.956951548753785	2	63	regulation of ATP metabolic process	BP	13581	181
GO:0043010	0.184219596963179	0.905333403493436	7	290	camera-type eye development	BP	13581	181
GO:0016322	0.18444128846057	0.983235743059903	1	13	neuron remodeling	BP	13581	181
GO:0016579	0.184678069830787	0.939109160590967	3	88	protein deubiquitination	BP	13581	181
GO:0042219	0.184723849778336	0.982936195034133	1	16	cellular modified amino acid catabolic process	BP	13581	181
GO:0071880	0.18477944958937	0.983077963066208	1	14	adenylate cyclase-activating adrenergic receptor signaling pathway	BP	13581	181
GO:2000104	0.185107270477764	0.983109802291085	1	13	negative regulation of DNA-dependent DNA replication	BP	13581	181
GO:0030816	0.185197221793117	0.956031659586571	2	72	positive regulation of cAMP metabolic process	BP	13581	181
GO:0036445	0.185593755884926	0.983128088806049	1	12	neuronal stem cell division	BP	13581	181
GO:0055057	0.185593755884926	0.983128088806049	1	12	neuroblast division	BP	13581	181
GO:1900101	0.185785493524695	0.982668610363794	1	17	regulation of endoplasmic reticulum unfolded protein response	BP	13581	181
GO:0016540	0.1861540038022	0.982815532276824	1	14	protein autoprocessing	BP	13581	181
GO:0048642	0.186244862665225	0.982798108745551	1	14	negative regulation of skeletal muscle tissue development	BP	13581	181
GO:0006704	0.186805226004062	0.982786409556801	1	13	glucocorticoid biosynthetic process	BP	13581	181
GO:0003159	0.187429741893264	0.982486347327437	1	15	morphogenesis of an endothelium	BP	13581	181
GO:0061154	0.187429741893264	0.982486347327437	1	15	endothelial tube morphogenesis	BP	13581	181
GO:1903901	0.187490474978673	0.955356431922498	2	57	negative regulation of viral life cycle	BP	13581	181
GO:1902236	0.187646769977472	0.982306189213902	1	17	negative regulation of endoplasmic reticulum stress-induced intrinsic apoptotic signaling pathway	BP	13581	181
GO:0046718	0.187738336248074	0.955261052244799	2	57	viral entry into host cell	BP	13581	181
GO:1901660	0.187895957692774	0.982824410643926	1	11	calcium ion export	BP	13581	181
GO:1901889	0.188394769688264	0.982480665018691	1	13	negative regulation of cell junction assembly	BP	13581	181
GO:0098754	0.188904388531014	0.954458012123779	2	88	detoxification	BP	13581	181
GO:0048305	0.189045149419408	0.981873839288844	1	20	immunoglobulin secretion	BP	13581	181
GO:0035812	0.189149264720687	0.981900079000228	1	19	renal sodium excretion	BP	13581	181
GO:0035813	0.189149264720687	0.981900079000228	1	19	regulation of renal sodium excretion	BP	13581	181
GO:1901658	0.190589663495784	0.981665624519512	1	18	glycosyl compound catabolic process	BP	13581	181
GO:0061515	0.190791545618438	0.954156426993926	2	53	myeloid cell development	BP	13581	181
GO:0070542	0.190833268646596	0.935916098581814	3	109	response to fatty acid	BP	13581	181
GO:0071495	0.190985190479801	0.867595119479251	21	1135	cellular response to endogenous stimulus	BP	13581	181
GO:0051963	0.191090281747518	0.936079305777757	3	82	regulation of synapse assembly	BP	13581	181
GO:0051881	0.191728283473992	0.953547943924043	2	68	regulation of mitochondrial membrane potential	BP	13581	181
GO:0033169	0.192490972244145	0.982108259928494	1	10	histone H3-K9 demethylation	BP	13581	181
GO:0032674	0.192796951166719	0.981516487392458	1	14	regulation of interleukin-5 production	BP	13581	181
GO:0032147	0.193472631572652	0.905177358385295	6	246	activation of protein kinase activity	BP	13581	181
GO:0050884	0.193564786052386	0.981273788936598	1	15	neuromuscular process controlling posture	BP	13581	181
GO:0031497	0.193690699498627	0.95286108524143	2	62	chromatin assembly	BP	13581	181
GO:0009081	0.193914345107588	0.981125056481885	1	16	branched-chain amino acid metabolic process	BP	13581	181
GO:0008037	0.193957527706732	0.934448673144019	3	101	cell recognition	BP	13581	181
GO:0086003	0.193979158619667	0.953028553280962	2	48	cardiac muscle cell contraction	BP	13581	181
GO:0044057	0.193989961294199	0.889806090033619	9	448	regulation of system process	BP	13581	181
GO:0043201	0.194595942805876	0.981525531884114	1	11	response to leucine	BP	13581	181
GO:0045785	0.194814047725934	0.898320961428538	7	322	positive regulation of cell adhesion	BP	13581	181
GO:0034114	0.195196855278256	0.980794476064668	1	17	regulation of heterotypic cell-cell adhesion	BP	13581	181
GO:0032634	0.195272019509865	0.980928553631584	1	15	interleukin-5 production	BP	13581	181
GO:0061035	0.19568888964428	0.952281933748901	2	51	regulation of cartilage development	BP	13581	181
GO:0046500	0.196388342875276	0.980549786587048	1	17	S-adenosylmethionine metabolic process	BP	13581	181
GO:0051969	0.196617319209357	0.980332305838782	1	20	regulation of transmission of nerve impulse	BP	13581	181
GO:0050995	0.196744420310504	0.980356673594538	1	19	negative regulation of lipid catabolic process	BP	13581	181
GO:0031333	0.197042174507383	0.932890551474107	3	104	negative regulation of protein complex assembly	BP	13581	181
GO:0033135	0.197273485505371	0.932784576294314	3	103	regulation of peptidyl-serine phosphorylation	BP	13581	181
GO:0014733	0.197737226592109	0.980517154248605	1	14	regulation of skeletal muscle adaptation	BP	13581	181
GO:0071243	0.197790544062686	0.980259675929093	1	17	cellular response to arsenic-containing substance	BP	13581	181
GO:0006883	0.197980233893247	0.980575078147182	1	13	cellular sodium ion homeostasis	BP	13581	181
GO:0042110	0.198023942369915	0.896130986298095	7	355	T cell activation	BP	13581	181
GO:0010801	0.198392442487764	0.98038247338814	1	14	negative regulation of peptidyl-threonine phosphorylation	BP	13581	181
GO:0060048	0.198527725617077	0.932158470416566	3	103	cardiac muscle contraction	BP	13581	181
GO:0007015	0.199068048334612	0.895547247845188	7	301	actin filament organization	BP	13581	181
GO:0019058	0.199083380187496	0.918719267133603	4	165	viral life cycle	BP	13581	181
GO:0072015	0.199272288525683	0.980588502148812	1	11	glomerular visceral epithelial cell development	BP	13581	181
GO:0072310	0.199272288525683	0.980588502148812	1	11	glomerular epithelial cell development	BP	13581	181
GO:0030260	0.199344137898421	0.950664005260663	2	59	entry into host cell	BP	13581	181
GO:0044409	0.199344137898421	0.950664005260663	2	59	entry into host	BP	13581	181
GO:0051806	0.199344137898421	0.950664005260663	2	59	entry into cell of other organism involved in symbiotic interaction	BP	13581	181
GO:0051828	0.199344137898421	0.950664005260663	2	59	entry into other organism involved in symbiotic interaction	BP	13581	181
GO:1900037	0.199530400511377	0.979969600253397	1	16	regulation of cellular response to hypoxia	BP	13581	181
GO:0009743	0.199952360275476	0.900968417841787	6	274	response to carbohydrate	BP	13581	181
GO:0032656	0.199952882894099	0.979964453965151	1	15	regulation of interleukin-13 production	BP	13581	181
GO:0016051	0.199991306314829	0.918243120851191	4	158	carbohydrate biosynthetic process	BP	13581	181
GO:0044320	0.200234010906072	0.97974856855199	1	17	cellular response to leptin stimulus	BP	13581	181
GO:0043968	0.200278235234502	0.979896484125931	1	15	histone H2A acetylation	BP	13581	181
GO:0032409	0.200360910140936	0.908290527617877	5	212	regulation of transporter activity	BP	13581	181
GO:0033194	0.200821616221861	0.979624600988696	1	17	response to hydroperoxide	BP	13581	181
GO:0006555	0.200844977726826	0.9796196639163	1	17	methionine metabolic process	BP	13581	181
GO:1903036	0.20104989611661	0.949977831694627	2	59	positive regulation of response to wounding	BP	13581	181
GO:0043931	0.20107732437289	0.979936553190079	1	13	ossification involved in bone maturation	BP	13581	181
GO:0032692	0.201115013998023	0.979496542389639	1	18	negative regulation of interleukin-1 production	BP	13581	181
GO:0007169	0.201427422781729	0.880963224990017	10	475	transmembrane receptor protein tyrosine kinase signaling pathway	BP	13581	181
GO:0071322	0.201529651702377	0.917356668078831	4	161	cellular response to carbohydrate stimulus	BP	13581	181
GO:1901987	0.201695382097611	0.907455131391195	5	218	regulation of cell cycle phase transition	BP	13581	181
GO:0009719	0.201739723615833	0.854943594461225	25	1432	response to endogenous stimulus	BP	13581	181
GO:1905939	0.202161130967858	0.979273773217709	1	18	regulation of gonad development	BP	13581	181
GO:0000027	0.202307302020203	0.978925067155608	1	25	ribosomal large subunit assembly	BP	13581	181
GO:0032616	0.202406134865941	0.979363522064924	1	16	interleukin-13 production	BP	13581	181
GO:1902187	0.202428103684643	0.979444211199629	1	15	negative regulation of viral release from host cell	BP	13581	181
GO:0060081	0.203585718316198	0.979112080939584	1	16	membrane hyperpolarization	BP	13581	181
GO:0070861	0.203861090709142	0.978976804268868	1	17	regulation of protein exit from endoplasmic reticulum	BP	13581	181
GO:1903204	0.2039467657204	0.979034789207624	1	16	negative regulation of oxidative stress-induced neuron death	BP	13581	181
GO:0010248	0.203967664056486	0.979216080779342	1	14	establishment or maintenance of transmembrane electrochemical gradient	BP	13581	181
GO:0001696	0.204334119147966	0.978745926373124	1	19	gastric acid secretion	BP	13581	181
GO:0030239	0.204711650755487	0.948571062182321	2	55	myofibril assembly	BP	13581	181
GO:0010971	0.20520422847622	0.978852101049011	1	15	positive regulation of G2/M transition of mitotic cell cycle	BP	13581	181
GO:0014049	0.205267784136255	0.979054728542043	1	13	positive regulation of glutamate secretion	BP	13581	181
GO:0007595	0.205417732300282	0.94832735318644	2	53	lactation	BP	13581	181
GO:0070997	0.206885117712687	0.89024261656986	7	333	neuron death	BP	13581	181
GO:0010829	0.207179363405961	0.978335848683693	1	16	negative regulation of glucose transport	BP	13581	181
GO:0010867	0.20745011054433	0.978197690478409	1	17	positive regulation of triglyceride biosynthetic process	BP	13581	181
GO:0048712	0.207682205312323	0.978146775992938	1	17	negative regulation of astrocyte differentiation	BP	13581	181
GO:0030889	0.207841850618782	0.978111717207057	1	17	negative regulation of B cell proliferation	BP	13581	181
GO:0032272	0.208162071393414	0.947178080461175	2	54	negative regulation of protein polymerization	BP	13581	181
GO:0030502	0.208442960337882	0.978059247802865	1	16	negative regulation of bone mineralization	BP	13581	181
GO:1903541	0.20850179120225	0.978136882608485	1	15	regulation of exosomal secretion	BP	13581	181
GO:1903543	0.20850179120225	0.978136882608485	1	15	positive regulation of exosomal secretion	BP	13581	181
GO:0009259	0.208827074883407	0.883652565678375	8	443	ribonucleotide metabolic process	BP	13581	181
GO:0140115	0.209061393398861	0.978118349458813	1	14	export across plasma membrane	BP	13581	181
GO:0010001	0.209071984372288	0.902950364020464	5	210	glial cell differentiation	BP	13581	181
GO:0006094	0.209109920198496	0.946721633845777	2	57	gluconeogenesis	BP	13581	181
GO:0070841	0.209151052160115	0.977903411637472	1	16	inclusion body assembly	BP	13581	181
GO:0009124	0.209495818990574	0.946258308806191	2	77	nucleoside monophosphate biosynthetic process	BP	13581	181
GO:0071872	0.209647802196815	0.97811091792072	1	13	cellular response to epinephrine stimulus	BP	13581	181
GO:0048709	0.209669407820992	0.926496768512189	3	104	oligodendrocyte differentiation	BP	13581	181
GO:0071356	0.209828986040118	0.91255377458457	4	172	cellular response to tumor necrosis factor	BP	13581	181
GO:0051497	0.210141718244515	0.977684378782385	1	16	negative regulation of stress fiber assembly	BP	13581	181
GO:1904262	0.210159621515349	0.978141047273907	1	12	negative regulation of TORC1 signaling	BP	13581	181
GO:1903037	0.210171369802921	0.902164910144856	5	240	regulation of leukocyte cell-cell adhesion	BP	13581	181
GO:0034698	0.210343397758731	0.946209819365483	2	57	response to gonadotropin	BP	13581	181
GO:0007635	0.210436835547312	0.978080757124028	1	12	chemosensory behavior	BP	13581	181
GO:0072077	0.210824433347987	0.977451102189215	1	17	renal vesicle morphogenesis	BP	13581	181
GO:0010874	0.210907313388239	0.977712939110351	1	14	regulation of cholesterol efflux	BP	13581	181
GO:0051043	0.211239146029947	0.977440366978974	1	16	regulation of membrane protein ectodomain proteolysis	BP	13581	181
GO:0006825	0.211314040162583	0.97762306611789	1	14	copper ion transport	BP	13581	181
GO:0046907	0.211482985229104	0.848923438626789	23	1345	intracellular transport	BP	13581	181
GO:0055119	0.211631486102985	0.977446079640346	1	15	relaxation of cardiac muscle	BP	13581	181
GO:0060271	0.212112563364653	0.901071443970817	5	208	cilium assembly	BP	13581	181
GO:0031032	0.212335065604608	0.911220771071642	4	151	actomyosin structure organization	BP	13581	181
GO:0006491	0.21274494705752	0.97719748390998	1	15	N-glycan processing	BP	13581	181
GO:0031295	0.212771518418916	0.976814678111041	1	20	T cell costimulation	BP	13581	181
GO:0038127	0.21306090564709	0.9247975954854	3	99	ERBB signaling pathway	BP	13581	181
GO:0010959	0.213132541916235	0.885979496846695	7	350	regulation of metal ion transport	BP	13581	181
GO:2000738	0.213819982077243	0.976956056301278	1	15	positive regulation of stem cell differentiation	BP	13581	181
GO:0001885	0.213937843249782	0.944773793404059	2	54	endothelial cell development	BP	13581	181
GO:0050860	0.213952341886331	0.976746790368687	1	17	negative regulation of T cell receptor signaling pathway	BP	13581	181
GO:0048521	0.21417802026911	0.976344346894256	1	23	negative regulation of behavior	BP	13581	181
GO:0045859	0.214710215485231	0.865000110132938	12	620	regulation of protein kinase activity	BP	13581	181
GO:0033160	0.215258192142611	0.976630896741676	1	15	positive regulation of protein import into nucleus, translocation	BP	13581	181
GO:0080154	0.215345634689785	0.976353578927049	1	18	regulation of fertilization	BP	13581	181
GO:0006979	0.215830364283007	0.878768294107109	8	432	response to oxidative stress	BP	13581	181
GO:0060338	0.216070225002987	0.976348951377339	1	16	regulation of type I interferon-mediated signaling pathway	BP	13581	181
GO:0006688	0.216113963006644	0.976176928917824	1	18	glycosphingolipid biosynthetic process	BP	13581	181
GO:0033604	0.216476386432198	0.97616982746472	1	17	negative regulation of catecholamine secretion	BP	13581	181
GO:0050996	0.216858126095375	0.975936519642049	1	19	positive regulation of lipid catabolic process	BP	13581	181
GO:0086011	0.217067188849563	0.976120215252591	1	16	membrane repolarization during action potential	BP	13581	181
GO:0048172	0.217149925192501	0.97631175677667	1	14	regulation of short-term neuronal synaptic plasticity	BP	13581	181
GO:1904707	0.2172007899673	0.976089471382765	1	16	positive regulation of vascular smooth muscle cell proliferation	BP	13581	181
GO:1901652	0.217323892902356	0.869354851014296	10	519	response to peptide	BP	13581	181
GO:0035588	0.217360051768598	0.975819959444339	1	19	G-protein coupled purinergic receptor signaling pathway	BP	13581	181
GO:0010631	0.217510525908186	0.897712919794329	5	204	epithelial cell migration	BP	13581	181
GO:0019319	0.217694493957654	0.943074872101174	2	59	hexose biosynthetic process	BP	13581	181
GO:0055086	0.218386963160659	0.868498941777909	10	593	nucleobase-containing small molecule metabolic process	BP	13581	181
GO:0045663	0.218548268082341	0.975612502399739	1	18	positive regulation of myoblast differentiation	BP	13581	181
GO:0032332	0.218562116746114	0.975874487785442	1	15	positive regulation of chondrocyte differentiation	BP	13581	181
GO:0016054	0.218650871499377	0.907362298748776	4	183	organic acid catabolic process	BP	13581	181
GO:0046395	0.218650871499377	0.907362298748776	4	183	carboxylic acid catabolic process	BP	13581	181
GO:0055007	0.218755443513332	0.921748062301852	3	106	cardiac muscle cell differentiation	BP	13581	181
GO:0030157	0.218866582167311	0.97553816297396	1	18	pancreatic juice secretion	BP	13581	181
GO:0016486	0.218892983526175	0.975698197089165	1	16	peptide hormone processing	BP	13581	181
GO:2000406	0.219797835374703	0.975128681450758	1	21	positive regulation of T cell migration	BP	13581	181
GO:0045838	0.220137796396485	0.975169327426227	1	19	positive regulation of membrane potential	BP	13581	181
GO:0007519	0.220615387073721	0.906317697086087	4	161	skeletal muscle tissue development	BP	13581	181
GO:0070977	0.220695607746685	0.975379031600291	1	15	bone maturation	BP	13581	181
GO:0006379	0.220930299410474	0.975222510585499	1	16	mRNA cleavage	BP	13581	181
GO:0006895	0.221199406863164	0.975377809432479	1	14	Golgi to endosome transport	BP	13581	181
GO:2000243	0.221595625179966	0.941423901562782	2	58	positive regulation of reproductive process	BP	13581	181
GO:0050961	0.221727069879449	0.974864565635246	1	18	detection of temperature stimulus involved in sensory perception	BP	13581	181
GO:0050965	0.221727069879449	0.974864565635246	1	18	detection of temperature stimulus involved in sensory perception of pain	BP	13581	181
GO:0042753	0.221728949075644	0.974669461957267	1	21	positive regulation of circadian rhythm	BP	13581	181
GO:0042754	0.22180158850396	0.975017534562288	1	16	negative regulation of circadian rhythm	BP	13581	181
GO:0046597	0.222074061815998	0.974710204043689	1	19	negative regulation of viral entry into host cell	BP	13581	181
GO:0009262	0.222124812941679	0.974314693558123	1	27	deoxyribonucleotide metabolic process	BP	13581	181
GO:0090132	0.222268691983238	0.894701563394669	5	206	epithelium migration	BP	13581	181
GO:0061436	0.222319222114852	0.974998285312068	1	15	establishment of skin barrier	BP	13581	181
GO:0031294	0.222428164611048	0.974448676876317	1	22	lymphocyte costimulation	BP	13581	181
GO:0072087	0.222555847942238	0.974595248563351	1	19	renal vesicle development	BP	13581	181
GO:0060055	0.222885776995682	0.974669925961702	1	17	angiogenesis involved in wound healing	BP	13581	181
GO:0072659	0.22322652339389	0.894051911744864	5	216	protein localization to plasma membrane	BP	13581	181
GO:0071360	0.223261416888132	0.974894631072281	1	14	cellular response to exogenous dsRNA	BP	13581	181
GO:0018198	0.223398911228917	0.974327888239717	1	20	peptidyl-cysteine modification	BP	13581	181
GO:0046475	0.223475515648255	0.974725175401455	1	15	glycerophospholipid catabolic process	BP	13581	181
GO:0032366	0.223765570239511	0.974552101416221	1	16	intracellular sterol transport	BP	13581	181
GO:0032367	0.223765570239511	0.974552101416221	1	16	intracellular cholesterol transport	BP	13581	181
GO:0006605	0.224222171101724	0.893309915124508	5	247	protein targeting	BP	13581	181
GO:0043555	0.224240557358283	0.974346462270182	1	17	regulation of translation in response to stress	BP	13581	181
GO:0097237	0.224244581918297	0.939809356713037	2	92	cellular response to toxic substance	BP	13581	181
GO:0050810	0.22486694739307	0.939924022985152	2	62	regulation of steroid biosynthetic process	BP	13581	181
GO:0031146	0.22580744155779	0.973745001500992	1	20	SCF-dependent proteasomal ubiquitin-dependent protein catabolic process	BP	13581	181
GO:0002230	0.22634420015189	0.973756138104324	1	18	positive regulation of defense response to virus by host	BP	13581	181
GO:0043161	0.226447241944049	0.883558961035042	6	290	proteasome-mediated ubiquitin-dependent protein catabolic process	BP	13581	181
GO:0050663	0.226497943266307	0.902770282217847	4	171	cytokine secretion	BP	13581	181
GO:0051589	0.226979282596876	0.973887657214934	1	15	negative regulation of neurotransmitter transport	BP	13581	181
GO:0070646	0.22732581310501	0.917234423308842	3	102	protein modification by small protein removal	BP	13581	181
GO:0032945	0.228023740070477	0.938401817178266	2	70	negative regulation of mononuclear cell proliferation	BP	13581	181
GO:0050672	0.228023740070477	0.938401817178266	2	70	negative regulation of lymphocyte proliferation	BP	13581	181
GO:0009064	0.228109628679783	0.938464850440451	2	64	glutamine family amino acid metabolic process	BP	13581	181
GO:0070168	0.228149521483747	0.973315597637127	1	18	negative regulation of biomineral tissue development	BP	13581	181
GO:0051172	0.228178670188027	0.828980050496187	30	1775	negative regulation of nitrogen compound metabolic process	BP	13581	181
GO:0000271	0.22888555859447	0.938268180247523	2	57	polysaccharide biosynthetic process	BP	13581	181
GO:0036315	0.229200292840419	0.973474159251739	1	14	cellular response to sterol	BP	13581	181
GO:0071397	0.229200292840419	0.973474159251739	1	14	cellular response to cholesterol	BP	13581	181
GO:1901017	0.229784472550301	0.97299931556248	1	17	negative regulation of potassium ion transmembrane transporter activity	BP	13581	181
GO:0060675	0.229905069100107	0.93773011626241	2	61	ureteric bud morphogenesis	BP	13581	181
GO:0003158	0.230063853176286	0.915725496370323	3	105	endothelium development	BP	13581	181
GO:0090130	0.230252534566731	0.889584058578421	5	211	tissue migration	BP	13581	181
GO:0060041	0.230549304467994	0.900450921312407	4	153	retina development in camera-type eye	BP	13581	181
GO:0030804	0.230609420627867	0.937157211177257	2	77	positive regulation of cyclic nucleotide biosynthetic process	BP	13581	181
GO:0046364	0.230885007987632	0.937255625937639	2	63	monosaccharide biosynthetic process	BP	13581	181
GO:0006525	0.230891025459434	0.972638898795567	1	18	arginine metabolic process	BP	13581	181
GO:0045055	0.231148611599848	0.899985663833536	4	170	regulated exocytosis	BP	13581	181
GO:0032703	0.231641435339944	0.972373749118194	1	19	negative regulation of interleukin-2 production	BP	13581	181
GO:0045187	0.231833837383704	0.971908000510449	1	27	regulation of circadian sleep/wake cycle, sleep	BP	13581	181
GO:0019693	0.231929471533084	0.86729399469868	8	455	ribose phosphate metabolic process	BP	13581	181
GO:0009187	0.232084989283636	0.899404450572351	4	173	cyclic nucleotide metabolic process	BP	13581	181
GO:0051450	0.232296801402261	0.97213871583461	1	20	myoblast proliferation	BP	13581	181
GO:1900745	0.23230646423654	0.97228587075058	1	18	positive regulation of p38MAPK cascade	BP	13581	181
GO:0032469	0.232321253186771	0.972068492992602	1	21	endoplasmic reticulum calcium ion homeostasis	BP	13581	181
GO:1900452	0.232564136880126	0.972650487614879	1	14	regulation of long term synaptic depression	BP	13581	181
GO:0001539	0.232798365958489	0.972083520137282	1	19	cilium or flagellum-dependent cell motility	BP	13581	181
GO:0060285	0.232798365958489	0.972083520137282	1	19	cilium-dependent cell motility	BP	13581	181
GO:0031324	0.233011537952641	0.823501111591458	32	1910	negative regulation of cellular metabolic process	BP	13581	181
GO:0086014	0.233309413066398	0.972615911910056	1	13	atrial cardiac muscle cell action potential	BP	13581	181
GO:0086026	0.233309413066398	0.972615911910056	1	13	atrial cardiac muscle cell to AV node cell signaling	BP	13581	181
GO:0086066	0.233309413066398	0.972615911910056	1	13	atrial cardiac muscle cell to AV node cell communication	BP	13581	181
GO:0046649	0.233424222731434	0.861470589237159	9	495	lymphocyte activation	BP	13581	181
GO:0055075	0.23347122912481	0.972182566045882	1	16	potassium ion homeostasis	BP	13581	181
GO:0072171	0.233594091703999	0.936067014240092	2	62	mesonephric tubule morphogenesis	BP	13581	181
GO:1903010	0.233733957957176	0.971927313211198	1	18	regulation of bone development	BP	13581	181
GO:0042632	0.234209363366677	0.935811967123869	2	61	cholesterol homeostasis	BP	13581	181
GO:0055092	0.234209363366677	0.935811967123869	2	61	sterol homeostasis	BP	13581	181
GO:0098655	0.234258225759076	0.847307278709035	13	690	cation transmembrane transport	BP	13581	181
GO:0008356	0.235057352483967	0.971899384258846	1	15	asymmetric cell division	BP	13581	181
GO:0070887	0.235225572330945	0.81817030007281	38	2353	cellular response to chemical stimulus	BP	13581	181
GO:0045833	0.235578642348021	0.93501409428259	2	71	negative regulation of lipid metabolic process	BP	13581	181
GO:0046928	0.235646028749179	0.93516618475333	2	61	regulation of neurotransmitter secretion	BP	13581	181
GO:0008211	0.236130337788135	0.971098951289389	1	21	glucocorticoid metabolic process	BP	13581	181
GO:0010770	0.236167675921808	0.8971124690291	4	145	positive regulation of cell morphogenesis involved in differentiation	BP	13581	181
GO:1902175	0.236306894186156	0.971119854327666	1	20	regulation of oxidative stress-induced intrinsic apoptotic signaling pathway	BP	13581	181
GO:0010172	0.236592637995314	0.971799816767228	1	13	embryonic body morphogenesis	BP	13581	181
GO:1904424	0.236749185088063	0.97135601146946	1	16	regulation of GTP binding	BP	13581	181
GO:0030301	0.23764053443136	0.934203483730601	2	64	cholesterol transport	BP	13581	181
GO:0050795	0.237719847446139	0.933998626394005	2	74	regulation of behavior	BP	13581	181
GO:0045540	0.23776236955679	0.970993992544494	1	17	regulation of cholesterol biosynthetic process	BP	13581	181
GO:0070664	0.237801868490069	0.933991329365716	2	72	negative regulation of leukocyte proliferation	BP	13581	181
GO:1901699	0.237816117562761	0.847361532409292	12	616	cellular response to nitrogen compound	BP	13581	181
GO:0097062	0.23806335325149	0.970916786070864	1	17	dendritic spine maintenance	BP	13581	181
GO:0044273	0.23896444871111	0.970365739047575	1	21	sulfur compound catabolic process	BP	13581	181
GO:0095500	0.239356157892962	0.970201808345065	1	22	acetylcholine receptor signaling pathway	BP	13581	181
GO:1903831	0.239356157892962	0.970201808345065	1	22	signal transduction involved in cellular response to ammonium ion	BP	13581	181
GO:1905144	0.239356157892962	0.970201808345065	1	22	response to acetylcholine	BP	13581	181
GO:1905145	0.239356157892962	0.970201808345065	1	22	cellular response to acetylcholine	BP	13581	181
GO:1903672	0.239486875611865	0.970372830603148	1	19	positive regulation of sprouting angiogenesis	BP	13581	181
GO:0071625	0.23973980434651	0.97084693255837	1	14	vocalization behavior	BP	13581	181
GO:0043406	0.239928861943569	0.883303942806142	5	213	positive regulation of MAP kinase activity	BP	13581	181
GO:1901606	0.24016781574866	0.932896583790806	2	73	alpha-amino acid catabolic process	BP	13581	181
GO:0050852	0.240193934989327	0.933002565744731	2	66	T cell receptor signaling pathway	BP	13581	181
GO:0034383	0.240963794684005	0.969987514629201	1	19	low-density lipoprotein particle clearance	BP	13581	181
GO:0090208	0.240973655391944	0.969667621641977	1	24	positive regulation of triglyceride metabolic process	BP	13581	181
GO:0002438	0.241284730673702	0.969637808231068	1	23	acute inflammatory response to antigenic stimulus	BP	13581	181
GO:0001101	0.24142452021626	0.860484231848181	8	419	response to acid chemical	BP	13581	181
GO:0048588	0.241965821076893	0.882048610757212	5	197	developmental cell growth	BP	13581	181
GO:0050905	0.242117789061522	0.909140360154881	3	103	neuromuscular process	BP	13581	181
GO:0071404	0.242131545014408	0.969969795002437	1	16	cellular response to low-density lipoprotein particle stimulus	BP	13581	181
GO:0051260	0.243348291934095	0.872049962675315	6	305	protein homooligomerization	BP	13581	181
GO:1903579	0.243389877875296	0.969136649810737	1	22	negative regulation of ATP metabolic process	BP	13581	181
GO:0035914	0.243961383322069	0.931396636822421	2	60	skeletal muscle cell differentiation	BP	13581	181
GO:0032331	0.244134885158767	0.96944457930489	1	16	negative regulation of chondrocyte differentiation	BP	13581	181
GO:1902903	0.24446212596255	0.871388274742637	6	269	regulation of supramolecular fiber organization	BP	13581	181
GO:0071242	0.244542519679493	0.93096452376436	2	68	cellular response to ammonium ion	BP	13581	181
GO:0045780	0.244789470124031	0.969064046001648	1	18	positive regulation of bone resorption	BP	13581	181
GO:0046852	0.244789470124031	0.969064046001648	1	18	positive regulation of bone remodeling	BP	13581	181
GO:0006520	0.245129417507633	0.879757134206738	5	247	cellular amino acid metabolic process	BP	13581	181
GO:0044782	0.245398112989404	0.879678400972317	5	221	cilium organization	BP	13581	181
GO:0003085	0.245420107872248	0.968729156105348	1	20	negative regulation of systemic arterial blood pressure	BP	13581	181
GO:1902751	0.245627570764554	0.968840710852943	1	18	positive regulation of cell cycle G2/M phase transition	BP	13581	181
GO:0050858	0.245782820648016	0.968631827942643	1	20	negative regulation of antigen receptor-mediated signaling pathway	BP	13581	181
GO:0006213	0.245790566740415	0.968282580447046	1	26	pyrimidine nucleoside metabolic process	BP	13581	181
GO:0009199	0.245844763655804	0.890773232144099	4	220	ribonucleoside triphosphate metabolic process	BP	13581	181
GO:0015918	0.246021806784754	0.930334846261019	2	65	sterol transport	BP	13581	181
GO:0071900	0.246443204324838	0.856858349060814	8	399	regulation of protein serine/threonine kinase activity	BP	13581	181
GO:0001783	0.246641090493845	0.96826305839622	1	22	B cell apoptotic process	BP	13581	181
GO:0039529	0.247594471450425	0.968525691923917	1	16	RIG-I signaling pathway	BP	13581	181
GO:0010595	0.247669554550311	0.929630251302084	2	62	positive regulation of endothelial cell migration	BP	13581	181
GO:0001956	0.24797636474468	0.968310391688264	1	17	positive regulation of neurotransmitter secretion	BP	13581	181
GO:0060538	0.248135013472689	0.88958501176104	4	169	skeletal muscle organ development	BP	13581	181
GO:0010970	0.24848881953423	0.905470479347951	3	112	transport along microtubule	BP	13581	181
GO:0099111	0.24848881953423	0.905470479347951	3	112	microtubule-based transport	BP	13581	181
GO:0010614	0.249111269661724	0.967730865234458	1	20	negative regulation of cardiac muscle hypertrophy	BP	13581	181
GO:0018126	0.249167987578432	0.967715389991311	1	20	protein hydroxylation	BP	13581	181
GO:0042749	0.249196015935312	0.967228056023736	1	29	regulation of circadian sleep/wake cycle	BP	13581	181
GO:0009117	0.249205889209764	0.849690493348084	9	546	nucleotide metabolic process	BP	13581	181
GO:1901615	0.249210109380302	0.860756111274639	7	363	organic hydroxy compound metabolic process	BP	13581	181
GO:0030903	0.249367037123596	0.967934823540789	1	17	notochord development	BP	13581	181
GO:0010884	0.249559031607381	0.967882780213938	1	17	positive regulation of lipid storage	BP	13581	181
GO:0051403	0.249653239755778	0.876921611208766	5	208	stress-activated MAPK cascade	BP	13581	181
GO:0048520	0.250387956264917	0.967021293999447	1	26	positive regulation of behavior	BP	13581	181
GO:0010033	0.251041635134323	0.802589576512219	42	2656	response to organic substance	BP	13581	181
GO:0072673	0.251258260860665	0.967317137873643	1	18	lamellipodium morphogenesis	BP	13581	181
GO:1990182	0.25160749459539	0.967128957433791	1	19	exosomal secretion	BP	13581	181
GO:0044321	0.25160799274588	0.966840051365386	1	23	response to leptin	BP	13581	181
GO:0071218	0.252162607502466	0.966892471831689	1	20	cellular response to misfolded protein	BP	13581	181
GO:0006575	0.252184054446524	0.903149964200931	3	138	cellular modified amino acid metabolic process	BP	13581	181
GO:0050885	0.252252853407166	0.92765645390162	2	55	neuromuscular process controlling balance	BP	13581	181
GO:0043525	0.252328023511084	0.927262794745244	2	71	positive regulation of neuron apoptotic process	BP	13581	181
GO:0030317	0.252341921559281	0.927239159704812	2	72	flagellated sperm motility	BP	13581	181
GO:2000403	0.25240809574574	0.966458447459646	1	26	positive regulation of lymphocyte migration	BP	13581	181
GO:0034765	0.252461135489938	0.852453378808634	8	391	regulation of ion transmembrane transport	BP	13581	181
GO:0016482	0.25270513988012	0.903080208181923	3	112	cytosolic transport	BP	13581	181
GO:0010803	0.253029802951182	0.966507008456494	1	22	regulation of tumor necrosis factor-mediated signaling pathway	BP	13581	181
GO:0071248	0.253221156577361	0.886367628710501	4	175	cellular response to metal ion	BP	13581	181
GO:0001570	0.254811324879283	0.926239736596308	2	63	vasculogenesis	BP	13581	181
GO:0009119	0.255426726506929	0.925661013110021	2	79	ribonucleoside metabolic process	BP	13581	181
GO:0051354	0.255579651733928	0.965668283420031	1	24	negative regulation of oxidoreductase activity	BP	13581	181
GO:0034220	0.255597130331795	0.823307701929732	16	875	ion transmembrane transport	BP	13581	181
GO:0090314	0.255661487613793	0.965704039793843	1	23	positive regulation of protein targeting to membrane	BP	13581	181
GO:0000731	0.255757085136226	0.965889506061963	1	20	DNA synthesis involved in DNA repair	BP	13581	181
GO:0090030	0.255901798254415	0.966030230704208	1	18	regulation of steroid hormone biosynthetic process	BP	13581	181
GO:0044062	0.256052007539924	0.965479982416741	1	25	regulation of excretion	BP	13581	181
GO:0032660	0.256116126835086	0.965575298528328	1	23	regulation of interleukin-17 production	BP	13581	181
GO:0060047	0.25627729567827	0.88441814301536	4	179	heart contraction	BP	13581	181
GO:0097734	0.256468721430869	0.965688964068768	1	20	extracellular exosome biogenesis	BP	13581	181
GO:0140112	0.256468721430869	0.965688964068768	1	20	extracellular vesicle biogenesis	BP	13581	181
GO:0071380	0.256972481087605	0.96563325207537	1	19	cellular response to prostaglandin E stimulus	BP	13581	181
GO:1902932	0.257057317149554	0.965522601178301	1	20	positive regulation of alcohol biosynthetic process	BP	13581	181
GO:0010893	0.257082758071721	0.965365719991291	1	22	positive regulation of steroid biosynthetic process	BP	13581	181
GO:0002544	0.257159502286693	0.965278829269919	1	23	chronic inflammatory response	BP	13581	181
GO:0033762	0.257230315994082	0.965258656721207	1	23	response to glucagon	BP	13581	181
GO:0034349	0.257344310885322	0.96552821696814	1	19	glial cell apoptotic process	BP	13581	181
GO:0033622	0.25757044164953	0.965561025119677	1	18	integrin activation	BP	13581	181
GO:0006165	0.257823155232979	0.924586189186947	2	74	nucleoside diphosphate phosphorylation	BP	13581	181
GO:0051767	0.258258401423006	0.965102594733176	1	21	nitric-oxide synthase biosynthetic process	BP	13581	181
GO:0051769	0.258258401423006	0.965102594733176	1	21	regulation of nitric-oxide synthase biosynthetic process	BP	13581	181
GO:0060602	0.258276497648569	0.965097433673896	1	21	branch elongation of an epithelium	BP	13581	181
GO:2001273	0.258630685505557	0.965075698784791	1	20	regulation of glucose import in response to insulin stimulus	BP	13581	181
GO:0001774	0.258793870967464	0.96521473061953	1	18	microglial cell activation	BP	13581	181
GO:0055090	0.25879594144069	0.964695069282542	1	25	acylglycerol homeostasis	BP	13581	181
GO:0070328	0.25879594144069	0.964695069282542	1	25	triglyceride homeostasis	BP	13581	181
GO:0034728	0.25886644445024	0.924134485127988	2	71	nucleosome organization	BP	13581	181
GO:0072079	0.25896036448579	0.964981649974071	1	20	nephron tubule formation	BP	13581	181
GO:0032365	0.259172836086846	0.965107071991255	1	18	intracellular lipid transport	BP	13581	181
GO:0009266	0.259307888970041	0.882442985552675	4	189	response to temperature stimulus	BP	13581	181
GO:0033197	0.259487865966485	0.964612134711355	1	23	response to vitamin E	BP	13581	181
GO:1903427	0.259552406880001	0.964532813647555	1	24	negative regulation of reactive oxygen species biosynthetic process	BP	13581	181
GO:0048525	0.259583564912221	0.923787878948358	2	71	negative regulation of viral process	BP	13581	181
GO:0006753	0.260053213623711	0.841498280467373	9	552	nucleoside phosphate metabolic process	BP	13581	181
GO:0007340	0.260268084496699	0.964326076063774	1	24	acrosome reaction	BP	13581	181
GO:0097755	0.260401533609591	0.923489086169301	2	66	positive regulation of blood vessel diameter	BP	13581	181
GO:0048799	0.260714593202128	0.964568023218063	1	19	animal organ maturation	BP	13581	181
GO:0070584	0.26075560827112	0.964184861991507	1	24	mitochondrion morphogenesis	BP	13581	181
GO:0042403	0.260773077206617	0.964462011556581	1	20	thyroid hormone metabolic process	BP	13581	181
GO:0010866	0.260944446979339	0.964331877990035	1	21	regulation of triglyceride biosynthetic process	BP	13581	181
GO:0014741	0.260977349721564	0.964248951270169	1	22	negative regulation of muscle hypertrophy	BP	13581	181
GO:0014821	0.261270452194967	0.964096940854973	1	23	phasic smooth muscle contraction	BP	13581	181
GO:0001818	0.261320407913602	0.881145554219392	4	192	negative regulation of cytokine production	BP	13581	181
GO:0007163	0.261538047925555	0.881212593715411	4	158	establishment or maintenance of cell polarity	BP	13581	181
GO:0050802	0.261564918657326	0.963629770977628	1	31	circadian sleep/wake cycle, sleep	BP	13581	181
GO:0015988	0.26160392058818	0.963829295881552	1	26	energy coupled proton transmembrane transport, against electrochemical gradient	BP	13581	181
GO:0006506	0.2617756370014	0.963831580633542	1	25	GPI anchor biosynthetic process	BP	13581	181
GO:0071361	0.262126806024655	0.963915569801616	1	22	cellular response to ethanol	BP	13581	181
GO:2001014	0.262251869871269	0.964225479231631	1	18	regulation of skeletal muscle cell differentiation	BP	13581	181
GO:0002335	0.262463007941	0.963973724159005	1	20	mature B cell differentiation	BP	13581	181
GO:0002691	0.262477313289221	0.963813567436637	1	22	regulation of cellular extravasation	BP	13581	181
GO:0045892	0.262712832948107	0.817484796639063	16	888	negative regulation of transcription, DNA-templated	BP	13581	181
GO:0051492	0.26325183293623	0.922103017534549	2	66	regulation of stress fiber assembly	BP	13581	181
GO:1903077	0.26326919893699	0.963657245049954	1	21	negative regulation of protein localization to plasma membrane	BP	13581	181
GO:0043269	0.263871726572455	0.830316345653583	11	600	regulation of ion transport	BP	13581	181
GO:0050848	0.263931743255848	0.921653267032417	2	72	regulation of calcium-mediated signaling	BP	13581	181
GO:1902624	0.264446725637635	0.96281591283843	1	30	positive regulation of neutrophil migration	BP	13581	181
GO:0030801	0.264818337000143	0.920983056128877	2	88	positive regulation of cyclic nucleotide metabolic process	BP	13581	181
GO:0071345	0.265314676057953	0.829155564053039	11	626	cellular response to cytokine stimulus	BP	13581	181
GO:1901380	0.265435951084976	0.963022105728515	1	21	negative regulation of potassium ion transmembrane transport	BP	13581	181
GO:1901362	0.265525784585329	0.788623324726471	45	2827	organic cyclic compound biosynthetic process	BP	13581	181
GO:0034612	0.265549574098497	0.878430414077006	4	193	response to tumor necrosis factor	BP	13581	181
GO:1902235	0.265578349748428	0.962712674044789	1	25	regulation of endoplasmic reticulum stress-induced intrinsic apoptotic signaling pathway	BP	13581	181
GO:0018210	0.265962923947022	0.895455164060834	3	109	peptidyl-threonine modification	BP	13581	181
GO:0071871	0.266079077043033	0.96300926681651	1	19	response to epinephrine	BP	13581	181
GO:0010894	0.266676766050935	0.962578958449412	1	22	negative regulation of steroid biosynthetic process	BP	13581	181
GO:0045939	0.266676766050935	0.962578958449412	1	22	negative regulation of steroid metabolic process	BP	13581	181
GO:0002695	0.267059617891253	0.894571969781557	3	133	negative regulation of leukocyte activation	BP	13581	181
GO:0003015	0.267258902471608	0.877388047586967	4	182	heart process	BP	13581	181
GO:0035428	0.267299947593431	0.962649275375535	1	19	hexose transmembrane transport	BP	13581	181
GO:1904659	0.267299947593431	0.962649275375535	1	19	glucose transmembrane transport	BP	13581	181
GO:1905950	0.267299947593431	0.962649275375535	1	19	monosaccharide transmembrane transport	BP	13581	181
GO:0009892	0.267349223674023	0.792577358217228	34	2089	negative regulation of metabolic process	BP	13581	181
GO:0034599	0.267809654558611	0.864479911235237	5	257	cellular response to oxidative stress	BP	13581	181
GO:0015012	0.269007068341602	0.962366193617262	1	17	heparan sulfate proteoglycan biosynthetic process	BP	13581	181
GO:0046889	0.269241824267524	0.918963713882876	2	76	positive regulation of lipid biosynthetic process	BP	13581	181
GO:0022409	0.269335117364589	0.876007856871337	4	189	positive regulation of cell-cell adhesion	BP	13581	181
GO:0043576	0.269513694479175	0.961991540105714	1	19	regulation of respiratory gaseous exchange	BP	13581	181
GO:0032880	0.269516371727364	0.811876964442458	16	912	regulation of protein localization	BP	13581	181
GO:0035584	0.269525456098676	0.962093968304661	1	18	calcium-mediated signaling using intracellular calcium source	BP	13581	181
GO:0001775	0.270442664466548	0.821628646511336	12	705	cell activation	BP	13581	181
GO:0007567	0.270581359141609	0.961489143311191	1	21	parturition	BP	13581	181
GO:0044092	0.270911476043782	0.815415423779568	14	843	negative regulation of molecular function	BP	13581	181
GO:0097242	0.271439785904878	0.961641646314757	1	17	amyloid-beta clearance	BP	13581	181
GO:0050877	0.271659852489876	0.814854687064296	14	775	nervous system process	BP	13581	181
GO:0060765	0.271750856563122	0.961056259270987	1	22	regulation of androgen receptor signaling pathway	BP	13581	181
GO:0061318	0.271778897369335	0.961540031642401	1	17	renal filtration cell differentiation	BP	13581	181
GO:0072112	0.271778897369335	0.961540031642401	1	17	glomerular visceral epithelial cell differentiation	BP	13581	181
GO:0072311	0.271778897369335	0.961540031642401	1	17	glomerular epithelial cell differentiation	BP	13581	181
GO:0097722	0.27181843757581	0.917694939995105	2	75	sperm motility	BP	13581	181
GO:0035967	0.27199890659141	0.917554832843286	2	78	cellular response to topologically incorrect protein	BP	13581	181
GO:0060632	0.272070631291406	0.960959157283748	1	22	regulation of microtubule-based movement	BP	13581	181
GO:1990778	0.272607631933171	0.861255774927153	5	238	protein localization to cell periphery	BP	13581	181
GO:0060219	0.272705835057185	0.960934227670953	1	20	camera-type eye photoreceptor cell differentiation	BP	13581	181
GO:0016575	0.272739695127324	0.917456723424302	2	64	histone deacetylation	BP	13581	181
GO:0008299	0.272931901046402	0.960494806434017	1	25	isoprenoid biosynthetic process	BP	13581	181
GO:0048569	0.273480952654171	0.960609888844986	1	21	post-embryonic animal organ development	BP	13581	181
GO:0044770	0.275248214909538	0.84959941435256	6	305	cell cycle phase transition	BP	13581	181
GO:0060337	0.275448516023493	0.960006911409156	1	21	type I interferon signaling pathway	BP	13581	181
GO:0071357	0.275448516023493	0.960006911409156	1	21	cellular response to type I interferon	BP	13581	181
GO:0045934	0.275582342630891	0.801157376902091	19	1090	negative regulation of nucleobase-containing compound metabolic process	BP	13581	181
GO:1904376	0.275622996328646	0.959796612070526	1	23	negative regulation of protein localization to cell periphery	BP	13581	181
GO:1901566	0.275839453915149	0.799263459460144	20	1330	organonitrogen compound biosynthetic process	BP	13581	181
GO:1903169	0.276037360286886	0.889274792624065	3	129	regulation of calcium ion transmembrane transport	BP	13581	181
GO:0034762	0.276251060398574	0.834626887197292	8	404	regulation of transmembrane transport	BP	13581	181
GO:0006734	0.276310814430439	0.959451599471235	1	25	NADH metabolic process	BP	13581	181
GO:0045860	0.276338131496287	0.834569001896462	8	400	positive regulation of protein kinase activity	BP	13581	181
GO:0071372	0.277070643757881	0.959505925066513	1	21	cellular response to follicle-stimulating hormone stimulus	BP	13581	181
GO:0006301	0.277134276296664	0.959486201030427	1	21	postreplication repair	BP	13581	181
GO:0048844	0.277217492896988	0.915424838655991	2	56	artery morphogenesis	BP	13581	181
GO:0046916	0.277458153523873	0.914867911092957	2	74	cellular transition metal ion homeostasis	BP	13581	181
GO:0072521	0.278088265191055	0.833096069961885	8	483	purine-containing compound metabolic process	BP	13581	181
GO:0022410	0.278258767498288	0.958470399505981	1	33	circadian sleep/wake cycle process	BP	13581	181
GO:1901019	0.27843676589857	0.914427298725555	2	71	regulation of calcium ion transmembrane transporter activity	BP	13581	181
GO:0050808	0.278604457342381	0.847396456159612	6	245	synapse organization	BP	13581	181
GO:0003156	0.278876547340764	0.958534735264989	1	27	regulation of animal organ formation	BP	13581	181
GO:0042787	0.279033004304003	0.887618079922696	3	115	protein ubiquitination involved in ubiquitin-dependent protein catabolic process	BP	13581	181
GO:0019433	0.279469116898982	0.958347687523558	1	27	triglyceride catabolic process	BP	13581	181
GO:2000404	0.279642233290944	0.958292953109471	1	27	regulation of T cell migration	BP	13581	181
GO:0007254	0.28008943037761	0.869153012580272	4	162	JNK cascade	BP	13581	181
GO:0060080	0.280223372231801	0.958718273103071	1	19	inhibitory postsynaptic potential	BP	13581	181
GO:0051788	0.280375773325354	0.95831228850799	1	23	response to misfolded protein	BP	13581	181
GO:0051590	0.280991594642166	0.958374083940361	1	20	positive regulation of neurotransmitter transport	BP	13581	181
GO:1903507	0.281114405574683	0.802274507565438	16	902	negative regulation of nucleic acid-templated transcription	BP	13581	181
GO:0046939	0.281379847840741	0.912745785079808	2	81	nucleotide phosphorylation	BP	13581	181
GO:0006515	0.281609946032218	0.957921893985319	1	23	protein quality control for misfolded or incompletely synthesized proteins	BP	13581	181
GO:0032232	0.281649274691322	0.958072889215686	1	21	negative regulation of actin filament bundle assembly	BP	13581	181
GO:1901032	0.282054239425506	0.957643262228877	1	25	negative regulation of response to reactive oxygen species	BP	13581	181
GO:1903206	0.282054239425506	0.957643262228877	1	25	negative regulation of hydrogen peroxide-induced cell death	BP	13581	181
GO:0045822	0.282421483994729	0.957592209797167	1	24	negative regulation of heart contraction	BP	13581	181
GO:0015850	0.282627402190893	0.867256800890062	4	197	organic hydroxy compound transport	BP	13581	181
GO:1902679	0.282739200160452	0.800919751364221	16	904	negative regulation of RNA biosynthetic process	BP	13581	181
GO:1903203	0.283059071570513	0.957625990771676	1	21	regulation of oxidative stress-induced neuron death	BP	13581	181
GO:0022408	0.283257161498492	0.88484495979504	3	137	negative regulation of cell-cell adhesion	BP	13581	181
GO:1900076	0.283282949617967	0.911943840218795	2	71	regulation of cellular response to insulin stimulus	BP	13581	181
GO:0016048	0.283311301586818	0.957459277939661	1	22	detection of temperature stimulus	BP	13581	181
GO:0033561	0.28347508025931	0.957694258347798	1	19	regulation of water loss via skin	BP	13581	181
GO:0009163	0.283588315213385	0.956803329449416	1	32	nucleoside biosynthetic process	BP	13581	181
GO:0042455	0.283588315213385	0.956803329449416	1	32	ribonucleoside biosynthetic process	BP	13581	181
GO:0002089	0.284931414700735	0.957028335161792	1	21	lens morphogenesis in camera-type eye	BP	13581	181
GO:0032620	0.284950422251537	0.956652451783138	1	26	interleukin-17 production	BP	13581	181
GO:0032733	0.285071641519154	0.956502396752705	1	28	positive regulation of interleukin-10 production	BP	13581	181
GO:0035024	0.285144608079975	0.957281523269409	1	18	negative regulation of Rho protein signal transduction	BP	13581	181
GO:0045321	0.285164598527028	0.817464741645322	10	587	leukocyte activation	BP	13581	181
GO:0006937	0.285324955423186	0.883627221876124	3	132	regulation of muscle contraction	BP	13581	181
GO:0019079	0.285457884804847	0.910740826625163	2	75	viral genome replication	BP	13581	181
GO:1902074	0.285646612636305	0.956427204406245	1	26	response to salt	BP	13581	181
GO:0044381	0.285738383234854	0.956681336186552	1	22	glucose import in response to insulin stimulus	BP	13581	181
GO:1904292	0.286746781738932	0.956200876762903	1	24	regulation of ERAD pathway	BP	13581	181
GO:0036475	0.286775682879029	0.956346427545101	1	22	neuron death in response to oxidative stress	BP	13581	181
GO:0042059	0.286808242572997	0.956255022212891	1	23	negative regulation of epidermal growth factor receptor signaling pathway	BP	13581	181
GO:0006505	0.287252595481024	0.955846706751871	1	27	GPI anchor metabolic process	BP	13581	181
GO:0045685	0.28730775195483	0.909816694459685	2	73	regulation of glial cell differentiation	BP	13581	181
GO:0061037	0.287526547290633	0.9562901562364	1	20	negative regulation of cartilage development	BP	13581	181
GO:0010447	0.28820714377139	0.955800208797121	1	23	response to acidic pH	BP	13581	181
GO:0033158	0.288241069639206	0.95587082076233	1	22	regulation of protein import into nucleus, translocation	BP	13581	181
GO:0032689	0.289152626388161	0.955223686972234	1	27	negative regulation of interferon-gamma production	BP	13581	181
GO:0021700	0.289459405095853	0.849531209432862	5	229	developmental maturation	BP	13581	181
GO:0048339	0.28989165716469	0.955521755850302	1	20	paraxial mesoderm development	BP	13581	181
GO:0009887	0.290246329114837	0.797021150356373	15	805	animal organ morphogenesis	BP	13581	181
GO:0050870	0.290358051014615	0.880412831808853	3	147	positive regulation of T cell activation	BP	13581	181
GO:0051494	0.290573149766098	0.880595957828297	3	114	negative regulation of cytoskeleton organization	BP	13581	181
GO:0071402	0.290675416191015	0.955074283680665	1	22	cellular response to lipoprotein particle stimulus	BP	13581	181
GO:0070536	0.291174368786705	0.955101845202161	1	20	protein K63-linked deubiquitination	BP	13581	181
GO:2000181	0.291450968020186	0.907686390601396	2	71	negative regulation of blood vessel morphogenesis	BP	13581	181
GO:0001505	0.292188396074059	0.860947726638804	4	183	regulation of neurotransmitter levels	BP	13581	181
GO:0048639	0.292616981178243	0.860738856123215	4	171	positive regulation of developmental growth	BP	13581	181
GO:0060992	0.29334693481356	0.95449833055736	1	19	response to fungicide	BP	13581	181
GO:0030155	0.293595686547966	0.81081931682109	10	537	regulation of cell adhesion	BP	13581	181
GO:0010639	0.293982383459666	0.835963932379485	6	297	negative regulation of organelle organization	BP	13581	181
GO:0050878	0.294008898866918	0.835909919847381	6	308	regulation of body fluid levels	BP	13581	181
GO:0007159	0.294453032389513	0.845829018908662	5	268	leukocyte cell-cell adhesion	BP	13581	181
GO:1901185	0.294606189914235	0.953607595642947	1	24	negative regulation of ERBB signaling pathway	BP	13581	181
GO:0045445	0.294656181314888	0.905835893363898	2	79	myoblast differentiation	BP	13581	181
GO:0050792	0.294995521129244	0.877590479078587	3	140	regulation of viral process	BP	13581	181
GO:0072273	0.2955439336655	0.953371186112606	1	23	metanephric nephron morphogenesis	BP	13581	181
GO:0060004	0.296455141256358	0.953349532424863	1	20	reflex	BP	13581	181
GO:0014046	0.296481630946369	0.952836324969054	1	26	dopamine secretion	BP	13581	181
GO:0014059	0.296481630946369	0.952836324969054	1	26	regulation of dopamine secretion	BP	13581	181
GO:0051223	0.296491800301119	0.800562080906012	12	693	regulation of protein transport	BP	13581	181
GO:0051588	0.297105712361211	0.904664592520209	2	72	regulation of neurotransmitter transport	BP	13581	181
GO:0071417	0.297303037929826	0.80786282288755	10	529	cellular response to organonitrogen compound	BP	13581	181
GO:0045940	0.297537820787353	0.952356938396798	1	28	positive regulation of steroid metabolic process	BP	13581	181
GO:1904705	0.297877344701348	0.952429831586302	1	25	regulation of vascular smooth muscle cell proliferation	BP	13581	181
GO:0039528	0.298091640086291	0.952798758718832	1	20	cytoplasmic pattern recognition receptor signaling pathway in response to virus	BP	13581	181
GO:0046888	0.298250562702903	0.903864337865626	2	82	negative regulation of hormone secretion	BP	13581	181
GO:0032091	0.298457560421063	0.903753162731354	2	82	negative regulation of protein binding	BP	13581	181
GO:0003016	0.298674770522071	0.952231866625744	1	24	respiratory system process	BP	13581	181
GO:0010827	0.298737699260863	0.90376936834536	2	73	regulation of glucose transport	BP	13581	181
GO:0034219	0.298994318256448	0.952203337870409	1	23	carbohydrate transmembrane transport	BP	13581	181
GO:1901659	0.299021482006528	0.951569908879936	1	34	glycosyl compound biosynthetic process	BP	13581	181
GO:0009065	0.299517115893465	0.951944186801458	1	24	glutamine family amino acid catabolic process	BP	13581	181
GO:0072010	0.299819335446785	0.95221330293855	1	20	glomerular epithelium development	BP	13581	181
GO:2000778	0.299988557378497	0.95178275058172	1	24	positive regulation of interleukin-6 secretion	BP	13581	181
GO:0010558	0.300456097120361	0.780010452156958	19	1103	negative regulation of macromolecule biosynthetic process	BP	13581	181
GO:0046006	0.300541685473042	0.951126055518205	1	32	regulation of activated T cell proliferation	BP	13581	181
GO:2001257	0.300958752825768	0.873934437731219	3	131	regulation of cation channel activity	BP	13581	181
GO:0014048	0.301326461728776	0.951404674633406	1	23	regulation of glutamate secretion	BP	13581	181
GO:0045956	0.301651486541619	0.95121085343811	1	24	positive regulation of calcium ion-dependent exocytosis	BP	13581	181
GO:0034105	0.3017691391545	0.951025293646746	1	26	positive regulation of tissue remodeling	BP	13581	181
GO:0048168	0.302341664950915	0.90191570450795	2	69	regulation of neuronal synaptic plasticity	BP	13581	181
GO:1900027	0.302480207862423	0.951006779388187	1	23	regulation of ruffle assembly	BP	13581	181
GO:0021756	0.302575673222278	0.951390739111009	1	19	striatum development	BP	13581	181
GO:0036003	0.30281478100657	0.950891048899204	1	23	positive regulation of transcription from RNA polymerase II promoter in response to stress	BP	13581	181
GO:0007041	0.302830888946381	0.901650742813172	2	69	lysosomal transport	BP	13581	181
GO:0006541	0.302960192385973	0.950930877803882	1	22	glutamine metabolic process	BP	13581	181
GO:0033032	0.303389826732729	0.95028070892745	1	29	regulation of myeloid cell apoptotic process	BP	13581	181
GO:0021602	0.304680387633455	0.950434001882716	1	21	cranial nerve morphogenesis	BP	13581	181
GO:0090313	0.305019320950571	0.949765962135918	1	28	regulation of protein targeting to membrane	BP	13581	181
GO:1900273	0.305081317683378	0.95029457301557	1	21	positive regulation of long-term synaptic potentiation	BP	13581	181
GO:2000300	0.305681868594031	0.949731480695939	1	25	regulation of synaptic vesicle exocytosis	BP	13581	181
GO:0010738	0.306507366395986	0.949796834204224	1	21	regulation of protein kinase A signaling	BP	13581	181
GO:0018279	0.306788070191571	0.94920374443498	1	27	protein N-linked glycosylation via asparagine	BP	13581	181
GO:0044281	0.306852450841526	0.768286023604036	23	1538	small molecule metabolic process	BP	13581	181
GO:1902745	0.307243004422899	0.949181542440481	1	25	positive regulation of lamellipodium organization	BP	13581	181
GO:0043457	0.307731480126926	0.948936448821289	1	26	regulation of cellular respiration	BP	13581	181
GO:0043271	0.307736279458646	0.869524814406998	3	143	negative regulation of ion transport	BP	13581	181
GO:0048821	0.307741827057176	0.949005103607649	1	25	erythrocyte development	BP	13581	181
GO:0061036	0.307753678694466	0.949164533899053	1	23	positive regulation of cartilage development	BP	13581	181
GO:0010831	0.307911907176653	0.948872462399854	1	26	positive regulation of myotube differentiation	BP	13581	181
GO:0098662	0.308242819627691	0.794696510488248	11	607	inorganic cation transmembrane transport	BP	13581	181
GO:0034381	0.308765598421376	0.948439157266821	1	28	plasma lipoprotein particle clearance	BP	13581	181
GO:0071103	0.309107722613685	0.86872844283608	3	134	DNA conformation change	BP	13581	181
GO:0043549	0.309759285002933	0.789649468694807	12	673	regulation of kinase activity	BP	13581	181
GO:0006954	0.309825791972582	0.808490638878508	8	483	inflammatory response	BP	13581	181
GO:0016079	0.309845335636288	0.897659880536783	2	76	synaptic vesicle exocytosis	BP	13581	181
GO:0006333	0.309853895319961	0.89761573165661	2	78	chromatin assembly or disassembly	BP	13581	181
GO:0032369	0.310199722888188	0.948210247525375	1	24	negative regulation of lipid transport	BP	13581	181
GO:0051957	0.310907312072611	0.9480442657493	1	23	positive regulation of amino acid transport	BP	13581	181
GO:1901522	0.311359564747247	0.947715012886526	1	25	positive regulation of transcription from RNA polymerase II promoter involved in cellular response to chemical stimulus	BP	13581	181
GO:0033028	0.311899777820449	0.947147312196802	1	31	myeloid cell apoptotic process	BP	13581	181
GO:0018196	0.312058364014855	0.947256651089731	1	28	peptidyl-asparagine modification	BP	13581	181
GO:0072595	0.313049280408339	0.947106141184116	1	25	maintenance of protein localization in organelle	BP	13581	181
GO:2000036	0.313213601684858	0.947216153094435	1	23	regulation of stem cell population maintenance	BP	13581	181
GO:1990874	0.313856214314955	0.946738745763712	1	26	vascular smooth muscle cell proliferation	BP	13581	181
GO:0046890	0.313963787724489	0.86552162328939	3	143	regulation of lipid biosynthetic process	BP	13581	181
GO:0045742	0.31410795097194	0.946722604132361	1	25	positive regulation of epidermal growth factor receptor signaling pathway	BP	13581	181
GO:0010092	0.314185566989519	0.94654931453386	1	27	specification of animal organ identity	BP	13581	181
GO:0003299	0.314313818288475	0.947138780211959	1	20	muscle hypertrophy in response to stress	BP	13581	181
GO:0014898	0.314313818288475	0.947138780211959	1	20	cardiac muscle hypertrophy in response to stress	BP	13581	181
GO:0030705	0.314364547312954	0.86545142904084	3	124	cytoskeleton-dependent intracellular transport	BP	13581	181
GO:1903432	0.314406400226012	0.946988351889153	1	21	regulation of TORC1 signaling	BP	13581	181
GO:1901343	0.314718830479267	0.894952781813757	2	76	negative regulation of vasculature development	BP	13581	181
GO:0048103	0.314874117673785	0.946712626322576	1	22	somatic stem cell division	BP	13581	181
GO:0051338	0.315625394833513	0.781353870849958	13	755	regulation of transferase activity	BP	13581	181
GO:0007269	0.315675158135954	0.864516410618634	3	132	neurotransmitter secretion	BP	13581	181
GO:0099643	0.315675158135954	0.864516410618634	3	132	signal release from synapse	BP	13581	181
GO:0021591	0.315794630951854	0.946280491392624	1	23	ventricular system development	BP	13581	181
GO:0009150	0.316001598507786	0.810647006556492	7	431	purine ribonucleotide metabolic process	BP	13581	181
GO:0003094	0.316043534804319	0.946395305833509	1	21	glomerular filtration	BP	13581	181
GO:0097205	0.316043534804319	0.946395305833509	1	21	renal filtration	BP	13581	181
GO:0070252	0.316214857741448	0.894251101786745	2	70	actin-mediated cell contraction	BP	13581	181
GO:0002686	0.316216006763292	0.945623630442005	1	30	negative regulation of leukocyte migration	BP	13581	181
GO:0071634	0.316702132975738	0.94569950511923	1	26	regulation of transforming growth factor beta production	BP	13581	181
GO:0043501	0.316964712718227	0.945603039204728	1	26	skeletal muscle adaptation	BP	13581	181
GO:0046470	0.317145707505793	0.945177019095323	1	32	phosphatidylcholine metabolic process	BP	13581	181
GO:1901990	0.317203840899692	0.843648344647726	4	199	regulation of mitotic cell cycle phase transition	BP	13581	181
GO:0036314	0.317271863065075	0.945566907818888	1	25	response to sterol	BP	13581	181
GO:0070723	0.317271863065075	0.945566907818888	1	25	response to cholesterol	BP	13581	181
GO:0034333	0.317537430375521	0.893614030712173	2	66	adherens junction assembly	BP	13581	181
GO:0006882	0.317849766319658	0.945354278187429	1	25	cellular zinc ion homeostasis	BP	13581	181
GO:0071379	0.317864846680281	0.945523190006374	1	23	cellular response to prostaglandin stimulus	BP	13581	181
GO:0033363	0.317892463182767	0.945338549743774	1	25	secretory granule organization	BP	13581	181
GO:1904062	0.318064956995638	0.828715480519278	5	266	regulation of cation transmembrane transport	BP	13581	181
GO:0007094	0.318095034478612	0.945186663151483	1	26	mitotic spindle assembly checkpoint	BP	13581	181
GO:0031577	0.318095034478612	0.945186663151483	1	26	spindle checkpoint	BP	13581	181
GO:0071173	0.318095034478612	0.945186663151483	1	26	spindle assembly checkpoint	BP	13581	181
GO:0071174	0.318095034478612	0.945186663151483	1	26	mitotic spindle checkpoint	BP	13581	181
GO:0050999	0.318817928283957	0.944606915779428	1	31	regulation of nitric-oxide synthase activity	BP	13581	181
GO:0034654	0.319088373570073	0.741947683269694	42	2669	nucleobase-containing compound biosynthetic process	BP	13581	181
GO:1902186	0.319201772169232	0.944777209435225	1	26	regulation of viral release from host cell	BP	13581	181
GO:0048708	0.320094684421925	0.891908213052674	2	77	astrocyte differentiation	BP	13581	181
GO:0006730	0.320298738254699	0.944054261945434	1	31	one-carbon metabolic process	BP	13581	181
GO:0035587	0.320600781796459	0.944117128201563	1	28	purinergic receptor signaling pathway	BP	13581	181
GO:1902895	0.32127891162509	0.944168153072395	1	24	positive regulation of pri-miRNA transcription from RNA polymerase II promoter	BP	13581	181
GO:0048738	0.321399007799392	0.840748238315321	4	190	cardiac muscle tissue development	BP	13581	181
GO:0110020	0.321719540156352	0.891029101459108	2	75	regulation of actomyosin structure organization	BP	13581	181
GO:0080135	0.32244977441877	0.792526952181654	9	497	regulation of cellular response to stress	BP	13581	181
GO:0032727	0.322971039286319	0.943967300320783	1	20	positive regulation of interferon-alpha production	BP	13581	181
GO:0006511	0.323011730257217	0.798089969231222	8	437	ubiquitin-dependent protein catabolic process	BP	13581	181
GO:0009954	0.323238154856875	0.943435168697904	1	24	proximal/distal pattern formation	BP	13581	181
GO:0048167	0.32347794027798	0.839296564912472	4	187	regulation of synaptic plasticity	BP	13581	181
GO:0007565	0.323785496639565	0.838964079802012	4	206	female pregnancy	BP	13581	181
GO:0030225	0.324630525294961	0.942535571732879	1	29	macrophage differentiation	BP	13581	181
GO:1903076	0.325019391578198	0.889023092740434	2	81	regulation of protein localization to plasma membrane	BP	13581	181
GO:0070201	0.325101050145263	0.776805013768896	12	711	regulation of establishment of protein localization	BP	13581	181
GO:0007613	0.325982409449497	0.857846349147908	3	125	memory	BP	13581	181
GO:0051953	0.32633550764632	0.941825288117085	1	30	negative regulation of amine transport	BP	13581	181
GO:0014887	0.326409224528296	0.942552076222119	1	21	cardiac muscle adaptation	BP	13581	181
GO:1905898	0.326491299861379	0.941891355009956	1	28	positive regulation of response to endoplasmic reticulum stress	BP	13581	181
GO:0002063	0.326879775480964	0.942154208953688	1	23	chondrocyte development	BP	13581	181
GO:0048679	0.327116168889354	0.941722437060881	1	27	regulation of axon regeneration	BP	13581	181
GO:0035051	0.327127255509189	0.857010471740434	3	132	cardiocyte differentiation	BP	13581	181
GO:0050866	0.327193440641618	0.856798531243709	3	150	negative regulation of cell activation	BP	13581	181
GO:0050869	0.327839990860474	0.941374694518073	1	28	negative regulation of B cell activation	BP	13581	181
GO:0030001	0.328590191246955	0.770421409295508	13	735	metal ion transport	BP	13581	181
GO:0009116	0.328766695850036	0.886634589048651	2	95	nucleoside metabolic process	BP	13581	181
GO:0006476	0.328788433426088	0.887001062216539	2	74	protein deacetylation	BP	13581	181
GO:0034695	0.328811766753716	0.941071641591651	1	27	response to prostaglandin E	BP	13581	181
GO:0048596	0.329160994417651	0.94109622003148	1	25	embryonic camera-type eye morphogenesis	BP	13581	181
GO:0055069	0.329448122755066	0.940902946218403	1	26	zinc ion homeostasis	BP	13581	181
GO:0030038	0.329499956635389	0.886544230180667	2	76	contractile actin filament bundle assembly	BP	13581	181
GO:0043149	0.329499956635389	0.886544230180667	2	76	stress fiber assembly	BP	13581	181
GO:0050691	0.329630415756363	0.940684737081306	1	28	regulation of defense response to virus by host	BP	13581	181
GO:0030201	0.329802513488226	0.941260566527497	1	21	heparan sulfate proteoglycan metabolic process	BP	13581	181
GO:1905476	0.329996447336627	0.940543109784699	1	28	negative regulation of protein localization to membrane	BP	13581	181
GO:0050729	0.330253966873548	0.88587807568525	2	88	positive regulation of inflammatory response	BP	13581	181
GO:0045921	0.33032292673955	0.88598313938365	2	80	positive regulation of exocytosis	BP	13581	181
GO:0046461	0.330445818567808	0.940127672313596	1	32	neutral lipid catabolic process	BP	13581	181
GO:0046464	0.330445818567808	0.940127672313596	1	32	acylglycerol catabolic process	BP	13581	181
GO:0009415	0.331383312466302	0.940076678916974	1	27	response to water	BP	13581	181
GO:1902622	0.331451887733338	0.939505917615711	1	37	regulation of neutrophil migration	BP	13581	181
GO:0007617	0.331573239043196	0.940080417486245	1	26	mating behavior	BP	13581	181
GO:0030212	0.331885035356753	0.939881434087721	1	27	hyaluronan metabolic process	BP	13581	181
GO:0015031	0.332106244920782	0.746066117610646	23	1452	protein transport	BP	13581	181
GO:0071604	0.332158201451421	0.939774977543074	1	27	transforming growth factor beta production	BP	13581	181
GO:0061512	0.332328565407423	0.939786484677756	1	26	protein localization to cilium	BP	13581	181
GO:0007569	0.332397012534682	0.884718015582238	2	83	cell aging	BP	13581	181
GO:0001953	0.332571001520135	0.939776312505398	1	25	negative regulation of cell-matrix adhesion	BP	13581	181
GO:0045841	0.332761607122781	0.939539436290685	1	27	negative regulation of mitotic metaphase/anaphase transition	BP	13581	181
GO:0050868	0.332968818785511	0.884263147821579	2	90	negative regulation of T cell activation	BP	13581	181
GO:0019941	0.333538637502844	0.789602122517819	8	443	modification-dependent protein catabolic process	BP	13581	181
GO:2000113	0.334107716322411	0.752738120474707	18	1058	negative regulation of cellular macromolecule biosynthetic process	BP	13581	181
GO:0007018	0.334196875376513	0.831627596927885	4	188	microtubule-based movement	BP	13581	181
GO:0099622	0.334411350103222	0.939056937822822	1	25	cardiac muscle cell membrane repolarization	BP	13581	181
GO:0051241	0.334520910878865	0.756810849650352	16	968	negative regulation of multicellular organismal process	BP	13581	181
GO:0051347	0.334783291227184	0.782449602462761	9	495	positive regulation of transferase activity	BP	13581	181
GO:1903039	0.334821720443472	0.851663053020708	3	155	positive regulation of leukocyte cell-cell adhesion	BP	13581	181
GO:0043030	0.335086148316107	0.938627071187175	1	27	regulation of macrophage activation	BP	13581	181
GO:2000816	0.335471228263824	0.938401446193808	1	28	negative regulation of mitotic sister chromatid separation	BP	13581	181
GO:0010629	0.335545146380208	0.746032068692823	21	1261	negative regulation of gene expression	BP	13581	181
GO:0098660	0.335693561099601	0.767894431668723	12	679	inorganic ion transmembrane transport	BP	13581	181
GO:0007623	0.335771218451499	0.83040236836522	4	202	circadian rhythm	BP	13581	181
GO:0071310	0.335928200515708	0.73389164059357	31	1949	cellular response to organic substance	BP	13581	181
GO:0003338	0.336015040810254	0.938186318289357	1	28	metanephros morphogenesis	BP	13581	181
GO:0031116	0.336153304724173	0.938371465686613	1	25	positive regulation of microtubule polymerization	BP	13581	181
GO:0018108	0.336510341374398	0.803644584759125	6	306	peptidyl-tyrosine phosphorylation	BP	13581	181
GO:0006163	0.337062628377764	0.794001794177766	7	443	purine nucleotide metabolic process	BP	13581	181
GO:0019076	0.337555434684556	0.937574591755385	1	28	viral release from host cell	BP	13581	181
GO:0035890	0.337555434684556	0.937574591755385	1	28	exit from host	BP	13581	181
GO:0035891	0.337555434684556	0.937574591755385	1	28	exit from host cell	BP	13581	181
GO:0052126	0.337555434684556	0.937574591755385	1	28	movement in host environment	BP	13581	181
GO:0052192	0.337555434684556	0.937574591755385	1	28	movement in environment of other organism involved in symbiotic interaction	BP	13581	181
GO:1902100	0.337699440539592	0.937517225214518	1	28	negative regulation of metaphase/anaphase transition of cell cycle	BP	13581	181
GO:0006891	0.338221470421251	0.937646369558901	1	24	intra-Golgi vesicle-mediated transport	BP	13581	181
GO:0033238	0.338792427444899	0.937010862531254	1	29	regulation of cellular amine metabolic process	BP	13581	181
GO:0010976	0.339226168445973	0.801578052649894	6	291	positive regulation of neuron projection development	BP	13581	181
GO:0046885	0.339309559100888	0.937030359038862	1	26	regulation of hormone biosynthetic process	BP	13581	181
GO:0033157	0.339510648333159	0.801216145951406	6	332	regulation of intracellular protein transport	BP	13581	181
GO:0006323	0.33989468369239	0.880230471051319	2	87	DNA packaging	BP	13581	181
GO:1905819	0.340389123351164	0.936369521767195	1	29	negative regulation of chromosome separation	BP	13581	181
GO:0099531	0.340536666771323	0.847932323357714	3	140	presynaptic process involved in chemical synaptic transmission	BP	13581	181
GO:0006941	0.340554640905456	0.847950458086594	3	137	striated muscle contraction	BP	13581	181
GO:0042098	0.340731721228127	0.84759011916164	3	165	T cell proliferation	BP	13581	181
GO:0018212	0.341618623462472	0.799637187092532	6	309	peptidyl-tyrosine modification	BP	13581	181
GO:0090087	0.342316207189062	0.762209378725993	12	729	regulation of peptide transport	BP	13581	181
GO:0031098	0.342450180277499	0.810558886424144	5	237	stress-activated protein kinase signaling cascade	BP	13581	181
GO:0032874	0.342557679669802	0.846699913269538	3	127	positive regulation of stress-activated MAPK cascade	BP	13581	181
GO:0001656	0.342866034865406	0.878553228283032	2	82	metanephros development	BP	13581	181
GO:0034340	0.343109477905695	0.935339882290169	1	28	response to type I interferon	BP	13581	181
GO:0035637	0.343731776700747	0.845911446323779	3	126	multicellular organismal signaling	BP	13581	181
GO:0050704	0.343798031733146	0.934920439315243	1	30	regulation of interleukin-1 secretion	BP	13581	181
GO:0046323	0.343853543730302	0.87804674444449	2	78	glucose import	BP	13581	181
GO:0007031	0.344037829354582	0.934759561917221	1	31	peroxisome organization	BP	13581	181
GO:0061572	0.34416633758747	0.845578327163938	3	129	actin filament bundle organization	BP	13581	181
GO:0032872	0.34456905082337	0.824141449818639	4	181	regulation of stress-activated MAPK cascade	BP	13581	181
GO:0045686	0.344784515824482	0.934453742858199	1	31	negative regulation of glial cell differentiation	BP	13581	181
GO:1901186	0.344791971045357	0.934731719720512	1	27	positive regulation of ERBB signaling pathway	BP	13581	181
GO:0035329	0.34492267470504	0.935174614513552	1	22	hippo signaling	BP	13581	181
GO:0006109	0.345418154059352	0.84458182677131	3	142	regulation of carbohydrate metabolic process	BP	13581	181
GO:0050892	0.345766079779487	0.934254804799724	1	28	intestinal absorption	BP	13581	181
GO:0021544	0.346121553455481	0.93436299888552	1	25	subpallium development	BP	13581	181
GO:0043502	0.346730431693558	0.876274197396656	2	80	regulation of muscle adaptation	BP	13581	181
GO:0000096	0.347003483485589	0.933480025459677	1	32	sulfur amino acid metabolic process	BP	13581	181
GO:0060445	0.347201200134724	0.933828167278112	1	26	branching involved in salivary gland morphogenesis	BP	13581	181
GO:0086019	0.347371982004216	0.934176053873839	1	22	cell-cell signaling involved in cardiac conduction	BP	13581	181
GO:0043632	0.34737940454008	0.778297624053509	8	450	modification-dependent macromolecule catabolic process	BP	13581	181
GO:0035601	0.347871397454674	0.875607000212837	2	79	protein deacylation	BP	13581	181
GO:0070304	0.348302305364012	0.84275350606079	3	128	positive regulation of stress-activated protein kinase signaling cascade	BP	13581	181
GO:0006270	0.348397922367337	0.933334485565897	1	26	DNA replication initiation	BP	13581	181
GO:0060291	0.34873896038794	0.875127394885174	2	77	long-term synaptic potentiation	BP	13581	181
GO:0045184	0.348793696008176	0.729785653528915	24	1530	establishment of protein localization	BP	13581	181
GO:0030431	0.348801665146019	0.932358218514697	1	40	sleep	BP	13581	181
GO:0010883	0.348821273255175	0.932850646955563	1	30	regulation of lipid storage	BP	13581	181
GO:0070302	0.349341541245362	0.820625939425382	4	182	regulation of stress-activated protein kinase signaling cascade	BP	13581	181
GO:0008156	0.349959219190745	0.932520696877262	1	28	negative regulation of DNA replication	BP	13581	181
GO:0050856	0.350128192064944	0.932179743409652	1	32	regulation of T cell receptor signaling pathway	BP	13581	181
GO:0098801	0.35028369785394	0.932003262375146	1	34	regulation of renal system process	BP	13581	181
GO:0098732	0.351537606332967	0.873359257993919	2	80	macromolecule deacylation	BP	13581	181
GO:0031646	0.351711620773741	0.93195630370964	1	26	positive regulation of neurological system process	BP	13581	181
GO:0045747	0.352323188361999	0.931319365213637	1	31	positive regulation of Notch signaling pathway	BP	13581	181
GO:0032647	0.353039748497321	0.931708982435784	1	23	regulation of interferon-alpha production	BP	13581	181
GO:0071709	0.35325650270006	0.931308143782168	1	26	membrane assembly	BP	13581	181
GO:0097061	0.353719960399069	0.872248678471716	2	71	dendritic spine organization	BP	13581	181
GO:0033048	0.353931701171913	0.930706060140408	1	30	negative regulation of mitotic sister chromatid segregation	BP	13581	181
GO:1904375	0.355049174512182	0.871067520705372	2	87	regulation of protein localization to cell periphery	BP	13581	181
GO:1903034	0.355571353609728	0.837510445156932	3	147	regulation of response to wounding	BP	13581	181
GO:0048469	0.356069723620849	0.837181546919364	3	145	cell maturation	BP	13581	181
GO:0042255	0.356926225037604	0.928568983615896	1	51	ribosome assembly	BP	13581	181
GO:0048710	0.357162898335732	0.929198466672644	1	32	regulation of astrocyte differentiation	BP	13581	181
GO:0051973	0.357566905223496	0.928965204817006	1	33	positive regulation of telomerase activity	BP	13581	181
GO:0033674	0.357794877851969	0.76973062118536	8	432	positive regulation of kinase activity	BP	13581	181
GO:0010721	0.357927582931716	0.786721943181584	6	305	negative regulation of cell development	BP	13581	181
GO:1903038	0.358207483767048	0.868963848788313	2	96	negative regulation of leukocyte cell-cell adhesion	BP	13581	181
GO:0019226	0.359488486494071	0.868445487413823	2	81	transmission of nerve impulse	BP	13581	181
GO:0042743	0.35967190195147	0.927718249975448	1	40	hydrogen peroxide metabolic process	BP	13581	181
GO:0050730	0.359880776040974	0.812592562023603	4	211	regulation of peptidyl-tyrosine phosphorylation	BP	13581	181
GO:0016053	0.359939308473563	0.812452158443179	4	229	organic acid biosynthetic process	BP	13581	181
GO:0046394	0.359939308473563	0.812452158443179	4	229	carboxylic acid biosynthetic process	BP	13581	181
GO:0032607	0.360970378867625	0.928224432431082	1	24	interferon-alpha production	BP	13581	181
GO:2000045	0.361369107474064	0.867114737088538	2	89	regulation of G1/S transition of mitotic cell cycle	BP	13581	181
GO:0090075	0.361742534242798	0.927351768576407	1	30	relaxation of muscle	BP	13581	181
GO:0010498	0.361901577584237	0.783406341445441	6	343	proteasomal protein catabolic process	BP	13581	181
GO:0010737	0.362097490274924	0.927437060141137	1	27	protein kinase A signaling	BP	13581	181
GO:0033120	0.362182468131597	0.927025163613657	1	32	positive regulation of RNA splicing	BP	13581	181
GO:0006464	0.362285095519318	0.700868871101491	45	2862	cellular protein modification process	BP	13581	181
GO:0036211	0.362285095519318	0.700868871101491	45	2862	protein modification process	BP	13581	181
GO:0032231	0.362492083481547	0.866574453226459	2	81	regulation of actin filament bundle assembly	BP	13581	181
GO:1903205	0.362763230779356	0.926709734034851	1	33	regulation of hydrogen peroxide-induced cell death	BP	13581	181
GO:0050707	0.362885232736777	0.832307007520593	3	154	regulation of cytokine secretion	BP	13581	181
GO:0009895	0.362913385840867	0.810289545952262	4	215	negative regulation of catabolic process	BP	13581	181
GO:0009306	0.363574935661757	0.7648541342159	8	461	protein secretion	BP	13581	181
GO:0043200	0.363709076527672	0.831788538068784	3	147	response to amino acid	BP	13581	181
GO:0042755	0.364095008077348	0.925910885789661	1	37	eating behavior	BP	13581	181
GO:1901653	0.364119591803729	0.781659076269013	6	330	cellular response to peptide	BP	13581	181
GO:1900744	0.364642448642068	0.926239044571703	1	28	regulation of p38MAPK cascade	BP	13581	181
GO:1903522	0.364789555897512	0.80892714839855	4	206	regulation of blood circulation	BP	13581	181
GO:0002694	0.365083821138696	0.780779026183885	6	365	regulation of leukocyte activation	BP	13581	181
GO:0072678	0.365140026742965	0.925357898950123	1	39	T cell migration	BP	13581	181
GO:0046034	0.366057555781415	0.829786506740875	3	192	ATP metabolic process	BP	13581	181
GO:0045071	0.366188922254684	0.925200118656583	1	33	negative regulation of viral genome replication	BP	13581	181
GO:0055002	0.366804597008087	0.829620394498926	3	144	striated muscle cell development	BP	13581	181
GO:0001937	0.367656846963433	0.924678048468019	1	31	negative regulation of endothelial cell proliferation	BP	13581	181
GO:0015696	0.367754957734046	0.863029353343963	2	93	ammonium transport	BP	13581	181
GO:0032990	0.367804597275387	0.744567422049182	11	561	cell part morphogenesis	BP	13581	181
GO:0097178	0.367864219332717	0.92465756523271	1	30	ruffle assembly	BP	13581	181
GO:0006887	0.368184663666021	0.790412521917155	5	276	exocytosis	BP	13581	181
GO:0033046	0.368258168277742	0.924410244318547	1	31	negative regulation of sister chromatid segregation	BP	13581	181
GO:0009132	0.369189345841785	0.862053527557643	2	97	nucleoside diphosphate metabolic process	BP	13581	181
GO:0071526	0.369410264818229	0.924785843641785	1	22	semaphorin-plexin signaling pathway	BP	13581	181
GO:0018130	0.36985101515784	0.695307208252387	42	2725	heterocycle biosynthetic process	BP	13581	181
GO:1902803	0.369875052711788	0.923555460581462	1	33	regulation of synaptic vesicle transport	BP	13581	181
GO:0043903	0.370176437498381	0.82703201764442	3	164	regulation of symbiosis, encompassing mutualism through parasitism	BP	13581	181
GO:0019432	0.370259315779613	0.923587706819743	1	30	triglyceride biosynthetic process	BP	13581	181
GO:0071695	0.370316826908174	0.827223249822038	3	134	anatomical structure maturation	BP	13581	181
GO:0010677	0.370628038423793	0.923216901262548	1	33	negative regulation of cellular carbohydrate metabolic process	BP	13581	181
GO:0008631	0.371162088013048	0.922858679129198	1	35	intrinsic apoptotic signaling pathway in response to oxidative stress	BP	13581	181
GO:0001961	0.371526857475023	0.922944684479135	1	31	positive regulation of cytokine-mediated signaling pathway	BP	13581	181
GO:0035966	0.371647858042968	0.860471011381705	2	98	response to topologically incorrect protein	BP	13581	181
GO:0071230	0.371839156883026	0.86074284209873	2	78	cellular response to amino acid stimulus	BP	13581	181
GO:0090279	0.37218942977976	0.922512048648407	1	33	regulation of calcium ion import	BP	13581	181
GO:0007423	0.372284347163628	0.751019761800522	9	500	sensory organ development	BP	13581	181
GO:0007257	0.372363965737048	0.922991333920955	1	26	activation of JUN kinase activity	BP	13581	181
GO:0010596	0.37277832380133	0.922126643576156	1	35	negative regulation of endothelial cell migration	BP	13581	181
GO:0046460	0.372932103318915	0.922309511476087	1	31	neutral lipid biosynthetic process	BP	13581	181
GO:0046463	0.372932103318915	0.922309511476087	1	31	acylglycerol biosynthetic process	BP	13581	181
GO:0050731	0.373651721026532	0.824637696682539	3	152	positive regulation of peptidyl-tyrosine phosphorylation	BP	13581	181
GO:0110053	0.373705897116997	0.802198803166587	4	198	regulation of actin filament organization	BP	13581	181
GO:1905953	0.373764243503346	0.921862490427257	1	32	negative regulation of lipid localization	BP	13581	181
GO:0018208	0.374930499598096	0.920856216835512	1	41	peptidyl-proline modification	BP	13581	181
GO:0036474	0.375008779377499	0.921109696351967	1	35	cell death in response to hydrogen peroxide	BP	13581	181
GO:0043267	0.375090561234266	0.921192285146372	1	33	negative regulation of potassium ion transport	BP	13581	181
GO:0010562	0.375170188011638	0.723675245483679	15	937	positive regulation of phosphorus metabolic process	BP	13581	181
GO:0045937	0.375170188011638	0.723675245483679	15	937	positive regulation of phosphate metabolic process	BP	13581	181
GO:0045880	0.375188023141841	0.921615344208822	1	27	positive regulation of smoothened signaling pathway	BP	13581	181
GO:0001964	0.375215139933087	0.921511062138676	1	28	startle response	BP	13581	181
GO:0071371	0.375664462984217	0.921065645166842	1	31	cellular response to gonadotropin stimulus	BP	13581	181
GO:0015833	0.375839445194323	0.706676514452925	23	1491	peptide transport	BP	13581	181
GO:0030522	0.376547805308805	0.800047385695219	4	194	intracellular receptor signaling pathway	BP	13581	181
GO:0010035	0.376669365687289	0.741550529186828	10	625	response to inorganic substance	BP	13581	181
GO:0032092	0.377092650149076	0.857253708856747	2	83	positive regulation of protein binding	BP	13581	181
GO:0090207	0.377275340499927	0.920012662355588	1	36	regulation of triglyceride metabolic process	BP	13581	181
GO:0010762	0.377304024985753	0.92024290089717	1	32	regulation of fibroblast migration	BP	13581	181
GO:0070570	0.377419084948626	0.920189926044513	1	32	regulation of neuron projection regeneration	BP	13581	181
GO:0038202	0.377873566618056	0.920488523967184	1	26	TORC1 signaling	BP	13581	181
GO:0044772	0.377974083519882	0.78261456870379	5	281	mitotic cell cycle phase transition	BP	13581	181
GO:0019438	0.378156206308844	0.687567023266561	42	2732	aromatic compound biosynthetic process	BP	13581	181
GO:0044843	0.378201558317077	0.821327139552298	3	154	cell cycle G1/S phase transition	BP	13581	181
GO:0048523	0.378272197076102	0.682483378984091	54	3529	negative regulation of cellular process	BP	13581	181
GO:0045823	0.378771551269937	0.919376384543401	1	35	positive regulation of heart contraction	BP	13581	181
GO:0097009	0.378797682864069	0.919963146276712	1	27	energy homeostasis	BP	13581	181
GO:0044764	0.379298388548836	0.919469459402071	1	30	multi-organism cellular process	BP	13581	181
GO:0006890	0.379844608429392	0.919216488118795	1	30	retrograde vesicle-mediated transport, Golgi to ER	BP	13581	181
GO:0021952	0.380330143400472	0.919715921559699	1	23	central nervous system projection neuron axonogenesis	BP	13581	181
GO:0009395	0.380899059007516	0.918726806475783	1	30	phospholipid catabolic process	BP	13581	181
GO:0055082	0.38097608791995	0.732949441635308	11	673	cellular chemical homeostasis	BP	13581	181
GO:0072604	0.381624607945073	0.918171387579294	1	33	interleukin-6 secretion	BP	13581	181
GO:2000401	0.381681661407581	0.917810481561775	1	39	regulation of lymphocyte migration	BP	13581	181
GO:0051249	0.382070810088279	0.779233122999236	5	307	regulation of lymphocyte activation	BP	13581	181
GO:0008217	0.382408294296056	0.818215070909203	3	159	regulation of blood pressure	BP	13581	181
GO:0051924	0.383000880076439	0.794868155291213	4	225	regulation of calcium ion transport	BP	13581	181
GO:0042462	0.383375267691897	0.917569946709962	1	30	eye photoreceptor cell development	BP	13581	181
GO:0031112	0.383418765670861	0.917549537957237	1	30	positive regulation of microtubule polymerization or depolymerization	BP	13581	181
GO:0042531	0.383823152285849	0.916669202972576	1	42	positive regulation of tyrosine phosphorylation of STAT protein	BP	13581	181
GO:0032371	0.383861137453702	0.917121845744938	1	33	regulation of sterol transport	BP	13581	181
GO:0032374	0.383861137453702	0.917121845744938	1	33	regulation of cholesterol transport	BP	13581	181
GO:0016358	0.384007290871233	0.777998028289588	5	235	dendrite development	BP	13581	181
GO:0051253	0.38409370350493	0.712971778069567	16	969	negative regulation of RNA metabolic process	BP	13581	181
GO:0070534	0.384319816887406	0.916722047847708	1	36	protein K63-linked ubiquitination	BP	13581	181
GO:0034446	0.385089291462271	0.85216760988696	2	78	substrate adhesion-dependent cell spreading	BP	13581	181
GO:0051985	0.385279505322749	0.916452118873919	1	33	negative regulation of chromosome segregation	BP	13581	181
GO:0055085	0.385726134909953	0.706701529418712	18	1102	transmembrane transport	BP	13581	181
GO:0032768	0.385791583349871	0.915868208967094	1	39	regulation of monooxygenase activity	BP	13581	181
GO:1903523	0.385893846711663	0.916230473984664	1	32	negative regulation of blood circulation	BP	13581	181
GO:0044849	0.385937247754479	0.916362762675677	1	30	estrous cycle	BP	13581	181
GO:0002687	0.387103370333361	0.85022336214399	2	112	positive regulation of leukocyte migration	BP	13581	181
GO:0042273	0.38726690839839	0.914720154739035	1	51	ribosomal large subunit biogenesis	BP	13581	181
GO:0048011	0.387307182665626	0.915559040203304	1	32	neurotrophin TRK receptor signaling pathway	BP	13581	181
GO:0007162	0.387318185692142	0.791576026975526	4	213	negative regulation of cell adhesion	BP	13581	181
GO:0048668	0.387843391167884	0.915634335767383	1	28	collateral sprouting	BP	13581	181
GO:1901799	0.387901706732465	0.914963015969032	1	37	negative regulation of proteasomal protein catabolic process	BP	13581	181
GO:0043001	0.388600968963847	0.915016553637687	1	31	Golgi to plasma membrane protein transport	BP	13581	181
GO:0030335	0.388627053310224	0.751708638936234	7	396	positive regulation of cell migration	BP	13581	181
GO:0034332	0.389997515512521	0.848901870920324	2	79	adherens junction organization	BP	13581	181
GO:0008277	0.390067312763327	0.848477589900074	2	97	regulation of G-protein coupled receptor protein signaling pathway	BP	13581	181
GO:0008016	0.390671106985676	0.812181817660989	3	153	regulation of heart contraction	BP	13581	181
GO:1900026	0.391011388730808	0.913859959308554	1	31	positive regulation of substrate adhesion-dependent cell spreading	BP	13581	181
GO:0014812	0.391869841591637	0.847406178308757	2	90	muscle cell migration	BP	13581	181
GO:0014902	0.392922626091259	0.846703015107268	2	90	myotube differentiation	BP	13581	181
GO:0000086	0.393072958200443	0.846563234665931	2	92	G2/M transition of mitotic cell cycle	BP	13581	181
GO:0043330	0.39326017175042	0.912854361106178	1	30	response to exogenous dsRNA	BP	13581	181
GO:0065004	0.393285002524413	0.846146189396867	2	109	protein-DNA complex assembly	BP	13581	181
GO:0006790	0.39337709847208	0.786626246321765	4	250	sulfur compound metabolic process	BP	13581	181
GO:0090316	0.393416449209921	0.786755773848602	4	219	positive regulation of intracellular protein transport	BP	13581	181
GO:0006275	0.393545497340745	0.84619111175159	2	95	regulation of DNA replication	BP	13581	181
GO:0010470	0.393641598222391	0.912510353505154	1	32	regulation of gastrulation	BP	13581	181
GO:0005975	0.393660371844681	0.74736641734475	7	427	carbohydrate metabolic process	BP	13581	181
GO:0010771	0.393743468858223	0.846380175829261	2	80	negative regulation of cell morphogenesis involved in differentiation	BP	13581	181
GO:0046434	0.39428251420771	0.845679137980374	2	96	organophosphate catabolic process	BP	13581	181
GO:0032728	0.394410423394576	0.912579284755898	1	27	positive regulation of interferon-beta production	BP	13581	181
GO:0086091	0.395050535671322	0.912268219293771	1	27	regulation of heart rate by cardiac conduction	BP	13581	181
GO:0031076	0.395421650917478	0.911569143236348	1	33	embryonic camera-type eye development	BP	13581	181
GO:0030029	0.396229445973765	0.724576981411096	10	557	actin filament-based process	BP	13581	181
GO:0008104	0.396890984882756	0.676945091859034	32	2057	protein localization	BP	13581	181
GO:0009069	0.397634515816837	0.910119494474903	1	39	serine family amino acid metabolic process	BP	13581	181
GO:0050851	0.397759905783296	0.843373745193223	2	94	antigen receptor-mediated signaling pathway	BP	13581	181
GO:0042886	0.397967838854211	0.686341302293422	23	1509	amide transport	BP	13581	181
GO:0019219	0.398012971831602	0.668941011438475	42	2724	regulation of nucleobase-containing compound metabolic process	BP	13581	181
GO:0044091	0.398268015052013	0.910321371087768	1	31	membrane biogenesis	BP	13581	181
GO:0097193	0.398892303893822	0.782304085871396	4	241	intrinsic apoptotic signaling pathway	BP	13581	181
GO:0031346	0.3989706372711	0.742986801906848	7	371	positive regulation of cell projection organization	BP	13581	181
GO:0097435	0.399013612312705	0.72791651408997	9	503	supramolecular fiber organization	BP	13581	181
GO:0044272	0.399116472374625	0.842418859304506	2	96	sulfur compound biosynthetic process	BP	13581	181
GO:0007034	0.399182482942813	0.842410852444293	2	94	vacuolar transport	BP	13581	181
GO:0051649	0.399238911013993	0.68233278795895	25	1620	establishment of localization in cell	BP	13581	181
GO:0042157	0.400197676758815	0.841507095591597	2	107	lipoprotein metabolic process	BP	13581	181
GO:0048048	0.400651267524469	0.909060958403578	1	32	embryonic eye morphogenesis	BP	13581	181
GO:0001755	0.40077081465958	0.908668170184699	1	37	neural crest cell migration	BP	13581	181
GO:0018209	0.400973800685331	0.76405299520597	5	259	peptidyl-serine modification	BP	13581	181
GO:0086004	0.402051554431806	0.908527896617901	1	30	regulation of cardiac muscle cell contraction	BP	13581	181
GO:0001960	0.402433274269706	0.907958096390132	1	35	negative regulation of cytokine-mediated signaling pathway	BP	13581	181
GO:0035902	0.402601549656335	0.907589498625574	1	40	response to immobilization stress	BP	13581	181
GO:0051968	0.402853736354011	0.908536624926698	1	26	positive regulation of synaptic transmission, glutamatergic	BP	13581	181
GO:0035335	0.403671670884884	0.839641156304725	2	81	peptidyl-tyrosine dephosphorylation	BP	13581	181
GO:0044262	0.404076065750541	0.778285950724163	4	220	cellular carbohydrate metabolic process	BP	13581	181
GO:0005976	0.404241754017153	0.839022046099152	2	91	polysaccharide metabolic process	BP	13581	181
GO:0014047	0.405085004151274	0.90691897692773	1	31	glutamate secretion	BP	13581	181
GO:0002062	0.405399725671457	0.838313578844135	2	87	chondrocyte differentiation	BP	13581	181
GO:0002753	0.406503844928851	0.906288576028701	1	30	cytoplasmic pattern recognition receptor signaling pathway	BP	13581	181
GO:0032680	0.40652555217398	0.837160183714987	2	108	regulation of tumor necrosis factor production	BP	13581	181
GO:0043523	0.406687130832954	0.776146295199551	4	228	regulation of neuron apoptotic process	BP	13581	181
GO:0031326	0.406916541075694	0.659992661124668	43	2820	regulation of cellular biosynthetic process	BP	13581	181
GO:0032885	0.407228034990714	0.905751429267669	1	32	regulation of polysaccharide biosynthetic process	BP	13581	181
GO:0050701	0.407822716486906	0.905165095689885	1	36	interleukin-1 secretion	BP	13581	181
GO:0045912	0.408019828241587	0.905003019284967	1	37	negative regulation of carbohydrate metabolic process	BP	13581	181
GO:1903555	0.408235350951981	0.835965129460245	2	109	regulation of tumor necrosis factor superfamily cytokine production	BP	13581	181
GO:0010927	0.408660873782463	0.836067643689848	2	87	cellular component assembly involved in morphogenesis	BP	13581	181
GO:0080134	0.408807094095274	0.693313336778271	15	965	regulation of response to stress	BP	13581	181
GO:0090329	0.409223696371044	0.904512800430777	1	35	regulation of DNA-dependent DNA replication	BP	13581	181
GO:1901657	0.40934101421245	0.835130552760478	2	114	glycosyl compound metabolic process	BP	13581	181
GO:2000147	0.409805166121274	0.733559984356292	7	412	positive regulation of cell motility	BP	13581	181
GO:0015695	0.409870848872839	0.904249746996515	1	34	organic cation transport	BP	13581	181
GO:0042127	0.409987557880218	0.680309521678352	20	1340	regulation of cell proliferation	BP	13581	181
GO:0014706	0.410587250457158	0.743084722029884	6	343	striated muscle tissue development	BP	13581	181
GO:0034694	0.410995915409963	0.903601024492027	1	35	response to prostaglandin	BP	13581	181
GO:0009066	0.41106829439131	0.903169191390996	1	42	aspartate family amino acid metabolic process	BP	13581	181
GO:0046685	0.411124131255533	0.903406808525274	1	37	response to arsenic-containing substance	BP	13581	181
GO:0044706	0.411426728197538	0.77231013858312	4	231	multi-multicellular organism process	BP	13581	181
GO:0031503	0.411438093472232	0.833919832347198	2	98	protein complex localization	BP	13581	181
GO:0008285	0.411442994591038	0.716866307532583	9	567	negative regulation of cell proliferation	BP	13581	181
GO:0001932	0.41151665111539	0.683077652618272	18	1143	regulation of protein phosphorylation	BP	13581	181
GO:0031648	0.411531677609211	0.903136996837129	1	38	protein destabilization	BP	13581	181
GO:0033344	0.411736202590826	0.903218607453492	1	35	cholesterol efflux	BP	13581	181
GO:0043500	0.412061300248812	0.833522707520202	2	96	muscle adaptation	BP	13581	181
GO:0003401	0.412390200556499	0.903024520622117	1	33	axis elongation	BP	13581	181
GO:0042771	0.412531002640508	0.90267810573268	1	37	intrinsic apoptotic signaling pathway in response to DNA damage by p53 class mediator	BP	13581	181
GO:0070925	0.413457730157519	0.71510801740311	9	550	organelle assembly	BP	13581	181
GO:0016032	0.41374161863582	0.770424300138348	4	233	viral process	BP	13581	181
GO:0010906	0.413791570101483	0.832315245200483	2	96	regulation of glucose metabolic process	BP	13581	181
GO:0007611	0.413821225473592	0.753356516003803	5	266	learning or memory	BP	13581	181
GO:0061351	0.413943467104749	0.794650180936882	3	146	neural precursor cell proliferation	BP	13581	181
GO:0044282	0.414122065150837	0.770023783448674	4	251	small molecule catabolic process	BP	13581	181
GO:0055001	0.41419238356842	0.79435155924234	3	156	muscle cell development	BP	13581	181
GO:0009988	0.414216374121111	0.901530319799392	1	42	cell-cell recognition	BP	13581	181
GO:0010823	0.415212966409131	0.900916696916741	1	44	negative regulation of mitochondrion organization	BP	13581	181
GO:0045333	0.415312688844044	0.830774723210933	2	130	cellular respiration	BP	13581	181
GO:0032720	0.4154016020183	0.90081756782863	1	44	negative regulation of tumor necrosis factor production	BP	13581	181
GO:0051972	0.415521564881937	0.900895050526995	1	41	regulation of telomerase activity	BP	13581	181
GO:0055076	0.416193215575096	0.830524612725156	2	102	transition metal ion homeostasis	BP	13581	181
GO:0022904	0.416258871998902	0.899807531314432	1	62	respiratory electron transport chain	BP	13581	181
GO:0032350	0.417249295120048	0.900274015377622	1	36	regulation of hormone metabolic process	BP	13581	181
GO:0006378	0.417500149316023	0.900438659969386	1	32	mRNA polyadenylation	BP	13581	181
GO:0032879	0.417587701443352	0.654990131741869	35	2256	regulation of localization	BP	13581	181
GO:0051099	0.417788925484105	0.791567932871488	3	156	positive regulation of binding	BP	13581	181
GO:0060760	0.417821101271379	0.900040442489646	1	35	positive regulation of response to cytokine stimulus	BP	13581	181
GO:0015872	0.418199974999928	0.899534474180971	1	40	dopamine transport	BP	13581	181
GO:1903556	0.418260240680221	0.899264754423152	1	45	negative regulation of tumor necrosis factor superfamily cytokine production	BP	13581	181
GO:0007608	0.419444394663755	0.898515661574756	1	48	sensory perception of smell	BP	13581	181
GO:1902930	0.420024269181194	0.898874323147286	1	35	regulation of alcohol biosynthetic process	BP	13581	181
GO:0019674	0.420202868686499	0.898274201728632	1	44	NAD metabolic process	BP	13581	181
GO:0032892	0.421043223904894	0.898198074627008	1	37	positive regulation of organic acid transport	BP	13581	181
GO:0060292	0.421588570328377	0.898362675128994	1	31	long term synaptic depression	BP	13581	181
GO:0071260	0.421603372278574	0.826790383114815	2	97	cellular response to mechanical stimulus	BP	13581	181
GO:1901216	0.42164418466129	0.826706185803366	2	100	positive regulation of neuron death	BP	13581	181
GO:0042752	0.421768457987796	0.826654275295495	2	98	regulation of circadian rhythm	BP	13581	181
GO:0031330	0.422503828793686	0.787780260318546	3	168	negative regulation of cellular catabolic process	BP	13581	181
GO:0048009	0.422904333085323	0.897489290468972	1	33	insulin-like growth factor receptor signaling pathway	BP	13581	181
GO:0042063	0.422915201031813	0.74563890242498	5	280	gliogenesis	BP	13581	181
GO:0009166	0.423054156943587	0.896791497324765	1	43	nucleotide catabolic process	BP	13581	181
GO:0031589	0.423056905954433	0.745637725370192	5	256	cell-substrate adhesion	BP	13581	181
GO:0044058	0.423401211026558	0.896653063012083	1	42	regulation of digestive system process	BP	13581	181
GO:0060761	0.423404458246796	0.896871157813618	1	38	negative regulation of response to cytokine stimulus	BP	13581	181
GO:0006119	0.42352814329886	0.895750630922781	1	70	oxidative phosphorylation	BP	13581	181
GO:0006509	0.423717007715073	0.89683149938004	1	36	membrane protein ectodomain proteolysis	BP	13581	181
GO:0006821	0.42397561784048	0.825267456169142	2	89	chloride transport	BP	13581	181
GO:0006939	0.424031574131048	0.825005075276377	2	100	smooth muscle contraction	BP	13581	181
GO:1903670	0.424171523265637	0.896586899624912	1	36	regulation of sprouting angiogenesis	BP	13581	181
GO:0006812	0.425429212917795	0.678045083212085	15	965	cation transport	BP	13581	181
GO:0070972	0.426125905453628	0.895464371896686	1	37	protein localization to endoplasmic reticulum	BP	13581	181
GO:0006998	0.426204507417472	0.895421748901927	1	37	nuclear envelope organization	BP	13581	181
GO:0010817	0.427128601401852	0.718375253551317	7	441	regulation of hormone levels	BP	13581	181
GO:0048814	0.427284455965046	0.822945593662543	2	87	regulation of dendrite morphogenesis	BP	13581	181
GO:0043484	0.427302697524084	0.822574227610267	2	105	regulation of RNA splicing	BP	13581	181
GO:0006665	0.427709156571737	0.822281712566368	2	105	sphingolipid metabolic process	BP	13581	181
GO:0051216	0.427819214908616	0.783738697973734	3	154	cartilage development	BP	13581	181
GO:0045124	0.427937504838919	0.894479309247406	1	37	regulation of bone resorption	BP	13581	181
GO:0034113	0.428091732484692	0.894331410008038	1	38	heterotypic cell-cell adhesion	BP	13581	181
GO:0007601	0.428225097483906	0.821978733203997	2	101	visual perception	BP	13581	181
GO:0030048	0.428624854521358	0.822006027646491	2	86	actin filament-based movement	BP	13581	181
GO:0045446	0.429170597204413	0.821518147013423	2	90	endothelial cell differentiation	BP	13581	181
GO:0051098	0.429509112937732	0.739946936013056	5	301	regulation of binding	BP	13581	181
GO:0002790	0.429524316659926	0.707801092731056	8	498	peptide secretion	BP	13581	181
GO:0046328	0.430251160349046	0.781930419832851	3	144	regulation of JNK cascade	BP	13581	181
GO:0045839	0.430571863005134	0.892911107514331	1	39	negative regulation of mitotic nuclear division	BP	13581	181
GO:0051055	0.430598069461479	0.892783315927296	1	41	negative regulation of lipid biosynthetic process	BP	13581	181
GO:0060840	0.430901610065196	0.820495033739844	2	81	artery development	BP	13581	181
GO:0090502	0.431445863413365	0.891953629453423	1	49	RNA phosphodiester bond hydrolysis, endonucleolytic	BP	13581	181
GO:0038066	0.43243212114231	0.892152186755202	1	35	p38MAPK cascade	BP	13581	181
GO:0032271	0.432800834542745	0.77972036696481	3	161	regulation of protein polymerization	BP	13581	181
GO:0001935	0.433075285683763	0.818431227413486	2	103	endothelial cell proliferation	BP	13581	181
GO:0030307	0.43324057493935	0.779390324778036	3	159	positive regulation of cell growth	BP	13581	181
GO:0048854	0.433561527868903	0.891527138652394	1	35	brain morphogenesis	BP	13581	181
GO:0006687	0.434272654061811	0.890803134121133	1	40	glycosphingolipid metabolic process	BP	13581	181
GO:1902893	0.434502162334319	0.891004870174192	1	35	regulation of pri-miRNA transcription from RNA polymerase II promoter	BP	13581	181
GO:1901214	0.434519501851284	0.735658464134055	5	301	regulation of neuron death	BP	13581	181
GO:0032781	0.43465896918083	0.890378092778419	1	44	positive regulation of ATPase activity	BP	13581	181
GO:0044839	0.434844568306657	0.817195407372603	2	100	cell cycle G2/M phase transition	BP	13581	181
GO:1903146	0.434988671170231	0.890463041189187	1	39	regulation of autophagy of mitochondrion	BP	13581	181
GO:0016236	0.435577793137901	0.777567854351148	3	155	macroautophagy	BP	13581	181
GO:0043405	0.435938200550927	0.734520751512397	5	282	regulation of MAP kinase activity	BP	13581	181
GO:0098693	0.435963035990624	0.889981081733149	1	38	regulation of synaptic vesicle cycle	BP	13581	181
GO:0035249	0.436027115247453	0.816741355713994	2	82	synaptic transmission, glutamatergic	BP	13581	181
GO:0006261	0.436362205107881	0.816066971508474	2	101	DNA-dependent DNA replication	BP	13581	181
GO:0086065	0.436616187988262	0.890169452061737	1	31	cell communication involved in cardiac conduction	BP	13581	181
GO:0043631	0.436875963398222	0.889758461284879	1	34	RNA polyadenylation	BP	13581	181
GO:2000145	0.437968562713184	0.681835482992649	11	678	regulation of cell motility	BP	13581	181
GO:0044257	0.438415235715622	0.692686887589898	9	569	cellular protein catabolic process	BP	13581	181
GO:0042327	0.438437040264968	0.672788308376825	13	825	positive regulation of phosphorylation	BP	13581	181
GO:0007626	0.438727197692114	0.749984679838925	4	205	locomotory behavior	BP	13581	181
GO:0051272	0.438751389307124	0.708121000957109	7	424	positive regulation of cellular component movement	BP	13581	181
GO:0040012	0.438865241472209	0.676441557577942	12	743	regulation of locomotion	BP	13581	181
GO:0042149	0.438893178421573	0.888400998932622	1	37	cellular response to glucose starvation	BP	13581	181
GO:0009205	0.439198452286586	0.774207173100493	3	214	purine ribonucleoside triphosphate metabolic process	BP	13581	181
GO:0048713	0.439332227403045	0.888022363596178	1	39	regulation of oligodendrocyte differentiation	BP	13581	181
GO:0001657	0.439466330971537	0.813903886980764	2	95	ureteric bud development	BP	13581	181
GO:1901576	0.440508943830884	0.622011814017579	58	4025	organic substance biosynthetic process	BP	13581	181
GO:0022900	0.440861960188639	0.886161517767922	1	66	electron transport chain	BP	13581	181
GO:0048169	0.441004294244759	0.887276963971195	1	36	regulation of long-term neuronal synaptic plasticity	BP	13581	181
GO:0050953	0.441512211603599	0.812220467604048	2	104	sensory perception of light stimulus	BP	13581	181
GO:1903115	0.442674256289563	0.886254479643021	1	37	regulation of actin filament-based movement	BP	13581	181
[truncated: 19,554 more rows]
