# Supplementary material for: RNA-sequencing of AVPV and ARH reveals vastly different temporal and transcriptomic responses to estradiol in the female rat hypothalamus
Source: PLoS One. 2021 Aug 18;16(8):e0256148. doi: 10.1371/journal.pone.0256148 (PMC8372949; doi:10.1371/journal.pone.0256148)
Supplement: S42 Table — (CSV) [file pone.0256148.s042.csv]

category	over_represented_pvalue	under_represented_pvalue	numDEInCat	numInCat	term	ontology	numBackground	num.modGenes	geneName	geneID
GO:0050890	0.000138658311224805	0.999953158196062	20	289	cognition	BP	13581	309	Pde1b,Neto1,Prkcz,Ppp1r9b,Plcb1,Pde8b,Pak6,Adrb1,Ptprz1,Pcdh8,Srf,Drd3,Cux2,Kcnk2,Grin1,Gpr155,Rcan1,Cyfip1,Jakmip1,Tbr1	29691,307206,25522,84686,24654,309962,296078,24925,25613,64865,501099,29238,288665,170899,24408,311730,266766,308666,305434,680427
GO:0007268	0.000210338466329243	0.99990920072943	30	557	chemical synaptic transmission	BP	13581	309	Sptbn2,Cplx2,Cx3cl1,Neto1,Prkcz,Ppp1r9b,Trim9,Epha4,Calm2,Adrb1,Adarb1,Rapgef2,Dlg4,Cdh8,Mgll,Glra4,Gucy1b1,Pcdh8,Unc13c,Srf,Drd3,Brsk1,Cux2,Iqsec2,Grin1,Fgf12,Cacna2d2,Gria2,Ppfia3,Pcdhb20	29211,116657,89808,307206,25522,84686,155812,316539,24242,24925,25367,310533,29495,84408,29254,367912,25202,64865,286931,501099,29238,499073,288665,685244,24408,170630,300992,29627,140591,680203
GO:0098916	0.000210338466329243	0.99990920072943	30	557	anterograde trans-synaptic signaling	BP	13581	309	Sptbn2,Cplx2,Cx3cl1,Neto1,Prkcz,Ppp1r9b,Trim9,Epha4,Calm2,Adrb1,Adarb1,Rapgef2,Dlg4,Cdh8,Mgll,Glra4,Gucy1b1,Pcdh8,Unc13c,Srf,Drd3,Brsk1,Cux2,Iqsec2,Grin1,Fgf12,Cacna2d2,Gria2,Ppfia3,Pcdhb20	29211,116657,89808,307206,25522,84686,155812,316539,24242,24925,25367,310533,29495,84408,29254,367912,25202,64865,286931,501099,29238,499073,288665,685244,24408,170630,300992,29627,140591,680203
GO:0099537	0.000222586936725292	0.99990357933928	30	558	trans-synaptic signaling	BP	13581	309	Sptbn2,Cplx2,Cx3cl1,Neto1,Prkcz,Ppp1r9b,Trim9,Epha4,Calm2,Adrb1,Adarb1,Rapgef2,Dlg4,Cdh8,Mgll,Glra4,Gucy1b1,Pcdh8,Unc13c,Srf,Drd3,Brsk1,Cux2,Iqsec2,Grin1,Fgf12,Cacna2d2,Gria2,Ppfia3,Pcdhb20	29211,116657,89808,307206,25522,84686,155812,316539,24242,24925,25367,310533,29495,84408,29254,367912,25202,64865,286931,501099,29238,499073,288665,685244,24408,170630,300992,29627,140591,680203
GO:0099536	0.000225962326940677	0.999902024590868	30	559	synaptic signaling	BP	13581	309	Sptbn2,Cplx2,Cx3cl1,Neto1,Prkcz,Ppp1r9b,Trim9,Epha4,Calm2,Adrb1,Adarb1,Rapgef2,Dlg4,Cdh8,Mgll,Glra4,Gucy1b1,Pcdh8,Unc13c,Srf,Drd3,Brsk1,Cux2,Iqsec2,Grin1,Fgf12,Cacna2d2,Gria2,Ppfia3,Pcdhb20	29211,116657,89808,307206,25522,84686,155812,316539,24242,24925,25367,310533,29495,84408,29254,367912,25202,64865,286931,501099,29238,499073,288665,685244,24408,170630,300992,29627,140591,680203
GO:0045990	0.000363196007895695	0.999992612699484	3	6	carbon catabolite regulation of transcription	BP	13581	309	Ncoa1,Srf,Chmp1a	313929,501099,365024
GO:0010975	0.000638271640927575	0.999717710954306	27	468	regulation of neuron projection development	BP	13581	309	Cx3cl1,Zfp365,Plxna2,Epha4,Mark2,Akap5,Plppr5,Rapgef2,Cobl,Ptprz1,Mgll,Lrrc7,Robo2,Srf,Cux2,Lrrc4c,Myo5b,Grin1,Retreg3,Cspg4,Prkci,Rtn4rl1,Cyfip1,Smurf1,Tbr1,Cdkl3,Rtn4rl2	89808,499425,289392,316539,60328,171026,310812,310533,305497,25613,29254,117284,84409,501099,288665,311236,25132,24408,360632,81651,84006,303311,308666,690516,680427,60396,311169
GO:0007610	0.000669961892478702	0.999688768382409	30	598	behavior	BP	13581	309	Pde1b,Sptbn2,Adcy5,Neto1,Prkcz,Ppp1r9b,Plcb1,Slc4a10,Pde8b,Epha4,Kcnip3,Pak6,Adrb1,Adarb1,Ncoa1,Dlg4,Ptprz1,Parp1,Pcdh8,Srf,Drd3,Cux2,Usp2,Kcnk2,Grin1,Fgf12,Uck2,Rcan1,Tmod1,Tbr1	29691,29211,64532,307206,25522,84686,24654,295645,309962,316539,65199,296078,24925,25367,313929,29495,25613,25591,64865,501099,29238,288665,115771,170899,24408,170630,304944,266766,25566,680427
GO:0048667	0.000739716647403853	0.999659822089008	29	481	cell morphogenesis involved in neuron differentiation	BP	13581	309	Zfp365,Plxna2,Ripor2,Epha4,Foxp1,Nrp2,Mark2,Adarb1,Akap5,Rapgef2,Dlg4,Cobl,Ptprz1,Mgll,Robo2,Srf,Plppr4,Dclk1,Brsk1,Cux2,Lrrc4c,Flrt3,Myo5b,Grin1,Cyfip1,Smurf1,Tbr1,Cdkl3,Pip5k1c	499425,289392,306934,316539,297480,81527,60328,25367,171026,310533,29495,305497,25613,29254,84409,501099,295401,83825,499073,288665,311236,366205,25132,24408,308666,690516,680427,60396,314641
GO:0007613	0.000905738601845908	0.999759989235663	11	125	memory	BP	13581	309	Neto1,Prkcz,Plcb1,Pak6,Adrb1,Pcdh8,Srf,Cux2,Kcnk2,Grin1,Rcan1	307206,25522,24654,296078,24925,64865,501099,288665,170899,24408,266766
GO:0007154	0.00093933219326238	0.999374393661404	136	4288	cell communication	BP	13581	309	Arhgap20,Pde1b,Sptbn2,Cplx2,Rapgef5,Tbl1xr1,Cx3cl1,Zfp385d,Adcy5,Neto1,Gpr26,Prkcz,Ppp1r9b,Plxna2,Plcb1,Trim9,Ripor2,Akap1,Pde8b,Epha4,Rgl1,Calm2,Tyro3,Foxp1,Cdc42se2,Nrp2,Pak6,Mark2,Neto2,Adrb1,Adarb1,Sphkap,Akap5,Ncoa1,Rasgrp1,Plppr5,Bmp3,Rapgef2,Dlg4,Cdh8,Dgkb,Parp1,Snx27,Chn2,Hivep2,Sox8,Sh3bp4,Prkcb,Mgll,Lrrc7,Glra4,Adamts3,Gucy1b1,Itpr1,Vopp1,Bsn,Pcdh8,Peli1,Unc13c,Tmem127,Robo2,Afap1,Srf,P…	367085,29691,29211,116657,362799,365755,89808,305691,64532,307206,192153,25522,84686,289392,24654,155812,306934,114124,309962,316539,289080,24242,25232,297480,691031,81527,296078,60328,307757,24925,25367,316561,171026,313929,29434,310812,25667,310533,29495,84408,54248,25591,260323,84031,29721,302993,64634,25023,29254,117284,367912,305253,25202,25262,362374,29138,64865,305549,286931,311405,84409,1…
GO:0030010	0.00101409399910633	0.999748927711584	10	103	establishment of cell polarity	BP	13581	309	Prickle2,Prkcz,Ripor2,Mark2,Brsk1,Mark4,Arhgef2,Pard3,Sipa1l3,Prkci	312563,25522,306934,60328,499073,680407,310635,81918,292771,84006
GO:0050794	0.00103177144641627	0.999320602098351	206	7194	regulation of cellular process	BP	13581	309	Arhgap20,Pde1b,Sptbn2,Cplx2,Rapgef5,Arel1,Tbl1xr1,Armcx3,Zfp251,Cx3cl1,Zfp365,Zfp385d,Adcy5,Neto1,Gpr26,Prkcz,Ppp1r9b,Ptgfrn,Plxna2,Plcb1,Trim9,Ripor2,Akap1,Pde8b,Epha4,Rgl1,Calm2,Tyro3,Kcnip3,Foxp1,Cdc42se2,Nrp2,Pak6,Chtf8,Mark2,Neto2,Adrb1,Adarb1,Sphkap,Akap5,Ncoa1,Rasgrp1,Plppr5,Bmp3,Rapgef2,Dlg4,Cobl,Dgkb,Ptprz1,Parp1,Snx27,Rnf144a,Chn2,Hivep2,Sox8,Sh3bp4,Prkcb,Mgll,Lrrc7,Slc30a4,Glra4,Adamts…	367085,29691,29211,116657,362799,299197,365755,367902,366954,89808,499425,305691,64532,307206,192153,25522,84686,29602,289392,24654,155812,306934,114124,309962,316539,289080,24242,25232,65199,297480,691031,81527,296078,364996,60328,307757,24925,25367,316561,171026,313929,29434,310812,25667,310533,29495,305497,54248,25613,25591,260323,500636,84031,29721,302993,64634,25023,29254,117284,64469,367912…
GO:0048588	0.00106251010713167	0.999641435094651	15	197	developmental cell growth	BP	13581	309	Prkcz,Plxna2,Foxp1,Nrp2,Adrb1,Cobl,Mgll,Mex3c,Srf,Dclk1,Flrt3,Myo5b,Cyfip1,Smurf1,Cdkl3	25522,289392,297480,81527,24925,305497,29254,307271,501099,83825,366205,25132,308666,690516,60396
GO:0007611	0.00134161859503947	0.999499113742817	17	266	learning or memory	BP	13581	309	Pde1b,Neto1,Prkcz,Ppp1r9b,Plcb1,Pde8b,Pak6,Adrb1,Ptprz1,Pcdh8,Srf,Drd3,Cux2,Kcnk2,Grin1,Rcan1,Tbr1	29691,307206,25522,84686,24654,309962,296078,24925,25613,64865,501099,29238,288665,170899,24408,266766,680427
GO:0021586	0.00150845555070527	0.999988522586469	2	3	pons maturation	BP	13581	309	Grin1,Cdk5r2	24408,501164
GO:0036301	0.00153267702194051	0.9999834175441	2	4	macrophage colony-stimulating factor production	BP	13581	309	Foxp1,Havcr2	297480,363578
GO:1901256	0.00153267702194051	0.9999834175441	2	4	regulation of macrophage colony-stimulating factor production	BP	13581	309	Foxp1,Havcr2	297480,363578
GO:0007409	0.00164055232066481	0.999275776906948	23	371	axonogenesis	BP	13581	309	Plxna2,Epha4,Foxp1,Nrp2,Mark2,Adarb1,Cobl,Ptprz1,Mgll,Robo2,Srf,Plppr4,Dclk1,Brsk1,Lrrc4c,Flrt3,Myo5b,Grin1,Cyfip1,Smurf1,Tbr1,Cdkl3,Pip5k1c	289392,316539,297480,81527,60328,25367,305497,25613,29254,84409,501099,295401,83825,499073,311236,366205,25132,24408,308666,690516,680427,60396,314641
GO:0000904	0.0017739861337046	0.999092344641805	33	608	cell morphogenesis involved in differentiation	BP	13581	309	Zfp365,Plxna2,Ripor2,Epha4,Tyro3,Foxp1,Nrp2,Mark2,Adarb1,Akap5,Rapgef2,Dlg4,Cobl,Ptprz1,Mgll,Robo2,Srf,Plppr4,Dclk1,Brsk1,Cux2,Lrrc4c,Flrt3,Myo5b,Grin1,Pard3,Sipa1l3,Washc2c,Cyfip1,Smurf1,Tbr1,Cdkl3,Pip5k1c	499425,289392,306934,316539,25232,297480,81527,60328,25367,171026,310533,29495,305497,25613,29254,84409,501099,295401,83825,499073,288665,311236,366205,25132,24408,81918,292771,297530,308666,690516,680427,60396,314641
GO:0048167	0.00183233706851874	0.99939977333889	13	187	regulation of synaptic plasticity	BP	13581	309	Cplx2,Neto1,Prkcz,Epha4,Adrb1,Rapgef2,Dlg4,Mgll,Unc13c,Srf,Iqsec2,Grin1,Ppfia3	116657,307206,25522,316539,24925,310533,29495,29254,286931,501099,685244,24408,140591
GO:0002835	0.00187895505083187	0.999984000991369	2	3	negative regulation of response to tumor cell	BP	13581	309	Klre1,Havcr2	297645,363578
GO:0002838	0.00187895505083187	0.999984000991369	2	3	negative regulation of immune response to tumor cell	BP	13581	309	Klre1,Havcr2	297645,363578
GO:0002856	0.00187895505083187	0.999984000991369	2	3	negative regulation of natural killer cell mediated immune response to tumor cell	BP	13581	309	Klre1,Havcr2	297645,363578
GO:0002859	0.00187895505083187	0.999984000991369	2	3	negative regulation of natural killer cell mediated cytotoxicity directed against tumor cell target	BP	13581	309	Klre1,Havcr2	297645,363578
GO:0002220	0.00191076352002519	0.999970808687622	2	6	innate immune response activating cell surface receptor signaling pathway	BP	13581	309	Klre1,Ffar2	297645,292794
GO:0120039	0.00192255085677938	0.999043789407996	30	538	plasma membrane bounded cell projection morphogenesis	BP	13581	309	Zfp365,Prkcz,Plxna2,Epha4,Foxp1,Nrp2,Mark2,Adarb1,Akap5,Rapgef2,Dlg4,Cobl,Ptprz1,Mgll,Robo2,Srf,Plppr4,Dclk1,Brsk1,Cux2,Lrrc4c,Flrt3,Myo5b,Grin1,Cyfip1,Smurf1,Arpin,Tbr1,Cdkl3,Pip5k1c	499425,25522,289392,316539,297480,81527,60328,25367,171026,310533,29495,305497,25613,29254,84409,501099,295401,83825,499073,288665,311236,366205,25132,24408,308666,690516,308765,680427,60396,314641
GO:0031175	0.00192778434423591	0.998937297484248	41	860	neuron projection development	BP	13581	309	Prickle2,Cx3cl1,Zfp365,Prkcz,Ppp1r9b,Plxna2,Ripor2,Epha4,Foxp1,Nrp2,Mark2,Adarb1,Akap5,Plppr5,Rapgef2,Dlg4,Cobl,Ptprz1,Mgll,Lrrc7,Robo2,Srf,Plppr4,Dclk1,Brsk1,Cux2,Camsap2,Lrrc4c,Flrt3,Myo5b,Grin1,Retreg3,Cspg4,Prkci,Rtn4rl1,Cyfip1,Smurf1,Tbr1,Cdkl3,Pip5k1c,Rtn4rl2	312563,89808,499425,25522,84686,289392,306934,316539,297480,81527,60328,25367,171026,310812,310533,29495,305497,25613,29254,117284,84409,501099,295401,83825,499073,288665,289400,311236,366205,25132,24408,360632,81651,84006,303311,308666,690516,680427,60396,314641,311169
GO:0048858	0.00200286560375853	0.999000992616343	30	540	cell projection morphogenesis	BP	13581	309	Zfp365,Prkcz,Plxna2,Epha4,Foxp1,Nrp2,Mark2,Adarb1,Akap5,Rapgef2,Dlg4,Cobl,Ptprz1,Mgll,Robo2,Srf,Plppr4,Dclk1,Brsk1,Cux2,Lrrc4c,Flrt3,Myo5b,Grin1,Cyfip1,Smurf1,Arpin,Tbr1,Cdkl3,Pip5k1c	499425,25522,289392,316539,297480,81527,60328,25367,171026,310533,29495,305497,25613,29254,84409,501099,295401,83825,499073,288665,311236,366205,25132,24408,308666,690516,308765,680427,60396,314641
GO:0010976	0.00209533772209387	0.999158594699111	18	291	positive regulation of neuron projection development	BP	13581	309	Cx3cl1,Epha4,Mark2,Akap5,Plppr5,Rapgef2,Cobl,Ptprz1,Lrrc7,Robo2,Srf,Cux2,Myo5b,Retreg3,Prkci,Cyfip1,Smurf1,Cdkl3	89808,316539,60328,171026,310812,310533,305497,25613,117284,84409,501099,288665,25132,360632,84006,308666,690516,60396
GO:0060179	0.00219316125778027	0.999896789178507	3	9	male mating behavior	BP	13581	309	Ppp1r9b,Ncoa1,Grin1	84686,313929,24408
GO:1905429	0.00228533394413367	1	2	2	response to glycine	BP	13581	309	Myo5b,Grin1	25132,24408
GO:0050877	0.00235760549588261	0.998756019663446	34	775	nervous system process	BP	13581	309	Pde1b,Adcy5,Neto1,Prkcz,Ppp1r9b,Plcb1,Ripor2,Pde8b,Kcnip3,Pak6,Adrb1,Adarb1,Dlg4,Ptprz1,Slc24a4,Mgll,Pcdh8,Srf,Drd3,Kcnh1,Cux2,Kcnk2,Grin1,Pard3,Fgf12,Gpr155,Rcan1,Reep6,Cyfip1,Epas1,Jakmip1,Tbr1,Cacng4,Ighmbp2	29691,64532,307206,25522,84686,24654,306934,309962,65199,296078,24925,25367,29495,25613,314396,29254,64865,501099,29238,65198,288665,170899,24408,81918,170630,311730,266766,362835,308666,29452,305434,680427,140725,29532
GO:0061564	0.00242552980059038	0.998874231352164	24	412	axon development	BP	13581	309	Plxna2,Epha4,Foxp1,Nrp2,Mark2,Adarb1,Cobl,Ptprz1,Mgll,Robo2,Srf,Plppr4,Dclk1,Brsk1,Lrrc4c,Flrt3,Myo5b,Grin1,Rtn4rl1,Cyfip1,Smurf1,Tbr1,Cdkl3,Pip5k1c	289392,316539,297480,81527,60328,25367,305497,25613,29254,84409,501099,295401,83825,499073,311236,366205,25132,24408,303311,308666,690516,680427,60396,314641
GO:0050804	0.00248178478993212	0.998958480256104	19	338	modulation of chemical synaptic transmission	BP	13581	309	Cplx2,Neto1,Prkcz,Ppp1r9b,Epha4,Calm2,Adrb1,Rapgef2,Dlg4,Mgll,Gucy1b1,Unc13c,Srf,Cux2,Iqsec2,Grin1,Cacna2d2,Gria2,Ppfia3	116657,307206,25522,84686,316539,24242,24925,310533,29495,29254,25202,286931,501099,288665,685244,24408,300992,29627,140591
GO:0048812	0.00255940495371503	0.998716986364198	29	522	neuron projection morphogenesis	BP	13581	309	Zfp365,Prkcz,Plxna2,Epha4,Foxp1,Nrp2,Mark2,Adarb1,Akap5,Rapgef2,Dlg4,Cobl,Ptprz1,Mgll,Robo2,Srf,Plppr4,Dclk1,Brsk1,Cux2,Lrrc4c,Flrt3,Myo5b,Grin1,Cyfip1,Smurf1,Tbr1,Cdkl3,Pip5k1c	499425,25522,289392,316539,297480,81527,60328,25367,171026,310533,29495,305497,25613,29254,84409,501099,295401,83825,499073,288665,311236,366205,25132,24408,308666,690516,680427,60396,314641
GO:0010769	0.00265337218464316	0.998912479944682	18	269	regulation of cell morphogenesis involved in differentiation	BP	13581	309	Plxna2,Epha4,Mark2,Akap5,Rapgef2,Ptprz1,Mgll,Robo2,Srf,Cux2,Lrrc4c,Myo5b,Grin1,Washc2c,Cyfip1,Smurf1,Tbr1,Cdkl3	289392,316539,60328,171026,310533,25613,29254,84409,501099,288665,311236,25132,24408,297530,308666,690516,680427,60396
GO:2000463	0.00274995209648304	0.999625710231025	5	29	positive regulation of excitatory postsynaptic potential	BP	13581	309	Neto1,Prkcz,Dlg4,Cux2,Grin1	307206,25522,29495,288665,24408
GO:0032990	0.00281995644339356	0.998558885086498	30	561	cell part morphogenesis	BP	13581	309	Zfp365,Prkcz,Plxna2,Epha4,Foxp1,Nrp2,Mark2,Adarb1,Akap5,Rapgef2,Dlg4,Cobl,Ptprz1,Mgll,Robo2,Srf,Plppr4,Dclk1,Brsk1,Cux2,Lrrc4c,Flrt3,Myo5b,Grin1,Cyfip1,Smurf1,Arpin,Tbr1,Cdkl3,Pip5k1c	499425,25522,289392,316539,297480,81527,60328,25367,171026,310533,29495,305497,25613,29254,84409,501099,295401,83825,499073,288665,311236,366205,25132,24408,308666,690516,308765,680427,60396,314641
GO:0050770	0.00305433550536625	0.998942550077252	13	164	regulation of axonogenesis	BP	13581	309	Plxna2,Epha4,Mark2,Mgll,Robo2,Srf,Lrrc4c,Myo5b,Grin1,Cyfip1,Smurf1,Tbr1,Cdkl3	289392,316539,60328,29254,84409,501099,311236,25132,24408,308666,690516,680427,60396
GO:0001975	0.00305702270455727	0.999559506688761	5	41	response to amphetamine	BP	13581	309	Pde1b,Ppp1r9b,Calm2,Drd3,Grin1	29691,84686,24242,29238,24408
GO:0050789	0.00318207632502518	0.997833626097222	213	7623	regulation of biological process	BP	13581	309	Arhgap20,Pde1b,Sptbn2,Cplx2,Rapgef5,Arel1,Tbl1xr1,Lmtk2,Armcx3,Zfp251,Cx3cl1,Zfp365,Zfp385d,Adcy5,Neto1,Gpr26,Prkcz,Ppp1r9b,Ptgfrn,Plxna2,Plcb1,Trim9,Ripor2,Akap1,Pde8b,Epha4,Rgl1,Calm2,Tyro3,Kcnip3,Foxp1,Cdc42se2,Nrp2,Pak6,Chtf8,Mark2,Neto2,Adrb1,Adarb1,Sphkap,Akap5,Ncoa1,Rasgrp1,Plppr5,Bmp3,Rapgef2,Dlg4,Cobl,Dgkb,Igsf11,Ptprz1,Parp1,Snx27,Rnf144a,Chn2,Hivep2,Sox8,Sh3bp4,Prkcb,Mgll,Lrrc7,Slc30a4…	367085,29691,29211,116657,362799,299197,365755,304286,367902,366954,89808,499425,305691,64532,307206,192153,25522,84686,29602,289392,24654,155812,306934,114124,309962,316539,289080,24242,25232,65199,297480,691031,81527,296078,364996,60328,307757,24925,25367,316561,171026,313929,29434,310812,25667,310533,29495,305497,54248,303926,25613,25591,260323,500636,84031,29721,302993,64634,25023,29254,11728…
GO:2000312	0.00335308053338741	0.99996152287673	2	3	regulation of kainate selective glutamate receptor activity	BP	13581	309	Neto1,Neto2	307206,307757
GO:0023052	0.00341274428673993	0.997627124839585	131	4222	signaling	BP	13581	309	Arhgap20,Pde1b,Sptbn2,Cplx2,Rapgef5,Tbl1xr1,Cx3cl1,Zfp385d,Adcy5,Neto1,Gpr26,Prkcz,Ppp1r9b,Plxna2,Plcb1,Trim9,Ripor2,Akap1,Pde8b,Epha4,Rgl1,Calm2,Tyro3,Foxp1,Cdc42se2,Nrp2,Pak6,Mark2,Neto2,Dlgap4,Adrb1,Adarb1,Sphkap,Akap5,Ncoa1,Rasgrp1,Plppr5,Bmp3,Rapgef2,Dlg4,Cdh8,Dgkb,Parp1,Snx27,Chn2,Hivep2,Sox8,Sh3bp4,Prkcb,Mgll,Lrrc7,Glra4,Adamts3,Gucy1b1,Itpr1,Vopp1,Bsn,Pcdh8,Peli1,Unc13c,Tmem127,Robo2,Afap…	367085,29691,29211,116657,362799,365755,89808,305691,64532,307206,192153,25522,84686,289392,24654,155812,306934,114124,309962,316539,289080,24242,25232,297480,691031,81527,296078,60328,307757,286930,24925,25367,316561,171026,313929,29434,310812,25667,310533,29495,84408,54248,25591,260323,84031,29721,302993,64634,25023,29254,117284,367912,305253,25202,25262,362374,29138,64865,305549,286931,311405,…
GO:0071577	0.00343370962641035	0.999637485583659	4	24	zinc II ion transmembrane transport	BP	13581	309	Slc30a4,Slc39a14,Pik3c2a,Slc30a5	64469,306009,361632,294698
GO:0035305	0.00349957368470904	0.999240405096074	7	67	negative regulation of dephosphorylation	BP	13581	309	Ppp1r9b,Akap1,Cry2,Ppp1r37,Zfyve1,Ubn1,Pcif1	84686,114124,170917,308398,299188,302935,362269
GO:0006829	0.00380439612801186	0.999582878208268	4	26	zinc II ion transport	BP	13581	309	Slc30a4,Slc39a14,Pik3c2a,Slc30a5	64469,306009,361632,294698
GO:0035088	0.00390403790788339	0.999411949269674	5	35	establishment or maintenance of apical/basal cell polarity	BP	13581	309	Prickle2,Mark2,Dlg4,Pard3,Prkci	312563,60328,29495,81918,84006
GO:0061245	0.00390403790788339	0.999411949269674	5	35	establishment or maintenance of bipolar cell polarity	BP	13581	309	Prickle2,Mark2,Dlg4,Pard3,Prkci	312563,60328,29495,81918,84006
GO:0050905	0.00401189405065433	0.998885119822682	9	103	neuromuscular process	BP	13581	309	Adcy5,Pde8b,Adarb1,Dlg4,Drd3,Kcnh1,Grin1,Fgf12,Ighmbp2	64532,309962,25367,29495,29238,65198,24408,170630,29532
GO:0065007	0.00402072289034895	0.997272119317981	223	8099	biological regulation	BP	13581	309	Arhgap20,Pde1b,Sptbn2,Cplx2,Rapgef5,Arel1,Tbl1xr1,Lmtk2,Armcx3,Zfp251,Cx3cl1,Zfp365,Zfp385d,Adcy5,Neto1,Gpr26,Prkcz,Ppp1r9b,Ptgfrn,Plxna2,Plcb1,Trim9,Ripor2,Akap1,Slc4a10,Pde8b,Epha4,Rgl1,Calm2,Tyro3,Kcnip3,Foxp1,Cdc42se2,Nrp2,Pak6,Chtf8,Mark2,Neto2,Adrb1,Adarb1,Sphkap,Akap5,Ncoa1,Rasgrp1,Plppr5,Bmp3,Rapgef2,Dlg4,Cobl,Dgkb,Igsf11,Ptprz1,Parp1,Snx27,Rnf144a,Chn2,Hivep2,Sox8,Sh3bp4,Slc24a4,Prkcb,Mg…	367085,29691,29211,116657,362799,299197,365755,304286,367902,366954,89808,499425,305691,64532,307206,192153,25522,84686,29602,289392,24654,155812,306934,114124,295645,309962,316539,289080,24242,25232,65199,297480,691031,81527,296078,364996,60328,307757,24925,25367,316561,171026,313929,29434,310812,25667,310533,29495,305497,54248,303926,25613,25591,260323,500636,84031,29721,302993,64634,314396,250…
GO:0120035	0.00449663801283354	0.997647837643274	29	595	regulation of plasma membrane bounded cell projection organization	BP	13581	309	Cx3cl1,Zfp365,Plxna2,Ripor2,Epha4,Mark2,Akap5,Plppr5,Rapgef2,Cobl,Ptprz1,Mgll,Lrrc7,Robo2,Srf,Cux2,Lrrc4c,Myo5b,Grin1,Retreg3,Cspg4,Prkci,Rtn4rl1,Cyfip1,Smurf1,Arpin,Tbr1,Cdkl3,Rtn4rl2	89808,499425,289392,306934,316539,60328,171026,310812,310533,305497,25613,29254,117284,84409,501099,288665,311236,25132,24408,360632,81651,84006,303311,308666,690516,308765,680427,60396,311169
GO:0045664	0.00460075050743114	0.997588861152705	29	604	regulation of neuron differentiation	BP	13581	309	Cx3cl1,Zfp365,Plxna2,Epha4,Mark2,Akap5,Ncoa1,Plppr5,Rapgef2,Cobl,Ptprz1,Sox8,Mgll,Lrrc7,Robo2,Srf,Cux2,Lrrc4c,Myo5b,Grin1,Retreg3,Cspg4,Prkci,Rtn4rl1,Cyfip1,Smurf1,Tbr1,Cdkl3,Rtn4rl2	89808,499425,289392,316539,60328,171026,313929,310812,310533,305497,25613,302993,29254,117284,84409,501099,288665,311236,25132,24408,360632,81651,84006,303311,308666,690516,680427,60396,311169
GO:0048814	0.00476462110355983	0.998763582287139	8	87	regulation of dendrite morphogenesis	BP	13581	309	Epha4,Akap5,Rapgef2,Ptprz1,Cux2,Myo5b,Grin1,Cdkl3	316539,171026,310533,25613,288665,25132,24408,60396
GO:0003159	0.00497650992645857	0.999644752206851	3	15	morphogenesis of an endothelium	BP	13581	309	Foxp1,Rhob,Stard13	297480,64373,498130
GO:0061154	0.00497650992645857	0.999644752206851	3	15	endothelial tube morphogenesis	BP	13581	309	Foxp1,Rhob,Stard13	297480,64373,498130
GO:0099565	0.00502675758656418	0.998550591154098	9	109	chemical synaptic transmission, postsynaptic	BP	13581	309	Cx3cl1,Neto1,Prkcz,Adrb1,Dlg4,Glra4,Cux2,Grin1,Gria2	89808,307206,25522,24925,29495,367912,288665,24408,29627
GO:0031344	0.00510365708618491	0.997304750717845	29	602	regulation of cell projection organization	BP	13581	309	Cx3cl1,Zfp365,Plxna2,Ripor2,Epha4,Mark2,Akap5,Plppr5,Rapgef2,Cobl,Ptprz1,Mgll,Lrrc7,Robo2,Srf,Cux2,Lrrc4c,Myo5b,Grin1,Retreg3,Cspg4,Prkci,Rtn4rl1,Cyfip1,Smurf1,Arpin,Tbr1,Cdkl3,Rtn4rl2	89808,499425,289392,306934,316539,60328,171026,310812,310533,305497,25613,29254,117284,84409,501099,288665,311236,25132,24408,360632,81651,84006,303311,308666,690516,308765,680427,60396,311169
GO:0008306	0.00523494020739296	0.998614769578854	8	95	associative learning	BP	13581	309	Pde1b,Neto1,Pde8b,Ptprz1,Srf,Drd3,Grin1,Tbr1	29691,307206,309962,25613,501099,29238,24408,680427
GO:0007189	0.00565547828386885	0.999042288372588	5	53	adenylate cyclase-activating G-protein coupled receptor signaling pathway	BP	13581	309	Adcy5,Gpr26,Adrb1,Rapgef2,Drd3	64532,192153,24925,310533,29238
GO:0007165	0.00606898986143545	0.99571563596536	119	3864	signal transduction	BP	13581	309	Arhgap20,Pde1b,Rapgef5,Tbl1xr1,Cx3cl1,Zfp385d,Adcy5,Neto1,Gpr26,Prkcz,Ppp1r9b,Plxna2,Plcb1,Ripor2,Akap1,Pde8b,Epha4,Rgl1,Calm2,Tyro3,Foxp1,Cdc42se2,Nrp2,Pak6,Mark2,Neto2,Adrb1,Sphkap,Akap5,Ncoa1,Rasgrp1,Plppr5,Bmp3,Rapgef2,Dlg4,Dgkb,Parp1,Snx27,Chn2,Hivep2,Sox8,Sh3bp4,Prkcb,Mgll,Lrrc7,Glra4,Adamts3,Gucy1b1,Itpr1,Vopp1,Bsn,Peli1,Unc13c,Tmem127,Robo2,Afap1,Plppr4,Stard8,Casp9,Dclk1,Jup,Drd3,Brsk1,K…	367085,29691,362799,365755,89808,305691,64532,307206,192153,25522,84686,289392,24654,306934,114124,309962,316539,289080,24242,25232,297480,691031,81527,296078,60328,307757,24925,316561,171026,313929,29434,310812,25667,310533,29495,54248,25591,260323,84031,29721,302993,64634,25023,29254,117284,367912,305253,25202,25262,362374,29138,305549,286931,311405,84409,140935,295401,312113,58918,83825,81679,…
GO:0031346	0.00608490901020003	0.997160085820069	20	371	positive regulation of cell projection organization	BP	13581	309	Cx3cl1,Ripor2,Epha4,Mark2,Akap5,Plppr5,Rapgef2,Cobl,Ptprz1,Lrrc7,Robo2,Srf,Cux2,Myo5b,Grin1,Retreg3,Prkci,Cyfip1,Smurf1,Cdkl3	89808,306934,316539,60328,171026,310812,310533,305497,25613,117284,84409,501099,288665,25132,24408,360632,84006,308666,690516,60396
GO:0010921	0.00612181192404276	0.998337341181843	8	94	regulation of phosphatase activity	BP	13581	309	Ppp1r9b,Calm2,Cry2,Rcan1,Ppp1r37,Zfyve1,Ubn1,Pcif1	84686,24242,170917,266766,308398,299188,302935,362269
GO:1900006	0.00666836144519084	0.998164737133519	8	91	positive regulation of dendrite development	BP	13581	309	Epha4,Akap5,Cobl,Ptprz1,Cux2,Myo5b,Cyfip1,Cdkl3	316539,171026,305497,25613,288665,25132,308666,60396
GO:0048666	0.00668362070701942	0.996002568852412	42	964	neuron development	BP	13581	309	Prickle2,Cx3cl1,Zfp365,Prkcz,Ppp1r9b,Plxna2,Ripor2,Slc4a10,Epha4,Foxp1,Nrp2,Mark2,Adarb1,Akap5,Plppr5,Rapgef2,Dlg4,Cobl,Ptprz1,Mgll,Lrrc7,Robo2,Srf,Plppr4,Dclk1,Brsk1,Cux2,Camsap2,Lrrc4c,Flrt3,Myo5b,Grin1,Retreg3,Cspg4,Prkci,Rtn4rl1,Cyfip1,Smurf1,Tbr1,Cdkl3,Pip5k1c,Rtn4rl2	312563,89808,499425,25522,84686,289392,306934,295645,316539,297480,81527,60328,25367,171026,310812,310533,29495,305497,25613,29254,117284,84409,501099,295401,83825,499073,288665,289400,311236,366205,25132,24408,360632,81651,84006,303311,308666,690516,680427,60396,314641,311169
GO:0007163	0.0066846785719931	0.997684160952849	11	158	establishment or maintenance of cell polarity	BP	13581	309	Prickle2,Prkcz,Ripor2,Mark2,Dlg4,Brsk1,Mark4,Arhgef2,Pard3,Sipa1l3,Prkci	312563,25522,306934,60328,29495,499073,680407,310635,81918,292771,84006
GO:0046834	0.00671086729133641	0.998839356087948	5	39	lipid phosphorylation	BP	13581	309	Dgkb,Pip4k2c,Pik3c2a,Pip5k1a,Pip5k1c	54248,140607,361632,365865,314641
GO:0035303	0.00673888447108904	0.997957483422956	9	123	regulation of dephosphorylation	BP	13581	309	Ppp1r9b,Akap1,Calm2,Cry2,Rcan1,Ppp1r37,Zfyve1,Ubn1,Pcif1	84686,114124,24242,170917,266766,308398,299188,302935,362269
GO:0007267	0.00706604011755929	0.995707381398246	44	1154	cell-cell signaling	BP	13581	309	Sptbn2,Cplx2,Tbl1xr1,Cx3cl1,Adcy5,Neto1,Prkcz,Ppp1r9b,Trim9,Pde8b,Epha4,Calm2,Mark2,Adrb1,Adarb1,Akap5,Rapgef2,Dlg4,Cdh8,Mgll,Glra4,Gucy1b1,Itpr1,Pcdh8,Unc13c,Srf,Drd3,Brsk1,Cux2,Jade1,Iqsec2,Cry2,Grin1,Fgf12,Gpr27,Prickle1,Gpnmb,Sulf2,Cacna2d2,Ywhaz,Gria2,Ppfia3,Pcdhb20,Ffar2	29211,116657,365755,89808,64532,307206,25522,84686,155812,309962,316539,24242,60328,24925,25367,171026,310533,29495,84408,29254,367912,25202,25262,64865,286931,501099,29238,499073,288665,310352,685244,170917,24408,170630,65275,315259,113955,311642,300992,25578,29627,140591,680203,292794
GO:0048813	0.00742886169149429	0.997397306004905	11	141	dendrite morphogenesis	BP	13581	309	Zfp365,Epha4,Akap5,Rapgef2,Dlg4,Ptprz1,Dclk1,Cux2,Myo5b,Grin1,Cdkl3	499425,316539,171026,310533,29495,25613,83825,288665,25132,24408,60396
GO:1990138	0.00749791121463998	0.997369163107483	11	142	neuron projection extension	BP	13581	309	Prkcz,Plxna2,Nrp2,Mgll,Srf,Dclk1,Flrt3,Myo5b,Cyfip1,Smurf1,Cdkl3	25522,289392,81527,29254,501099,83825,366205,25132,308666,690516,60396
GO:0060560	0.00755958965322666	0.99694782143685	14	214	developmental growth involved in morphogenesis	BP	13581	309	Prkcz,Plxna2,Nrp2,Cobl,Mgll,Kdm5b,Srf,Dclk1,Flrt3,Myo5b,Cyfip1,Smurf1,Cdkl3,Zfp84	25522,289392,81527,305497,29254,304809,501099,83825,366205,25132,308666,690516,60396,308482
GO:0010923	0.0078303508007907	0.9982824257899	6	57	negative regulation of phosphatase activity	BP	13581	309	Ppp1r9b,Cry2,Ppp1r37,Zfyve1,Ubn1,Pcif1	84686,170917,308398,299188,302935,362269
GO:0045991	0.00786409878812448	0.999770783332548	2	5	carbon catabolite activation of transcription	BP	13581	309	Ncoa1,Srf	313929,501099
GO:0007612	0.00786781776019934	0.997212672170686	11	157	learning	BP	13581	309	Pde1b,Neto1,Ppp1r9b,Plcb1,Pde8b,Pak6,Ptprz1,Srf,Drd3,Grin1,Tbr1	29691,307206,84686,24654,309962,296078,25613,501099,29238,24408,680427
GO:0045666	0.00817139044454617	0.996155916969779	19	367	positive regulation of neuron differentiation	BP	13581	309	Cx3cl1,Epha4,Mark2,Akap5,Ncoa1,Plppr5,Rapgef2,Cobl,Ptprz1,Lrrc7,Robo2,Srf,Cux2,Myo5b,Retreg3,Prkci,Cyfip1,Smurf1,Cdkl3	89808,316539,60328,171026,313929,310812,310533,305497,25613,117284,84409,501099,288665,25132,360632,84006,308666,690516,60396
GO:0046015	0.00832807062136947	0.999713367656626	2	7	regulation of transcription by glucose	BP	13581	309	Srf,Chmp1a	501099,365024
GO:0008542	0.00841280987234789	0.998117873091944	6	62	visual learning	BP	13581	309	Pde1b,Neto1,Pde8b,Ptprz1,Drd3,Grin1	29691,307206,309962,25613,29238,24408
GO:0007632	0.00856416704935447	0.998075177884155	6	63	visual behavior	BP	13581	309	Pde1b,Neto1,Pde8b,Ptprz1,Drd3,Grin1	29691,307206,309962,25613,29238,24408
GO:0098815	0.00861374113360035	0.998417211696439	5	39	modulation of excitatory postsynaptic potential	BP	13581	309	Neto1,Prkcz,Dlg4,Cux2,Grin1	307206,25522,29495,288665,24408
GO:0000902	0.00884719377500325	0.994746478053018	38	825	cell morphogenesis	BP	13581	309	Zfp365,Prkcz,Plxna2,Ripor2,Epha4,Tyro3,Foxp1,Cdc42se2,Nrp2,Mark2,Adarb1,Akap5,Rapgef2,Dlg4,Cobl,Ptprz1,Mgll,Robo2,Srf,Plppr4,Dclk1,Brsk1,Cux2,Arhgef18,Lrrc4c,Flrt3,Myo5b,Arhgef2,Grin1,Pard3,Sipa1l3,Washc2c,Cyfip1,Smurf1,Arpin,Tbr1,Cdkl3,Pip5k1c	499425,25522,289392,306934,316539,25232,297480,691031,81527,60328,25367,171026,310533,29495,305497,25613,29254,84409,501099,295401,83825,499073,288665,304193,311236,366205,25132,310635,24408,81918,292771,297530,308666,690516,308765,680427,60396,314641
GO:0050775	0.0088901084104212	0.99834217138224	5	43	positive regulation of dendrite morphogenesis	BP	13581	309	Epha4,Akap5,Cux2,Myo5b,Cdkl3	316539,171026,288665,25132,60396
GO:0046854	0.00893432100264721	0.998736501536559	4	29	phosphatidylinositol phosphorylation	BP	13581	309	Pip4k2c,Pik3c2a,Pip5k1a,Pip5k1c	140607,361632,365865,314641
GO:0048675	0.00910867278944535	0.997119510602627	9	105	axon extension	BP	13581	309	Plxna2,Nrp2,Mgll,Srf,Dclk1,Myo5b,Cyfip1,Smurf1,Cdkl3	289392,81527,29254,501099,83825,25132,308666,690516,60396
GO:0050767	0.00944796881743073	0.99461333803622	32	727	regulation of neurogenesis	BP	13581	309	Cx3cl1,Zfp365,Plxna2,Epha4,Mark2,Akap5,Ncoa1,Plppr5,Rapgef2,Cobl,Ptprz1,Sox8,Mgll,Lrrc7,Robo2,Srf,Drd3,Cux2,Lrrc4c,Scrt2,Myo5b,Arhgef2,Grin1,Retreg3,Cspg4,Prkci,Rtn4rl1,Cyfip1,Smurf1,Tbr1,Cdkl3,Rtn4rl2	89808,499425,289392,316539,60328,171026,313929,310812,310533,305497,25613,302993,29254,117284,84409,501099,29238,288665,311236,366229,25132,310635,24408,360632,81651,84006,303311,308666,690516,680427,60396,311169
GO:0051960	0.00944943925022692	0.994478545752874	35	807	regulation of nervous system development	BP	13581	309	Cx3cl1,Zfp365,Plxna2,Epha4,Mark2,Akap5,Ncoa1,Plppr5,Rapgef2,Cobl,Ptprz1,Sox8,Mgll,Lrrc7,Robo2,Srf,Drd3,Cux2,Lrrc4c,Flrt3,Scrt2,Myo5b,Arhgef2,Grin1,Pard3,Adgrb2,Retreg3,Cspg4,Prkci,Rtn4rl1,Cyfip1,Smurf1,Tbr1,Cdkl3,Rtn4rl2	89808,499425,289392,316539,60328,171026,313929,310812,310533,305497,25613,302993,29254,117284,84409,501099,29238,288665,311236,366205,366229,25132,310635,24408,81918,313058,360632,81651,84006,303311,308666,690516,680427,60396,311169
GO:1904636	0.00986001588138399	0.999648583493901	2	6	response to ionomycin	BP	13581	309	Plcb1,Foxp1	24654,297480
GO:1904637	0.00986001588138399	0.999648583493901	2	6	cellular response to ionomycin	BP	13581	309	Plcb1,Foxp1	24654,297480
GO:0051693	0.0100075793592361	0.998537202965729	4	29	actin filament capping	BP	13581	309	Sptbn2,Sptan1,Washc2c,Tmod1	29211,64159,297530,25566
GO:0045445	0.0102797981547812	0.997573718750158	6	79	myoblast differentiation	BP	13581	309	Plcb1,Ripor2,Sox8,Srf,Prickle1,Epas1	24654,306934,302993,501099,315259,29452
GO:0007034	0.010516714274082	0.997154137828576	7	94	vacuolar transport	BP	13581	309	Snx27,Vps39,Rhob,Smurf1,Chmp1a,Atg14,Ap3b1	260323,362199,64373,690516,365024,305831,309969
GO:0035498	0.010620986517726	1	1	1	carnosine metabolic process	BP	13581	309	Carnmt1	293871
GO:1904475	0.0107603413729202	0.999680544581487	2	4	regulation of Ras GTPase binding	BP	13581	309	Ripor2,Epha4	306934,316539
GO:2001106	0.0107603413729202	0.999680544581487	2	4	regulation of Rho guanyl-nucleotide exchange factor activity	BP	13581	309	Ripor2,Epha4	306934,316539
GO:0032989	0.0107878598147814	0.993423894790879	40	909	cellular component morphogenesis	BP	13581	309	Zfp365,Prkcz,Plxna2,Ripor2,Epha4,Tyro3,Foxp1,Cdc42se2,Nrp2,Mark2,Adarb1,Akap5,Rapgef2,Dlg4,Cobl,Ptprz1,Chn2,Mgll,Robo2,Srf,Plppr4,Dclk1,Brsk1,Cux2,Arhgef18,Lrrc4c,Flrt3,Myo5b,Arhgef2,Grin1,Pard3,Sipa1l3,Washc2c,Tmod1,Cyfip1,Smurf1,Arpin,Tbr1,Cdkl3,Pip5k1c	499425,25522,289392,306934,316539,25232,297480,691031,81527,60328,25367,171026,310533,29495,305497,25613,84031,29254,84409,501099,295401,83825,499073,288665,304193,311236,366205,25132,310635,24408,81918,292771,297530,25566,308666,690516,308765,680427,60396,314641
GO:0060284	0.0109673573151917	0.993521483868518	35	833	regulation of cell development	BP	13581	309	Cx3cl1,Zfp365,Plxna2,Epha4,Foxp1,Mark2,Adrb1,Akap5,Ncoa1,Plppr5,Rapgef2,Cobl,Ptprz1,Sox8,Mgll,Lrrc7,Robo2,Srf,Drd3,Cux2,Lrrc4c,Scrt2,Myo5b,Arhgef2,Grin1,Washc2c,Retreg3,Cspg4,Prkci,Rtn4rl1,Cyfip1,Smurf1,Tbr1,Cdkl3,Rtn4rl2	89808,499425,289392,316539,297480,60328,24925,171026,313929,310812,310533,305497,25613,302993,29254,117284,84409,501099,29238,288665,311236,366229,25132,310635,24408,297530,360632,81651,84006,303311,308666,690516,680427,60396,311169
GO:0003061	0.0112019520715238	1	1	1	positive regulation of the force of heart contraction by norepinephrine	BP	13581	309	Adrb1	24925
GO:0051561	0.0117751263854582	0.99948167548395	2	9	positive regulation of mitochondrial calcium ion concentration	BP	13581	309	Micu1,Rap1gds1	365567,310909
GO:0002420	0.0117949746749535	0.999469213894742	2	10	natural killer cell mediated cytotoxicity directed against tumor cell target	BP	13581	309	Klre1,Havcr2	297645,363578
GO:0002423	0.0117949746749535	0.999469213894742	2	10	natural killer cell mediated immune response to tumor cell	BP	13581	309	Klre1,Havcr2	297645,363578
GO:0002855	0.0117949746749535	0.999469213894742	2	10	regulation of natural killer cell mediated immune response to tumor cell	BP	13581	309	Klre1,Havcr2	297645,363578
GO:0002858	0.0117949746749535	0.999469213894742	2	10	regulation of natural killer cell mediated cytotoxicity directed against tumor cell target	BP	13581	309	Klre1,Havcr2	297645,363578
GO:0007195	0.0118199071745122	0.999536620656082	2	6	adenylate cyclase-inhibiting dopamine receptor signaling pathway	BP	13581	309	Adcy5,Drd3	64532,29238
GO:0001829	0.0118772270643389	0.998812839478299	3	17	trophectodermal cell differentiation	BP	13581	309	Prickle2,Srf,Cnot2	312563,501099,299805
GO:0006238	0.012344499613392	1	1	1	CMP salvage	BP	13581	309	Uck2	304944
GO:0009224	0.012344499613392	1	1	1	CMP biosynthetic process	BP	13581	309	Uck2	304944
GO:0046035	0.012344499613392	1	1	1	CMP metabolic process	BP	13581	309	Uck2	304944
GO:1900449	0.0124982072511526	0.998029034306553	4	33	regulation of glutamate receptor signaling pathway	BP	13581	309	Neto1,Neto2,Dlg4,Cacng4	307206,307757,29495,140725
GO:0030001	0.0126756110485107	0.992736551414086	30	735	metal ion transport	BP	13581	309	Lmtk2,Neto1,Slc4a10,Calm2,Kcnip3,Neto2,Adrb1,Akap5,Slc24a4,Prkcb,Slc30a4,Itpr1,Drd3,Kcnh1,Cacna2d3,Usp2,Slc6a15,Nipa2,Kcnk2,Slc9a9,Grin1,Fgf12,Slc39a14,Pik3c2a,Kcna4,Micu1,Cacna2d2,Cacng4,Gria2,Slc30a5	304286,307206,295645,24242,65199,307757,24925,171026,314396,25023,64469,25262,29238,65198,306243,115771,282712,308667,170899,363115,24408,170630,306009,361632,25469,365567,300992,140725,29627,294698
GO:0022604	0.0126952321360429	0.993522238021956	21	403	regulation of cell morphogenesis	BP	13581	309	Plxna2,Epha4,Cdc42se2,Mark2,Akap5,Rapgef2,Ptprz1,Mgll,Robo2,Srf,Cux2,Arhgef18,Lrrc4c,Myo5b,Grin1,Washc2c,Cyfip1,Smurf1,Arpin,Tbr1,Cdkl3	289392,316539,691031,60328,171026,310533,25613,29254,84409,501099,288665,304193,311236,25132,24408,297530,308666,690516,308765,680427,60396
GO:0034154	0.012850670613339	0.999473498151164	2	6	toll-like receptor 7 signaling pathway	BP	13581	309	Tlr7,Havcr2	317468,363578
GO:0021954	0.0131811504714835	0.99630886610282	7	74	central nervous system neuron development	BP	13581	309	Slc4a10,Epha4,Nrp2,Adarb1,Rapgef2,Robo2,Dclk1	295645,316539,81527,25367,310533,84409,83825
GO:0051962	0.0132835114306212	0.992866073802466	24	515	positive regulation of nervous system development	BP	13581	309	Cx3cl1,Zfp365,Epha4,Mark2,Akap5,Ncoa1,Plppr5,Rapgef2,Cobl,Ptprz1,Sox8,Lrrc7,Robo2,Srf,Cux2,Flrt3,Myo5b,Pard3,Adgrb2,Retreg3,Prkci,Cyfip1,Smurf1,Cdkl3	89808,499425,316539,60328,171026,313929,310812,310533,305497,25613,302993,117284,84409,501099,288665,366205,25132,81918,313058,360632,84006,308666,690516,60396
GO:0045197	0.0137700863726151	0.997770754270071	4	32	establishment or maintenance of epithelial cell apical/basal polarity	BP	13581	309	Prickle2,Mark2,Dlg4,Pard3	312563,60328,29495,81918
GO:1990126	0.0138247033438648	0.998526895539219	3	18	retrograde transport, endosome to plasma membrane	BP	13581	309	Snx27,Vps39,Washc2c	260323,362199,297530
GO:0014075	0.0139452680989181	0.997035192098487	5	62	response to amine	BP	13581	309	Pde1b,Ppp1r9b,Calm2,Drd3,Grin1	29691,84686,24242,29238,24408
GO:0007191	0.0142051987329577	0.999328522877667	2	8	adenylate cyclase-activating dopamine receptor signaling pathway	BP	13581	309	Adcy5,Drd3	64532,29238
GO:0099601	0.0146288777778819	0.997567811512923	4	36	regulation of neurotransmitter receptor activity	BP	13581	309	Neto1,Neto2,Dlg4,Cacng4	307206,307757,29495,140725
GO:0007215	0.0148786106409353	0.995728011638381	7	76	glutamate receptor signaling pathway	BP	13581	309	Neto1,Plcb1,Neto2,Dlg4,Grin1,Cacng4,Gria2	307206,24654,307757,29495,24408,140725,29627
GO:0022616	0.0150818023752871	0.998319057086277	3	20	DNA strand elongation	BP	13581	309	Parp1,Pola1,Mre11a	25591,85241,64046
GO:0046058	0.015334567128541	0.995053586877432	8	136	cAMP metabolic process	BP	13581	309	Pde1b,Tbl1xr1,Adcy5,Calm2,Adrb1,Akap5,Gucy1b1,Drd3	29691,365755,64532,24242,24925,171026,25202,29238
GO:0050773	0.0154233196150181	0.994291166065588	10	150	regulation of dendrite development	BP	13581	309	Epha4,Akap5,Rapgef2,Cobl,Ptprz1,Cux2,Myo5b,Grin1,Cyfip1,Cdkl3	316539,171026,310533,305497,25613,288665,25132,24408,308666,60396
GO:0043950	0.0157753048260338	0.999137560399875	2	13	positive regulation of cAMP-mediated signaling	BP	13581	309	Adrb1,Rapgef2	24925,310533
GO:0002223	0.0160992716248118	0.999934895431047	1	2	stimulatory C-type lectin receptor signaling pathway	BP	13581	309	Klre1	297645
GO:0010563	0.0164177355928633	0.991385668152357	21	505	negative regulation of phosphorus metabolic process	BP	13581	309	Prkcz,Ppp1r9b,Akap1,Adarb1,Akap5,Parp1,Cbfa2t3,Drd3,Lrrc4c,Flrt3,Cry2,Pard3,Ppp1r37,Rtn4rl1,Zfyve1,Ubn1,Kirrel1,Pcif1,Atg14,Rtn4rl2,Kirrel2	25522,84686,114124,25367,171026,25591,361431,29238,311236,366205,170917,81918,308398,303311,299188,302935,310695,362269,305831,311169,100359836
GO:0045936	0.0164177355928633	0.991385668152357	21	505	negative regulation of phosphate metabolic process	BP	13581	309	Prkcz,Ppp1r9b,Akap1,Adarb1,Akap5,Parp1,Cbfa2t3,Drd3,Lrrc4c,Flrt3,Cry2,Pard3,Ppp1r37,Rtn4rl1,Zfyve1,Ubn1,Kirrel1,Pcif1,Atg14,Rtn4rl2,Kirrel2	25522,84686,114124,25367,171026,25591,361431,29238,311236,366205,170917,81918,308398,303311,299188,302935,310695,362269,305831,311169,100359836
GO:0030042	0.016705755087588	0.996335514341948	5	47	actin filament depolymerization	BP	13581	309	Sptbn2,Ppp1r9b,Sptan1,Washc2c,Tmod1	29211,84686,64159,297530,25566
GO:0031333	0.0169319491242651	0.994954853225707	7	104	negative regulation of protein complex assembly	BP	13581	309	Sptbn2,Prkcz,Trim9,Sptan1,Arhgef2,Washc2c,Tmod1	29211,25522,155812,64159,310635,297530,25566
GO:0001661	0.0169859719325814	0.999149384309451	2	7	conditioned taste aversion	BP	13581	309	Grin1,Tbr1	24408,680427
GO:0003008	0.0170258454696998	0.988958479360598	46	1302	system process	BP	13581	309	Pde1b,Cx3cl1,Adcy5,Neto1,Prkcz,Ppp1r9b,Plcb1,Ripor2,Akap1,Pde8b,Calm2,Kcnip3,Foxp1,Pak6,Adrb1,Adarb1,Dlg4,Ptprz1,Parp1,Slc24a4,Mgll,Itpr1,Pcdh8,Srf,Jup,Drd3,Kcnh1,Cux2,Kcnk2,Cry2,Grin1,Pard3,Fgf12,Gpr155,Rcan1,Tmod1,Sulf2,Reep6,Cyfip1,Epas1,Jakmip1,Kirrel1,Tbr1,Cacng4,Ighmbp2,Rap1gds1	29691,89808,64532,307206,25522,84686,24654,306934,114124,309962,24242,65199,297480,296078,24925,25367,29495,25613,25591,314396,29254,25262,64865,501099,81679,29238,65198,288665,170899,170917,24408,81918,170630,311730,266766,25566,311642,362835,308666,29452,305434,310695,680427,140725,29532,310909
GO:0021578	0.0172297966412874	0.999175280040105	2	6	hindbrain maturation	BP	13581	309	Grin1,Cdk5r2	24408,501164
GO:0021626	0.0172297966412874	0.999175280040105	2	6	central nervous system maturation	BP	13581	309	Grin1,Cdk5r2	24408,501164
GO:0060433	0.0174740311084287	0.999052773648777	2	9	bronchus development	BP	13581	309	Foxp1,Srf	297480,501099
GO:0002879	0.0175343513109219	0.999922715022715	1	2	positive regulation of acute inflammatory response to non-antigenic stimulus	BP	13581	309	Ffar2	292794
GO:0045661	0.0180721815731117	0.996756586440134	4	45	regulation of myoblast differentiation	BP	13581	309	Plcb1,Ripor2,Sox8,Prickle1	24654,306934,302993,315259
GO:0030101	0.0181605481351456	0.996721977057252	4	49	natural killer cell activation	BP	13581	309	Tyro3,Rasgrp1,Klre1,Havcr2	25232,29434,297645,363578
GO:0030029	0.018272724028551	0.989767079469162	25	557	actin filament-based process	BP	13581	309	Sptbn2,Prkcz,Ppp1r9b,Foxp1,Pak6,Adrb1,Cobl,Sptan1,Sirpa,Srf,Jup,Arhgef18,Iqsec2,Arhgef2,Pard3,Washc2c,Tmod1,Prkci,Pip5k1a,Cyfip1,Kirrel1,Ablim2,Arpin,Rap1gds1,Alkbh4	29211,25522,84686,297480,296078,24925,305497,64159,25528,501099,81679,304193,685244,310635,81918,297530,25566,84006,365865,308666,310695,360958,308765,310909,288587
GO:0015805	0.018468697925022	1	1	1	S-adenosyl-L-methionine transport	BP	13581	309	Slc25a26	362403
GO:0002758	0.0186157213971636	0.994347424275106	7	104	innate immune response-activating signal transduction	BP	13581	309	Tyro3,Peli1,Smpdl3b,Tlr7,Klre1,Havcr2,Ffar2	25232,305549,362619,317468,297645,363578,292794
GO:0071398	0.0186215574589586	0.995731221598693	5	66	cellular response to fatty acid	BP	13581	309	Plcb1,Foxp1,Smarcd1,Pdk3,Ffar2	24654,297480,363002,296849,292794
GO:0050769	0.0187543981232772	0.990040066201846	21	457	positive regulation of neurogenesis	BP	13581	309	Cx3cl1,Zfp365,Epha4,Mark2,Akap5,Ncoa1,Plppr5,Rapgef2,Cobl,Ptprz1,Sox8,Lrrc7,Robo2,Srf,Cux2,Myo5b,Retreg3,Prkci,Cyfip1,Smurf1,Cdkl3	89808,499425,316539,60328,171026,313929,310812,310533,305497,25613,302993,117284,84409,501099,288665,25132,360632,84006,308666,690516,60396
GO:0006810	0.0191229904403427	0.985963164037032	105	3541	transport	BP	13581	309	Sptbn2,Cplx2,Lmtk2,Cx3cl1,Adcy5,Neto1,Gpr26,Prkcz,Trim9,Akap1,Slc4a10,Pde8b,Calm2,Slc2a13,Tyro3,Kcnip3,Foxp1,Cdc42se2,Ttyh3,Neto2,Adrb1,Akap5,Ncoa1,Rasgrp1,Dlg4,Parp1,Snx27,Sh3bp4,Ttpal,Slc24a4,Prkcb,Slc30a4,Glra4,Abcg1,Itpr1,Vps39,Kdm5b,Bsn,Unc13c,Sirpa,Jup,Drd3,Slc35f1,Brsk1,Kcnh1,Cacna2d3,Cux2,Usp2,Slc35a4,Slc6a15,Stx6,Nipa2,Kcnk2,Cry2,Myo5b,Slc9a9,Grin1,Pard3,Fgf12,Slc25a26,Washc2c,Gpr27,Cdk5…	29211,116657,304286,89808,64532,307206,192153,25522,155812,114124,295645,309962,24242,171147,25232,65199,297480,691031,304315,307757,24925,171026,313929,29434,29495,25591,260323,64634,296349,314396,25023,64469,367912,85264,25262,362199,304809,29138,286931,25528,81679,29238,502421,499073,65198,306243,288665,115771,257647,282712,60562,308667,170899,170917,25132,363115,24408,81918,170630,362403,2975…
GO:0030516	0.0193266864011563	0.99412748951818	7	85	regulation of axon extension	BP	13581	309	Plxna2,Mgll,Srf,Myo5b,Cyfip1,Smurf1,Cdkl3	289392,29254,501099,25132,308666,690516,60396
GO:0007186	0.0194394282740303	0.989450362523782	22	632	G-protein coupled receptor signaling pathway	BP	13581	309	Cx3cl1,Adcy5,Gpr26,Ppp1r9b,Plcb1,Tyro3,Adrb1,Rapgef2,Dgkb,Mgll,Glra4,Drd3,Htr1f,Kcnk2,Gpr27,Adgrb2,Adgre1,Rgs12,Gpr12,Gpr34,Nsg2,Ffar2	89808,64532,192153,84686,24654,25232,24925,310533,54248,29254,367912,29238,60448,170899,65275,313058,316137,54292,80840,554353,497878,292794
GO:0016358	0.0195756140403093	0.99109620527933	14	235	dendrite development	BP	13581	309	Zfp365,Ppp1r9b,Epha4,Akap5,Rapgef2,Dlg4,Cobl,Ptprz1,Dclk1,Cux2,Myo5b,Grin1,Cyfip1,Cdkl3	499425,84686,316539,171026,310533,29495,305497,25613,83825,288665,25132,24408,308666,60396
GO:0006793	0.0197544768853504	0.985925138963267	78	2537	phosphorus metabolic process	BP	13581	309	Pde1b,Tbl1xr1,Lmtk2,Cx3cl1,Adcy5,Prkcz,Ppp1r9b,Plcb1,Akap1,Epha4,Calm2,Tyro3,Pak6,Mark2,Adrb1,Adarb1,Akap5,Rasgrp1,Plppr5,Bmp3,Rapgef2,Dlg4,Dgkb,Ptprz1,Parp1,Prkcb,Gucy1b1,Pip4k2c,Cbfa2t3,Plppr4,Dclk1,Drd3,Brsk1,Kcnh1,Mtmr3,Mark4,Prkab2,Lrrc4c,Flrt3,Cry2,Arhgef2,Pard3,Fgf12,Smpdl3b,Uck2,Cdk5r2,Rcan1,Srpk2,Gpnmb,Pik3c2a,Ppp1r37,Eya2,Cspg4,Ppp4r3b,Prkci,Rtn4rl1,Zfyve1,Pip5k1a,Ubn1,Fiz1,Pdk3,Pgm2l1,…	29691,365755,304286,89808,64532,25522,84686,24654,114124,316539,24242,25232,296078,60328,24925,25367,171026,29434,310812,25667,310533,29495,54248,25613,25591,25023,25202,140607,361431,295401,83825,29238,499073,65198,305482,680407,64562,311236,366205,170917,310635,81918,170630,362619,304944,501164,266766,296753,113955,361632,308398,156826,81651,360993,84006,303311,299188,365865,302935,292584,29684…
GO:0007626	0.0197865841061188	0.991603831169539	12	205	locomotory behavior	BP	13581	309	Pde1b,Adcy5,Slc4a10,Epha4,Pak6,Dlg4,Drd3,Usp2,Grin1,Fgf12,Rcan1,Tmod1	29691,64532,295645,316539,296078,29495,29238,115771,24408,170630,266766,25566
GO:0002834	0.019828915833	0.998776465138471	2	13	regulation of response to tumor cell	BP	13581	309	Klre1,Havcr2	297645,363578
GO:0002837	0.019828915833	0.998776465138471	2	13	regulation of immune response to tumor cell	BP	13581	309	Klre1,Havcr2	297645,363578
GO:0042269	0.0201687079913493	0.997391678307459	3	32	regulation of natural killer cell mediated cytotoxicity	BP	13581	309	Rasgrp1,Klre1,Havcr2	29434,297645,363578
GO:0007616	0.0205205954762959	0.996231583766546	4	35	long-term memory	BP	13581	309	Prkcz,Pcdh8,Srf,Grin1	25522,64865,501099,24408
GO:0016192	0.020692676469577	0.986936612708165	38	1024	vesicle-mediated transport	BP	13581	309	Sptbn2,Cplx2,Lmtk2,Trim9,Calm2,Tyro3,Cdc42se2,Rasgrp1,Dlg4,Snx27,Sh3bp4,Itpr1,Vps39,Unc13c,Sirpa,Drd3,Cux2,Stx6,Myo5b,Pard3,Washc2c,Cdk5r2,Pik3c2a,Rhob,Tbc1d2b,Prkci,Cyfip1,Snx7,Chmp1a,Ywhaz,Cog6,Gria2,Atg14,Pip5k1c,Ap3b1,Tmem115,Tmprss13,Mex3b	29211,116657,304286,155812,24242,25232,691031,29434,29495,260323,64634,25262,362199,286931,25528,29238,288665,60562,25132,81918,297530,501164,361632,64373,315880,84006,308666,310815,365024,25578,310411,29627,305831,314641,309969,363136,300682,308790
GO:0072697	0.0209019259701137	0.998787045028154	2	8	protein localization to cell cortex	BP	13581	309	Ppp1r9b,Mex3b	84686,308790
GO:0051234	0.0211234598493109	0.984398111509712	107	3634	establishment of localization	BP	13581	309	Sptbn2,Cplx2,Lmtk2,Cx3cl1,Adcy5,Neto1,Gpr26,Prkcz,Trim9,Ripor2,Akap1,Slc4a10,Pde8b,Calm2,Slc2a13,Tyro3,Kcnip3,Foxp1,Cdc42se2,Ttyh3,Neto2,Adrb1,Akap5,Ncoa1,Rasgrp1,Dlg4,Parp1,Snx27,Sh3bp4,Ttpal,Slc24a4,Prkcb,Slc30a4,Glra4,Abcg1,Itpr1,Vps39,Kdm5b,Bsn,Unc13c,Sirpa,Jup,Drd3,Slc35f1,Brsk1,Kcnh1,Cacna2d3,Cux2,Usp2,Slc35a4,Slc6a15,Stx6,Nipa2,Kcnk2,Cry2,Myo5b,Slc9a9,Arhgef2,Grin1,Pard3,Fgf12,Slc25a26,Was…	29211,116657,304286,89808,64532,307206,192153,25522,155812,306934,114124,295645,309962,24242,171147,25232,65199,297480,691031,304315,307757,24925,171026,313929,29434,29495,25591,260323,64634,296349,314396,25023,64469,367912,85264,25262,362199,304809,29138,286931,25528,81679,29238,502421,499073,65198,306243,288665,115771,257647,282712,60562,308667,170899,170917,25132,363115,310635,24408,81918,1706…
GO:0035483	0.0213033419532812	0.999847783363975	1	3	gastric emptying	BP	13581	309	Drd3	29238
GO:0021718	0.0213263765823432	0.999885451807525	1	2	superior olivary nucleus development	BP	13581	309	Cdk5r2	501164
GO:0021722	0.0213263765823432	0.999885451807525	1	2	superior olivary nucleus maturation	BP	13581	309	Cdk5r2	501164
GO:0006273	0.0213953396007536	0.998708224062442	2	9	lagging strand elongation	BP	13581	309	Parp1,Pola1	25591,85241
GO:0036090	0.0215568729253838	0.999882948587869	1	2	cleavage furrow ingression	BP	13581	309	Alkbh4	288587
GO:0002715	0.0217163916684195	0.997106441738904	3	33	regulation of natural killer cell mediated immunity	BP	13581	309	Rasgrp1,Klre1,Havcr2	29434,297645,363578
GO:0002523	0.0221051336735845	0.998554816165338	2	13	leukocyte migration involved in inflammatory response	BP	13581	309	Cx3cl1,Ffar2	89808,292794
GO:2000649	0.0221709088641726	0.995784018797186	4	42	regulation of sodium ion transmembrane transporter activity	BP	13581	309	Neto1,Neto2,Drd3,Fgf12	307206,307757,29238,170630
GO:0002418	0.0225580296655215	0.998495057336203	2	14	immune response to tumor cell	BP	13581	309	Klre1,Havcr2	297645,363578
GO:0009416	0.0227970782830536	0.989723760111589	13	271	response to light stimulus	BP	13581	309	Pde1b,Neto1,Ppp1r9b,Slc4a10,Pde8b,Ptprz1,Casp9,Drd3,Brsk1,Usp2,Cry2,Grin1,Reep6	29691,307206,84686,295645,309962,25613,58918,29238,499073,115771,170917,24408,362835
GO:0045953	0.0229638478008981	0.998484862519271	2	12	negative regulation of natural killer cell mediated cytotoxicity	BP	13581	309	Klre1,Havcr2	297645,363578
GO:0030835	0.0229709315755289	0.995643515137876	4	34	negative regulation of actin filament depolymerization	BP	13581	309	Sptbn2,Sptan1,Washc2c,Tmod1	29211,64159,297530,25566
GO:0030041	0.0229744940903943	0.992029192222831	8	131	actin filament polymerization	BP	13581	309	Sptbn2,Cobl,Sptan1,Washc2c,Tmod1,Cyfip1,Kirrel1,Arpin	29211,305497,64159,297530,25566,308666,310695,308765
GO:0032416	0.0233808703785939	0.999862174141477	1	2	negative regulation of sodium:proton antiporter activity	BP	13581	309	Drd3	29238
GO:0030036	0.0241341605029723	0.986652453303606	22	493	actin cytoskeleton organization	BP	13581	309	Sptbn2,Prkcz,Ppp1r9b,Foxp1,Pak6,Cobl,Sptan1,Sirpa,Srf,Arhgef18,Iqsec2,Arhgef2,Washc2c,Tmod1,Prkci,Pip5k1a,Cyfip1,Kirrel1,Ablim2,Arpin,Rap1gds1,Alkbh4	29211,25522,84686,297480,296078,305497,64159,25528,501099,304193,685244,310635,297530,25566,84006,365865,308666,310695,360958,308765,310909,288587
GO:0098655	0.0244978519347157	0.985584412659904	27	690	cation transmembrane transport	BP	13581	309	Neto1,Slc4a10,Calm2,Kcnip3,Neto2,Adrb1,Dlg4,Slc24a4,Slc30a4,Itpr1,Drd3,Kcnh1,Cacna2d3,Slc6a15,Nipa2,Kcnk2,Slc9a9,Grin1,Fgf12,Slc39a14,Pik3c2a,Kcna4,Micu1,Cacna2d2,Cacng4,Gria2,Slc30a5	307206,295645,24242,65199,307757,24925,29495,314396,64469,25262,29238,65198,306243,282712,308667,170899,363115,24408,170630,306009,361632,25469,365567,300992,140725,29627,294698
GO:0031081	0.0249365067717332	1	1	1	nuclear pore distribution	BP	13581	309	Ndc1	362557
GO:0051664	0.0249365067717332	1	1	1	nuclear pore localization	BP	13581	309	Ndc1	362557
GO:0006796	0.0249373486473595	0.982069827513665	76	2478	phosphate-containing compound metabolic process	BP	13581	309	Pde1b,Tbl1xr1,Lmtk2,Cx3cl1,Adcy5,Prkcz,Ppp1r9b,Plcb1,Akap1,Epha4,Calm2,Tyro3,Pak6,Mark2,Adrb1,Adarb1,Akap5,Rasgrp1,Plppr5,Bmp3,Rapgef2,Dlg4,Dgkb,Ptprz1,Parp1,Prkcb,Gucy1b1,Pip4k2c,Cbfa2t3,Plppr4,Dclk1,Drd3,Brsk1,Kcnh1,Mtmr3,Mark4,Prkab2,Lrrc4c,Flrt3,Cry2,Arhgef2,Pard3,Fgf12,Smpdl3b,Uck2,Cdk5r2,Rcan1,Srpk2,Gpnmb,Pik3c2a,Ppp1r37,Eya2,Cspg4,Ppp4r3b,Prkci,Rtn4rl1,Zfyve1,Pip5k1a,Ubn1,Fiz1,Pdk3,Pgm2l1,…	29691,365755,304286,89808,64532,25522,84686,24654,114124,316539,24242,25232,296078,60328,24925,25367,171026,29434,310812,25667,310533,29495,54248,25613,25591,25023,25202,140607,361431,295401,83825,29238,499073,65198,305482,680407,64562,311236,366205,170917,310635,81918,170630,362619,304944,501164,266766,296753,113955,361632,308398,156826,81651,360993,84006,303311,299188,365865,302935,292584,29684…
GO:0045761	0.0250068527022117	0.995032932578428	4	48	regulation of adenylate cyclase activity	BP	13581	309	Calm2,Adrb1,Akap5,Drd3	24242,24925,171026,29238
GO:0071362	0.0251718130279613	0.99830704494344	2	10	cellular response to ether	BP	13581	309	Plcb1,Foxp1	24654,297480
GO:2000026	0.0252289149469765	0.982726502721706	54	1555	regulation of multicellular organismal development	BP	13581	309	Cx3cl1,Zfp365,Prkcz,Plxna2,Plcb1,Epha4,Foxp1,Mark2,Adrb1,Akap5,Ncoa1,Rasgrp1,Plppr5,Rapgef2,Cobl,Ptprz1,Sox8,Prkcb,Mgll,Lrrc7,Kdm5b,Robo2,Srf,Drd3,Cux2,Usp2,Kcnk2,Lrrc4c,Flrt3,Scrt2,Myo5b,Arhgef2,Grin1,Pard3,Adgrb2,Prickle1,Retreg3,Rhob,Sulf2,Cspg4,Gabpa,Prkci,Rtn4rl1,Cyfip1,Smurf1,Tmem119,Epas1,Stard13,Stox1,Tbr1,Cdkl3,Rtn4rl2,Havcr2,Ap3b1	89808,499425,25522,289392,24654,316539,297480,60328,24925,171026,313929,29434,310812,310533,305497,25613,302993,25023,29254,117284,304809,84409,501099,29238,288665,115771,170899,311236,366205,366229,25132,310635,24408,81918,313058,315259,360632,64373,311642,81651,363735,84006,303311,308666,690516,304581,29452,498130,294388,680427,60396,311169,363578,309969
GO:0016311	0.0252714464502044	0.98741489432498	16	351	dephosphorylation	BP	13581	309	Ppp1r9b,Akap1,Calm2,Plppr5,Ptprz1,Plppr4,Mtmr3,Cry2,Rcan1,Ppp1r37,Eya2,Ppp4r3b,Zfyve1,Ubn1,Lpin2,Pcif1	84686,114124,24242,310812,25613,295401,305482,170917,266766,308398,156826,360993,299188,302935,316737,362269
GO:0035308	0.0255597216548231	0.996447047506088	3	25	negative regulation of protein dephosphorylation	BP	13581	309	Ppp1r9b,Akap1,Cry2	84686,114124,170917
GO:0006812	0.0258602776460053	0.98379879684757	34	965	cation transport	BP	13581	309	Lmtk2,Neto1,Slc4a10,Calm2,Slc2a13,Kcnip3,Neto2,Adrb1,Akap5,Dlg4,Slc24a4,Prkcb,Slc30a4,Itpr1,Drd3,Kcnh1,Cacna2d3,Usp2,Slc35a4,Slc6a15,Nipa2,Kcnk2,Slc9a9,Grin1,Fgf12,Slc39a14,Pik3c2a,Kcna4,Micu1,Cacna2d2,Ywhaz,Cacng4,Gria2,Slc30a5	304286,307206,295645,24242,171147,65199,307757,24925,171026,29495,314396,25023,64469,25262,29238,65198,306243,115771,257647,282712,308667,170899,363115,24408,170630,306009,361632,25469,365567,300992,25578,140725,29627,294698
GO:0021884	0.0259610517326868	0.994878145935944	4	35	forebrain neuron development	BP	13581	309	Slc4a10,Nrp2,Rapgef2,Robo2	295645,81527,310533,84409
GO:0002716	0.0261029559682188	0.998134812642723	2	13	negative regulation of natural killer cell mediated immunity	BP	13581	309	Klre1,Havcr2	297645,363578
GO:0006882	0.0265980469380164	0.996245850124752	3	25	cellular zinc ion homeostasis	BP	13581	309	Slc30a4,Slc39a14,Slc30a5	64469,306009,294698
GO:0019935	0.0268365030596553	0.99211638817748	6	97	cyclic-nucleotide-mediated signaling	BP	13581	309	Adcy5,Gpr26,Adrb1,Rapgef2,Gucy1b1,Drd3	64532,192153,24925,310533,25202,29238
GO:0032119	0.0270774900719474	0.998106004220845	2	10	sequestering of zinc ion	BP	13581	309	Slc30a4,Slc30a5	64469,294698
GO:0061088	0.0270774900719474	0.998106004220845	2	10	regulation of sequestering of zinc ion	BP	13581	309	Slc30a4,Slc30a5	64469,294698
GO:0060079	0.0272424835468809	0.991074028377962	7	100	excitatory postsynaptic potential	BP	13581	309	Neto1,Prkcz,Dlg4,Glra4,Cux2,Grin1,Gria2	307206,25522,29495,367912,288665,24408,29627
GO:1904653	0.0273567187442763	1	1	1	regulation of lung alveolus development	BP	13581	309	Epas1	29452
GO:1904655	0.0273567187442763	1	1	1	positive regulation of lung alveolus development	BP	13581	309	Epas1	29452
GO:1900039	0.0275654824508996	0.999808013777748	1	2	positive regulation of cellular response to hypoxia	BP	13581	309	Kcnk2	170899
GO:0002525	0.0276180705209346	0.999743434469378	1	3	acute inflammatory response to non-antigenic stimulus	BP	13581	309	Ffar2	292794
GO:0002877	0.0276180705209346	0.999743434469378	1	3	regulation of acute inflammatory response to non-antigenic stimulus	BP	13581	309	Ffar2	292794
GO:0060992	0.0276282714116352	0.996147434533844	3	19	response to fungicide	BP	13581	309	Kdm5b,Grin1,Gria2	304809,24408,29627
GO:0097061	0.0277841297607616	0.991860063297454	6	71	dendritic spine organization	BP	13581	309	Zfp365,Epha4,Dlg4,Cux2,Myo5b,Grin1	499425,316539,29495,288665,25132,24408
GO:2000124	0.0278396244072412	0.999804148632138	1	2	regulation of endocannabinoid signaling pathway	BP	13581	309	Mgll	29254
GO:0060078	0.0278526349445914	0.989294441113854	9	136	regulation of postsynaptic membrane potential	BP	13581	309	Cx3cl1,Neto1,Prkcz,Adrb1,Dlg4,Glra4,Cux2,Grin1,Gria2	89808,307206,25522,24925,29495,367912,288665,24408,29627
GO:1903421	0.0279698451555126	0.997906373651937	2	14	regulation of synaptic vesicle recycling	BP	13581	309	Calm2,Cyfip1	24242,308666
GO:0032712	0.0279831385749294	1	1	1	negative regulation of interleukin-3 production	BP	13581	309	Havcr2	363578
GO:0071656	0.0279831385749294	1	1	1	negative regulation of granulocyte colony-stimulating factor production	BP	13581	309	Havcr2	363578
GO:1901257	0.0279831385749294	1	1	1	negative regulation of macrophage colony-stimulating factor production	BP	13581	309	Havcr2	363578
GO:0033566	0.0282669005757167	1	1	1	gamma-tubulin complex localization	BP	13581	309	Zfp365	499425
GO:0110025	0.0282669005757167	1	1	1	DNA strand resection involved in replication fork processing	BP	13581	309	Zfp365	499425
GO:0110026	0.0282669005757167	1	1	1	regulation of DNA strand resection involved in replication fork processing	BP	13581	309	Zfp365	499425
GO:0051094	0.0286983399134771	0.981144305036496	41	1150	positive regulation of developmental process	BP	13581	309	Cx3cl1,Zfp365,Prkcz,Plcb1,Ripor2,Epha4,Foxp1,Mark2,Adrb1,Akap5,Ncoa1,Rasgrp1,Plppr5,Rapgef2,Cobl,Ptprz1,Parp1,Sox8,Prkcb,Lrrc7,Kdm5b,Robo2,Srf,Fndc5,Cux2,Usp2,Flrt3,Myo5b,Pard3,Adgrb2,Retreg3,Rhob,Prkci,Cacna2d2,Cyfip1,Smurf1,Tmem119,Epas1,Stox1,Cdkl3,Ap3b1	89808,499425,25522,24654,306934,316539,297480,60328,24925,171026,313929,29434,310812,310533,305497,25613,25591,302993,25023,117284,304809,84409,501099,260327,288665,115771,366205,25132,81918,313058,360632,64373,84006,300992,308666,690516,304581,29452,294388,60396,309969
GO:0021537	0.0288511769230102	0.986159603624435	14	274	telencephalon development	BP	13581	309	Ppp1r9b,Plcb1,Foxp1,Nrp2,Akap5,Ncoa1,Ptprz1,Robo2,Srf,Grin1,Cdk5r2,Rtn4rl1,Tbr1,Rtn4rl2	84686,24654,297480,81527,171026,313929,25613,84409,501099,24408,501164,303311,680427,311169
GO:0010738	0.0289489939479149	0.99584530194889	3	21	regulation of protein kinase A signaling	BP	13581	309	Akap1,Sphkap,Akap5	114124,316561,171026
GO:0008277	0.0289836298838997	0.99133412175467	6	97	regulation of G-protein coupled receptor protein signaling pathway	BP	13581	309	Ppp1r9b,Plcb1,Mgll,Drd3,Gpr27,Rgs12	84686,24654,29254,29238,65275,54292
GO:0043087	0.0289887674499776	0.984164479153982	20	401	regulation of GTPase activity	BP	13581	309	Arhgap20,Rapgef5,Cx3cl1,Plcb1,Epha4,Rgl1,Adrb1,Rasgrp1,Rapgef2,Chn2,Sh3bp4,Arhgef18,Iqsec2,Arhgef2,Sipa1l3,Tbc1d2b,Pip5k1a,Rgs12,Rap1gds1,Mex3b	367085,362799,89808,24654,316539,289080,24925,29434,310533,84031,64634,304193,685244,310635,292771,315880,365865,54292,310909,308790
GO:0003345	0.0292014772613395	1	1	1	proepicardium cell migration involved in pericardium morphogenesis	BP	13581	309	Flrt3	366205
GO:0055069	0.0294620974779061	0.995661062829844	3	26	zinc ion homeostasis	BP	13581	309	Slc30a4,Slc39a14,Slc30a5	64469,306009,294698
GO:0042130	0.0296989318167802	0.993739148478487	4	56	negative regulation of T cell proliferation	BP	13581	309	Ripor2,Peli1,Gpnmb,Havcr2	306934,305549,113955,363578
GO:0045070	0.0299387227608986	0.995538750267937	3	28	positive regulation of viral genome replication	BP	13581	309	Adarb1,Srpk2,Pabpc1	25367,296753,171350
GO:0010720	0.0299464161336876	0.983064506945065	22	516	positive regulation of cell development	BP	13581	309	Cx3cl1,Zfp365,Epha4,Mark2,Adrb1,Akap5,Ncoa1,Plppr5,Rapgef2,Cobl,Ptprz1,Sox8,Lrrc7,Robo2,Srf,Cux2,Myo5b,Retreg3,Prkci,Cyfip1,Smurf1,Cdkl3	89808,499425,316539,60328,24925,171026,313929,310812,310533,305497,25613,302993,117284,84409,501099,288665,25132,360632,84006,308666,690516,60396
GO:0008333	0.0299923295351153	0.993751947323523	4	41	endosome to lysosome transport	BP	13581	309	Snx27,Vps39,Rhob,Atg14	260323,362199,64373,305831
GO:0034629	0.0301162775394621	0.995556224233487	3	24	cellular protein complex localization	BP	13581	309	Zfp365,Klhl21,Ndc1	499425,313743,362557
GO:0070838	0.0301711511352524	0.984291456580829	17	406	divalent metal ion transport	BP	13581	309	Calm2,Adrb1,Akap5,Slc24a4,Prkcb,Slc30a4,Itpr1,Cacna2d3,Usp2,Nipa2,Grin1,Slc39a14,Pik3c2a,Micu1,Cacna2d2,Cacng4,Slc30a5	24242,24925,171026,314396,25023,64469,25262,306243,115771,308667,24408,306009,361632,365567,300992,140725,294698
GO:0050793	0.0304706216137756	0.978293943617481	65	1969	regulation of developmental process	BP	13581	309	Cx3cl1,Zfp365,Prkcz,Plxna2,Plcb1,Ripor2,Epha4,Foxp1,Cdc42se2,Mark2,Adrb1,Akap5,Ncoa1,Rasgrp1,Plppr5,Rapgef2,Cobl,Ptprz1,Parp1,Sox8,Prkcb,Mgll,Lrrc7,Kdm5b,Robo2,Mex3c,Srf,Drd3,Fndc5,Cux2,Usp2,Arhgef18,Kcnk2,Lrrc4c,Flrt3,Scrt2,Myo5b,Arhgef2,Grin1,Pard3,Washc2c,Adgrb2,Prickle1,Rcan1,Retreg3,Rhob,Sulf2,Cspg4,Gabpa,Prkci,Cacna2d2,Rtn4rl1,Cyfip1,Smurf1,Tmem119,Epas1,Stard13,Arpin,Stox1,Tbr1,Cdkl3,Rtn4r…	89808,499425,25522,289392,24654,306934,316539,297480,691031,60328,24925,171026,313929,29434,310812,310533,305497,25613,25591,302993,25023,29254,117284,304809,84409,307271,501099,29238,260327,288665,115771,304193,170899,311236,366205,366229,25132,310635,24408,81918,297530,313058,315259,266766,360632,64373,311642,81651,363735,84006,300992,303311,308666,690516,304581,29452,498130,308765,294388,68042…
GO:0048699	0.030542025665493	0.979179078660392	49	1310	generation of neurons	BP	13581	309	Prickle2,Cx3cl1,Zfp365,Prkcz,Ppp1r9b,Plxna2,Ripor2,Slc4a10,Epha4,Foxp1,Nrp2,Mark2,Adarb1,Akap5,Ncoa1,Plppr5,Rapgef2,Dlg4,Cobl,Ptprz1,Sox8,Mgll,Lrrc7,Robo2,Srf,Plppr4,Dclk1,Drd3,Brsk1,Cux2,Camsap2,Lrrc4c,Flrt3,Scrt2,Myo5b,Arhgef2,Grin1,Cdk5r2,Retreg3,Cspg4,Prkci,Rtn4rl1,Cyfip1,Smurf1,Tbr1,Cdkl3,Ighmbp2,Pip5k1c,Rtn4rl2	312563,89808,499425,25522,84686,289392,306934,295645,316539,297480,81527,60328,25367,171026,313929,310812,310533,29495,305497,25613,302993,29254,117284,84409,501099,295401,83825,29238,499073,288665,289400,311236,366205,366229,25132,310635,24408,501164,360632,81651,84006,303311,308666,690516,680427,60396,29532,314641,311169
GO:0051179	0.0306642032225877	0.976654984313133	132	4578	localization	BP	13581	309	Sptbn2,Cplx2,Lmtk2,Armcx3,Cx3cl1,Zfp365,Adcy5,Neto1,Gpr26,Prkcz,Ppp1r9b,Plxna2,Plcb1,Trim9,Ripor2,Akap1,Slc4a10,Pde8b,Epha4,Calm2,Slc2a13,Tyro3,Kcnip3,Foxp1,Cdc42se2,Ttyh3,Nrp2,Pak6,Mark2,Neto2,Adrb1,Adarb1,Akap5,Ncoa1,Rasgrp1,Rapgef2,Dlg4,Ptprz1,Parp1,Snx27,Sox8,Sh3bp4,Ttpal,Slc24a4,Prkcb,Slc30a4,Glra4,Abcg1,Itpr1,Vps39,Kdm5b,Bsn,Unc13c,Sirpa,Srf,Dclk1,Jup,Drd3,Slc35f1,Brsk1,Kcnh1,Cacna2d3,Cux2,…	29211,116657,304286,367902,89808,499425,64532,307206,192153,25522,84686,289392,24654,155812,306934,114124,295645,309962,316539,24242,171147,25232,65199,297480,691031,304315,81527,296078,60328,307757,24925,25367,171026,313929,29434,310533,29495,25613,25591,260323,302993,64634,296349,314396,25023,64469,367912,85264,25262,362199,304809,29138,286931,25528,501099,83825,81679,29238,502421,499073,65198,…
GO:0042116	0.0307847986636265	0.993488338973571	4	47	macrophage activation	BP	13581	309	Cx3cl1,Foxp1,Tlr7,Havcr2	89808,297480,317468,363578
GO:0021761	0.0308623925173194	0.988671521943409	8	136	limbic system development	BP	13581	309	Ppp1r9b,Nrp2,Akap5,Ncoa1,Ptprz1,Srf,Cdk5r2,Tbr1	84686,81527,171026,313929,25613,501099,501164,680427
GO:0046426	0.0312923122137048	0.993354377648366	4	46	negative regulation of JAK-STAT cascade	BP	13581	309	Lrrc4c,Flrt3,Rtn4rl1,Rtn4rl2	311236,366205,303311,311169
GO:1904893	0.0312923122137048	0.993354377648366	4	46	negative regulation of STAT cascade	BP	13581	309	Lrrc4c,Flrt3,Rtn4rl1,Rtn4rl2	311236,366205,303311,311169
GO:1904118	0.0315125698999591	1	1	1	regulation of otic vesicle morphogenesis	BP	13581	309	Stox1	294388
GO:1904120	0.0315125698999591	1	1	1	positive regulation of otic vesicle morphogenesis	BP	13581	309	Stox1	294388
GO:0051128	0.0315821521485058	0.977409054451868	66	1972	regulation of cellular component organization	BP	13581	309	Sptbn2,Cx3cl1,Zfp365,Gpr26,Prkcz,Ppp1r9b,Plxna2,Plcb1,Trim9,Ripor2,Epha4,Calm2,Foxp1,Cdc42se2,Mark2,Adrb1,Akap5,Plppr5,Rapgef2,Dlg4,Cobl,Ptprz1,Parp1,Sh3bp4,Mgll,Lrrc7,Pip4k2c,Sptan1,Robo2,Sirpa,Afap1,Srf,Drd3,Cux2,Mtmr3,Arhgef18,Mad2l1,Camsap2,Lrrc4c,Flrt3,Sesn1,Myo5b,Arhgef2,Grin1,Pard3,Washc2c,Adgrb2,Tmod1,Retreg3,Cspg4,Tbc1d2b,Prkci,Rtn4rl1,Cyfip1,Smurf1,Kirrel1,Chmp1a,Arpin,Stox1,Tbr1,Cdkl3,…	29211,89808,499425,192153,25522,84686,289392,24654,155812,306934,316539,24242,297480,691031,60328,24925,171026,310812,310533,29495,305497,25613,25591,64634,29254,117284,140607,64159,84409,25528,140935,501099,29238,288665,305482,304193,297176,289400,311236,366205,294518,25132,310635,24408,81918,297530,313058,25566,360632,81651,315880,84006,303311,308666,690516,310695,365024,308765,294388,680427,60…
GO:0072511	0.0317362806796133	0.983375918404815	17	408	divalent inorganic cation transport	BP	13581	309	Calm2,Adrb1,Akap5,Slc24a4,Prkcb,Slc30a4,Itpr1,Cacna2d3,Usp2,Nipa2,Grin1,Slc39a14,Pik3c2a,Micu1,Cacna2d2,Cacng4,Slc30a5	24242,24925,171026,314396,25023,64469,25262,306243,115771,308667,24408,306009,361632,365567,300992,140725,294698
GO:0106027	0.0318105708769443	0.990368545124024	6	74	neuron projection organization	BP	13581	309	Zfp365,Epha4,Dlg4,Cux2,Myo5b,Grin1	499425,316539,29495,288665,25132,24408
GO:0051240	0.0319347965154748	0.978308010585126	47	1395	positive regulation of multicellular organismal process	BP	13581	309	Cx3cl1,Zfp365,Prkcz,Plcb1,Epha4,Foxp1,Mark2,Adrb1,Akap5,Ncoa1,Rasgrp1,Plppr5,Rapgef2,Cobl,Ptprz1,Parp1,Sox8,Prkcb,Lrrc7,Kdm5b,Peli1,Robo2,Srf,Drd3,Cux2,Usp2,Flrt3,Myo5b,Arhgef2,Pard3,Adgrb2,Retreg3,Rhob,Sulf2,Prkci,Cacna2d2,Cyfip1,Smurf1,Tmem119,Epas1,Tlr7,Stox1,Cdkl3,Klre1,Havcr2,Ap3b1,Ffar2	89808,499425,25522,24654,316539,297480,60328,24925,171026,313929,29434,310812,310533,305497,25613,25591,302993,25023,117284,304809,305549,84409,501099,29238,288665,115771,366205,25132,310635,81918,313058,360632,64373,311642,84006,300992,308666,690516,304581,29452,317468,294388,60396,297645,363578,309969,292794
GO:0050806	0.0319701078334086	0.987369358144738	9	156	positive regulation of synaptic transmission	BP	13581	309	Neto1,Prkcz,Epha4,Adrb1,Dlg4,Cux2,Iqsec2,Grin1,Gria2	307206,25522,316539,24925,29495,288665,685244,24408,29627
GO:0051238	0.0320001898624904	0.997476372554006	2	12	sequestering of metal ion	BP	13581	309	Slc30a4,Slc30a5	64469,294698
GO:0035556	0.0320916789898589	0.977021044917054	66	2011	intracellular signal transduction	BP	13581	309	Arhgap20,Rapgef5,Cx3cl1,Zfp385d,Adcy5,Gpr26,Prkcz,Ppp1r9b,Plcb1,Ripor2,Akap1,Epha4,Rgl1,Calm2,Tyro3,Pak6,Mark2,Adrb1,Sphkap,Akap5,Rasgrp1,Bmp3,Rapgef2,Dgkb,Parp1,Chn2,Sh3bp4,Prkcb,Gucy1b1,Itpr1,Peli1,Unc13c,Tmem127,Casp9,Dclk1,Drd3,Brsk1,Kcnh1,Arhgef18,Asb13,Iqsec2,Stac2,Lrrc4c,Flrt3,Sesn1,Arhgef2,Grin1,Sipa1l3,Fgf12,Gpr155,Rcan1,Srpk2,Gpnmb,Pik3c2a,Rhob,Cspg4,Prkci,Rtn4rl1,Cyfip1,Trim24,Tlr7,Sto…	367085,362799,89808,305691,64532,192153,25522,84686,24654,306934,114124,316539,289080,24242,25232,296078,60328,24925,316561,171026,29434,25667,310533,54248,25591,84031,64634,25023,25202,25262,305549,286931,311405,58918,83825,29238,499073,65198,304193,361268,685244,363674,311236,366205,294518,310635,24408,292771,170630,311730,266766,296753,113955,361632,64373,81651,84006,303311,308666,500084,31746…
GO:0050801	0.0321043251527334	0.981230177065413	24	647	ion homeostasis	BP	13581	309	Adcy5,Ripor2,Slc4a10,Calm2,Akap5,Dlg4,Parp1,Slc24a4,Prkcb,Slc30a4,Abcg1,Itpr1,Drd3,Slc9a9,Grin1,Fgf12,Slc39a14,Micu1,Epas1,Trim24,Slc30a5,Gpr12,Rap1gds1,Car12	64532,306934,295645,24242,171026,29495,25591,314396,25023,64469,85264,25262,29238,363115,24408,170630,306009,365567,29452,500084,294698,80840,310909,363085
GO:0048589	0.0323778665831438	0.980863118861808	25	595	developmental growth	BP	13581	309	Sptbn2,Tbl1xr1,Prkcz,Plxna2,Plcb1,Slc4a10,Foxp1,Nrp2,Adrb1,Adarb1,Cobl,Mgll,Kdm5b,Mex3c,Srf,Dclk1,Drd3,Kcnk2,Flrt3,Myo5b,Cacna2d2,Cyfip1,Smurf1,Cdkl3,Zfp84	29211,365755,25522,289392,24654,295645,297480,81527,24925,25367,305497,29254,304809,307271,501099,83825,29238,170899,366205,25132,300992,308666,690516,60396,308482
GO:0065009	0.0324130868168208	0.976508355322989	72	2408	regulation of molecular function	BP	13581	309	Arhgap20,Rapgef5,Lmtk2,Cx3cl1,Neto1,Prkcz,Ppp1r9b,Plcb1,Ripor2,Epha4,Rgl1,Calm2,Kcnip3,Pak6,Chtf8,Neto2,Adrb1,Adarb1,Akap5,Rasgrp1,Bmp3,Rapgef2,Dlg4,Parp1,Chn2,Sh3bp4,Prkcb,Itpr1,Peli1,Srf,Casp9,Jup,Drd3,Fndc5,Cacna2d3,Rnf2,Arhgef18,Mad2l1,Iqsec2,Kcnk2,Lrrc4c,Flrt3,Cry2,Arhgef2,Sipa1l3,Fgf12,Cdk5r2,Mbtps2,Rcan1,Gpnmb,Ppp1r37,Cspg4,Tbc1d2b,Prkci,Cacna2d2,Rtn4rl1,Zfyve1,Pip5k1a,Ubn1,Rgs12,Stox1,Cac…	367085,362799,304286,89808,307206,25522,84686,24654,306934,316539,289080,24242,65199,296078,364996,307757,24925,25367,171026,29434,25667,310533,29495,25591,84031,64634,25023,25262,305549,501099,58918,81679,29238,260327,306243,304850,304193,297176,685244,170899,311236,366205,170917,310635,292771,170630,501164,302705,266766,113955,308398,81651,315880,84006,300992,303311,299188,365865,302935,54292,2…
GO:0016049	0.0327807077999525	0.982426544694989	18	425	cell growth	BP	13581	309	Prkcz,Ppp1r9b,Plxna2,Foxp1,Nrp2,Adrb1,Cobl,Sh3bp4,Mgll,Mex3c,Srf,Dclk1,Flrt3,Sesn1,Myo5b,Cyfip1,Smurf1,Cdkl3	25522,84686,289392,297480,81527,24925,305497,64634,29254,307271,501099,83825,366205,294518,25132,308666,690516,60396
GO:1905097	0.0329809681134345	0.997433482146491	2	10	regulation of guanyl-nucleotide exchange factor activity	BP	13581	309	Ripor2,Epha4	306934,316539
GO:0007617	0.0331134811166561	0.994897645815105	3	26	mating behavior	BP	13581	309	Ppp1r9b,Ncoa1,Grin1	84686,313929,24408
GO:0035304	0.0332360405752586	0.991137822732284	5	68	regulation of protein dephosphorylation	BP	13581	309	Ppp1r9b,Akap1,Calm2,Cry2,Rcan1	84686,114124,24242,170917,266766
GO:0098662	0.0333895806954653	0.980414014444639	24	607	inorganic cation transmembrane transport	BP	13581	309	Neto1,Slc4a10,Calm2,Kcnip3,Neto2,Slc24a4,Slc30a4,Itpr1,Drd3,Kcnh1,Cacna2d3,Nipa2,Kcnk2,Slc9a9,Grin1,Fgf12,Slc39a14,Pik3c2a,Kcna4,Micu1,Cacna2d2,Cacng4,Gria2,Slc30a5	307206,295645,24242,65199,307757,314396,64469,25262,29238,65198,306243,308667,170899,363115,24408,170630,306009,361632,25469,365567,300992,140725,29627,294698
GO:0002347	0.0334281548879341	0.997187307610066	2	17	response to tumor cell	BP	13581	309	Klre1,Havcr2	297645,363578
GO:0006996	0.0335254787982777	0.975259430709082	83	2691	organelle organization	BP	13581	309	Sptbn2,Tbl1xr1,Zfp365,Gpr26,Prkcz,Ppp1r9b,Ptgfrn,Plcb1,Trim9,Ripor2,Calm2,Atpaf1,Foxp1,Pak6,Chtf8,Mark2,Ncoa1,Dlg4,Cobl,Parp1,Chn2,Prkcb,Vps39,Kdm5b,Pip4k2c,Sptan1,Bsn,Tmem127,Sirpa,Afap1,Srf,Smarcd1,Drd3,Brsk1,Suv39h2,Rnf2,Mtmr3,Mark4,Jade1,Arhgef18,Stx6,Mad2l1,Camsap2,Iqsec2,Brpf3,Arhgef2,Pard3,Sipa1l3,Washc2c,Srpk2,Tmod1,Pik3c2a,Eya2,Tbc1d2b,Prkci,Ndc1,Mtfr1l,Pip5k1a,Ubn1,Mlh3,Map7d1,Cyfip1,Sm…	29211,365755,499425,192153,25522,84686,29602,24654,155812,306934,24242,313510,297480,296078,364996,60328,313929,29495,305497,25591,84031,25023,362199,304809,140607,64159,29138,311405,25528,140935,501099,363002,29238,499073,364785,304850,305482,680407,310352,304193,60562,297176,289400,685244,309647,310635,81918,292771,297530,296753,25566,361632,156826,315880,84006,362557,298549,365865,302935,31432…
GO:1901880	0.0335391272046993	0.991099912485778	5	57	negative regulation of protein depolymerization	BP	13581	309	Sptbn2,Sptan1,Arhgef2,Washc2c,Tmod1	29211,64159,310635,297530,25566
GO:0043547	0.0336847943292644	0.981924389365237	18	355	positive regulation of GTPase activity	BP	13581	309	Arhgap20,Rapgef5,Cx3cl1,Plcb1,Rgl1,Adrb1,Rasgrp1,Rapgef2,Chn2,Arhgef18,Iqsec2,Arhgef2,Sipa1l3,Tbc1d2b,Pip5k1a,Rgs12,Rap1gds1,Mex3b	367085,362799,89808,24654,289080,24925,29434,310533,84031,304193,685244,310635,292771,315880,365865,54292,310909,308790
GO:0045762	0.0337531448871284	0.994706266362806	3	30	positive regulation of adenylate cyclase activity	BP	13581	309	Calm2,Adrb1,Akap5	24242,24925,171026
GO:0021879	0.0337956459029989	0.990975303084702	5	63	forebrain neuron differentiation	BP	13581	309	Slc4a10,Nrp2,Rapgef2,Robo2,Tbr1	295645,81527,310533,84409,680427
GO:0051041	0.0338891051877147	1	1	1	positive regulation of calcium-independent cell-cell adhesion	BP	13581	309	Cx3cl1	89808
GO:0060997	0.0339567364730294	0.990982093607202	5	54	dendritic spine morphogenesis	BP	13581	309	Zfp365,Epha4,Dlg4,Cux2,Myo5b	499425,316539,29495,288665,25132
GO:0008154	0.034193844031098	0.986321207961407	9	160	actin polymerization or depolymerization	BP	13581	309	Sptbn2,Ppp1r9b,Cobl,Sptan1,Washc2c,Tmod1,Cyfip1,Kirrel1,Arpin	29211,84686,305497,64159,297530,25566,308666,310695,308765
GO:0051532	0.0343341087692116	0.997269151773315	2	10	regulation of NFAT protein import into nucleus	BP	13581	309	Akap1,Akap5	114124,171026
GO:0002218	0.0344964787037011	0.988071018428502	7	119	activation of innate immune response	BP	13581	309	Tyro3,Peli1,Smpdl3b,Tlr7,Klre1,Havcr2,Ffar2	25232,305549,362619,317468,297645,363578,292794
GO:0045013	0.034812477803683	0.999692655401472	1	2	carbon catabolite repression of transcription	BP	13581	309	Chmp1a	365024
GO:0045014	0.034812477803683	0.999692655401472	1	2	negative regulation of transcription by glucose	BP	13581	309	Chmp1a	365024
GO:0006171	0.0356404190427411	0.988791225582784	6	107	cAMP biosynthetic process	BP	13581	309	Adcy5,Calm2,Adrb1,Akap5,Gucy1b1,Drd3	64532,24242,24925,171026,25202,29238
GO:0008347	0.0357439832542877	0.992114892370371	4	43	glial cell migration	BP	13581	309	Epha4,Ptprz1,Cdk5r2,Cspg4	316539,25613,501164,81651
GO:2000521	0.0357994364830713	0.999674816131932	1	2	negative regulation of immunological synapse formation	BP	13581	309	Havcr2	363578
GO:2001189	0.0357994364830713	0.999674816131932	1	2	negative regulation of T cell activation via T cell receptor contact with antigen bound to MHC molecule on antigen presenting cell	BP	13581	309	Havcr2	363578
GO:0002949	0.0359240489630502	0.999564258738765	1	3	tRNA threonylcarbamoyladenosine modification	BP	13581	309	Osgepl1	314548
GO:0043666	0.0359713328170527	0.992048948655953	4	43	regulation of phosphoprotein phosphatase activity	BP	13581	309	Ppp1r9b,Calm2,Cry2,Rcan1	84686,24242,170917,266766
GO:0009314	0.0360771687645867	0.980801132530556	17	423	response to radiation	BP	13581	309	Pde1b,Neto1,Ppp1r9b,Slc4a10,Pde8b,Ptprz1,Parp1,Casp9,Drd3,Brsk1,Usp2,Cry2,Grin1,Rhob,Reep6,Aen,Cyp2r1	29691,307206,84686,295645,309962,25613,25591,58918,29238,499073,115771,170917,24408,64373,362835,361594,361631
GO:0001911	0.0362511089006897	0.996878258428228	2	14	negative regulation of leukocyte mediated cytotoxicity	BP	13581	309	Klre1,Havcr2	297645,363578
GO:0099554	0.0363802965675979	1	1	1	trans-synaptic signaling by soluble gas, modulating synaptic transmission	BP	13581	309	Gucy1b1	25202
GO:0099555	0.0363802965675979	1	1	1	trans-synaptic signaling by nitric oxide, modulating synaptic transmission	BP	13581	309	Gucy1b1	25202
GO:0030833	0.036490105422326	0.987226159154886	7	121	regulation of actin filament polymerization	BP	13581	309	Sptbn2,Sptan1,Washc2c,Tmod1,Cyfip1,Kirrel1,Arpin	29211,64159,297530,25566,308666,310695,308765
GO:0021610	0.0368520295081833	0.997094184169879	2	8	facial nerve morphogenesis	BP	13581	309	Nrp2,Adarb1	81527,25367
GO:0030182	0.0369454001530154	0.974854275711248	45	1191	neuron differentiation	BP	13581	309	Prickle2,Cx3cl1,Zfp365,Prkcz,Ppp1r9b,Plxna2,Ripor2,Slc4a10,Epha4,Foxp1,Nrp2,Mark2,Adarb1,Akap5,Ncoa1,Plppr5,Rapgef2,Dlg4,Cobl,Ptprz1,Sox8,Mgll,Lrrc7,Robo2,Srf,Plppr4,Dclk1,Brsk1,Cux2,Camsap2,Lrrc4c,Flrt3,Myo5b,Grin1,Retreg3,Cspg4,Prkci,Rtn4rl1,Cyfip1,Smurf1,Tbr1,Cdkl3,Ighmbp2,Pip5k1c,Rtn4rl2	312563,89808,499425,25522,84686,289392,306934,295645,316539,297480,81527,60328,25367,171026,313929,310812,310533,29495,305497,25613,302993,29254,117284,84409,501099,295401,83825,499073,288665,289400,311236,366205,25132,24408,360632,81651,84006,303311,308666,690516,680427,60396,29532,314641,311169
GO:0021548	0.0370279170400807	0.996880690780519	2	11	pons development	BP	13581	309	Grin1,Cdk5r2	24408,501164
GO:0030886	0.0372738724598516	0.999647210248703	1	2	negative regulation of myeloid dendritic cell activation	BP	13581	309	Havcr2	363578
GO:1902305	0.0374075573784408	0.991567582195222	4	50	regulation of sodium ion transmembrane transport	BP	13581	309	Neto1,Neto2,Drd3,Fgf12	307206,307757,29238,170630
GO:0043624	0.0374495339591701	0.986853179522195	7	109	cellular protein complex disassembly	BP	13581	309	Sptbn2,Ppp1r9b,Akap5,Sptan1,Arhgef2,Washc2c,Tmod1	29211,84686,171026,64159,310635,297530,25566
GO:0030837	0.0377310946162814	0.9915338750996	4	43	negative regulation of actin filament polymerization	BP	13581	309	Sptbn2,Sptan1,Washc2c,Tmod1	29211,64159,297530,25566
GO:0042267	0.0379300310067286	0.99365922209069	3	42	natural killer cell mediated cytotoxicity	BP	13581	309	Rasgrp1,Klre1,Havcr2	29434,297645,363578
GO:0032729	0.0379438095475911	0.991339754033553	4	61	positive regulation of interferon-gamma production	BP	13581	309	Rasgrp1,Tlr7,Klre1,Havcr2	29434,317468,297645,363578
GO:0010646	0.0379834325071178	0.972003319594746	77	2546	regulation of cell communication	BP	13581	309	Arhgap20,Cplx2,Cx3cl1,Adcy5,Neto1,Prkcz,Ppp1r9b,Plcb1,Ripor2,Akap1,Pde8b,Epha4,Calm2,Tyro3,Foxp1,Cdc42se2,Pak6,Neto2,Adrb1,Sphkap,Akap5,Ncoa1,Rasgrp1,Bmp3,Rapgef2,Dlg4,Parp1,Chn2,Sh3bp4,Prkcb,Mgll,Adamts3,Gucy1b1,Itpr1,Peli1,Unc13c,Tmem127,Afap1,Srf,Drd3,Fndc5,Cux2,Jade1,Arhgef18,Iqsec2,Lrrc4c,Flrt3,Cry2,Sesn1,Arhgef2,Grin1,Sipa1l3,Fgf12,Smpdl3b,Gpr27,Prickle1,Rcan1,Gpnmb,Eya2,Sulf2,Cspg4,Cacna2d…	367085,116657,89808,64532,307206,25522,84686,24654,306934,114124,309962,316539,24242,25232,297480,691031,296078,307757,24925,316561,171026,313929,29434,25667,310533,29495,25591,84031,64634,25023,29254,305253,25202,25262,305549,286931,311405,140935,501099,29238,260327,288665,310352,304193,685244,311236,366205,170917,294518,310635,24408,292771,170630,362619,65275,315259,266766,113955,156826,311642,…
GO:0010164	0.0380439473018263	0.999632336307947	1	2	response to cesium ion	BP	13581	309	Cyp2r1	361631
GO:0008045	0.0380694629789573	0.993824970892565	3	25	motor neuron axon guidance	BP	13581	309	Plxna2,Epha4,Foxp1	289392,316539,297480
GO:0045980	0.0382694275508822	0.991270015448107	4	56	negative regulation of nucleotide metabolic process	BP	13581	309	Akap5,Parp1,Cbfa2t3,Drd3	171026,25591,361431,29238
GO:1900543	0.0382694275508822	0.991270015448107	4	56	negative regulation of purine nucleotide metabolic process	BP	13581	309	Akap5,Parp1,Cbfa2t3,Drd3	171026,25591,361431,29238
GO:0022603	0.0383146612606642	0.975731364708487	31	795	regulation of anatomical structure morphogenesis	BP	13581	309	Cx3cl1,Plxna2,Ripor2,Epha4,Foxp1,Cdc42se2,Mark2,Akap5,Rapgef2,Ptprz1,Sox8,Prkcb,Mgll,Robo2,Srf,Cux2,Arhgef18,Lrrc4c,Myo5b,Grin1,Washc2c,Adgrb2,Rhob,Sulf2,Cyfip1,Smurf1,Stard13,Arpin,Stox1,Tbr1,Cdkl3	89808,289392,306934,316539,297480,691031,60328,171026,310533,25613,302993,25023,29254,84409,501099,288665,304193,311236,25132,24408,297530,313058,64373,311642,308666,690516,498130,308765,294388,680427,60396
GO:0002224	0.0383579865888662	0.989352774463922	5	72	toll-like receptor signaling pathway	BP	13581	309	Tyro3,Peli1,Smpdl3b,Tlr7,Havcr2	25232,305549,362619,317468,363578
GO:0006271	0.0383920837141321	0.99662042029256	2	13	DNA strand elongation involved in DNA replication	BP	13581	309	Parp1,Pola1	25591,85241
GO:0032984	0.0383985660859244	0.984304992740071	9	166	macromolecular complex disassembly	BP	13581	309	Sptbn2,Ppp1r9b,Akap5,Sptan1,Smarcd1,Arhgef2,Washc2c,Tmod1,Atg14	29211,84686,171026,64159,363002,310635,297530,25566,305831
GO:0050849	0.0384287022758224	0.996533299476775	2	16	negative regulation of calcium-mediated signaling	BP	13581	309	Calm2,Itpr1	24242,25262
GO:0033690	0.0385303008238978	0.996682883958286	2	11	positive regulation of osteoblast proliferation	BP	13581	309	Sox8,Tmem119	302993,304581
GO:0071880	0.0391317518959951	0.996486936481944	2	14	adenylate cyclase-activating adrenergic receptor signaling pathway	BP	13581	309	Adrb1,Rapgef2	24925,310533
GO:0002519	0.039170426013233	0.999610014048267	1	2	natural killer cell tolerance induction	BP	13581	309	Havcr2	363578
GO:0140059	0.0398381178359799	0.999596466192108	1	2	dendrite arborization	BP	13581	309	Zfp365	499425
GO:0051716	0.0402416326174338	0.968898695248529	141	5014	cellular response to stimulus	BP	13581	309	Arhgap20,Pde1b,Sptbn2,Rapgef5,Tbl1xr1,Cx3cl1,Zfp365,Zfp385d,Adcy5,Neto1,Gpr26,Prkcz,Ppp1r9b,Plxna2,Plcb1,Ripor2,Akap1,Pde8b,Epha4,Rgl1,Calm2,Tyro3,Foxp1,Cdc42se2,Nrp2,Pak6,Mark2,Neto2,Adrb1,Sphkap,Akap5,Ncoa1,Rasgrp1,Plppr5,Bmp3,Rapgef2,Dlg4,Dgkb,Parp1,Snx27,Chn2,Hivep2,Sox8,Sh3bp4,Prkcb,Mgll,Lrrc7,Glra4,Adamts3,Gucy1b1,Itpr1,Kdm5b,Vopp1,Bsn,Peli1,Unc13c,Tmem127,Robo2,Afap1,Srf,Plppr4,Stard8,Casp…	367085,29691,29211,362799,365755,89808,499425,305691,64532,307206,192153,25522,84686,289392,24654,306934,114124,309962,316539,289080,24242,25232,297480,691031,81527,296078,60328,307757,24925,316561,171026,313929,29434,310812,25667,310533,29495,54248,25591,260323,84031,29721,302993,64634,25023,29254,117284,367912,305253,25202,25262,304809,362374,29138,305549,286931,311405,84409,140935,501099,29540…
GO:0098660	0.0403489458180673	0.975371201534899	26	679	inorganic ion transmembrane transport	BP	13581	309	Neto1,Slc4a10,Calm2,Kcnip3,Ttyh3,Neto2,Slc24a4,Slc30a4,Glra4,Itpr1,Drd3,Kcnh1,Cacna2d3,Nipa2,Kcnk2,Slc9a9,Grin1,Fgf12,Slc39a14,Pik3c2a,Kcna4,Micu1,Cacna2d2,Cacng4,Gria2,Slc30a5	307206,295645,24242,65199,304315,307757,314396,64469,367912,25262,29238,65198,306243,308667,170899,363115,24408,170630,306009,361632,25469,365567,300992,140725,29627,294698
GO:0030258	0.0408040312514543	0.983105231801314	9	184	lipid modification	BP	13581	309	Plppr5,Dgkb,Abcg1,Pip4k2c,Plppr4,Mtmr3,Pik3c2a,Pip5k1a,Pip5k1c	310812,54248,85264,140607,295401,305482,361632,365865,314641
GO:0031342	0.0408475999559523	0.996216246284381	2	15	negative regulation of cell killing	BP	13581	309	Klre1,Havcr2	297645,363578
GO:0044211	0.0411536859249829	0.9994267850414	1	3	CTP salvage	BP	13581	309	Uck2	304944
GO:0061387	0.0415554791342521	0.985116308027709	7	101	regulation of extent of cell growth	BP	13581	309	Plxna2,Mgll,Srf,Myo5b,Cyfip1,Smurf1,Cdkl3	289392,29254,501099,25132,308666,690516,60396
GO:0002228	0.0415588672183579	0.992785068633013	3	44	natural killer cell mediated immunity	BP	13581	309	Rasgrp1,Klre1,Havcr2	29434,297645,363578
GO:1904762	0.0416045732780954	1	1	1	positive regulation of myofibroblast differentiation	BP	13581	309	Parp1	25591
GO:0010611	0.0417384366834677	0.990244044261489	4	52	regulation of cardiac muscle hypertrophy	BP	13581	309	Akap1,Foxp1,Adrb1,Parp1	114124,297480,24925,25591
GO:0021561	0.0419020981076116	0.996358985012887	2	9	facial nerve development	BP	13581	309	Nrp2,Adarb1	81527,25367
GO:0034138	0.0422872489694364	0.996007998051134	2	15	toll-like receptor 3 signaling pathway	BP	13581	309	Peli1,Havcr2	305549,363578
GO:0007614	0.0423117598277852	0.996072086820852	2	13	short-term memory	BP	13581	309	Cux2,Rcan1	288665,266766
GO:0030834	0.0425126557044401	0.990106489860803	4	42	regulation of actin filament depolymerization	BP	13581	309	Sptbn2,Sptan1,Washc2c,Tmod1	29211,64159,297530,25566
GO:0035063	0.0425468677828573	1	1	1	nuclear speck organization	BP	13581	309	Srpk2	296753
GO:0032625	0.0425938522662241	0.99953804915875	1	2	interleukin-21 production	BP	13581	309	Foxp1	297480
GO:0072619	0.0425938522662241	0.99953804915875	1	2	interleukin-21 secretion	BP	13581	309	Foxp1	297480
GO:0060669	0.0427701485210618	0.992674889085469	3	28	embryonic placenta morphogenesis	BP	13581	309	Ncoa1,Erf,Zfp84	313929,292721,308482
GO:0045954	0.0428026503137193	0.995822282179919	2	20	positive regulation of natural killer cell mediated cytotoxicity	BP	13581	309	Rasgrp1,Klre1	29434,297645
GO:1900424	0.0433110340041957	0.995857440601085	2	15	regulation of defense response to bacterium	BP	13581	309	Foxp1,Havcr2	297480,363578
GO:0048489	0.043365569243624	0.984227578544999	7	129	synaptic vesicle transport	BP	13581	309	Sptbn2,Cplx2,Trim9,Calm2,Unc13c,Cyfip1,Ap3b1	29211,116657,155812,24242,286931,308666,309969
GO:0097480	0.043365569243624	0.984227578544999	7	129	establishment of synaptic vesicle localization	BP	13581	309	Sptbn2,Cplx2,Trim9,Calm2,Unc13c,Cyfip1,Ap3b1	29211,116657,155812,24242,286931,308666,309969
GO:0099003	0.043365569243624	0.984227578544999	7	129	vesicle-mediated transport in synapse	BP	13581	309	Sptbn2,Cplx2,Trim9,Calm2,Unc13c,Cyfip1,Ap3b1	29211,116657,155812,24242,286931,308666,309969
GO:0043242	0.043586240686992	0.987555286463965	5	61	negative regulation of protein complex disassembly	BP	13581	309	Sptbn2,Sptan1,Arhgef2,Washc2c,Tmod1	29211,64159,310635,297530,25566
GO:0036500	0.0436360874693911	0.999514903411432	1	2	ATF6-mediated unfolded protein response	BP	13581	309	Mbtps2	302705
GO:0051040	0.0437461867963549	0.999512424558442	1	2	regulation of calcium-independent cell-cell adhesion	BP	13581	309	Cx3cl1	89808
GO:0070542	0.043748165014449	0.98555289904698	6	109	response to fatty acid	BP	13581	309	Ppp1r9b,Plcb1,Foxp1,Smarcd1,Pdk3,Ffar2	84686,24654,297480,363002,296849,292794
GO:0051343	0.0437901350195599	0.999269885701717	1	4	positive regulation of cyclic-nucleotide phosphodiesterase activity	BP	13581	309	Calm2	24242
GO:0051339	0.0438054864497563	0.989538307313762	4	61	regulation of lyase activity	BP	13581	309	Calm2,Adrb1,Akap5,Drd3	24242,24925,171026,29238
GO:0050902	0.0438252383494243	0.999510640751767	1	2	leukocyte adhesive activation	BP	13581	309	Cx3cl1	89808
GO:0045824	0.0440129054448889	0.992258486637661	3	36	negative regulation of innate immune response	BP	13581	309	Tyro3,Klre1,Havcr2	25232,297645,363578
GO:0014743	0.0440267795770301	0.98951707764444	4	54	regulation of muscle hypertrophy	BP	13581	309	Akap1,Foxp1,Adrb1,Parp1	114124,297480,24925,25591
GO:0023051	0.0440498687251728	0.967254628323181	77	2567	regulation of signaling	BP	13581	309	Arhgap20,Cplx2,Lmtk2,Cx3cl1,Adcy5,Neto1,Prkcz,Ppp1r9b,Plcb1,Ripor2,Akap1,Pde8b,Epha4,Calm2,Tyro3,Foxp1,Cdc42se2,Pak6,Neto2,Adrb1,Sphkap,Akap5,Ncoa1,Rasgrp1,Bmp3,Rapgef2,Dlg4,Parp1,Chn2,Sh3bp4,Prkcb,Mgll,Adamts3,Gucy1b1,Itpr1,Peli1,Unc13c,Tmem127,Afap1,Srf,Drd3,Fndc5,Cux2,Jade1,Arhgef18,Iqsec2,Lrrc4c,Flrt3,Cry2,Sesn1,Arhgef2,Grin1,Sipa1l3,Fgf12,Smpdl3b,Gpr27,Prickle1,Rcan1,Gpnmb,Eya2,Sulf2,Cspg4,C…	367085,116657,304286,89808,64532,307206,25522,84686,24654,306934,114124,309962,316539,24242,25232,297480,691031,296078,307757,24925,316561,171026,313929,29434,25667,310533,29495,25591,84031,64634,25023,29254,305253,25202,25262,305549,286931,311405,140935,501099,29238,260327,288665,310352,304193,685244,311236,366205,170917,294518,310635,24408,292771,170630,362619,65275,315259,266766,113955,156826,…
GO:0071718	0.0441570796371839	1	1	1	sodium-independent icosanoid transport	BP	13581	309	Slco2b1	140860
GO:0016079	0.0443744669922617	0.987166917396489	5	76	synaptic vesicle exocytosis	BP	13581	309	Sptbn2,Cplx2,Trim9,Calm2,Unc13c	29211,116657,155812,24242,286931
GO:0002025	0.0444342755040944	0.999330744527988	1	3	norepinephrine-epinephrine-mediated vasodilation involved in regulation of systemic arterial blood pressure	BP	13581	309	Adrb1	24925
GO:0035853	0.0444750034086236	1	1	1	chromosome passenger complex localization to spindle midzone	BP	13581	309	Klhl21	313743
GO:0051531	0.0450990900157721	0.9957111291109	2	12	NFAT protein import into nucleus	BP	13581	309	Akap1,Akap5	114124,171026
GO:1903904	0.0452015352796029	1	1	1	negative regulation of establishment of T cell polarity	BP	13581	309	Ripor2	306934
GO:1905872	0.0452015352796029	1	1	1	negative regulation of protein localization to cell leading edge	BP	13581	309	Ripor2	306934
GO:0007033	0.0452654788496612	0.983378382859422	7	131	vacuole organization	BP	13581	309	Vps39,Pip4k2c,Mtmr3,Pik3c2a,Smurf1,Mbtps1,Atg14	362199,140607,305482,361632,690516,89842,305831
GO:0097178	0.0452764795726909	0.992032012200472	3	30	ruffle assembly	BP	13581	309	Cobl,Pip5k1a,Cyfip1	305497,365865,308666
GO:0031670	0.0453945050363677	0.98911160336233	4	51	cellular response to nutrient	BP	13581	309	Ncoa1,Srf,Trim24,Chmp1a	313929,501099,500084,365024
GO:2000520	0.0453986275516561	0.999301069129305	1	3	regulation of immunological synapse formation	BP	13581	309	Havcr2	363578
GO:0045597	0.0454654062561198	0.970748423697064	31	856	positive regulation of cell differentiation	BP	13581	309	Cx3cl1,Zfp365,Prkcz,Plcb1,Ripor2,Epha4,Foxp1,Mark2,Adrb1,Akap5,Ncoa1,Rasgrp1,Plppr5,Rapgef2,Cobl,Ptprz1,Parp1,Sox8,Lrrc7,Robo2,Srf,Fndc5,Cux2,Myo5b,Retreg3,Prkci,Cyfip1,Smurf1,Tmem119,Cdkl3,Ap3b1	89808,499425,25522,24654,306934,316539,297480,60328,24925,171026,313929,29434,310812,310533,305497,25613,25591,302993,117284,84409,501099,260327,288665,25132,360632,84006,308666,690516,304581,60396,309969
GO:0030900	0.0455057416826428	0.974654288479378	18	405	forebrain development	BP	13581	309	Ppp1r9b,Plcb1,Slc4a10,Tyro3,Foxp1,Nrp2,Akap5,Ncoa1,Rapgef2,Ptprz1,Robo2,Srf,Dclk1,Grin1,Cdk5r2,Rtn4rl1,Tbr1,Rtn4rl2	84686,24654,295645,25232,297480,81527,171026,313929,310533,25613,84409,501099,83825,24408,501164,303311,680427,311169
GO:1905037	0.0457555142964276	0.986651499344498	5	77	autophagosome organization	BP	13581	309	Pip4k2c,Mtmr3,Pik3c2a,Smurf1,Atg14	140607,305482,361632,690516,305831
GO:0071611	0.0458245767130164	0.999287752368508	1	3	granulocyte colony-stimulating factor production	BP	13581	309	Havcr2	363578
GO:0071655	0.0458245767130164	0.999287752368508	1	3	regulation of granulocyte colony-stimulating factor production	BP	13581	309	Havcr2	363578
GO:0018964	0.046022471889424	1	1	1	propylene metabolic process	BP	13581	309	Grin1	24408
GO:0043449	0.046022471889424	1	1	1	cellular alkene metabolic process	BP	13581	309	Grin1	24408
GO:1900738	0.0462982155262684	0.999182971432159	1	4	positive regulation of phospholipase C-activating G-protein coupled receptor signaling pathway	BP	13581	309	Gpr27	65275
GO:0036378	0.0463330247320655	0.999271688328653	1	3	calcitriol biosynthetic process from calciol	BP	13581	309	Cyp2r1	361631
GO:0071802	0.046510040324901	1	1	1	negative regulation of podosome assembly	BP	13581	309	Arhgef2	310635
GO:0045089	0.0467629896640269	0.981333204170358	8	158	positive regulation of innate immune response	BP	13581	309	Tyro3,Rasgrp1,Peli1,Smpdl3b,Tlr7,Klre1,Havcr2,Ffar2	25232,29434,305549,362619,317468,297645,363578,292794
GO:0007194	0.0468066423121142	0.995328192612808	2	15	negative regulation of adenylate cyclase activity	BP	13581	309	Akap5,Drd3	171026,29238
GO:0043241	0.046854709449262	0.981326864195299	8	143	protein complex disassembly	BP	13581	309	Sptbn2,Ppp1r9b,Akap5,Sptan1,Arhgef2,Washc2c,Tmod1,Atg14	29211,84686,171026,64159,310635,297530,25566,305831
GO:2001188	0.0468970677850798	0.999253653669476	1	3	regulation of T cell activation via T cell receptor contact with antigen bound to MHC molecule on antigen presenting cell	BP	13581	309	Havcr2	363578
GO:0072665	0.0470834780545038	0.991520791194181	3	34	protein localization to vacuole	BP	13581	309	Sh3bp4,Smurf1,Ap3b1	64634,690516,309969
GO:0040007	0.047296196833533	0.969463582356213	31	853	growth	BP	13581	309	Sptbn2,Tbl1xr1,Prkcz,Ppp1r9b,Plxna2,Plcb1,Slc4a10,Foxp1,Nrp2,Adrb1,Adarb1,Cobl,Igsf11,Parp1,Sh3bp4,Prkcb,Mgll,Kdm5b,Mex3c,Srf,Dclk1,Drd3,Kcnk2,Flrt3,Sesn1,Myo5b,Cacna2d2,Cyfip1,Smurf1,Cdkl3,Zfp84	29211,365755,25522,84686,289392,24654,295645,297480,81527,24925,25367,305497,303926,25591,64634,25023,29254,304809,307271,501099,83825,29238,170899,366205,294518,25132,300992,308666,690516,60396,308482
GO:0044379	0.0473077931451048	1	1	1	protein localization to actin cortical patch	BP	13581	309	Ppp1r9b	84686
GO:1903119	0.0473077931451048	1	1	1	protein localization to actin cytoskeleton	BP	13581	309	Ppp1r9b	84686
GO:1904370	0.0473077931451048	1	1	1	regulation of protein localization to actin cortical patch	BP	13581	309	Ppp1r9b	84686
GO:1904372	0.0473077931451048	1	1	1	positive regulation of protein localization to actin cortical patch	BP	13581	309	Ppp1r9b	84686
GO:0051892	0.047390607696145	1	1	1	negative regulation of cardioblast differentiation	BP	13581	309	Prickle1	315259
GO:2000690	0.047390607696145	1	1	1	regulation of cardiac muscle cell myoblast differentiation	BP	13581	309	Prickle1	315259
GO:2000691	0.047390607696145	1	1	1	negative regulation of cardiac muscle cell myoblast differentiation	BP	13581	309	Prickle1	315259
GO:0007129	0.0479024121427538	0.991300189131037	3	35	synapsis	BP	13581	309	Ndc1,Mlh3,Mre11a	362557,314320,64046
GO:0061736	0.0483802435644212	1	1	1	engulfment of target by autophagosome	BP	13581	309	Smurf1	690516
GO:0061753	0.0483802435644212	1	1	1	substrate localization to autophagosome	BP	13581	309	Smurf1	690516
GO:2000021	0.0484306258364731	0.979298261194671	9	190	regulation of ion homeostasis	BP	13581	309	Calm2,Akap5,Parp1,Slc30a4,Itpr1,Drd3,Grin1,Fgf12,Slc30a5	24242,171026,25591,64469,25262,29238,24408,170630,294698
GO:0021953	0.0484763063572207	0.979342953213352	9	159	central nervous system neuron differentiation	BP	13581	309	Slc4a10,Epha4,Nrp2,Adarb1,Rapgef2,Robo2,Dclk1,Tbr1,Ighmbp2	295645,316539,81527,25367,310533,84409,83825,680427,29532
GO:1900029	0.0484790143809139	0.995264728355204	2	11	positive regulation of ruffle assembly	BP	13581	309	Cobl,Cyfip1	305497,308666
GO:0017156	0.0485185957629511	0.983594330625863	6	104	calcium ion regulated exocytosis	BP	13581	309	Sptbn2,Cplx2,Trim9,Calm2,Unc13c,Cdk5r2	29211,116657,155812,24242,286931,501164
GO:0035724	0.0485425513306305	1	1	1	CD24 biosynthetic process	BP	13581	309	Plcb1	24654
GO:1905630	0.0485425513306305	1	1	1	response to glyceraldehyde	BP	13581	309	Plcb1	24654
GO:1905631	0.0485425513306305	1	1	1	cellular response to glyceraldehyde	BP	13581	309	Plcb1	24654
GO:2000438	0.0485425513306305	1	1	1	negative regulation of monocyte extravasation	BP	13581	309	Plcb1	24654
GO:2000559	0.0485425513306305	1	1	1	regulation of CD24 biosynthetic process	BP	13581	309	Plcb1	24654
GO:2000560	0.0485425513306305	1	1	1	positive regulation of CD24 biosynthetic process	BP	13581	309	Plcb1	24654
GO:0002274	0.0485587484306607	0.981865974246703	7	142	myeloid leukocyte activation	BP	13581	309	Cplx2,Cx3cl1,Foxp1,Rasgrp1,Ywhaz,Tlr7,Havcr2	116657,89808,297480,29434,25578,317468,363578
GO:0010737	0.0486458757827219	0.991254700271311	3	27	protein kinase A signaling	BP	13581	309	Akap1,Sphkap,Akap5	114124,316561,171026
GO:0000409	0.04865297648435	1	1	1	regulation of transcription by galactose	BP	13581	309	Ncoa1	313929
GO:0000411	0.04865297648435	1	1	1	positive regulation of transcription by galactose	BP	13581	309	Ncoa1	313929
GO:0000431	0.04865297648435	1	1	1	regulation of transcription from RNA polymerase II promoter by galactose	BP	13581	309	Ncoa1	313929
GO:0000435	0.04865297648435	1	1	1	positive regulation of transcription from RNA polymerase II promoter by galactose	BP	13581	309	Ncoa1	313929
GO:2001038	0.04865297648435	1	1	1	regulation of cellular response to drug	BP	13581	309	Ncoa1	313929
GO:0038032	0.0486672482496235	1	1	1	termination of G-protein coupled receptor signaling pathway	BP	13581	309	Rgs12	54292
GO:0140056	0.0489558257775243	0.987932949904827	4	55	organelle localization by membrane tethering	BP	13581	309	Sptbn2,Cplx2,Stx6,Atg14	29211,116657,60562,305831
GO:0047496	0.0491400468873706	0.991030241158386	3	32	vesicle transport along microtubule	BP	13581	309	Prkcz,Rasgrp1,Ap3b1	25522,29434,309969
GO:0021872	0.0491568081684885	0.985421834752405	5	70	forebrain generation of neurons	BP	13581	309	Slc4a10,Nrp2,Rapgef2,Robo2,Tbr1	295645,81527,310533,84409,680427
GO:0002717	0.0491902531456878	0.994799112092873	2	21	positive regulation of natural killer cell mediated immunity	BP	13581	309	Rasgrp1,Klre1	29434,297645
GO:1904562	0.049236108939722	1	1	1	phosphatidylinositol 5-phosphate metabolic process	BP	13581	309	Mtmr3	305482
GO:0097484	0.0493365700606756	0.991080495806551	3	27	dendrite extension	BP	13581	309	Cyfip1,Smurf1,Cdkl3	308666,690516,60396
GO:0051648	0.0493755342618978	0.977747631909877	10	207	vesicle localization	BP	13581	309	Sptbn2,Cplx2,Prkcz,Trim9,Calm2,Rasgrp1,Unc13c,Myo5b,Cyfip1,Ap3b1	29211,116657,25522,155812,24242,29434,286931,25132,308666,309969
GO:0007041	0.0495197304347719	0.985291956419582	5	69	lysosomal transport	BP	13581	309	Snx27,Vps39,Rhob,Atg14,Ap3b1	260323,362199,64373,305831,309969
GO:1905430	0.0497309793363261	1	1	1	cellular response to glycine	BP	13581	309	Myo5b	25132
GO:0008655	0.0499250836469114	0.999048457493791	1	4	pyrimidine-containing compound salvage	BP	13581	309	Uck2	304944
GO:0010138	0.0499250836469114	0.999048457493791	1	4	pyrimidine ribonucleotide salvage	BP	13581	309	Uck2	304944
GO:0032262	0.0499250836469114	0.999048457493791	1	4	pyrimidine nucleotide salvage	BP	13581	309	Uck2	304944
GO:0043097	0.0499250836469114	0.999048457493791	1	4	pyrimidine nucleoside salvage	BP	13581	309	Uck2	304944
GO:0044206	0.0499250836469114	0.999048457493791	1	4	UMP salvage	BP	13581	309	Uck2	304944
GO:1904477	0.0500628005919357	1	1	1	positive regulation of Ras GTPase binding	BP	13581	309
GO:1905099	0.0500628005919357	1	1	1	positive regulation of guanyl-nucleotide exchange factor activity	BP	13581	309
GO:2001108	0.0500628005919357	1	1	1	positive regulation of Rho guanyl-nucleotide exchange factor activity	BP	13581	309
GO:0021566	0.0501467128691495	1	1	1	hypoglossal nerve development	BP	13581	309
GO:0021618	0.0501467128691495	1	1	1	hypoglossal nerve morphogenesis	BP	13581	309
GO:0031279	0.0503843812142088	0.987424810649005	4	60	regulation of cyclase activity	BP	13581	309
GO:2001257	0.0506765950562756	0.980930012469794	7	131	regulation of cation channel activity	BP	13581	309
GO:0048468	0.0516008758164436	0.962344738702081	61	1795	cell development	BP	13581	309
GO:0002752	0.0516620817787528	0.998980325396877	1	4	cell surface pattern recognition receptor signaling pathway	BP	13581	309
GO:0001830	0.0517177831873875	1	1	1	trophectodermal cell fate commitment	BP	13581	309
GO:0001964	0.0518129335112544	0.990422865707608	3	28	startle response	BP	13581	309
GO:0048681	0.0519916782482948	0.994720851849837	2	11	negative regulation of axon regeneration	BP	13581	309
GO:0002221	0.0523920812274742	0.981961312534313	6	102	pattern recognition receptor signaling pathway	BP	13581	309
GO:0060134	0.0532230311348857	0.994392839453773	2	13	prepulse inhibition	BP	13581	309
GO:0019933	0.0534914060061985	0.983645398379532	5	89	cAMP-mediated signaling	BP	13581	309
GO:0021934	0.0539316387192455	1	1	1	hindbrain tangential cell migration	BP	13581	309
GO:0021935	0.0539316387192455	1	1	1	cerebellar granule cell precursor tangential migration	BP	13581	309
GO:1905871	0.0539700678905393	0.999253929345823	1	2	regulation of protein localization to cell leading edge	BP	13581	309
GO:0097498	0.0539883860147097	0.999253415656537	1	2	endothelial tube lumen extension	BP	13581	309
GO:0072507	0.0541774915759641	0.970245341136493	16	411	divalent inorganic cation homeostasis	BP	13581	309
GO:0022008	0.0542003283744886	0.961410356965729	50	1407	neurogenesis	BP	13581	309
GO:0031280	0.0543464409922533	0.99403447395064	2	17	negative regulation of cyclase activity	BP	13581	309
GO:0045472	0.0545785060132694	0.993994834654157	2	17	response to ether	BP	13581	309
GO:0030885	0.0551171579632616	0.99883763229586	1	4	regulation of myeloid dendritic cell activation	BP	13581	309
GO:0006811	0.0551485422419087	0.961743337562677	42	1307	ion transport	BP	13581	309
GO:0006661	0.0553529373413553	0.985805014079527	4	55	phosphatidylinositol biosynthetic process	BP	13581	309
GO:0006421	0.0554447271693901	0.998952657404599	1	3	asparaginyl-tRNA aminoacylation	BP	13581	309
GO:0021543	0.0563010360835127	0.974061941064136	10	196	pallium development	BP	13581	309
GO:0032415	0.0566863120591671	0.998769666004369	1	4	regulation of sodium:proton antiporter activity	BP	13581	309
GO:0042053	0.0572202662767673	0.993503416478058	2	18	regulation of dopamine metabolic process	BP	13581	309
GO:1901249	0.0572851197308005	0.999158001068753	1	2	regulation of lung goblet cell differentiation	BP	13581	309
GO:1901250	0.0572851197308005	0.999158001068753	1	2	negative regulation of lung goblet cell differentiation	BP	13581	309
GO:0051148	0.0573792753841671	0.985047752806167	4	62	negative regulation of muscle cell differentiation	BP	13581	309
GO:1903516	0.0575464071671152	0.999150186118979	1	2	regulation of single strand break repair	BP	13581	309
GO:0001764	0.0578003610236014	0.975998195754745	8	136	neuron migration	BP	13581	309
GO:0060379	0.0578358532676188	0.993768296302483	2	11	cardiac muscle cell myoblast differentiation	BP	13581	309
GO:0010510	0.0580636465154543	0.998708376431792	1	4	regulation of acetyl-CoA biosynthetic process from pyruvate	BP	13581	309
GO:0051349	0.0580857596379373	0.988529320221687	3	40	positive regulation of lyase activity	BP	13581	309
GO:0031987	0.0581348372403768	0.99350835625214	2	14	locomotion involved in locomotory behavior	BP	13581	309
GO:0055022	0.0584475992772654	0.993227049852671	2	20	negative regulation of cardiac muscle tissue growth	BP	13581	309
GO:0061117	0.0584475992772654	0.993227049852671	2	20	negative regulation of heart growth	BP	13581	309
GO:0035696	0.0587386036598601	0.999114055980952	1	2	monocyte extravasation	BP	13581	309
GO:2000437	0.0587386036598601	0.999114055980952	1	2	regulation of monocyte extravasation	BP	13581	309
GO:0033615	0.0587925476228554	0.99882052364797	1	3	mitochondrial proton-transporting ATP synthase complex assembly	BP	13581	309
GO:0007269	0.0591174393441254	0.976982787455087	7	132	neurotransmitter secretion	BP	13581	309
GO:0099643	0.0591174393441254	0.976982787455087	7	132	signal release from synapse	BP	13581	309
GO:0015992	0.0597480381479629	0.981057209549164	5	114	proton transport	BP	13581	309
GO:0001997	0.0598647662020731	0.998625922318252	1	4	positive regulation of the force of heart contraction by epinephrine-norepinephrine	BP	13581	309
GO:0003099	0.0598647662020731	0.998625922318252	1	4	positive regulation of the force of heart contraction by chemical signal	BP	13581	309
GO:0007212	0.0599765739721768	0.988099533578227	3	34	dopamine receptor signaling pathway	BP	13581	309
GO:0016043	0.0600440081717673	0.952803573914966	129	4475	cellular component organization	BP	13581	309
GO:0036446	0.060284587348425	0.998759035720354	1	3	myofibroblast differentiation	BP	13581	309
GO:1904760	0.060284587348425	0.998759035720354	1	3	regulation of myofibroblast differentiation	BP	13581	309
GO:0000041	0.0602985942449537	0.981027344613746	5	76	transition metal ion transport	BP	13581	309
GO:2001181	0.060448701658321	0.998506756350983	1	5	positive regulation of interleukin-10 secretion	BP	13581	309
GO:0097479	0.0604635718659852	0.976326147968958	7	136	synaptic vesicle localization	BP	13581	309
GO:0045055	0.0606889857306238	0.974436882906555	8	170	regulated exocytosis	BP	13581	309
GO:0090329	0.0608822581425709	0.98782731181696	3	35	regulation of DNA-dependent DNA replication	BP	13581	309
GO:0031345	0.060941193834662	0.972865157397799	9	168	negative regulation of cell projection organization	BP	13581	309
GO:1901879	0.0609863980992795	0.98082025170776	5	68	regulation of protein depolymerization	BP	13581	309
GO:1900673	0.0609994060308138	0.999043409408419	1	2	olefin metabolic process	BP	13581	309
GO:0006818	0.0611768385411293	0.980472885892509	5	115	hydrogen transport	BP	13581	309
GO:0051350	0.0612446168459027	0.992745375326655	2	19	negative regulation of lyase activity	BP	13581	309
GO:0060160	0.0613105063100027	0.998715824540627	1	3	negative regulation of dopamine receptor signaling pathway	BP	13581	309
GO:0002232	0.0613165324767122	0.998557554678718	1	4	leukocyte chemotaxis involved in inflammatory response	BP	13581	309
GO:0002275	0.0613481984663579	0.98364399317495	4	64	myeloid cell activation involved in immune response	BP	13581	309
GO:0002279	0.0614153597652161	0.987595889465889	3	40	mast cell activation involved in immune response	BP	13581	309
GO:0043303	0.0614153597652161	0.987595889465889	3	40	mast cell degranulation	BP	13581	309
GO:0001910	0.0615203194087207	0.98743575510015	3	52	regulation of leukocyte mediated cytotoxicity	BP	13581	309
GO:0043153	0.0615378653552702	0.992691190979148	2	19	entrainment of circadian clock by photoperiod	BP	13581	309
GO:0033144	0.0615956353888927	0.9877115578291	3	31	negative regulation of intracellular steroid hormone receptor signaling pathway	BP	13581	309
GO:0021952	0.0617006022028265	0.987946508534033	3	23	central nervous system projection neuron axonogenesis	BP	13581	309
GO:0051261	0.0617025567889067	0.977940757699139	6	93	protein depolymerization	BP	13581	309
GO:0051491	0.0619213546363612	0.987701158812916	3	28	positive regulation of filopodium assembly	BP	13581	309
GO:0072503	0.0619669046613177	0.96605787753214	15	390	cellular divalent inorganic cation homeostasis	BP	13581	309
GO:0032945	0.0621255396049591	0.98332216183316	4	70	negative regulation of mononuclear cell proliferation	BP	13581	309
GO:0050672	0.0621255396049591	0.98332216183316	4	70	negative regulation of lymphocyte proliferation	BP	13581	309
GO:0021687	0.0622610738224395	0.999002767589895	1	2	cerebellar molecular layer morphogenesis	BP	13581	309
GO:0030809	0.0623684502034001	0.987389194848781	3	36	negative regulation of nucleotide biosynthetic process	BP	13581	309
GO:1900372	0.0623684502034001	0.987389194848781	3	36	negative regulation of purine nucleotide biosynthetic process	BP	13581	309
GO:0045663	0.0627960402994033	0.992491213857073	2	18	positive regulation of myoblast differentiation	BP	13581	309
GO:0051650	0.0630410332171624	0.971683930722414	9	192	establishment of vesicle localization	BP	13581	309
GO:0038060	0.063143836993557	0.998973811878686	1	2	nitric oxide-cGMP-mediated signaling pathway	BP	13581	309
GO:0010977	0.0632315279182843	0.973231747529465	8	142	negative regulation of neuron projection development	BP	13581	309
GO:0035482	0.0636630129761958	0.998273651758353	1	6	gastric motility	BP	13581	309
GO:0002448	0.0637775883844697	0.986905774010943	3	41	mast cell mediated immunity	BP	13581	309
GO:0018312	0.0642273477646733	0.998588806971829	1	3	peptidyl-serine ADP-ribosylation	BP	13581	309
GO:0032272	0.0643309319245417	0.98268497416787	4	54	negative regulation of protein polymerization	BP	13581	309
GO:0001825	0.0644520242597934	0.986902574107302	3	31	blastocyst formation	BP	13581	309
GO:0046486	0.0649268687831544	0.968006219466812	11	261	glycerolipid metabolic process	BP	13581	309
GO:0051182	0.0649700842884672	0.998555477758878	1	3	coenzyme transport	BP	13581	309
GO:0120036	0.0649884087402174	0.954180915883907	43	1176	plasma membrane bounded cell projection organization	BP	13581	309
GO:0042069	0.0650010249436764	0.992040002042755	2	19	regulation of catecholamine metabolic process	BP	13581	309
GO:0032940	0.0655522040005828	0.957273920737723	28	841	secretion by cell	BP	13581	309
GO:0045662	0.0655675851811963	0.991842472667019	2	22	negative regulation of myoblast differentiation	BP	13581	309
GO:0009628	0.0656775526573007	0.954785581712652	37	1147	response to abiotic stimulus	BP	13581	309
GO:0035723	0.0656834713683572	0.998523088026931	1	3	interleukin-15-mediated signaling pathway	BP	13581	309
GO:0071350	0.0656834713683572	0.998523088026931	1	3	cellular response to interleukin-15	BP	13581	309
GO:0098771	0.0659416424379872	0.959821755243431	21	594	inorganic ion homeostasis	BP	13581	309
GO:0070213	0.0663339527439609	0.998865596608586	1	2	protein auto-ADP-ribosylation	BP	13581	309
GO:0009187	0.066732145885932	0.971330042842916	8	173	cyclic nucleotide metabolic process	BP	13581	309
GO:0045653	0.0668870746376302	0.998279366307582	1	4	negative regulation of megakaryocyte differentiation	BP	13581	309
GO:0050812	0.0670148221130358	0.998159665574098	1	5	regulation of acyl-CoA biosynthetic process	BP	13581	309
GO:0043252	0.06741769617279	0.991654109893746	2	17	sodium-independent organic anion transport	BP	13581	309
GO:0032753	0.067484790849111	0.991526108515527	2	20	positive regulation of interleukin-4 production	BP	13581	309
GO:0035725	0.0677009697260202	0.970982733820334	8	131	sodium ion transmembrane transport	BP	13581	309
GO:0019932	0.0684257586439962	0.965986236959689	11	258	second-messenger-mediated signaling	BP	13581	309
GO:0099563	0.0686110515490745	0.991756471774613	2	12	modification of synaptic structure	BP	13581	309
GO:0070664	0.0686165308620392	0.980952755241154	4	72	negative regulation of leukocyte proliferation	BP	13581	309
GO:0008295	0.0688474457270797	0.998175458628475	1	4	spermidine biosynthetic process	BP	13581	309
GO:0032879	0.0689534623910714	0.947945288485028	69	2256	regulation of localization	BP	13581	309
GO:0051342	0.069151259107389	0.997958593272039	1	6	regulation of cyclic-nucleotide phosphodiesterase activity	BP	13581	309
GO:1903530	0.0693047851290803	0.957020681807621	22	639	regulation of secretion by cell	BP	13581	309
GO:0046488	0.069363416134694	0.97440095885087	6	103	phosphatidylinositol metabolic process	BP	13581	309
GO:0042149	0.0695617759473083	0.985274962003515	3	37	cellular response to glucose starvation	BP	13581	309
GO:0043461	0.0697122572128751	0.998128621998863	1	4	proton-transporting ATP synthase complex assembly	BP	13581	309
GO:0070272	0.0697122572128751	0.998128621998863	1	4	proton-transporting ATP synthase complex biogenesis	BP	13581	309
GO:0045595	0.0700865062625168	0.949583200718821	47	1420	regulation of cell differentiation	BP	13581	309
GO:1903179	0.0701745589860267	0.998310661233676	1	3	regulation of dopamine biosynthetic process	BP	13581	309
GO:1903181	0.0701745589860267	0.998310661233676	1	3	positive regulation of dopamine biosynthetic process	BP	13581	309
GO:0099531	0.0702137342401085	0.971554319226362	7	140	presynaptic process involved in chemical synaptic transmission	BP	13581	309
GO:0002652	0.0704232917856334	0.998718649856483	1	2	regulation of tolerance induction dependent upon immune response	BP	13581	309
GO:0051345	0.0704962310762165	0.955313235449574	24	622	positive regulation of hydrolase activity	BP	13581	309
GO:0032469	0.0713436646641949	0.990723633695406	2	21	endoplasmic reticulum calcium ion homeostasis	BP	13581	309
GO:0035408	0.071437351543642	0.998680773704068	1	2	histone H3-T6 phosphorylation	BP	13581	309
GO:0050707	0.0714459255894175	0.970890565599257	7	154	regulation of cytokine secretion	BP	13581	309
GO:0043949	0.0723407503225956	0.99043506412218	2	24	regulation of cAMP-mediated signaling	BP	13581	309
GO:1900135	0.0723834008808011	0.998200770793087	1	3	positive regulation of renin secretion into blood stream	BP	13581	309
GO:0001996	0.0726068338507269	0.997834614830471	1	5	positive regulation of heart rate by epinephrine-norepinephrine	BP	13581	309
GO:1903422	0.0727109878609871	0.99818416831585	1	3	negative regulation of synaptic vesicle recycling	BP	13581	309
GO:0031281	0.0730159473332331	0.984158157707198	3	41	positive regulation of cyclase activity	BP	13581	309
GO:0021987	0.0730789167763668	0.970207519144547	7	122	cerebral cortex development	BP	13581	309
GO:0006222	0.0731508689213367	0.997711865161057	1	6	UMP biosynthetic process	BP	13581	309
GO:0009173	0.0731508689213367	0.997711865161057	1	6	pyrimidine ribonucleoside monophosphate metabolic process	BP	13581	309
GO:0009174	0.0731508689213367	0.997711865161057	1	6	pyrimidine ribonucleoside monophosphate biosynthetic process	BP	13581	309
GO:0046049	0.0731508689213367	0.997711865161057	1	6	UMP metabolic process	BP	13581	309
GO:1902463	0.0733439893431293	0.997925243522361	1	4	protein localization to cell leading edge	BP	13581	309
GO:0031669	0.0736045889156966	0.965931498948778	9	195	cellular response to nutrient levels	BP	13581	309
GO:0009060	0.0736277639926406	0.983793125508248	3	55	aerobic respiration	BP	13581	309
GO:0061470	0.0738798327003713	0.998124286876254	1	3	T follicular helper cell differentiation	BP	13581	309
GO:0048678	0.074645483176957	0.974910048580471	5	94	response to axon injury	BP	13581	309
GO:0046839	0.0747957460730899	0.983813955127635	3	32	phospholipid dephosphorylation	BP	13581	309
GO:0050883	0.0750018329553594	0.998065859156532	1	3	musculoskeletal movement, spinal reflex action	BP	13581	309
GO:0035641	0.0752038867606434	0.990219867718093	2	15	locomotory exploration behavior	BP	13581	309
GO:0000423	0.0752115242929329	0.990096775423752	2	17	mitophagy	BP	13581	309
GO:0010735	0.0752269044856025	0.998534151769055	1	2	positive regulation of transcription via serum response element binding	BP	13581	309
GO:0032672	0.0753025140643559	0.998531144608145	1	2	regulation of interleukin-3 production	BP	13581	309
GO:0007188	0.0753032356966622	0.971499557903931	6	127	adenylate cyclase-modulating G-protein coupled receptor signaling pathway	BP	13581	309
GO:2000393	0.0753139161294685	0.998049442588705	1	3	negative regulation of lamellipodium morphogenesis	BP	13581	309
GO:0022406	0.075344585950008	0.978501753521097	4	64	membrane docking	BP	13581	309
GO:0030168	0.0754968485843593	0.974590705430379	5	87	platelet activation	BP	13581	309
GO:0071926	0.0755211065419418	0.998038504027325	1	3	endocannabinoid signaling pathway	BP	13581	309
GO:0042754	0.0756464852396266	0.990064242588033	2	16	negative regulation of circadian rhythm	BP	13581	309
GO:0010002	0.0757406497657181	0.990272685815371	2	13	cardioblast differentiation	BP	13581	309
GO:0009648	0.0758522902737202	0.989699119757724	2	24	photoperiodism	BP	13581	309
GO:0071580	0.0759262348180247	0.998506215544589	1	2	regulation of zinc ion transmembrane transport	BP	13581	309
GO:0071582	0.0759262348180247	0.998506215544589	1	2	negative regulation of zinc ion transport	BP	13581	309
GO:0071583	0.0759262348180247	0.998506215544589	1	2	negative regulation of zinc ion transmembrane transport	BP	13581	309
GO:1905077	0.0760927493058449	0.998008159989244	1	3	negative regulation of interleukin-17 secretion	BP	13581	309
GO:0030030	0.0760977138776544	0.945656239337197	43	1195	cell projection organization	BP	13581	309
GO:1903579	0.0762382227582171	0.989675503747474	2	22	negative regulation of ATP metabolic process	BP	13581	309
GO:0002021	0.0764236834780273	0.989706992527309	2	20	response to dietary excess	BP	13581	309
GO:0006269	0.0765384245958403	0.997984335146305	1	3	DNA replication, synthesis of RNA primer	BP	13581	309
GO:0021510	0.0767040172813831	0.970978765404476	6	101	spinal cord development	BP	13581	309
GO:0036394	0.0767615288936035	0.997972353336948	1	3	amylase secretion	BP	13581	309
GO:0010614	0.0768705444973219	0.989612585099116	2	20	negative regulation of cardiac muscle hypertrophy	BP	13581	309
GO:0048878	0.0769061199435905	0.948020236213426	31	943	chemical homeostasis	BP	13581	309
GO:0071211	0.0771212075451834	0.997952959313715	1	3	protein targeting to vacuole involved in autophagy	BP	13581	309
GO:0000389	0.0771550838130778	0.997951127760949	1	3	mRNA 3'-splice site recognition	BP	13581	309
GO:0060480	0.0773179945144719	0.997690267116381	1	4	lung goblet cell differentiation	BP	13581	309
GO:0060481	0.0773179945144719	0.997690267116381	1	4	lobar bronchus epithelium development	BP	13581	309
GO:0051641	0.0776032281049235	0.941441154635913	64	2118	cellular localization	BP	13581	309
GO:1905150	0.077980877930531	0.997906217733597	1	3	regulation of voltage-gated sodium channel activity	BP	13581	309
GO:0007010	0.0779940118698514	0.946330315268308	34	939	cytoskeleton organization	BP	13581	309
GO:0061050	0.0781373488751727	0.98930477407908	2	21	regulation of cell growth involved in cardiac muscle cell development	BP	13581	309
GO:0021766	0.0784444058845229	0.970109755316465	6	107	hippocampus development	BP	13581	309
GO:0051336	0.0784814488059098	0.946546494492586	32	927	regulation of hydrolase activity	BP	13581	309
GO:0032602	0.0788099376582153	0.977100957581027	4	71	chemokine production	BP	13581	309
GO:0032680	0.0791170332992119	0.972877530416638	5	108	regulation of tumor necrosis factor production	BP	13581	309
GO:0060292	0.0791837336248408	0.982487878099744	3	31	long term synaptic depression	BP	13581	309
GO:0006987	0.0796738408770268	0.99754480931069	1	4	activation of signaling protein activity involved in unfolded protein response	BP	13581	309
GO:0021783	0.0796848986659446	0.989290672476574	2	15	preganglionic parasympathetic fiber development	BP	13581	309
GO:0009653	0.0798324172081389	0.939356583518981	67	2016	anatomical structure morphogenesis	BP	13581	309
GO:0098780	0.0798849235666305	0.989115402391842	2	17	response to mitochondrial depolarisation	BP	13581	309
GO:2000118	0.0799517234594108	0.99779699293379	1	3	regulation of sodium-dependent phosphate transport	BP	13581	309
GO:1903555	0.0800012022286929	0.972481652565598	5	109	regulation of tumor necrosis factor superfamily cytokine production	BP	13581	309
GO:0050896	0.0800646131958338	0.93586708080433	161	6043	response to stimulus	BP	13581	309
GO:0071840	0.0806468213792786	0.935590851256151	130	4599	cellular component organization or biogenesis	BP	13581	309
GO:0030838	0.0806731897712241	0.976365824492196	4	72	positive regulation of actin filament polymerization	BP	13581	309
GO:0051049	0.0807456899716286	0.940587330267372	51	1647	regulation of transport	BP	13581	309
GO:1905208	0.0815992771157988	0.988746633408995	2	17	negative regulation of cardiocyte differentiation	BP	13581	309
GO:0010770	0.0816214173001004	0.963538672904604	8	145	positive regulation of cell morphogenesis involved in differentiation	BP	13581	309
GO:0021649	0.0817298804523761	0.998263757331834	1	2	vestibulocochlear nerve structural organization	BP	13581	309
GO:0061552	0.0817298804523761	0.998263757331834	1	2	ganglion morphogenesis	BP	13581	309
GO:1904835	0.0817298804523761	0.998263757331834	1	2	dorsal root ganglion morphogenesis	BP	13581	309
GO:0048486	0.0817424537940319	0.988780011469891	2	16	parasympathetic nervous system development	BP	13581	309
GO:0032042	0.0818246616141303	0.98850308177865	2	21	mitochondrial DNA metabolic process	BP	13581	309
GO:0032515	0.0818727855434773	0.988687368096438	2	17	negative regulation of phosphoprotein phosphatase activity	BP	13581	309
GO:0070571	0.082029449358372	0.988876536977924	2	14	negative regulation of neuron projection regeneration	BP	13581	309
GO:2000474	0.0820865830199731	0.997675422971763	1	3	regulation of opioid receptor signaling pathway	BP	13581	309
GO:0032687	0.0822031160436485	0.99766868933398	1	3	negative regulation of interferon-alpha production	BP	13581	309
GO:0099543	0.0822580850863263	0.998240745918891	1	2	trans-synaptic signaling by soluble gas	BP	13581	309
GO:0099548	0.0822580850863263	0.998240745918891	1	2	trans-synaptic signaling by nitric oxide	BP	13581	309
GO:0090168	0.0823526453299667	0.997373816538074	1	4	Golgi reassembly	BP	13581	309
GO:0097156	0.0823526551481601	0.998236609248523	1	2	fasciculation of motor neuron axon	BP	13581	309
GO:0031341	0.0825548560997966	0.980900706317295	3	60	regulation of cell killing	BP	13581	309
GO:0055065	0.0827243903202137	0.950227311822573	18	512	metal ion homeostasis	BP	13581	309
GO:0008064	0.0827966810851864	0.965176433669876	7	138	regulation of actin polymerization or depolymerization	BP	13581	309
GO:0030832	0.0827966810851864	0.965176433669876	7	138	regulation of actin filament length	BP	13581	309
GO:0051560	0.0831555719065802	0.988208338011108	2	21	mitochondrial calcium ion homeostasis	BP	13581	309
GO:0032640	0.0832971541534556	0.971007711975365	5	110	tumor necrosis factor production	BP	13581	309
GO:0007264	0.0833702286969671	0.951505265715431	16	368	small GTPase mediated signal transduction	BP	13581	309
GO:1904667	0.0833805384419194	0.996869085238052	1	8	negative regulation of ubiquitin protein ligase activity	BP	13581	309
GO:1904063	0.0834320433576031	0.975299022268993	4	70	negative regulation of cation transmembrane transport	BP	13581	309
GO:0014741	0.0835305001177999	0.988086315107969	2	22	negative regulation of muscle hypertrophy	BP	13581	309
GO:0045123	0.0838346323559379	0.980762849257462	3	40	cellular extravasation	BP	13581	309
GO:0071706	0.0842052933464309	0.970594451842283	5	111	tumor necrosis factor superfamily cytokine production	BP	13581	309
GO:0032814	0.084231037964917	0.987861194102498	2	24	regulation of natural killer cell activation	BP	13581	309
GO:0010990	0.0844029724316565	0.997059153821314	1	5	regulation of SMAD protein complex assembly	BP	13581	309
GO:0030814	0.0846074145706009	0.970408114081069	5	112	regulation of cAMP metabolic process	BP	13581	309
GO:0043174	0.0848355329460739	0.996756977758214	1	8	nucleoside salvage	BP	13581	309
GO:0017158	0.0851536541026933	0.974647295965728	4	67	regulation of calcium ion-dependent exocytosis	BP	13581	309
GO:0046847	0.085207560451662	0.974846314271391	4	52	filopodium assembly	BP	13581	309
GO:0048169	0.0852484662168441	0.980399193105535	3	36	regulation of long-term neuronal synaptic plasticity	BP	13581	309
GO:0060482	0.0852808699128201	0.99699653318047	1	5	lobar bronchus development	BP	13581	309
GO:0009966	0.0853228817962726	0.934970313553021	66	2260	regulation of signal transduction	BP	13581	309
GO:0002461	0.0853327074375304	0.997484061067129	1	3	tolerance induction dependent upon immune response	BP	13581	309
GO:0055080	0.085368570090898	0.946999938819023	20	578	cation homeostasis	BP	13581	309
GO:0055002	0.0854683221406499	0.96375869170757	7	144	striated muscle cell development	BP	13581	309
GO:1901673	0.0857383370597919	0.987837139673739	2	17	regulation of mitotic spindle assembly	BP	13581	309
GO:0086073	0.0858849470395603	0.998078460711302	1	2	bundle of His cell-Purkinje myocyte adhesion involved in cell communication	BP	13581	309
GO:2000405	0.0859274160823772	0.997448148586435	1	3	negative regulation of T cell migration	BP	13581	309
GO:0032649	0.0860334838390691	0.974134611901379	4	85	regulation of interferon-gamma production	BP	13581	309
GO:0032815	0.0862064879620822	0.996929767719866	1	5	negative regulation of natural killer cell activation	BP	13581	309
GO:1904424	0.0870527691880266	0.987613457654277	2	16	regulation of GTP binding	BP	13581	309
GO:1902882	0.0871459629776005	0.973796133400095	4	72	regulation of response to oxidative stress	BP	13581	309
GO:0051046	0.0871778238619939	0.943900452926323	23	688	regulation of secretion	BP	13581	309
GO:0034436	0.0873326194738957	0.997362239778252	1	3	glycoprotein transport	BP	13581	309
GO:1901509	0.0874895742144292	0.997029185975831	1	4	regulation of endothelial tube morphogenesis	BP	13581	309
GO:0098953	0.087691233760623	0.997015206581015	1	4	receptor diffusion trapping	BP	13581	309
GO:0098970	0.087691233760623	0.997015206581015	1	4	postsynaptic neurotransmitter receptor diffusion trapping	BP	13581	309
GO:0099628	0.087691233760623	0.997015206581015	1	4	neurotransmitter receptor diffusion trapping	BP	13581	309
GO:0022038	0.0878101084758704	0.987525162179394	2	15	corpus callosum development	BP	13581	309
GO:0048148	0.0881467878719903	0.987174886471675	2	19	behavioral response to cocaine	BP	13581	309
GO:0007015	0.0885920901508553	0.951218524915046	13	301	actin filament organization	BP	13581	309
GO:0035811	0.088684764789145	0.996747256892974	1	5	negative regulation of urine volume	BP	13581	309
GO:0055076	0.0892280559714272	0.968367487669643	5	102	transition metal ion homeostasis	BP	13581	309
GO:1904476	0.0893829282974185	0.997914834699512	1	2	negative regulation of Ras GTPase binding	BP	13581	309
GO:2001107	0.0893829282974185	0.997914834699512	1	2	negative regulation of Rho guanyl-nucleotide exchange factor activity	BP	13581	309
GO:0032632	0.0898027241203255	0.997207631542608	1	3	interleukin-3 production	BP	13581	309
GO:0060532	0.0898163865090722	0.99789407069395	1	2	bronchus cartilage development	BP	13581	309
GO:0061145	0.0898163865090722	0.99789407069395	1	2	lung smooth muscle development	BP	13581	309
GO:0006464	0.0900372384966158	0.929537268942571	84	2862	cellular protein modification process	BP	13581	309
GO:0036211	0.0900372384966158	0.929537268942571	84	2862	protein modification process	BP	13581	309
GO:0006875	0.0902449565585576	0.94681706483151	16	449	cellular metal ion homeostasis	BP	13581	309
GO:0014846	0.0902849168489307	0.99787150530606	1	2	esophagus smooth muscle contraction	BP	13581	309
GO:1900736	0.0904670233210908	0.996612619652425	1	5	regulation of phospholipase C-activating G-protein coupled receptor signaling pathway	BP	13581	309
GO:0072034	0.0904845547918644	0.997164145551944	1	3	renal vesicle induction	BP	13581	309
GO:0046878	0.0907382601575589	0.99659188086727	1	5	positive regulation of saliva secretion	BP	13581	309
GO:0030003	0.0908368760054942	0.944668135276094	18	512	cellular cation homeostasis	BP	13581	309
GO:0048625	0.0909265081168242	0.9967862625434	1	4	myoblast fate commitment	BP	13581	309
GO:0060466	0.0909737252819821	0.997838101823601	1	2	activation of meiosis involved in egg activation	BP	13581	309
GO:0060221	0.091154478765672	0.997121077419154	1	3	retinal rod cell differentiation	BP	13581	309
GO:0048483	0.0911904613510897	0.978403971696895	3	37	autonomic nervous system development	BP	13581	309
GO:0019373	0.0915145079340836	0.996391514899344	1	6	epoxygenase P450 pathway	BP	13581	309
GO:0001774	0.0915268241152715	0.986452859543895	2	18	microglial cell activation	BP	13581	309
GO:0002757	0.0918844306178707	0.955521923004981	9	210	immune response-activating signal transduction	BP	13581	309
GO:0048638	0.0919651553093128	0.94904396647751	13	308	regulation of developmental growth	BP	13581	309
GO:0051174	0.0920148079983197	0.932973358424419	44	1433	regulation of phosphorus metabolic process	BP	13581	309
GO:0046016	0.0922890912899876	0.996687202903415	1	4	positive regulation of transcription by glucose	BP	13581	309
GO:0099518	0.0924735892078852	0.977916910273127	3	39	vesicle cytoskeletal trafficking	BP	13581	309
GO:0032436	0.0924871848186837	0.971611267456785	4	73	positive regulation of proteasomal ubiquitin-dependent protein catabolic process	BP	13581	309
GO:0044107	0.0925386789497855	0.996452552290656	1	5	cellular alcohol metabolic process	BP	13581	309
GO:0044108	0.0925386789497855	0.996452552290656	1	5	cellular alcohol biosynthetic process	BP	13581	309
GO:0006471	0.0925685804700593	0.985998766354352	2	22	protein ADP-ribosylation	BP	13581	309
GO:0032673	0.0927063611100842	0.985853145064555	2	25	regulation of interleukin-4 production	BP	13581	309
GO:2000813	0.0927552909896108	0.99775043893893	1	2	negative regulation of barbed-end actin filament capping	BP	13581	309
GO:0016240	0.0929193969564052	0.996640849860825	1	4	autophagosome membrane docking	BP	13581	309
GO:0051147	0.0931555278640658	0.959641256538661	7	156	regulation of muscle cell differentiation	BP	13581	309
GO:0071579	0.0931884892522329	0.996988237095551	1	3	regulation of zinc ion transport	BP	13581	309
GO:0001779	0.0938392112333911	0.985695025866966	2	22	natural killer cell differentiation	BP	13581	309
GO:2000622	0.0940780759471948	0.996929154343894	1	3	regulation of nuclear-transcribed mRNA catabolic process, nonsense-mediated decay	BP	13581	309
GO:2000623	0.0940780759471948	0.996929154343894	1	3	negative regulation of nuclear-transcribed mRNA catabolic process, nonsense-mediated decay	BP	13581	309
GO:0008216	0.094355969107967	0.996052768567523	1	7	spermidine metabolic process	BP	13581	309
GO:2000664	0.0944670514644543	0.99652561020439	1	4	positive regulation of interleukin-5 secretion	BP	13581	309
GO:0002691	0.0944846714895619	0.985539772692985	2	22	regulation of cellular extravasation	BP	13581	309
GO:0071875	0.0944984937450065	0.985582725450387	2	21	adrenergic receptor signaling pathway	BP	13581	309
GO:0002349	0.0945385409823077	0.996144230893478	1	6	histamine production involved in inflammatory response	BP	13581	309
GO:0002441	0.0945385409823077	0.996144230893478	1	6	histamine secretion involved in inflammatory response	BP	13581	309
GO:0002553	0.0945385409823077	0.996144230893478	1	6	histamine secretion by mast cell	BP	13581	309
GO:0019098	0.0945958877213674	0.97719324745992	3	39	reproductive behavior	BP	13581	309
GO:0000429	0.0946738324624085	0.996510059659877	1	4	carbon catabolite regulation of transcription from RNA polymerase II promoter	BP	13581	309
GO:0000436	0.0946738324624085	0.996510059659877	1	4	carbon catabolite activation of transcription from RNA polymerase II promoter	BP	13581	309
GO:0031323	0.094797988417393	0.923931841163163	117	4223	regulation of cellular metabolic process	BP	13581	309
GO:0097374	0.0948018597262374	0.996880640844505	1	3	sensory neuron axon guidance	BP	13581	309
GO:1903902	0.0948410504840835	0.976916530892261	3	48	positive regulation of viral life cycle	BP	13581	309
GO:2000727	0.0949289637057855	0.985390094608755	2	23	positive regulation of cardiac muscle cell differentiation	BP	13581	309
GO:0031954	0.0951486710595709	0.985477735400343	2	20	positive regulation of protein autophosphorylation	BP	13581	309
GO:0043412	0.0959743786715974	0.924371482661572	87	3015	macromolecule modification	BP	13581	309
GO:1905076	0.0960323479557002	0.996406994470706	1	4	regulation of interleukin-17 secretion	BP	13581	309
GO:0050708	0.0961084060385058	0.945045788500961	14	377	regulation of protein secretion	BP	13581	309
GO:0051125	0.0968480651489595	0.984922091334326	2	23	regulation of actin nucleation	BP	13581	309
GO:0034349	0.0969128752275594	0.985109837252713	2	19	glial cell apoptotic process	BP	13581	309
GO:0032914	0.0972682590306834	0.996311870742366	1	4	positive regulation of transforming growth factor beta1 production	BP	13581	309
GO:0006433	0.0973966680937496	0.996703445636035	1	3	prolyl-tRNA aminoacylation	BP	13581	309
GO:0086042	0.0974271173426671	0.996701335888121	1	3	cardiac muscle cell-cardiac muscle cell adhesion	BP	13581	309
GO:0009649	0.0976472913017519	0.984725514849515	2	23	entrainment of circadian clock	BP	13581	309
GO:0034721	0.0978595339237979	0.997489124695426	1	2	histone H3-K4 demethylation, trimethyl-H3-K4-specific	BP	13581	309
GO:0031293	0.097924235483957	0.995857248583496	1	6	membrane protein intracellular domain proteolysis	BP	13581	309
GO:0032007	0.0982825278047725	0.976042878506042	3	35	negative regulation of TOR signaling	BP	13581	309
GO:0001757	0.09842414639844	0.99663186385763	1	3	somite specification	BP	13581	309
GO:0050925	0.0985303842879576	0.997453655848772	1	2	negative regulation of negative chemotaxis	BP	13581	309
GO:0097576	0.0987856318618163	0.996606488560505	1	3	vacuole fusion	BP	13581	309
GO:0051694	0.0988254549524949	0.995943211784017	1	5	pointed-end actin filament capping	BP	13581	309
GO:1900149	0.0993767051437296	0.997408535615498	1	2	positive regulation of Schwann cell migration	BP	13581	309
GO:0045088	0.0994934559424745	0.953406217736156	8	192	regulation of innate immune response	BP	13581	309
GO:1900425	0.0998215245494219	0.996111241463011	1	4	negative regulation of defense response to bacterium	BP	13581	309
GO:0043623	0.0998540722125338	0.940273803109349	16	471	cellular protein complex assembly	BP	13581	309
GO:0021824	0.0999077824674614	0.996527080754231	1	3	cerebral cortex tangential migration using cell-axon interactions	BP	13581	309
GO:0021828	0.0999077824674614	0.996527080754231	1	3	gonadotrophin-releasing hormone neuronal migration to the hypothalamus	BP	13581	309
GO:0021856	0.0999077824674614	0.996527080754231	1	3	hypothalamic tangential migration using cell-axon interactions	BP	13581	309
GO:1903375	0.0999077824674614	0.996527080754231	1	3	facioacoustic ganglion development	BP	13581	309
GO:0051149	0.10011012138337	0.968382042584506	4	77	positive regulation of muscle cell differentiation	BP	13581	309
GO:0070640	0.100711749383169	0.995783435867237	1	5	vitamin D3 metabolic process	BP	13581	309
GO:0014013	0.100974285922269	0.958825833943475	6	121	regulation of gliogenesis	BP	13581	309
GO:0097338	0.101185247960575	0.996001806901867	1	4	response to clozapine	BP	13581	309
GO:1902904	0.101228564851852	0.958783341271448	6	109	negative regulation of supramolecular fiber organization	BP	13581	309
GO:0010043	0.101308233169539	0.97447814548281	3	59	response to zinc ion	BP	13581	309
GO:0045843	0.10168920017072	0.974473805835985	3	50	negative regulation of striated muscle tissue development	BP	13581	309
GO:0008355	0.101740731654326	0.996395301818651	1	3	olfactory learning	BP	13581	309
GO:1902952	0.101995014703532	0.995936073895539	1	4	positive regulation of dendritic spine maintenance	BP	13581	309
GO:0010469	0.101996083553163	0.947231247076576	10	373	regulation of receptor activity	BP	13581	309
GO:0048003	0.102277497944492	0.996356223815791	1	3	antigen processing and presentation of lipid antigen via MHC class Ib	BP	13581	309
GO:0048007	0.102277497944492	0.996356223815791	1	3	antigen processing and presentation, exogenous lipid antigen via MHC class Ib	BP	13581	309
GO:0023061	0.102304886319852	0.939707215029375	15	424	signal release	BP	13581	309
GO:1900222	0.102340828781262	0.996351598581421	1	3	negative regulation of amyloid-beta clearance	BP	13581	309
GO:0098609	0.102373033147427	0.934252337404233	21	580	cell-cell adhesion	BP	13581	309
GO:0072197	0.102662496065956	0.995881469223478	1	4	ureter morphogenesis	BP	13581	309
GO:0015820	0.102835637102279	0.996315355273124	1	3	leucine transport	BP	13581	309
GO:0009190	0.102859974550162	0.957773501897653	6	134	cyclic nucleotide biosynthetic process	BP	13581	309
GO:0052652	0.102859974550162	0.957773501897653	6	134	cyclic purine nucleotide metabolic process	BP	13581	309
GO:0033143	0.102889703479977	0.967379810077499	4	63	regulation of intracellular steroid hormone receptor signaling pathway	BP	13581	309
GO:0006102	0.103374137489118	0.995372717471303	1	6	isocitrate metabolic process	BP	13581	309
GO:0031529	0.103404958892561	0.974054743717631	3	41	ruffle organization	BP	13581	309
GO:0046916	0.103478396799824	0.966976640816499	4	74	cellular transition metal ion homeostasis	BP	13581	309
GO:0120034	0.103966462789871	0.961633715212661	5	83	positive regulation of plasma membrane bounded cell projection assembly	BP	13581	309
GO:0000045	0.104150691919897	0.966699474192603	4	73	autophagosome assembly	BP	13581	309
GO:1902618	0.104328041612492	0.99620490114856	1	3	cellular response to fluoride	BP	13581	309
GO:0016310	0.104450633210783	0.921033877115893	54	1789	phosphorylation	BP	13581	309
GO:0007187	0.104517452613031	0.95688534659935	6	139	G-protein coupled receptor signaling pathway, coupled to cyclic nucleotide second messenger	BP	13581	309
GO:0034121	0.104749549789923	0.97349642856015	3	44	regulation of toll-like receptor signaling pathway	BP	13581	309
GO:0006261	0.104821089650268	0.961044005921888	5	101	DNA-dependent DNA replication	BP	13581	309
GO:0001505	0.104869563184824	0.950353810051922	8	183	regulation of neurotransmitter levels	BP	13581	309
GO:2000667	0.104891605545081	0.995417889233135	1	5	positive regulation of interleukin-13 secretion	BP	13581	309
GO:0033152	0.104906906163987	0.995231403167881	1	6	immunoglobulin V(D)J recombination	BP	13581	309
GO:0140029	0.105023624061655	0.966418119589277	4	66	exocytic process	BP	13581	309
GO:1903078	0.105027358815511	0.973396149761471	3	44	positive regulation of protein localization to plasma membrane	BP	13581	309
GO:0042307	0.105200005803161	0.960994992413726	5	87	positive regulation of protein import into nucleus	BP	13581	309
GO:0006272	0.105645734997121	0.996105952206367	1	3	leading strand elongation	BP	13581	309
GO:0033058	0.105833951015706	0.996091709321538	1	3	directional locomotion	BP	13581	309
GO:0006836	0.10584288600992	0.949811608854826	8	178	neurotransmitter transport	BP	13581	309
GO:1904373	0.105901547923777	0.995611068352947	1	4	response to kainic acid	BP	13581	309
GO:0042391	0.106160068321889	0.937140170964908	15	384	regulation of membrane potential	BP	13581	309
GO:0014022	0.106525277702967	0.996039159841874	1	3	neural plate elongation	BP	13581	309
GO:0022007	0.106525277702967	0.996039159841874	1	3	convergent extension involved in neural plate elongation	BP	13581	309
GO:0046903	0.106641235659867	0.925534564291203	31	981	secretion	BP	13581	309
GO:0035722	0.106753636095338	0.996021720649902	1	3	interleukin-12-mediated signaling pathway	BP	13581	309
GO:0071349	0.106753636095338	0.996021720649902	1	3	cellular response to interleukin-12	BP	13581	309
GO:1903012	0.106783686647205	0.995055346779076	1	6	positive regulation of bone development	BP	13581	309
GO:0051890	0.107042307904011	0.995999617797494	1	3	regulation of cardioblast differentiation	BP	13581	309
GO:0006685	0.107499833330002	0.995181728658942	1	5	sphingomyelin catabolic process	BP	13581	309
GO:0045745	0.107775755741956	0.982020445134909	2	26	positive regulation of G-protein coupled receptor protein signaling pathway	BP	13581	309
GO:0006873	0.107851299245365	0.932753842245219	18	525	cellular ion homeostasis	BP	13581	309
GO:0023021	0.107896939477254	0.995440000815972	1	4	termination of signal transduction	BP	13581	309
GO:0048022	0.107962020201429	0.995928768099411	1	3	negative regulation of melanin biosynthetic process	BP	13581	309
GO:1900377	0.107962020201429	0.995928768099411	1	3	negative regulation of secondary metabolite biosynthetic process	BP	13581	309
GO:1904591	0.108072888488219	0.959594679871918	5	88	positive regulation of protein import	BP	13581	309
GO:0021886	0.108481600747757	0.995389226919275	1	4	hypothalamus gonadotrophin-releasing hormone neuron differentiation	BP	13581	309
GO:0021888	0.108481600747757	0.995389226919275	1	4	hypothalamus gonadotrophin-releasing hormone neuron development	BP	13581	309
GO:0071496	0.108632326326374	0.939636413652506	12	313	cellular response to external stimulus	BP	13581	309
GO:2000389	0.10874046375182	0.994868230726145	1	6	regulation of neutrophil extravasation	BP	13581	309
GO:2000391	0.10874046375182	0.994868230726145	1	6	positive regulation of neutrophil extravasation	BP	13581	309
GO:0032609	0.108751335409819	0.964519538736083	4	91	interferon-gamma production	BP	13581	309
GO:0019369	0.108804880012993	0.981676599105986	2	28	arachidonic acid metabolic process	BP	13581	309
GO:0051640	0.10945624709222	0.932629603109841	17	463	organelle localization	BP	13581	309
GO:0001302	0.109511539220601	0.994995332269996	1	5	replicative cell aging	BP	13581	309
GO:0048268	0.109739891078674	0.981957011262711	2	18	clathrin coat assembly	BP	13581	309
GO:0000209	0.110064631143186	0.950407748992491	7	152	protein polyubiquitination	BP	13581	309
GO:0007618	0.110157565707734	0.971522517515488	3	44	mating	BP	13581	309
GO:0015672	0.110924532572225	0.932663624429582	16	442	monovalent inorganic cation transport	BP	13581	309
GO:0072615	0.11096074466084	0.994858756347978	1	5	interleukin-17 secretion	BP	13581	309
GO:0002159	0.110994245809169	0.995690538577287	1	3	desmosome assembly	BP	13581	309
GO:0045143	0.1110822279665	0.971131862520491	3	46	homologous chromosome segregation	BP	13581	309
GO:0060080	0.111413593462524	0.98143831370852	2	19	inhibitory postsynaptic potential	BP	13581	309
GO:0048635	0.111551998951068	0.970833842094479	3	52	negative regulation of muscle organ development	BP	13581	309
GO:0021679	0.111839182830695	0.995622882949499	1	3	cerebellar molecular layer development	BP	13581	309
GO:0061744	0.111959445206261	0.995081092958465	1	4	motor behavior	BP	13581	309
GO:0036123	0.112114250330783	0.995067133824837	1	4	histone H3-K9 dimethylation	BP	13581	309
GO:0072289	0.112225785555367	0.995057063550007	1	4	metanephric nephron tubule formation	BP	13581	309
GO:0014015	0.112499537154825	0.963139130289763	4	67	positive regulation of gliogenesis	BP	13581	309
GO:0051126	0.112608250362485	0.994335519139617	1	7	negative regulation of actin nucleation	BP	13581	309
GO:1904062	0.112908087168605	0.940621259206093	10	266	regulation of cation transmembrane transport	BP	13581	309
GO:0009260	0.113042958676947	0.945453259520555	8	222	ribonucleotide biosynthetic process	BP	13581	309
GO:1902959	0.113063894494393	0.994981047035638	1	4	regulation of aspartic-type endopeptidase activity involved in amyloid precursor protein catabolic process	BP	13581	309
GO:1902961	0.113063894494393	0.994981047035638	1	4	positive regulation of aspartic-type endopeptidase activity involved in amyloid precursor protein catabolic process	BP	13581	309
GO:1905245	0.113063894494393	0.994981047035638	1	4	regulation of aspartic-type peptidase activity	BP	13581	309
GO:1905247	0.113063894494393	0.994981047035638	1	4	positive regulation of aspartic-type peptidase activity	BP	13581	309
GO:0006382	0.113160081627471	0.994972283832309	1	4	adenosine to inosine editing	BP	13581	309
GO:0032722	0.113370491467694	0.970190829685579	3	50	positive regulation of chemokine production	BP	13581	309
GO:0043271	0.113670920300685	0.952032295198289	6	143	negative regulation of ion transport	BP	13581	309
GO:1901862	0.113949426172485	0.969915889288189	3	53	negative regulation of muscle tissue development	BP	13581	309
GO:0043618	0.113954722696046	0.970059128574785	3	46	regulation of transcription from RNA polymerase II promoter in response to stress	BP	13581	309
GO:0031584	0.114222094231044	0.994168088995529	1	7	activation of phospholipase D activity	BP	13581	309
GO:0034765	0.114234983566286	0.93158826496481	15	391	regulation of ion transmembrane transport	BP	13581	309
GO:0070525	0.114495985395563	0.994021634551838	1	8	tRNA threonylcarbamoyladenosine metabolic process	BP	13581	309
GO:0072672	0.114677419905121	0.99412038846793	1	7	neutrophil extravasation	BP	13581	309
GO:1904426	0.114725703748885	0.995387556337087	1	3	positive regulation of GTP binding	BP	13581	309
GO:0000910	0.114785935671497	0.956243814377133	5	93	cytokinesis	BP	13581	309
GO:0045925	0.114808995233724	0.994820807141132	1	4	positive regulation of female receptivity	BP	13581	309
GO:2001224	0.115300052001959	0.980812479972833	2	15	positive regulation of neuron migration	BP	13581	309
GO:0015803	0.115541628533263	0.994752744597004	1	4	branched-chain amino acid transport	BP	13581	309
GO:1901099	0.115669347274952	0.97989228396439	2	26	negative regulation of signal transduction in absence of ligand	BP	13581	309
GO:2001240	0.115669347274952	0.97989228396439	2	26	negative regulation of extrinsic apoptotic signaling pathway in absence of ligand	BP	13581	309
GO:0043254	0.115753205655812	0.934951967180919	12	320	regulation of protein complex assembly	BP	13581	309
GO:0099504	0.115798389949008	0.95100461335	6	125	synaptic vesicle cycle	BP	13581	309
GO:0033561	0.115881717567455	0.980244280740077	2	19	regulation of water loss via skin	BP	13581	309
GO:0036353	0.116646135179356	0.993911797822969	1	7	histone H2A-K119 monoubiquitination	BP	13581	309
GO:0014046	0.116822132604129	0.97957374495997	2	26	dopamine secretion	BP	13581	309
GO:0014059	0.116822132604129	0.97957374495997	2	26	regulation of dopamine secretion	BP	13581	309
GO:0055001	0.116905598776626	0.946529380747561	7	156	muscle cell development	BP	13581	309
GO:0002764	0.117245531005442	0.940300122131623	9	225	immune response-regulating signaling pathway	BP	13581	309
GO:1905207	0.11724599237851	0.968814432776098	3	46	regulation of cardiocyte differentiation	BP	13581	309
GO:0090325	0.117276927221012	0.994009248841817	1	6	regulation of locomotion involved in locomotory behavior	BP	13581	309
GO:0090427	0.117334336514436	0.994584225189011	1	4	activation of meiosis	BP	13581	309
GO:0040009	0.11745273325212	0.994223206349371	1	5	regulation of growth rate	BP	13581	309
GO:0030819	0.117775376853637	0.968304085041447	3	63	positive regulation of cAMP biosynthetic process	BP	13581	309
GO:0021955	0.117793418875767	0.969171204335137	3	31	central nervous system neuron axonogenesis	BP	13581	309
GO:0060713	0.11807271306779	0.97937454362454	2	23	labyrinthine layer morphogenesis	BP	13581	309
GO:0009130	0.118381017472766	0.993422850654118	1	10	pyrimidine nucleoside monophosphate biosynthetic process	BP	13581	309
GO:0002011	0.118450802826821	0.960781053358128	4	53	morphogenesis of an epithelial sheet	BP	13581	309
GO:1900262	0.118702297273957	0.993689866793706	1	7	regulation of DNA-directed DNA polymerase activity	BP	13581	309
GO:1900264	0.118702297273957	0.993689866793706	1	7	positive regulation of DNA-directed DNA polymerase activity	BP	13581	309
GO:1903052	0.119019185542678	0.954011986372547	5	105	positive regulation of proteolysis involved in cellular protein catabolic process	BP	13581	309
GO:1990966	0.119067330375035	0.994059089715793	1	5	ATP generation from poly-ADP-D-ribose	BP	13581	309
GO:0051250	0.119208297515286	0.953822934978541	5	117	negative regulation of lymphocyte activation	BP	13581	309
GO:0014850	0.119473639198594	0.979044704521356	2	22	response to muscle activity	BP	13581	309
GO:0033504	0.119726105104403	0.99435501701192	1	4	floor plate development	BP	13581	309
GO:0042306	0.119889655960224	0.944821523884365	7	157	regulation of protein import into nucleus	BP	13581	309
GO:0035926	0.120041280092399	0.993958921626029	1	5	chemokine (C-C motif) ligand 2 secretion	BP	13581	309
GO:0019220	0.120108726603038	0.910760707049585	43	1428	regulation of phosphate metabolic process	BP	13581	309
GO:0003081	0.12026739102975	0.978656817293306	2	25	regulation of systemic arterial blood pressure by renin-angiotensin	BP	13581	309
GO:0006623	0.120554889970491	0.978742797990887	2	22	protein targeting to vacuole	BP	13581	309
GO:0046390	0.120761318484132	0.940852119064028	8	226	ribose phosphate biosynthetic process	BP	13581	309
GO:2000812	0.120768278861334	0.993883576821098	1	5	regulation of barbed-end actin filament capping	BP	13581	309
GO:0008037	0.120880173025219	0.95310967240184	5	101	cell recognition	BP	13581	309
GO:0001909	0.121175194580391	0.966900830743273	3	70	leukocyte mediated cytotoxicity	BP	13581	309
GO:2001170	0.121246010957721	0.9942067550093	1	4	negative regulation of ATP biosynthetic process	BP	13581	309
GO:0035264	0.121476488602616	0.943958084908793	7	149	multicellular organism growth	BP	13581	309
GO:0040008	0.121584847890225	0.921934306946321	19	557	regulation of growth	BP	13581	309
GO:0034220	0.121767972151979	0.914802138450613	29	875	ion transmembrane transport	BP	13581	309
GO:0071453	0.121889144521778	0.943612413753441	7	169	cellular response to oxygen levels	BP	13581	309
GO:1904589	0.122257629898396	0.943456633008945	7	158	regulation of protein import	BP	13581	309
GO:0034141	0.122328976904485	0.993467947275242	1	6	positive regulation of toll-like receptor 3 signaling pathway	BP	13581	309
GO:0050663	0.122691818808804	0.943140425829828	7	171	cytokine secretion	BP	13581	309
GO:0003415	0.122760248445756	0.994057026704004	1	4	chondrocyte hypertrophy	BP	13581	309
GO:0061462	0.123327323811468	0.977898185789103	2	23	protein localization to lysosome	BP	13581	309
GO:0071500	0.12339588031309	0.993350481254994	1	6	cellular response to nitrosative stress	BP	13581	309
GO:0009129	0.123584308470171	0.992747298363295	1	11	pyrimidine nucleoside monophosphate metabolic process	BP	13581	309
GO:0001819	0.123641457571442	0.931589227744748	11	315	positive regulation of cytokine production	BP	13581	309
GO:0019915	0.123753994540577	0.966143176459994	3	53	lipid storage	BP	13581	309
GO:0016576	0.12414474387243	0.993527189317258	1	5	histone dephosphorylation	BP	13581	309
GO:0060018	0.124266897795536	0.994563178458481	1	3	astrocyte fate commitment	BP	13581	309
GO:0051130	0.124375116228487	0.910043014585904	35	1054	positive regulation of cellular component organization	BP	13581	309
GO:0032535	0.124520149393117	0.927461592147775	13	313	regulation of cellular component size	BP	13581	309
GO:0021855	0.124537634232415	0.993485027967864	1	5	hypothalamus cell migration	BP	13581	309
GO:0021854	0.125200389278695	0.977154240721376	2	27	hypothalamus development	BP	13581	309
GO:0043620	0.12529705037618	0.965648618611314	3	48	regulation of DNA-templated transcription in response to stress	BP	13581	309
GO:0043244	0.125391636046007	0.950991334356499	5	86	regulation of protein complex disassembly	BP	13581	309
GO:0045416	0.125533878248776	0.993777527863	1	4	positive regulation of interleukin-8 biosynthetic process	BP	13581	309
GO:0031349	0.125571828307105	0.935085137052354	9	241	positive regulation of defense response	BP	13581	309
GO:0035544	0.125595563593114	0.994442673168908	1	3	negative regulation of SNARE complex assembly	BP	13581	309
GO:0032439	0.125607773487534	0.994441559270549	1	3	endosome localization	BP	13581	309
GO:0097411	0.12561429785085	0.992913153523089	1	7	hypoxia-inducible factor-1alpha signaling pathway	BP	13581	309
GO:0060315	0.125793976100726	0.992551187530405	1	10	negative regulation of ryanodine-sensitive calcium-release channel activity	BP	13581	309
GO:0090336	0.125953978957112	0.993331839485895	1	5	positive regulation of brown fat cell differentiation	BP	13581	309
GO:0036135	0.126159971817885	0.993713496092924	1	4	Schwann cell migration	BP	13581	309
GO:1900147	0.126159971817885	0.993713496092924	1	4	regulation of Schwann cell migration	BP	13581	309
GO:0003321	0.126601580366764	0.992654190980145	1	8	positive regulation of blood pressure by epinephrine-norepinephrine	BP	13581	309
GO:1902774	0.126989651967082	0.993218633269005	1	5	late endosome to lysosome transport	BP	13581	309
GO:0016050	0.127085371690358	0.931631753832155	10	255	vesicle organization	BP	13581	309
GO:0050919	0.127315749467755	0.965359453611549	3	34	negative chemotaxis	BP	13581	309
GO:0021885	0.127408243645216	0.956457955555946	4	63	forebrain cell migration	BP	13581	309
GO:0010959	0.127915035958631	0.926781201456889	12	350	regulation of metal ion transport	BP	13581	309
GO:0043278	0.128306538806086	0.964433085983139	3	49	response to morphine	BP	13581	309
GO:1904377	0.128450897656362	0.964400774790679	3	48	positive regulation of protein localization to cell periphery	BP	13581	309
GO:0031860	0.128452120229036	0.993476110818498	1	4	telomeric 3' overhang formation	BP	13581	309
GO:0030336	0.128655257601055	0.936177096269197	8	199	negative regulation of cell migration	BP	13581	309
GO:0051494	0.128820080701979	0.944001481089747	6	114	negative regulation of cytoskeleton organization	BP	13581	309
GO:2000553	0.12902888311859	0.992711966334297	1	6	positive regulation of T-helper 2 cell cytokine production	BP	13581	309
GO:0061734	0.129054194608213	0.994122398161435	1	3	parkin-mediated stimulation of mitophagy in response to mitochondrial depolarization	BP	13581	309
GO:0051155	0.129072311509033	0.963995718245989	3	55	positive regulation of striated muscle cell differentiation	BP	13581	309
GO:0098928	0.129094741914633	0.994118586808738	1	3	presynaptic signal transduction	BP	13581	309
GO:0099526	0.129094741914633	0.994118586808738	1	3	presynapse to nucleus signaling pathway	BP	13581	309
GO:0140058	0.129132196339229	0.993404782152187	1	4	neuron projection arborization	BP	13581	309
GO:0042769	0.129155712060266	0.992697234240051	1	6	DNA damage response, detection of DNA damage	BP	13581	309
GO:0034773	0.129185445315667	0.993399179868932	1	4	histone H4-K20 trimethylation	BP	13581	309
GO:1900027	0.129366460937941	0.976152048610248	2	23	regulation of ruffle assembly	BP	13581	309
GO:0033688	0.129532041730333	0.97617094401627	2	22	regulation of osteoblast proliferation	BP	13581	309
GO:0035938	0.13008928161967	0.993303703260479	1	4	estradiol secretion	BP	13581	309
GO:2000864	0.13008928161967	0.993303703260479	1	4	regulation of estradiol secretion	BP	13581	309
GO:0000002	0.130122763642878	0.975622540364834	2	29	mitochondrial genome maintenance	BP	13581	309
GO:0050868	0.130155517813703	0.954777361731867	4	90	negative regulation of T cell activation	BP	13581	309
GO:0008038	0.130411220055447	0.964141781164741	3	34	neuron recognition	BP	13581	309
GO:0001912	0.130457969060681	0.975269742212279	2	37	positive regulation of leukocyte mediated cytotoxicity	BP	13581	309
GO:0051489	0.130488476892451	0.963802790815709	3	41	regulation of filopodium assembly	BP	13581	309
GO:1904778	0.130849622061068	0.993222821640249	1	4	positive regulation of protein localization to cell cortex	BP	13581	309
GO:0042368	0.131036437989207	0.992116089018131	1	8	vitamin D biosynthetic process	BP	13581	309
GO:0045576	0.131052908371696	0.963241077861762	3	53	mast cell activation	BP	13581	309
GO:0032252	0.131079996062085	0.993198213808161	1	4	secretory granule localization	BP	13581	309
GO:2001179	0.131193783525049	0.991976373362083	1	9	regulation of interleukin-10 secretion	BP	13581	309
GO:0031668	0.13138628260301	0.931481604000092	9	225	cellular response to extracellular stimulus	BP	13581	309
GO:0009987	0.131682123156047	0.900151281676784	261	10559	cellular process	BP	13581	309
GO:0018894	0.131853760339057	0.99201472964111	1	8	dibenzo-p-dioxin metabolic process	BP	13581	309
GO:1900748	0.13257362729256	0.993786677509285	1	3	positive regulation of vascular endothelial growth factor signaling pathway	BP	13581	309
GO:1900542	0.13261470180351	0.937235417492595	7	198	regulation of purine nucleotide metabolic process	BP	13581	309
GO:0045915	0.132658921329539	0.992284093216111	1	6	positive regulation of catecholamine metabolic process	BP	13581	309
GO:0045964	0.132658921329539	0.992284093216111	1	6	positive regulation of dopamine metabolic process	BP	13581	309
GO:0042990	0.132739063005967	0.953716415915577	4	77	regulation of transcription factor import into nucleus	BP	13581	309
GO:0097155	0.132906219283119	0.993754437419933	1	3	fasciculation of sensory neuron axon	BP	13581	309
GO:0032271	0.132996014735314	0.93718329748232	7	161	regulation of protein polymerization	BP	13581	309
GO:0035860	0.133059334310845	0.992534881435421	1	5	glial cell-derived neurotrophic factor receptor signaling pathway	BP	13581	309
GO:0010966	0.133436721058198	0.992491219858461	1	5	regulation of phosphate transport	BP	13581	309
GO:0003298	0.13356983684818	0.974586489917457	2	29	physiological muscle hypertrophy	BP	13581	309
GO:0003301	0.13356983684818	0.974586489917457	2	29	physiological cardiac muscle hypertrophy	BP	13581	309
GO:0061049	0.13356983684818	0.974586489917457	2	29	cell growth involved in cardiac muscle cell development	BP	13581	309
GO:0070212	0.133741686533026	0.99367305825647	1	3	protein poly-ADP-ribosylation	BP	13581	309
GO:0070672	0.133749780140342	0.992454898258861	1	5	response to interleukin-15	BP	13581	309
GO:0014072	0.134132082246178	0.962039437072476	3	51	response to isoquinoline alkaloid	BP	13581	309
GO:0009451	0.134307945721345	0.952679197416257	4	104	RNA modification	BP	13581	309
GO:0002291	0.134354100600069	0.992079857894797	1	6	T cell activation via T cell receptor contact with antigen bound to MHC molecule on antigen presenting cell	BP	13581	309
GO:0034762	0.134424785096342	0.917410285870178	15	404	regulation of transmembrane transport	BP	13581	309
GO:0021602	0.134722388424202	0.974709912594505	2	21	cranial nerve morphogenesis	BP	13581	309
GO:0010872	0.134953108913942	0.991624152212308	1	8	regulation of cholesterol esterification	BP	13581	309
GO:2001222	0.134979868622094	0.96226492810364	3	35	regulation of neuron migration	BP	13581	309
GO:0090162	0.135104733585142	0.974444481195213	2	23	establishment of epithelial cell polarity	BP	13581	309
GO:0006824	0.135142866364401	0.992756441224778	1	4	cobalt ion transport	BP	13581	309
GO:0051051	0.13530426972441	0.916693919709609	15	465	negative regulation of transport	BP	13581	309
GO:0045184	0.135554169871706	0.897865501253096	44	1530	establishment of protein localization	BP	13581	309
GO:1990791	0.135605123989676	0.99270524178762	1	4	dorsal root ganglion development	BP	13581	309
GO:0006333	0.135740959894633	0.952274262879018	4	78	chromatin assembly or disassembly	BP	13581	309
GO:0043269	0.135801226376575	0.910459310704208	20	600	regulation of ion transport	BP	13581	309
GO:0048669	0.135974365694696	0.992664207002764	1	4	collateral sprouting in absence of injury	BP	13581	309
GO:0048168	0.135990695495443	0.952303691950966	4	69	regulation of neuronal synaptic plasticity	BP	13581	309
GO:0030808	0.13599354349439	0.945096420710083	5	125	regulation of nucleotide biosynthetic process	BP	13581	309
GO:1900371	0.13599354349439	0.945096420710083	5	125	regulation of purine nucleotide biosynthetic process	BP	13581	309
GO:0030816	0.136296187255901	0.960793263229306	3	72	positive regulation of cAMP metabolic process	BP	13581	309
GO:1902416	0.136637795960863	0.991800249453858	1	6	positive regulation of mRNA binding	BP	13581	309
GO:0006682	0.136646331135803	0.992114425120183	1	5	galactosylceramide biosynthetic process	BP	13581	309
GO:0019375	0.136646331135803	0.992114425120183	1	5	galactolipid biosynthetic process	BP	13581	309
GO:0002155	0.136723059476261	0.992105297736781	1	5	regulation of thyroid hormone mediated signaling pathway	BP	13581	309
GO:0035290	0.136795841859175	0.992572475034654	1	4	trunk segmentation	BP	13581	309
GO:0036484	0.136795841859175	0.992572475034654	1	4	trunk neural crest cell migration	BP	13581	309
GO:0036486	0.136795841859175	0.992572475034654	1	4	ventral trunk neural crest cell migration	BP	13581	309
GO:0097490	0.136795841859175	0.992572475034654	1	4	sympathetic neuron projection extension	BP	13581	309
GO:0097491	0.136795841859175	0.992572475034654	1	4	sympathetic neuron projection guidance	BP	13581	309
GO:1901166	0.136795841859175	0.992572475034654	1	4	neural crest cell migration involved in autonomic nervous system development	BP	13581	309
GO:0034766	0.136800640551184	0.951738614631121	4	80	negative regulation of ion transmembrane transport	BP	13581	309
GO:0002791	0.136930107421232	0.917095930665037	14	411	regulation of peptide secretion	BP	13581	309
GO:0072603	0.137091493739836	0.992061391798342	1	5	interleukin-5 secretion	BP	13581	309
GO:2000662	0.137091493739836	0.992061391798342	1	5	regulation of interleukin-5 secretion	BP	13581	309
GO:0008063	0.137099794278074	0.99206040114308	1	5	Toll signaling pathway	BP	13581	309
GO:0035524	0.137395312706233	0.991706366106648	1	6	proline transmembrane transport	BP	13581	309
GO:0055099	0.137549082887239	0.992006681404677	1	5	response to high density lipoprotein particle	BP	13581	309
GO:0060161	0.137843787115581	0.991971340290949	1	5	positive regulation of dopamine receptor signaling pathway	BP	13581	309
GO:2000670	0.138133710777045	0.992421780169739	1	4	positive regulation of dendritic cell apoptotic process	BP	13581	309
GO:0000012	0.138252063912707	0.991599501256524	1	6	single strand break repair	BP	13581	309
GO:0051239	0.138256495864526	0.890611658563365	68	2323	regulation of multicellular organismal process	BP	13581	309
GO:0051533	0.138370528274896	0.991907966928981	1	5	positive regulation of NFAT protein import into nucleus	BP	13581	309
GO:0055026	0.138716683269387	0.97296496145269	2	30	negative regulation of cardiac muscle tissue development	BP	13581	309
GO:1903903	0.138909294105519	0.992333682071333	1	4	regulation of establishment of T cell polarity	BP	13581	309
GO:0034139	0.139127357959505	0.991256761867998	1	7	regulation of toll-like receptor 3 signaling pathway	BP	13581	309
GO:0051388	0.13961131987818	0.991757638285842	1	5	positive regulation of neurotrophin TRK receptor signaling pathway	BP	13581	309
GO:0048278	0.140015583991465	0.959594731742708	3	52	vesicle docking	BP	13581	309
GO:0061052	0.140087040620744	0.991132121460376	1	7	negative regulation of cell growth involved in cardiac muscle cell development	BP	13581	309
GO:1900133	0.140152509199931	0.991691609658959	1	5	regulation of renin secretion into blood stream	BP	13581	309
GO:0035106	0.140389087490885	0.991662657600319	1	5	operant conditioning	BP	13581	309
GO:0007144	0.140423427558462	0.991088211299615	1	7	female meiosis I	BP	13581	309
GO:1901701	0.140426962684715	0.899061742183665	31	1008	cellular response to oxygen-containing compound	BP	13581	309
GO:0021965	0.14092039349083	0.992950577177278	1	3	spinal cord ventral commissure morphogenesis	BP	13581	309
GO:0036444	0.141045022196364	0.990827662271414	1	8	mitochondrial calcium uptake	BP	13581	309
GO:0061640	0.141060870054406	0.959237906183245	3	49	cytoskeleton-dependent cytokinesis	BP	13581	309
GO:0010524	0.141139042334142	0.959151890596812	3	51	positive regulation of calcium ion transport into cytosol	BP	13581	309
GO:0030817	0.141279104771157	0.949385019727477	4	96	regulation of cAMP biosynthetic process	BP	13581	309
GO:1904776	0.141444327010323	0.991532866902737	1	5	regulation of protein localization to cell cortex	BP	13581	309
GO:0002686	0.141668335011533	0.972041218987992	2	30	negative regulation of leukocyte migration	BP	13581	309
GO:0071804	0.141884998948315	0.928143696539953	8	175	cellular potassium ion transport	BP	13581	309
GO:0071805	0.141884998948315	0.928143696539953	8	175	potassium ion transmembrane transport	BP	13581	309
GO:0001993	0.142039385142518	0.990552957425561	1	9	regulation of systemic arterial blood pressure by norepinephrine-epinephrine	BP	13581	309
GO:1905209	0.142465387370976	0.97188213027848	2	28	positive regulation of cardiocyte differentiation	BP	13581	309
GO:0032412	0.142476692109356	0.927663816507159	8	196	regulation of ion transmembrane transporter activity	BP	13581	309
GO:0060316	0.142576517564656	0.990804433012478	1	7	positive regulation of ryanodine-sensitive calcium-release channel activity	BP	13581	309
GO:0003057	0.142811162097728	0.990773221531877	1	7	regulation of the force of heart contraction by chemical signal	BP	13581	309
GO:0006641	0.143117767578405	0.9486819831946	4	80	triglyceride metabolic process	BP	13581	309
GO:0006140	0.14321283322102	0.930893005369432	7	202	regulation of nucleotide metabolic process	BP	13581	309
GO:0021648	0.143598674719111	0.991264576085804	1	5	vestibulocochlear nerve morphogenesis	BP	13581	309
GO:0051534	0.143800671578594	0.991239192019084	1	5	negative regulation of NFAT protein import into nucleus	BP	13581	309
GO:1904117	0.144041123081882	0.99173706396846	1	4	cellular response to vasopressin	BP	13581	309
GO:0006241	0.144328206935372	0.990025333564857	1	11	CTP biosynthetic process	BP	13581	309
GO:0046036	0.144328206935372	0.990025333564857	1	11	CTP metabolic process	BP	13581	309
GO:0090232	0.144338685380587	0.990819362826857	1	6	positive regulation of spindle checkpoint	BP	13581	309
GO:0090267	0.144338685380587	0.990819362826857	1	6	positive regulation of mitotic cell cycle spindle assembly checkpoint	BP	13581	309
GO:0046621	0.144423360794805	0.971213372025464	2	29	negative regulation of organ growth	BP	13581	309
GO:0006637	0.144474217425906	0.957403383282032	3	69	acyl-CoA metabolic process	BP	13581	309
GO:0035383	0.144474217425906	0.957403383282032	3	69	thioester metabolic process	BP	13581	309
GO:0050923	0.144544814384793	0.992569898410464	1	3	regulation of negative chemotaxis	BP	13581	309
GO:0071456	0.14461896903971	0.934845415387791	6	143	cellular response to hypoxia	BP	13581	309
GO:0030534	0.144816250955762	0.930211399631276	7	149	adult behavior	BP	13581	309
GO:0061364	0.144871985184746	0.992535006801938	1	3	apoptotic process involved in luteolysis	BP	13581	309
GO:0033238	0.144903130166869	0.971060406834742	2	29	regulation of cellular amine metabolic process	BP	13581	309
GO:0006814	0.145760967984691	0.922422431213519	9	194	sodium ion transport	BP	13581	309
GO:0044341	0.14577801432379	0.990629493002923	1	6	sodium-dependent phosphate transport	BP	13581	309
GO:0003257	0.14580388955627	0.991526616196938	1	4	positive regulation of transcription from RNA polymerase II promoter involved in myocardial precursor cell differentiation	BP	13581	309
GO:0043299	0.145853156214694	0.957048072513298	3	56	leukocyte degranulation	BP	13581	309
GO:0042117	0.147215968571939	0.990804060389923	1	5	monocyte activation	BP	13581	309
GO:0055074	0.147260294002534	0.911554927778933	13	379	calcium ion homeostasis	BP	13581	309
GO:0048747	0.147529754238859	0.956484817968234	3	50	muscle fiber development	BP	13581	309
GO:0002475	0.147582456432629	0.990388535729668	1	6	antigen processing and presentation via MHC class Ib	BP	13581	309
GO:0032075	0.147764295107333	0.989751863817169	1	9	positive regulation of nuclease activity	BP	13581	309
GO:0017196	0.147800968200586	0.990728398970353	1	5	N-terminal peptidyl-methionine acetylation	BP	13581	309
GO:0045630	0.148083875628101	0.990057032638895	1	7	positive regulation of T-helper 2 cell differentiation	BP	13581	309
GO:0006470	0.148202956056989	0.920707364747485	9	221	protein dephosphorylation	BP	13581	309
GO:0045356	0.148206982803489	0.991235162623586	1	4	positive regulation of interferon-alpha biosynthetic process	BP	13581	309
GO:1903038	0.148235939860361	0.945961582698877	4	96	negative regulation of leukocyte cell-cell adhesion	BP	13581	309
GO:0042987	0.148267839725408	0.970029308850566	2	28	amyloid precursor protein catabolic process	BP	13581	309
GO:0051138	0.148362821445872	0.990283319929425	1	6	positive regulation of NK T cell differentiation	BP	13581	309
GO:0006887	0.148479364216213	0.917522763292368	10	276	exocytosis	BP	13581	309
GO:0016553	0.148560306497034	0.989990916455063	1	7	base conversion or substitution editing	BP	13581	309
GO:0046877	0.148597665508539	0.989786808424168	1	8	regulation of saliva secretion	BP	13581	309
GO:0042991	0.148624806681864	0.94597258478641	4	80	transcription factor import into nucleus	BP	13581	309
GO:2000146	0.149192985642926	0.923371517930705	8	211	negative regulation of cell motility	BP	13581	309
GO:0006909	0.149281315468457	0.932171142287054	6	140	phagocytosis	BP	13581	309
GO:0032056	0.149435973317322	0.99013763103483	1	6	positive regulation of translation in response to stress	BP	13581	309
GO:0032876	0.149527632237925	0.991072744444198	1	4	negative regulation of DNA endoreduplication	BP	13581	309
GO:0034374	0.14959437166406	0.989846612719739	1	7	low-density lipoprotein particle remodeling	BP	13581	309
GO:0003300	0.149713283520765	0.945515112883102	4	75	cardiac muscle hypertrophy	BP	13581	309
GO:1900242	0.149803138794831	0.98933279133652	1	10	regulation of synaptic vesicle endocytosis	BP	13581	309
GO:0050768	0.149973324507737	0.914063473705066	11	270	negative regulation of neurogenesis	BP	13581	309
GO:0042421	0.150022161747791	0.990057563237278	1	6	norepinephrine biosynthetic process	BP	13581	309
GO:0002692	0.150122762092914	0.990043787485712	1	6	negative regulation of cellular extravasation	BP	13581	309
GO:0044087	0.15018658720425	0.895192243156566	25	716	regulation of cellular component biogenesis	BP	13581	309
GO:0046907	0.15035184620992	0.887408034514561	39	1345	intracellular transport	BP	13581	309
GO:0097113	0.150472234671694	0.990378700445029	1	5	AMPA glutamate receptor clustering	BP	13581	309
GO:0060384	0.150941925569273	0.969668256421558	2	21	innervation	BP	13581	309
GO:0006084	0.151011506020425	0.968947924057476	2	32	acetyl-CoA metabolic process	BP	13581	309
GO:0098779	0.151187809248713	0.989897320864298	1	6	positive regulation of mitophagy in response to mitochondrial depolarization	BP	13581	309
GO:1901526	0.151187809248713	0.989897320864298	1	6	positive regulation of mitophagy	BP	13581	309
GO:0002027	0.151502682871552	0.944494854759827	4	83	regulation of heart rate	BP	13581	309
GO:0044057	0.151515870121382	0.905037299265638	15	448	regulation of system process	BP	13581	309
GO:0010721	0.151693115486478	0.910568407422271	12	305	negative regulation of cell development	BP	13581	309
GO:0007005	0.151762886902628	0.910269513418352	12	430	mitochondrion organization	BP	13581	309
GO:2000481	0.151804179806311	0.990789014885969	1	4	positive regulation of cAMP-dependent protein kinase activity	BP	13581	309
GO:1901228	0.152286907677766	0.990137191949475	1	5	positive regulation of transcription from RNA polymerase II promoter involved in heart development	BP	13581	309
GO:0031326	0.152317401090749	0.877100207458667	79	2820	regulation of cellular biosynthetic process	BP	13581	309
GO:0071315	0.152446025879553	0.989442960663467	1	7	cellular response to morphine	BP	13581	309
GO:0072666	0.152495866140487	0.968649432113275	2	28	establishment of protein localization to vacuole	BP	13581	309
GO:0003383	0.15250675225944	0.990700491327564	1	4	apical constriction	BP	13581	309
GO:0034763	0.152636637512746	0.943912496630303	4	84	negative regulation of transmembrane transport	BP	13581	309
GO:0098801	0.152654881207572	0.968326525083553	2	34	regulation of renal system process	BP	13581	309
GO:0072594	0.152852258359402	0.904038303126488	15	465	establishment of protein localization to organelle	BP	13581	309
GO:0043504	0.152856321265988	0.989665569780509	1	6	mitochondrial DNA repair	BP	13581	309
GO:0038171	0.152866892049741	0.990059328736066	1	5	cannabinoid signaling pathway	BP	13581	309
GO:0032418	0.153031812339888	0.953873842461452	3	60	lysosome localization	BP	13581	309
GO:0018298	0.153352346005823	0.988936457375192	1	9	protein-chromophore linkage	BP	13581	309
GO:0035900	0.153516309667418	0.988780302514214	1	10	response to isolation stress	BP	13581	309
GO:0045349	0.153829463973988	0.989929380028014	1	5	interferon-alpha biosynthetic process	BP	13581	309
GO:0045354	0.153829463973988	0.989929380028014	1	5	regulation of interferon-alpha biosynthetic process	BP	13581	309
GO:1990778	0.154242051974026	0.916686524123097	9	238	protein localization to cell periphery	BP	13581	309
GO:0071600	0.154285847490219	0.988963555738892	1	8	otic vesicle morphogenesis	BP	13581	309
GO:0048741	0.154419832847177	0.967959288133999	2	29	skeletal muscle fiber development	BP	13581	309
GO:2000832	0.154460573920744	0.990451922861219	1	4	negative regulation of steroid hormone secretion	BP	13581	309
GO:2000847	0.154460573920744	0.990451922861219	1	4	negative regulation of corticosteroid hormone secretion	BP	13581	309
GO:2000850	0.154460573920744	0.990451922861219	1	4	negative regulation of glucocorticoid secretion	BP	13581	309
GO:0036480	0.154767065096503	0.989396724487149	1	6	neuron intrinsic apoptotic signaling pathway in response to oxidative stress	BP	13581	309
GO:1903376	0.154767065096503	0.989396724487149	1	6	regulation of oxidative stress-induced neuron intrinsic apoptotic signaling pathway	BP	13581	309
GO:0044106	0.154876206457256	0.952990141558151	3	64	cellular amine metabolic process	BP	13581	309
GO:0006596	0.15489959457929	0.988872694895079	1	8	polyamine biosynthetic process	BP	13581	309
GO:0055021	0.155005694022003	0.953124494775287	3	55	regulation of cardiac muscle tissue growth	BP	13581	309
GO:1901858	0.155292009497926	0.989031738961126	1	7	regulation of mitochondrial DNA metabolic process	BP	13581	309
GO:0034122	0.155573132754847	0.967819978250594	2	25	negative regulation of toll-like receptor signaling pathway	BP	13581	309
GO:0030224	0.15572121419749	0.967702196593804	2	26	monocyte differentiation	BP	13581	309
GO:1903131	0.15572121419749	0.967702196593804	2	26	mononuclear cell differentiation	BP	13581	309
GO:0022898	0.156376075133635	0.918830878945416	8	203	regulation of transmembrane transporter activity	BP	13581	309
GO:0002028	0.15640635634976	0.942090859523026	4	79	regulation of sodium ion transport	BP	13581	309
GO:0072611	0.156759441504141	0.988816428152473	1	7	interleukin-13 secretion	BP	13581	309
GO:2000665	0.156759441504141	0.988816428152473	1	7	regulation of interleukin-13 secretion	BP	13581	309
GO:0033687	0.156906508710621	0.967306927660797	2	26	osteoblast proliferation	BP	13581	309
GO:0042488	0.157057660265416	0.989486966939842	1	5	positive regulation of odontogenesis of dentin-containing tooth	BP	13581	309
GO:1904116	0.157132633254835	0.989476571061918	1	5	response to vasopressin	BP	13581	309
GO:0032413	0.157604641300631	0.951910649884556	3	58	negative regulation of ion transmembrane transporter activity	BP	13581	309
GO:0002826	0.157792957785582	0.98896341944706	1	6	negative regulation of T-helper 1 type immune response	BP	13581	309
GO:2000551	0.157959192726839	0.988413811293923	1	8	regulation of T-helper 2 cell cytokine production	BP	13581	309
GO:0006813	0.158045540031611	0.914289506430051	9	212	potassium ion transport	BP	13581	309
GO:0072608	0.159316057062184	0.987887580777181	1	10	interleukin-10 secretion	BP	13581	309
GO:1903977	0.159455944484007	0.989800367372065	1	4	positive regulation of glial cell migration	BP	13581	309
GO:0070562	0.159468111850681	0.988719543215242	1	6	regulation of vitamin D receptor signaling pathway	BP	13581	309
GO:0035405	0.159518226238833	0.98914290288785	1	5	histone-threonine phosphorylation	BP	13581	309
GO:0030579	0.159622140645606	0.989128241595351	1	5	ubiquitin-dependent SMAD protein catabolic process	BP	13581	309
GO:0097688	0.159675398482845	0.988689167085498	1	6	glutamate receptor clustering	BP	13581	309
GO:0070192	0.159821029360212	0.951055131009273	3	53	chromosome organization involved in meiotic cell cycle	BP	13581	309
GO:1905206	0.159848284493861	0.98866379862327	1	6	positive regulation of hydrogen peroxide-induced cell death	BP	13581	309
GO:0048679	0.159875050041297	0.966242495831505	2	27	regulation of axon regeneration	BP	13581	309
GO:0040019	0.160430064634951	0.96599268506618	2	28	positive regulation of embryonic development	BP	13581	309
GO:0032102	0.160431807248511	0.916086054741783	8	235	negative regulation of response to external stimulus	BP	13581	309
GO:0002063	0.160656207970318	0.966278650868454	2	23	chondrocyte development	BP	13581	309
GO:0032471	0.16066146994967	0.98823300478258	1	7	negative regulation of endoplasmic reticulum calcium ion concentration	BP	13581	309
GO:0061900	0.160835997906911	0.965916075794245	2	27	glial cell activation	BP	13581	309
GO:0044387	0.161326898195712	0.988131926753538	1	7	negative regulation of protein kinase activity by regulation of protein phosphorylation	BP	13581	309
GO:1905216	0.161913963014283	0.988042367821421	1	7	positive regulation of RNA binding	BP	13581	309
GO:0070671	0.162128291073038	0.988771429964111	1	5	response to interleukin-12	BP	13581	309
GO:0006644	0.162180167202679	0.90824433961164	10	283	phospholipid metabolic process	BP	13581	309
GO:0010606	0.162252427191293	0.988753595286691	1	5	positive regulation of cytoplasmic mRNA processing body assembly	BP	13581	309
GO:0045665	0.162355079366519	0.911434391452044	9	211	negative regulation of neuron differentiation	BP	13581	309
GO:0060012	0.16248697939352	0.987954604362907	1	7	synaptic transmission, glycinergic	BP	13581	309
GO:0072174	0.16296817386904	0.98820076318433	1	6	metanephric tubule formation	BP	13581	309
GO:0090169	0.163093568750031	0.965452407751245	2	23	regulation of spindle assembly	BP	13581	309
GO:0002329	0.163623670000189	0.988555576141139	1	5	pre-B cell differentiation	BP	13581	309
GO:0010324	0.163757288175907	0.949269522481284	3	54	membrane invagination	BP	13581	309
GO:0014897	0.164079565797146	0.938187022277812	4	78	striated muscle hypertrophy	BP	13581	309
GO:0031343	0.164814637542795	0.963865430088856	2	44	positive regulation of cell killing	BP	13581	309
GO:0010613	0.165235486334755	0.964281514248392	2	29	positive regulation of cardiac muscle hypertrophy	BP	13581	309
GO:0014742	0.165235486334755	0.964281514248392	2	29	positive regulation of muscle hypertrophy	BP	13581	309
GO:0045069	0.166049026314883	0.948107515488065	3	59	regulation of viral genome replication	BP	13581	309
GO:0006086	0.166082950173803	0.986673715688699	1	11	acetyl-CoA biosynthetic process from pyruvate	BP	13581	309
GO:0098908	0.166083641027781	0.987147079777328	1	8	regulation of neuronal action potential	BP	13581	309
GO:0030219	0.166179178594487	0.964147664415947	2	26	megakaryocyte differentiation	BP	13581	309
GO:0045542	0.166282211584459	0.987364634440296	1	7	positive regulation of cholesterol biosynthetic process	BP	13581	309
GO:0090205	0.166282211584459	0.987364634440296	1	7	positive regulation of cholesterol metabolic process	BP	13581	309
GO:0040013	0.166292839127732	0.908655516347781	9	244	negative regulation of locomotion	BP	13581	309
GO:0018206	0.166373342491504	0.987350282083012	1	7	peptidyl-methionine modification	BP	13581	309
GO:0043502	0.166435457227765	0.936931597196559	4	80	regulation of muscle adaptation	BP	13581	309
GO:0035745	0.166646203007445	0.986862307760322	1	9	T-helper 2 cell cytokine production	BP	13581	309
GO:2001258	0.166696047817135	0.963408768243347	2	37	negative regulation of cation channel activity	BP	13581	309
GO:0014896	0.167201480927495	0.936533388279497	4	80	muscle hypertrophy	BP	13581	309
GO:0034375	0.167463649836473	0.98657168206903	1	10	high-density lipoprotein particle remodeling	BP	13581	309
GO:0050861	0.167858589685486	0.987454907175761	1	6	positive regulation of B cell receptor signaling pathway	BP	13581	309
GO:0031161	0.168481571807657	0.988564212600636	1	4	phosphatidylinositol catabolic process	BP	13581	309
GO:0007416	0.168486167502696	0.915779666767463	7	131	synapse assembly	BP	13581	309
GO:0051683	0.168627067071272	0.98673603299971	1	8	establishment of Golgi localization	BP	13581	309
GO:0002098	0.16925672763288	0.986432577216021	1	9	tRNA wobble uridine modification	BP	13581	309
GO:0046533	0.16936460246239	0.987220267112059	1	6	negative regulation of photoreceptor cell differentiation	BP	13581	309
GO:0071676	0.169372641267301	0.987219008372893	1	6	negative regulation of mononuclear cell migration	BP	13581	309
GO:1900272	0.16962436086278	0.987179559652039	1	6	negative regulation of long-term synaptic potentiation	BP	13581	309
GO:0043983	0.170022253868571	0.987117069652451	1	6	histone H4-K12 acetylation	BP	13581	309
GO:0031547	0.171057550628021	0.987449609186449	1	5	brain-derived neurotrophic factor receptor signaling pathway	BP	13581	309
GO:0045414	0.17155463654153	0.986519862530678	1	7	regulation of interleukin-8 biosynthetic process	BP	13581	309
GO:0007210	0.171764600820825	0.98560055370351	1	12	serotonin receptor signaling pathway	BP	13581	309
GO:0098664	0.171764600820825	0.98560055370351	1	12	G-protein coupled serotonin receptor signaling pathway	BP	13581	309
GO:0048021	0.171914516603516	0.986817645727837	1	6	regulation of melanin biosynthetic process	BP	13581	309
GO:1900376	0.171914516603516	0.986817645727837	1	6	regulation of secondary metabolite biosynthetic process	BP	13581	309
GO:0002707	0.172009048154063	0.961593545609994	2	35	negative regulation of lymphocyte mediated immunity	BP	13581	309
GO:0071417	0.172552493640037	0.884922303706873	18	529	cellular response to organonitrogen compound	BP	13581	309
GO:0030799	0.172556558382698	0.924828438462208	5	135	regulation of cyclic nucleotide metabolic process	BP	13581	309
GO:0042362	0.172637313645823	0.985698306478096	1	10	fat-soluble vitamin biosynthetic process	BP	13581	309
GO:0002934	0.172868509247222	0.986665284304341	1	6	desmosome organization	BP	13581	309
GO:1902744	0.173679793471393	0.986534972133241	1	6	negative regulation of lamellipodium organization	BP	13581	309
GO:0071317	0.173802803956143	0.985666490932082	1	9	cellular response to isoquinoline alkaloid	BP	13581	309
GO:0001906	0.173921077110181	0.944003613643759	3	89	cell killing	BP	13581	309
GO:0071225	0.17410356129532	0.986980525871924	1	5	cellular response to muramyl dipeptide	BP	13581	309
GO:0030818	0.174279253311635	0.961022130344492	2	30	negative regulation of cAMP biosynthetic process	BP	13581	309
GO:0035282	0.174334744333241	0.932827003410755	4	78	segmentation	BP	13581	309
GO:0046476	0.174464075061034	0.986408347601539	1	6	glycosylceramide biosynthetic process	BP	13581	309
GO:0014904	0.174632113717686	0.960838505302395	2	31	myotube cell development	BP	13581	309
GO:0043266	0.1747777135556	0.932403664830712	4	89	regulation of potassium ion transport	BP	13581	309
GO:2001023	0.175092524021763	0.986826225621156	1	5	regulation of response to drug	BP	13581	309
GO:0007193	0.175110077676917	0.943994643821125	3	57	adenylate cyclase-inhibiting G-protein coupled receptor signaling pathway	BP	13581	309
GO:1900180	0.175115482748571	0.906609991162602	8	206	regulation of protein localization to nucleus	BP	13581	309
GO:0031339	0.17526274293278	0.98679956854031	1	5	negative regulation of vesicle fusion	BP	13581	309
GO:0035815	0.175296090160642	0.98498052803699	1	12	positive regulation of renal sodium excretion	BP	13581	309
GO:0070306	0.17541308285416	0.96096611726504	2	25	lens fiber cell differentiation	BP	13581	309
GO:0070374	0.175612014095454	0.916228266950256	6	171	positive regulation of ERK1 and ERK2 cascade	BP	13581	309
GO:0061551	0.175662448583044	0.986736858221533	1	5	trigeminal ganglion development	BP	13581	309
GO:0055082	0.175974531776571	0.878547150107066	21	673	cellular chemical homeostasis	BP	13581	309
GO:0001558	0.176624177624452	0.892754080990936	12	345	regulation of cell growth	BP	13581	309
GO:0031914	0.176819007034951	0.986554498581312	1	5	negative regulation of synaptic plasticity	BP	13581	309
GO:0033240	0.176884565648558	0.984959209467432	1	10	positive regulation of cellular amine metabolic process	BP	13581	309
GO:0055091	0.176902878497583	0.985632836728877	1	7	phospholipid homeostasis	BP	13581	309
GO:1901033	0.176916114444668	0.985348077342769	1	8	positive regulation of response to reactive oxygen species	BP	13581	309
GO:0033089	0.177087252172913	0.984923437884964	1	10	positive regulation of T cell differentiation in thymus	BP	13581	309
GO:0036294	0.177244115552351	0.915353375914679	6	152	cellular response to decreased oxygen levels	BP	13581	309
GO:0018107	0.177317209449657	0.922434131201003	5	102	peptidyl-threonine phosphorylation	BP	13581	309
GO:0046824	0.17735459432695	0.922356699747213	5	106	positive regulation of nucleocytoplasmic transport	BP	13581	309
GO:1902415	0.177413033245932	0.985262507912655	1	8	regulation of mRNA binding	BP	13581	309
GO:2000785	0.178013420127143	0.959728610643614	2	29	regulation of autophagosome assembly	BP	13581	309
GO:0071294	0.178320468433129	0.984704805763645	1	10	cellular response to zinc ion	BP	13581	309
GO:1904666	0.178496186620108	0.984140177447552	1	15	regulation of ubiquitin protein ligase activity	BP	13581	309
GO:2001182	0.178717681643153	0.985036569375764	1	8	regulation of interleukin-12 secretion	BP	13581	309
GO:0098751	0.178897959445205	0.959544458883941	2	27	bone cell development	BP	13581	309
GO:0002832	0.179230595679373	0.95900745275306	2	34	negative regulation of response to biotic stimulus	BP	13581	309
GO:0002154	0.179370214737174	0.985601698944444	1	6	thyroid hormone mediated signaling pathway	BP	13581	309
GO:0030815	0.179542980110448	0.959047082815952	2	31	negative regulation of cAMP metabolic process	BP	13581	309
GO:2000344	0.179855503650772	0.985130060644501	1	7	positive regulation of acrosome reaction	BP	13581	309
GO:0001821	0.179968448388479	0.984261886883456	1	11	histamine secretion	BP	13581	309
GO:0097048	0.180165250591754	0.985468614575739	1	6	dendritic cell apoptotic process	BP	13581	309
GO:2000668	0.180165250591754	0.985468614575739	1	6	regulation of dendritic cell apoptotic process	BP	13581	309
GO:0035640	0.180397492612696	0.958995430102656	2	27	exploration behavior	BP	13581	309
GO:0046532	0.180440675912498	0.985029308171797	1	7	regulation of photoreceptor cell differentiation	BP	13581	309
GO:0043200	0.180549186197987	0.913355041785215	6	147	response to amino acid	BP	13581	309
GO:0015824	0.180578225718834	0.985005572099295	1	7	proline transport	BP	13581	309
GO:1902285	0.181096228423575	0.985868361566619	1	5	semaphorin-plexin signaling pathway involved in neuron projection guidance	BP	13581	309
GO:0070561	0.181169257487987	0.984606989326833	1	8	vitamin D receptor signaling pathway	BP	13581	309
GO:0002695	0.181476728124026	0.919663625176587	5	133	negative regulation of leukocyte activation	BP	13581	309
GO:0032409	0.181635035154036	0.902243636963785	8	212	regulation of transporter activity	BP	13581	309
GO:0060029	0.18213040660659	0.985136815238476	1	6	convergent extension involved in organogenesis	BP	13581	309
GO:0009152	0.182847614913337	0.906013554552762	7	212	purine ribonucleotide biosynthetic process	BP	13581	309
GO:0000122	0.183206852589019	0.87287541864408	21	643	negative regulation of transcription from RNA polymerase II promoter	BP	13581	309
GO:0032633	0.183244727960698	0.957618322200811	2	32	interleukin-4 production	BP	13581	309
GO:2000402	0.183799985849905	0.984443797021887	1	7	negative regulation of lymphocyte migration	BP	13581	309
GO:0045010	0.184419963774776	0.956899583120442	2	38	actin nucleation	BP	13581	309
GO:0071681	0.184469907711147	0.985314085575949	1	5	cellular response to indole-3-methanol	BP	13581	309
GO:0016199	0.184483364526249	0.985311851510914	1	5	axon midline choice point recognition	BP	13581	309
GO:1903364	0.184955697841075	0.917744543879972	5	120	positive regulation of cellular protein catabolic process	BP	13581	309
GO:0030803	0.18496389896076	0.956973942995764	2	32	negative regulation of cyclic nucleotide biosynthetic process	BP	13581	309
GO:0001767	0.184998375971461	0.984645297420059	1	6	establishment of lymphocyte polarity	BP	13581	309
GO:0001768	0.184998375971461	0.984645297420059	1	6	establishment of T cell polarity	BP	13581	309
GO:0090207	0.185010211020166	0.956759296084146	2	36	regulation of triglyceride metabolic process	BP	13581	309
GO:0034622	0.185228451975673	0.871173313240758	21	750	cellular macromolecular complex assembly	BP	13581	309
GO:0034145	0.186442072260234	0.983417103937792	1	9	positive regulation of toll-like receptor 4 signaling pathway	BP	13581	309
GO:0030239	0.186722830030743	0.93856097392089	3	55	myofibril assembly	BP	13581	309
GO:0010573	0.186759390791327	0.956483746369814	2	29	vascular endothelial growth factor production	BP	13581	309
GO:1902804	0.18681962369502	0.983591848580689	1	8	negative regulation of synaptic vesicle transport	BP	13581	309
GO:2000821	0.186925406879531	0.984310166431622	1	6	regulation of grooming behavior	BP	13581	309
GO:0007596	0.186998019832793	0.909277676328443	6	155	blood coagulation	BP	13581	309
GO:0002016	0.187053369418299	0.982947897250252	1	11	regulation of blood volume by renin-angiotensin	BP	13581	309
GO:0098930	0.187198043678518	0.956024163966026	2	34	axonal transport	BP	13581	309
GO:0038003	0.187233219426589	0.983516164539039	1	8	opioid receptor signaling pathway	BP	13581	309
GO:0060996	0.187362039616894	0.916655769255644	5	96	dendritic spine development	BP	13581	309
GO:0009309	0.187463931343411	0.983030757870958	1	10	amine biosynthetic process	BP	13581	309
GO:0042401	0.187463931343411	0.983030757870958	1	10	cellular biogenic amine biosynthetic process	BP	13581	309
GO:0061549	0.187556415138995	0.983774656538276	1	7	sympathetic ganglion development	BP	13581	309
GO:0090032	0.187587439636981	0.984194125663133	1	6	negative regulation of steroid hormone biosynthetic process	BP	13581	309
GO:1900426	0.187638756177338	0.983441772187321	1	8	positive regulation of defense response to bacterium	BP	13581	309
GO:0045773	0.187704779081661	0.93838693002883	3	47	positive regulation of axon extension	BP	13581	309
GO:0002444	0.1877232346504	0.937812187923223	3	65	myeloid leukocyte mediated immunity	BP	13581	309
GO:0009209	0.188002628362995	0.982632949163624	1	12	pyrimidine ribonucleoside triphosphate biosynthetic process	BP	13581	309
GO:0010888	0.188836253059629	0.982608275510915	1	11	negative regulation of lipid storage	BP	13581	309
GO:0007343	0.189107185732858	0.983493958540579	1	7	egg activation	BP	13581	309
GO:0070071	0.189304482562463	0.982883058146045	1	9	proton-transporting two-sector ATPase complex assembly	BP	13581	309
GO:0021764	0.189467590619413	0.98386204107962	1	6	amygdala development	BP	13581	309
GO:0051136	0.189658216567524	0.983393590150412	1	7	regulation of NK T cell differentiation	BP	13581	309
GO:0060613	0.189672535786327	0.98339097755398	1	7	fat pad development	BP	13581	309
GO:0097120	0.189798949287603	0.95548372105407	2	27	receptor localization to synapse	BP	13581	309
GO:0050882	0.189824949940469	0.983798497654151	1	6	voluntary musculoskeletal movement	BP	13581	309
GO:0032647	0.18988909136394	0.955835564784259	2	23	regulation of interferon-alpha production	BP	13581	309
GO:0051103	0.189975206801462	0.983009634739732	1	8	DNA ligation involved in DNA repair	BP	13581	309
GO:0051223	0.191330118369423	0.866372539871384	21	693	regulation of protein transport	BP	13581	309
GO:0007218	0.191347926600287	0.935672980118304	3	87	neuropeptide signaling pathway	BP	13581	309
GO:0051649	0.191425044109394	0.850292705090646	46	1620	establishment of localization in cell	BP	13581	309
GO:1905098	0.191454320851426	0.982732945549146	1	8	negative regulation of guanyl-nucleotide exchange factor activity	BP	13581	309
GO:0033146	0.191466608522598	0.954768501519513	2	28	regulation of intracellular estrogen receptor signaling pathway	BP	13581	309
GO:0002708	0.191501249888106	0.935793457542524	3	74	positive regulation of lymphocyte mediated immunity	BP	13581	309
GO:0032922	0.191597391396888	0.936271104253168	3	53	circadian regulation of gene expression	BP	13581	309
GO:0010739	0.191710307847978	0.982684813538693	1	8	positive regulation of protein kinase A signaling	BP	13581	309
GO:0038084	0.191834647792319	0.955220527495374	2	22	vascular endothelial growth factor signaling pathway	BP	13581	309
GO:0051129	0.191857843594916	0.868542704084899	19	569	negative regulation of cellular component organization	BP	13581	309
GO:0072610	0.192002451979458	0.982164867479263	1	10	interleukin-12 secretion	BP	13581	309
GO:0032905	0.192220798392012	0.982588611485366	1	8	transforming growth factor beta1 production	BP	13581	309
GO:0032908	0.192220798392012	0.982588611485366	1	8	regulation of transforming growth factor beta1 production	BP	13581	309
GO:0016197	0.192227792906864	0.895167392476156	8	201	endosomal transport	BP	13581	309
GO:1901841	0.192272964137318	0.981683618805957	1	13	regulation of high voltage-gated calcium channel activity	BP	13581	309
GO:0007599	0.192280763938725	0.905938596622904	6	157	hemostasis	BP	13581	309
GO:0061550	0.192414434297846	0.98333399307203	1	6	cranial ganglion development	BP	13581	309
GO:0070085	0.192600260987093	0.899668423923907	7	205	glycosylation	BP	13581	309
GO:1902803	0.193461984739233	0.95367212380328	2	33	regulation of synaptic vesicle transport	BP	13581	309
GO:0006606	0.193541352777396	0.890009378725854	9	241	protein import into nucleus	BP	13581	309
GO:0032760	0.193897760077171	0.934801235260927	3	65	positive regulation of tumor necrosis factor production	BP	13581	309
GO:1903557	0.193897760077171	0.934801235260927	3	65	positive regulation of tumor necrosis factor superfamily cytokine production	BP	13581	309
GO:0048096	0.194196642949966	0.983010145211433	1	6	chromatin-mediated maintenance of transcription	BP	13581	309
GO:1902667	0.194256952231345	0.954434710288164	2	21	regulation of axon guidance	BP	13581	309
GO:0045924	0.194329405140094	0.981923343363083	1	9	regulation of female receptivity	BP	13581	309
GO:0009308	0.194382753844546	0.934453328424575	3	70	amine metabolic process	BP	13581	309
GO:0002253	0.194472665025853	0.889293377684038	9	256	activation of immune response	BP	13581	309
GO:0032875	0.194492164295838	0.982956117524501	1	6	regulation of DNA endoreduplication	BP	13581	309
GO:0030804	0.194514773418858	0.934259389626908	3	77	positive regulation of cyclic nucleotide biosynthetic process	BP	13581	309
GO:2001214	0.194517058485865	0.981886953219571	1	9	positive regulation of vasculogenesis	BP	13581	309
GO:0072567	0.194759224805557	0.981453960573003	1	11	chemokine (C-X-C motif) ligand 2 production	BP	13581	309
GO:0021902	0.194770331796837	0.982446664378732	1	7	commitment of neuronal cell to specific neuron type in forebrain	BP	13581	309
GO:0006639	0.194774627432567	0.921513584049044	4	90	acylglycerol metabolic process	BP	13581	309
GO:0051258	0.195067266103431	0.893177008795946	8	211	protein polymerization	BP	13581	309
GO:0009208	0.195166411348488	0.981105460269862	1	13	pyrimidine ribonucleoside triphosphate metabolic process	BP	13581	309
GO:0051642	0.195169446006395	0.95371265833677	2	24	centrosome localization	BP	13581	309
GO:0051409	0.195269689237852	0.981527057786086	1	10	response to nitrosative stress	BP	13581	309
GO:1902004	0.195299746430482	0.981734744418294	1	9	positive regulation of amyloid-beta formation	BP	13581	309
GO:0006874	0.195359752776916	0.879009198322699	12	366	cellular calcium ion homeostasis	BP	13581	309
GO:0030800	0.195567268656	0.952797375435051	2	34	negative regulation of cyclic nucleotide metabolic process	BP	13581	309
GO:0032607	0.195758372348725	0.953485717883358	2	24	interferon-alpha production	BP	13581	309
GO:0050817	0.195776754685684	0.903714014714587	6	158	coagulation	BP	13581	309
GO:0044088	0.196041669773886	0.952725476695994	2	32	regulation of vacuole organization	BP	13581	309
GO:0032725	0.196070371504183	0.981853831873906	1	8	positive regulation of granulocyte macrophage colony-stimulating factor production	BP	13581	309
GO:1905953	0.196077449992704	0.952711485110305	2	32	negative regulation of lipid localization	BP	13581	309
GO:0048846	0.196159025974404	0.953859411725374	2	20	axon extension involved in axon guidance	BP	13581	309
GO:1902284	0.196159025974404	0.953859411725374	2	20	neuron projection extension involved in neuron projection guidance	BP	13581	309
GO:0002001	0.196597058737739	0.982101366988808	1	7	renin secretion into blood stream	BP	13581	309
GO:0042359	0.196804254548377	0.980898562914769	1	12	vitamin D metabolic process	BP	13581	309
GO:0009889	0.196829674671726	0.838128624019146	79	2874	regulation of biosynthetic process	BP	13581	309
GO:0061038	0.197094993990229	0.983136457025518	1	5	uterus morphogenesis	BP	13581	309
GO:0032825	0.197156059206462	0.981370982523371	1	9	positive regulation of natural killer cell differentiation	BP	13581	309
GO:0045017	0.1973665264856	0.910218880804672	5	131	glycerolipid biosynthetic process	BP	13581	309
GO:0002286	0.197470933153188	0.933060398529491	3	64	T cell activation involved in immune response	BP	13581	309
GO:0016081	0.197673660371397	0.98154293572117	1	8	synaptic vesicle docking	BP	13581	309
GO:0031324	0.197922697657113	0.842163287058381	54	1910	negative regulation of cellular metabolic process	BP	13581	309
GO:0050808	0.197989128526284	0.880235848398467	11	245	synapse organization	BP	13581	309
GO:0021562	0.198325359019163	0.981771301847369	1	7	vestibulocochlear nerve development	BP	13581	309
GO:1901800	0.19860220890045	0.919325717235413	4	93	positive regulation of proteasomal protein catabolic process	BP	13581	309
GO:0030902	0.198653772663605	0.895925136883104	7	165	hindbrain development	BP	13581	309
GO:0060420	0.198677125641068	0.932596875415513	3	59	regulation of heart growth	BP	13581	309
GO:0000086	0.198693017101348	0.919290839733594	4	92	G2/M transition of mitotic cell cycle	BP	13581	309
GO:1902115	0.199040556381489	0.901880972308725	6	132	regulation of organelle assembly	BP	13581	309
GO:0001839	0.199049874976279	0.981273779686025	1	8	neural plate morphogenesis	BP	13581	309
GO:0036005	0.199125481040916	0.981258931423842	1	8	response to macrophage colony-stimulating factor	BP	13581	309
GO:0036006	0.199125481040916	0.981258931423842	1	8	cellular response to macrophage colony-stimulating factor stimulus	BP	13581	309
GO:0015684	0.199221788521993	0.98159881030001	1	7	ferrous iron transport	BP	13581	309
GO:1903874	0.199221788521993	0.98159881030001	1	7	ferrous iron transmembrane transport	BP	13581	309
GO:0002024	0.199383301312058	0.980706711177272	1	10	diet induced thermogenesis	BP	13581	309
GO:1904017	0.199426859201203	0.982040112371943	1	6	cellular response to Thyroglobulin triiodothyronine	BP	13581	309
GO:0010668	0.199476319798116	0.982030798727803	1	6	ectodermal cell differentiation	BP	13581	309
GO:0021979	0.199693540188642	0.981147165499909	1	8	hypothalamus cell differentiation	BP	13581	309
GO:0032456	0.199722948638136	0.951409866390461	2	30	endocytic recycling	BP	13581	309
GO:0001702	0.199764813190152	0.951722515758844	2	26	gastrulation with mouth forming second	BP	13581	309
GO:0061842	0.200277396158054	0.951620691948217	2	25	microtubule organizing center localization	BP	13581	309
GO:0072659	0.200484741458611	0.88943853968139	8	216	protein localization to plasma membrane	BP	13581	309
GO:0090066	0.200517832800207	0.866491620545869	16	454	regulation of anatomical structure size	BP	13581	309
GO:0071680	0.200632810974563	0.981812274604403	1	6	response to indole-3-methanol	BP	13581	309
GO:0006468	0.200659254944459	0.842757310322576	45	1503	protein phosphorylation	BP	13581	309
GO:0045582	0.200835726407407	0.931223654339374	3	71	positive regulation of T cell differentiation	BP	13581	309
GO:1904646	0.200843762595046	0.951298097437226	2	26	cellular response to amyloid-beta	BP	13581	309
GO:0042045	0.200846216639064	0.981283979500628	1	7	epithelial fluid transport	BP	13581	309
GO:0032720	0.200939014136958	0.950249555094435	2	44	negative regulation of tumor necrosis factor production	BP	13581	309
GO:0007399	0.200940042053994	0.837567668370481	62	2007	nervous system development	BP	13581	309
GO:0034720	0.201303339702166	0.981684914222715	1	6	histone H3-K4 demethylation	BP	13581	309
GO:0010603	0.20150847601552	0.981645853564092	1	6	regulation of cytoplasmic mRNA processing body assembly	BP	13581	309
GO:0051961	0.20166576894347	0.877356043598799	11	287	negative regulation of nervous system development	BP	13581	309
GO:0002720	0.201806513861166	0.950224705042305	2	36	positive regulation of cytokine production involved in immune response	BP	13581	309
GO:0006164	0.202231256991306	0.893199453554613	7	219	purine nucleotide biosynthetic process	BP	13581	309
GO:1990440	0.202292730137008	0.979927518383326	1	11	positive regulation of transcription from RNA polymerase II promoter in response to endoplasmic reticulum stress	BP	13581	309
GO:2000323	0.202337113456284	0.98148760701664	1	6	negative regulation of glucocorticoid receptor signaling pathway	BP	13581	309
GO:0046638	0.202418531044064	0.949979378384644	2	36	positive regulation of alpha-beta T cell differentiation	BP	13581	309
GO:0006681	0.202813558803475	0.980526841017726	1	8	galactosylceramide metabolic process	BP	13581	309
GO:0032604	0.202876678414123	0.980225405066228	1	9	granulocyte macrophage colony-stimulating factor production	BP	13581	309
GO:0032645	0.202876678414123	0.980225405066228	1	9	regulation of granulocyte macrophage colony-stimulating factor production	BP	13581	309
GO:0051170	0.203195336863634	0.88320403377532	9	245	nuclear import	BP	13581	309
GO:0002702	0.203255468486562	0.930027233068157	3	70	positive regulation of production of molecular mediator of immune response	BP	13581	309
GO:0033148	0.203373894064066	0.98078829043336	1	7	positive regulation of intracellular estrogen receptor signaling pathway	BP	13581	309
GO:0032410	0.203560009218256	0.929964778609078	3	66	negative regulation of transporter activity	BP	13581	309
GO:1903556	0.203707121546439	0.949099911997565	2	45	negative regulation of tumor necrosis factor superfamily cytokine production	BP	13581	309
GO:0031167	0.204147457800415	0.979034284638564	1	15	rRNA methylation	BP	13581	309
GO:0032642	0.204283156039021	0.929575682237897	3	67	regulation of chemokine production	BP	13581	309
GO:0008090	0.204319228418617	0.979696761831075	1	10	retrograde axonal transport	BP	13581	309
GO:0042118	0.204468609141334	0.980193335219331	1	8	endothelial cell activation	BP	13581	309
GO:0006595	0.204905313248214	0.97908769495092	1	13	polyamine metabolic process	BP	13581	309
GO:0018023	0.204922284253977	0.949679657410229	2	26	peptidyl-lysine trimethylation	BP	13581	309
GO:0046620	0.204960653874616	0.915800705413989	4	89	regulation of organ growth	BP	13581	309
GO:0009395	0.205089764176228	0.949270526647236	2	30	phospholipid catabolic process	BP	13581	309
GO:0021825	0.205154380291123	0.980944025145151	1	6	substrate-dependent cerebral cortex tangential migration	BP	13581	309
GO:0048639	0.20520681542629	0.89150011019116	7	171	positive regulation of developmental growth	BP	13581	309
GO:0065008	0.205295757835034	0.830478145915422	80	2880	regulation of biological quality	BP	13581	309
GO:0042417	0.205377214446017	0.948736674151629	2	37	dopamine metabolic process	BP	13581	309
GO:0051151	0.205623861089283	0.979425127376999	1	10	negative regulation of smooth muscle cell differentiation	BP	13581	309
GO:2000601	0.205754944629946	0.98031487693528	1	7	positive regulation of Arp2/3 complex-mediated actin nucleation	BP	13581	309
GO:0001990	0.205763556039544	0.948629587454526	2	36	regulation of systemic arterial blood pressure by hormone	BP	13581	309
GO:0032486	0.20658318462397	0.979463252339731	1	9	Rap protein signal transduction	BP	13581	309
GO:0051271	0.206602927701467	0.885163601169381	8	225	negative regulation of cellular component movement	BP	13581	309
GO:0006816	0.206805393410674	0.870506916512434	12	360	calcium ion transport	BP	13581	309
GO:0006638	0.206872308707853	0.914658281092692	4	92	neutral lipid metabolic process	BP	13581	309
GO:0007379	0.206969052949032	0.978946917660732	1	11	segment specification	BP	13581	309
GO:0005513	0.207021577632394	0.978935758784655	1	11	detection of calcium ion	BP	13581	309
GO:0008543	0.20723510541547	0.928180153640931	3	63	fibroblast growth factor receptor signaling pathway	BP	13581	309
GO:0043691	0.20729910068512	0.978876745482662	1	11	reverse cholesterol transport	BP	13581	309
GO:0021612	0.207346271218199	0.98051514409059	1	6	facial nerve structural organization	BP	13581	309
GO:0002706	0.207610879158071	0.913944217006223	4	113	regulation of lymphocyte mediated immunity	BP	13581	309
GO:0045359	0.208010624061547	0.980384118570913	1	6	positive regulation of interferon-beta biosynthetic process	BP	13581	309
GO:1902617	0.208589785731661	0.978800270089017	1	10	response to fluoride	BP	13581	309
GO:0001999	0.208766127537267	0.979312893295033	1	8	renal response to blood flow involved in circulatory renin-angiotensin regulation of systemic arterial blood pressure	BP	13581	309
GO:0007413	0.209520717077522	0.948176246921761	2	23	axonal fasciculation	BP	13581	309
GO:0106030	0.209520717077522	0.948176246921761	2	23	neuron projection fasciculation	BP	13581	309
GO:0072282	0.209733606023117	0.979111795563287	1	8	metanephric nephron tubule morphogenesis	BP	13581	309
GO:0042228	0.209831450035131	0.979091398689067	1	8	interleukin-8 biosynthetic process	BP	13581	309
GO:0071229	0.209850692823572	0.882952947344518	8	216	cellular response to acid chemical	BP	13581	309
GO:0018210	0.210414639164926	0.902507264054003	5	109	peptidyl-threonine modification	BP	13581	309
GO:0034433	0.210444603023076	0.978032858038638	1	12	steroid esterification	BP	13581	309
GO:0034434	0.210444603023076	0.978032858038638	1	12	sterol esterification	BP	13581	309
GO:0034435	0.210444603023076	0.978032858038638	1	12	cholesterol esterification	BP	13581	309
GO:0090009	0.210572889275376	0.979337631119027	1	7	primitive streak formation	BP	13581	309
GO:0071242	0.210600826951016	0.926331953269403	3	68	cellular response to ammonium ion	BP	13581	309
GO:1904044	0.210700211124258	0.978598216717108	1	9	response to aldosterone	BP	13581	309
GO:0061140	0.210816645968652	0.977951635396587	1	12	lung secretory cell differentiation	BP	13581	309
GO:0034613	0.211165386121613	0.835829542774861	40	1393	cellular protein localization	BP	13581	309
GO:0060359	0.211175344117786	0.893798227656905	6	157	response to ammonium ion	BP	13581	309
GO:0060534	0.211199422498988	0.979208641661935	1	7	trachea cartilage development	BP	13581	309
GO:0070570	0.211463847008663	0.946534724095273	2	32	regulation of neuron projection regeneration	BP	13581	309
GO:0090151	0.211464260882738	0.977342418099554	1	16	establishment of protein localization to mitochondrial membrane	BP	13581	309
GO:0051091	0.211951141236635	0.886842337406844	7	185	positive regulation of DNA binding transcription factor activity	BP	13581	309
GO:0031503	0.212052710031995	0.911583323535191	4	98	protein complex localization	BP	13581	309
GO:1905214	0.212136416881023	0.978039656357046	1	10	regulation of RNA binding	BP	13581	309
GO:1903900	0.212315316213017	0.911344168148048	4	104	regulation of viral life cycle	BP	13581	309
GO:0019374	0.212407025648398	0.978233869567217	1	9	galactolipid metabolic process	BP	13581	309
GO:0072033	0.212417571836662	0.978956591221652	1	7	renal vesicle formation	BP	13581	309
GO:0043112	0.213215995373415	0.892517898447066	6	151	receptor metabolic process	BP	13581	309
GO:0051090	0.213393354368958	0.871957088395929	10	294	regulation of DNA binding transcription factor activity	BP	13581	309
GO:0097049	0.213851826219598	0.977666505833265	1	10	motor neuron apoptotic process	BP	13581	309
GO:0001101	0.213929548845237	0.862414688294208	13	419	response to acid chemical	BP	13581	309
GO:0009165	0.213937567344587	0.879847719229708	8	270	nucleotide biosynthetic process	BP	13581	309
GO:1905244	0.214050155857489	0.979170836590462	1	6	regulation of modification of synaptic structure	BP	13581	309
GO:1904645	0.214385397885993	0.945555135722297	2	29	response to amyloid-beta	BP	13581	309
GO:0060211	0.214491841826349	0.977784261826196	1	9	regulation of nuclear-transcribed mRNA poly(A) tail shortening	BP	13581	309
GO:0060213	0.214491841826349	0.977784261826196	1	9	positive regulation of nuclear-transcribed mRNA poly(A) tail shortening	BP	13581	309
GO:0030322	0.214754002209758	0.977082008916552	1	12	stabilization of membrane potential	BP	13581	309
GO:0006482	0.214834182062324	0.945884049536924	2	24	protein demethylation	BP	13581	309
GO:0008214	0.214834182062324	0.945884049536924	2	24	protein dealkylation	BP	13581	309
GO:0048519	0.214886022592054	0.819313711785587	104	3870	negative regulation of biological process	BP	13581	309
GO:0044267	0.214938629828367	0.820057018427218	95	3627	cellular protein metabolic process	BP	13581	309
GO:0042415	0.215028317184979	0.977020737002065	1	12	norepinephrine metabolic process	BP	13581	309
GO:0007411	0.215145012210776	0.884915619627224	7	156	axon guidance	BP	13581	309
GO:0045931	0.21524635119645	0.89930015757959	5	124	positive regulation of mitotic cell cycle	BP	13581	309
GO:0016477	0.215431194361313	0.836128695547248	33	1036	cell migration	BP	13581	309
GO:0001755	0.215764312152	0.944450792070081	2	37	neural crest cell migration	BP	13581	309
GO:0070997	0.215977704413978	0.866608555204106	11	333	neuron death	BP	13581	309
GO:1901214	0.216684146599796	0.869518491878215	10	301	regulation of neuron death	BP	13581	309
GO:0045444	0.216858764748572	0.883470706697974	7	189	fat cell differentiation	BP	13581	309
GO:1901031	0.216902772743995	0.943827468330757	2	40	regulation of response to reactive oxygen species	BP	13581	309
GO:0043173	0.216998160610843	0.97657811696488	1	12	nucleotide salvage	BP	13581	309
GO:0032754	0.217042040194149	0.976963383472171	1	10	positive regulation of interleukin-5 production	BP	13581	309
GO:0045652	0.217222641264391	0.976923221885598	1	10	regulation of megakaryocyte differentiation	BP	13581	309
GO:0030802	0.2172347133361	0.908377107913517	4	112	regulation of cyclic nucleotide biosynthetic process	BP	13581	309
GO:0032273	0.217459725405471	0.908455541292009	4	97	positive regulation of protein polymerization	BP	13581	309
GO:0001973	0.217772756584061	0.976583507108209	1	11	adenosine receptor signaling pathway	BP	13581	309
GO:0090231	0.218031807816552	0.976525146883893	1	11	regulation of spindle checkpoint	BP	13581	309
GO:0090266	0.218031807816552	0.976525146883893	1	11	regulation of mitotic cell cycle spindle assembly checkpoint	BP	13581	309
GO:1903504	0.218031807816552	0.976525146883893	1	11	regulation of mitotic spindle checkpoint	BP	13581	309
GO:0031623	0.218079173085469	0.908275163036651	4	87	receptor internalization	BP	13581	309
GO:1905516	0.218225516598416	0.977300839553551	1	8	positive regulation of fertilization	BP	13581	309
GO:0055117	0.218288336269879	0.922603161064434	3	59	regulation of cardiac muscle contraction	BP	13581	309
GO:0021517	0.218295503236021	0.943621430025881	2	33	ventral spinal cord development	BP	13581	309
GO:1901978	0.218500009185752	0.977240922361039	1	8	positive regulation of cell cycle checkpoint	BP	13581	309
GO:1902950	0.218816538253324	0.97656711208004	1	10	regulation of dendritic spine maintenance	BP	13581	309
GO:2000849	0.218845396101356	0.97634134047545	1	11	regulation of glucocorticoid secretion	BP	13581	309
GO:0050873	0.219161870501997	0.943017385338017	2	37	brown fat cell differentiation	BP	13581	309
GO:0042023	0.219225959512788	0.977517073886825	1	7	DNA endoreduplication	BP	13581	309
GO:0051656	0.21939017269502	0.861001533047531	12	364	establishment of organelle localization	BP	13581	309
GO:0033700	0.219411982128961	0.97643331005262	1	10	phospholipid efflux	BP	13581	309
GO:0070201	0.219492919582244	0.843625359074998	21	711	regulation of establishment of protein localization	BP	13581	309
GO:0060044	0.219674162695916	0.975814000352476	1	13	negative regulation of cardiac muscle cell proliferation	BP	13581	309
GO:2000786	0.219688647386456	0.976980460264803	1	8	positive regulation of autophagosome assembly	BP	13581	309
GO:0048640	0.220314352701491	0.906906339121507	4	90	negative regulation of developmental growth	BP	13581	309
GO:1905114	0.220634940398152	0.852760285205019	15	414	cell surface receptor signaling pathway involved in cell-cell signaling	BP	13581	309
GO:0043086	0.220669969783644	0.848665315303889	17	597	negative regulation of catalytic activity	BP	13581	309
GO:0015031	0.220683437229267	0.827609460889436	40	1452	protein transport	BP	13581	309
GO:1903715	0.220765554872851	0.976743073878062	1	8	regulation of aerobic respiration	BP	13581	309
GO:0070727	0.221098448358378	0.82726966728868	40	1401	cellular macromolecule localization	BP	13581	309
GO:0055064	0.221372920265824	0.976608599312212	1	8	chloride ion homeostasis	BP	13581	309
GO:0060180	0.221432407269763	0.975976183288657	1	10	female mating behavior	BP	13581	309
GO:0046627	0.221490247701792	0.942202262342152	2	34	negative regulation of insulin receptor signaling pathway	BP	13581	309
GO:0048745	0.22175573481061	0.943005892002124	2	24	smooth muscle tissue development	BP	13581	309
GO:0042787	0.221804802847366	0.895298128103615	5	115	protein ubiquitination involved in ubiquitin-dependent protein catabolic process	BP	13581	309
GO:0071675	0.22195148722608	0.941726460565685	2	39	regulation of mononuclear cell migration	BP	13581	309
GO:0016198	0.222272249896525	0.976855989655761	1	7	axon choice point recognition	BP	13581	309
GO:0071322	0.222489291773728	0.886308385202197	6	161	cellular response to carbohydrate stimulus	BP	13581	309
GO:0032434	0.222549307336052	0.90538549361578	4	102	regulation of proteasomal ubiquitin-dependent protein catabolic process	BP	13581	309
GO:0090257	0.222667744165787	0.879420132718626	7	198	regulation of muscle system process	BP	13581	309
GO:0045059	0.222776096349666	0.975669498507793	1	10	positive thymic T cell selection	BP	13581	309
GO:0060024	0.222865902455039	0.976725929609811	1	7	rhythmic synaptic transmission	BP	13581	309
GO:0034244	0.223180005380692	0.975348793931554	1	11	negative regulation of transcription elongation from RNA polymerase II promoter	BP	13581	309
GO:0072522	0.223419989316966	0.878738128337862	7	227	purine-containing compound biosynthetic process	BP	13581	309
GO:0035933	0.223664650602582	0.975045785420058	1	12	glucocorticoid secretion	BP	13581	309
GO:0007016	0.223728477075232	0.977995789480591	1	5	cytoskeletal anchoring at plasma membrane	BP	13581	309
GO:0003084	0.224007459764813	0.974440939637828	1	16	positive regulation of systemic arterial blood pressure	BP	13581	309
GO:0051099	0.224412024886098	0.885072475417464	6	156	positive regulation of binding	BP	13581	309
GO:0097485	0.224644436550118	0.878380870000973	7	158	neuron projection guidance	BP	13581	309
GO:0046069	0.224766193040382	0.97584944576286	1	8	cGMP catabolic process	BP	13581	309
GO:0043455	0.224862604683048	0.975189031368846	1	10	regulation of secondary metabolic process	BP	13581	309
GO:0046474	0.224906696837533	0.903958881572933	4	104	glycerophospholipid biosynthetic process	BP	13581	309
GO:0071526	0.225316611116065	0.94179399381666	2	22	semaphorin-plexin signaling pathway	BP	13581	309
GO:0045926	0.22570166827627	0.877290180821613	7	203	negative regulation of growth	BP	13581	309
GO:1902531	0.225712825607439	0.823793010224094	39	1341	regulation of intracellular signal transduction	BP	13581	309
GO:0034351	0.226146537008447	0.97517757433278	1	9	negative regulation of glial cell apoptotic process	BP	13581	309
GO:0009220	0.226391619267995	0.973867751678031	1	16	pyrimidine ribonucleotide biosynthetic process	BP	13581	309
GO:0046132	0.226391619267995	0.973867751678031	1	16	pyrimidine ribonucleoside biosynthetic process	BP	13581	309
GO:0046134	0.226391619267995	0.973867751678031	1	16	pyrimidine nucleoside biosynthetic process	BP	13581	309
GO:0043589	0.226804146326301	0.975387079977954	1	8	skin morphogenesis	BP	13581	309
GO:0045892	0.22694725011153	0.830973275779688	27	888	negative regulation of transcription, DNA-templated	BP	13581	309
GO:0051901	0.227071672510273	0.974438556761892	1	11	positive regulation of mitochondrial depolarization	BP	13581	309
GO:0015872	0.227137480299016	0.939436777176418	2	40	dopamine transport	BP	13581	309
GO:0043500	0.227186164178673	0.902730172831981	4	96	muscle adaptation	BP	13581	309
GO:0051608	0.227249129945355	0.974033467843184	1	13	histamine transport	BP	13581	309
GO:1902993	0.227314009640328	0.974617928698481	1	10	positive regulation of amyloid precursor protein catabolic process	BP	13581	309
GO:2000725	0.227589950180722	0.939394718075823	2	37	regulation of cardiac muscle cell differentiation	BP	13581	309
GO:0001756	0.227683808368498	0.917751910899126	3	56	somitogenesis	BP	13581	309
GO:1900182	0.227837361473526	0.891381811771767	5	121	positive regulation of protein localization to nucleus	BP	13581	309
GO:0050790	0.227909717606138	0.817553803714972	49	1729	regulation of catalytic activity	BP	13581	309
GO:0044090	0.228108107502991	0.974723177936454	1	9	positive regulation of vacuole organization	BP	13581	309
GO:0006303	0.228144091262922	0.93933715104456	2	34	double-strand break repair via nonhomologous end joining	BP	13581	309
GO:0002097	0.228266306291546	0.974155494822497	1	11	tRNA wobble base modification	BP	13581	309
GO:0007422	0.228276921644339	0.917396731446293	3	57	peripheral nervous system development	BP	13581	309
GO:0035743	0.228479109638436	0.973593819242132	1	14	CD4-positive, alpha-beta T cell cytokine production	BP	13581	309
GO:0031034	0.228519606989749	0.974994127905144	1	8	myosin filament assembly	BP	13581	309
GO:0045078	0.228564981006455	0.974616690818178	1	9	positive regulation of interferon-gamma biosynthetic process	BP	13581	309
GO:0045844	0.228606116676583	0.916985124110402	3	64	positive regulation of striated muscle tissue development	BP	13581	309
GO:0048636	0.228606116676583	0.916985124110402	3	64	positive regulation of muscle organ development	BP	13581	309
GO:0001881	0.228644624783851	0.938992704926847	2	36	receptor recycling	BP	13581	309
GO:0071578	0.229056966543662	0.974870330605652	1	8	zinc II ion transmembrane import	BP	13581	309
GO:1901293	0.229293875795725	0.868927377744587	8	276	nucleoside phosphate biosynthetic process	BP	13581	309
GO:0046189	0.22954498915031	0.938540764851707	2	37	phenol-containing compound biosynthetic process	BP	13581	309
GO:0000920	0.22959337258953	0.973322962315894	1	14	cell separation after cytokinesis	BP	13581	309
GO:0032880	0.229804536719902	0.828548159506329	27	912	regulation of protein localization	BP	13581	309
GO:0086004	0.230076407367296	0.938801717636282	2	30	regulation of cardiac muscle cell contraction	BP	13581	309
GO:0001892	0.230260411009672	0.901068198924031	4	87	embryonic placenta development	BP	13581	309
GO:0042982	0.230311070808121	0.938096647097782	2	39	amyloid precursor protein metabolic process	BP	13581	309
GO:0032351	0.230559149872958	0.97500397212561	1	7	negative regulation of hormone metabolic process	BP	13581	309
GO:0032353	0.230559149872958	0.97500397212561	1	7	negative regulation of hormone biosynthetic process	BP	13581	309
GO:0002281	0.23080460478182	0.973792355699949	1	10	macrophage activation involved in immune response	BP	13581	309
GO:0046710	0.230844977579254	0.974455974217824	1	8	GDP metabolic process	BP	13581	309
GO:0050863	0.231158761777423	0.873351487819033	7	228	regulation of T cell activation	BP	13581	309
GO:0021604	0.231594859634949	0.974281080070086	1	8	cranial nerve structural organization	BP	13581	309
GO:0060043	0.232047368414747	0.937562313054967	2	35	regulation of cardiac muscle cell proliferation	BP	13581	309
GO:0006337	0.232616050933792	0.973661654532652	1	9	nucleosome disassembly	BP	13581	309
GO:0072384	0.232629378843581	0.914983635778149	3	59	organelle transport along microtubule	BP	13581	309
GO:2000484	0.232769010873481	0.972542670890833	1	14	positive regulation of interleukin-8 secretion	BP	13581	309
GO:0030801	0.232784982413558	0.914202814784891	3	88	positive regulation of cyclic nucleotide metabolic process	BP	13581	309
GO:1990868	0.233016168948161	0.973947777648369	1	8	response to chemokine	BP	13581	309
GO:1990869	0.233016168948161	0.973947777648369	1	8	cellular response to chemokine	BP	13581	309
GO:0090335	0.233281110909795	0.973503003977965	1	9	regulation of brown fat cell differentiation	BP	13581	309
GO:0032757	0.233360868654441	0.936749055064555	2	39	positive regulation of interleukin-8 production	BP	13581	309
GO:0002903	0.233528371259737	0.972680332732083	1	12	negative regulation of B cell apoptotic process	BP	13581	309
GO:0042752	0.234092681995924	0.898549519798833	4	98	regulation of circadian rhythm	BP	13581	309
GO:1901863	0.234402384333002	0.913825524284002	3	65	positive regulation of muscle tissue development	BP	13581	309
GO:0071622	0.234432734477371	0.93604000783511	2	44	regulation of granulocyte chemotaxis	BP	13581	309
GO:0001554	0.234568227170718	0.974079617725111	1	7	luteolysis	BP	13581	309
GO:0000245	0.234756302291805	0.935981771599148	2	42	spliceosomal complex assembly	BP	13581	309
GO:0045820	0.234821642381133	0.972571604793721	1	11	negative regulation of glycolytic process	BP	13581	309
GO:0016338	0.235094669348101	0.972293837123996	1	12	calcium-independent cell-cell adhesion via plasma membrane cell-adhesion molecules	BP	13581	309
GO:0046068	0.235258043225098	0.913759195864633	3	54	cGMP metabolic process	BP	13581	309
GO:0048522	0.235259177795701	0.800634168270185	107	4015	positive regulation of cellular process	BP	13581	309
GO:0048490	0.235642287439852	0.971825982419956	1	14	anterograde synaptic vesicle transport	BP	13581	309
GO:0099514	0.235642287439852	0.971825982419956	1	14	synaptic vesicle cytoskeletal transport	BP	13581	309
GO:0099517	0.235642287439852	0.971825982419956	1	14	synaptic vesicle transport along microtubule	BP	13581	309
GO:0034776	0.235775297550116	0.971945882749381	1	13	response to histamine	BP	13581	309
GO:0061051	0.235871561005018	0.971921804676445	1	13	positive regulation of cell growth involved in cardiac muscle cell development	BP	13581	309
GO:0002704	0.2365803630868	0.935120030377376	2	43	negative regulation of leukocyte mediated immunity	BP	13581	309
GO:0071321	0.236815818294576	0.973553247531993	1	7	cellular response to cGMP	BP	13581	309
GO:0003256	0.23702873157367	0.973503079995621	1	7	regulation of transcription from RNA polymerase II promoter involved in myocardial precursor cell differentiation	BP	13581	309
GO:0000160	0.237117644537136	0.974164009097756	1	6	phosphorelay signal transduction system	BP	13581	309
GO:0031915	0.237129026395941	0.972001706292409	1	11	positive regulation of synaptic plasticity	BP	13581	309
GO:0048484	0.237136705784661	0.972572851743289	1	9	enteric nervous system development	BP	13581	309
GO:0000288	0.237840669943551	0.934746995582565	2	39	nuclear-transcribed mRNA catabolic process, deadenylation-dependent decay	BP	13581	309
GO:0048524	0.23793880142964	0.911702864515712	3	72	positive regulation of viral process	BP	13581	309
GO:0044344	0.237981705349474	0.896172434579388	4	99	cellular response to fibroblast growth factor stimulus	BP	13581	309
GO:0031573	0.237999223416104	0.971569174325446	1	12	intra-S DNA damage checkpoint	BP	13581	309
GO:0060707	0.238581025978005	0.971422775671817	1	12	trophoblast giant cell differentiation	BP	13581	309
GO:0035413	0.238871622991546	0.973066641513728	1	7	positive regulation of catenin import into nucleus	BP	13581	309
GO:2001239	0.238979960608541	0.934180863574676	2	40	regulation of extrinsic apoptotic signaling pathway in absence of ligand	BP	13581	309
GO:0090087	0.239034654856754	0.827519331055104	21	729	regulation of peptide transport	BP	13581	309
GO:1905332	0.239073099750554	0.934502627097913	2	34	positive regulation of morphogenesis of an epithelium	BP	13581	309
GO:1901524	0.239153112335135	0.971496438930769	1	11	regulation of mitophagy	BP	13581	309
GO:0021785	0.239209068039546	0.973680385754058	1	6	branchiomotor neuron axon guidance	BP	13581	309
GO:0060710	0.239376896765444	0.971702787784141	1	10	chorio-allantoic fusion	BP	13581	309
GO:0038180	0.239411457066164	0.972418580941505	1	8	nerve growth factor signaling pathway	BP	13581	309
GO:0009201	0.240169642201549	0.933054582782055	2	56	ribonucleoside triphosphate biosynthetic process	BP	13581	309
GO:0035912	0.240221235553255	0.972221497258011	1	8	dorsal aorta morphogenesis	BP	13581	309
GO:0009110	0.240627370001659	0.970192550066421	1	17	vitamin biosynthetic process	BP	13581	309
GO:0002327	0.240628227566357	0.972646944801313	1	7	immature B cell differentiation	BP	13581	309
GO:0009148	0.240842349522268	0.970243320455973	1	16	pyrimidine nucleoside triphosphate biosynthetic process	BP	13581	309
GO:0071320	0.241476966937834	0.910011641044575	3	63	cellular response to cAMP	BP	13581	309
GO:0044839	0.241637833063585	0.893920212921846	4	100	cell cycle G2/M phase transition	BP	13581	309
GO:0016236	0.242253125649939	0.873017496770149	6	155	macroautophagy	BP	13581	309
GO:1904925	0.24231770864011	0.970965458403196	1	10	positive regulation of autophagy of mitochondrion in response to mitochondrial depolarization	BP	13581	309
GO:1900454	0.242325679109552	0.97223794773176	1	7	positive regulation of long term synaptic depression	BP	13581	309
GO:0060763	0.242528621915827	0.97218882285669	1	7	mammary duct terminal end bud growth	BP	13581	309
GO:0044092	0.24257375679408	0.821957556613013	23	843	negative regulation of molecular function	BP	13581	309
GO:0010155	0.242701261803651	0.970021852488114	1	14	regulation of proton transport	BP	13581	309
GO:0060236	0.243030246201577	0.93286881072649	2	32	regulation of mitotic spindle organization	BP	13581	309
GO:0001817	0.243053199674922	0.837121561724763	14	480	regulation of cytokine production	BP	13581	309
GO:0090051	0.243750584507577	0.970330160972634	1	11	negative regulation of cell migration involved in sprouting angiogenesis	BP	13581	309
GO:0009948	0.243786679655449	0.932105312398657	2	38	anterior/posterior axis specification	BP	13581	309
GO:0045624	0.243977740256137	0.969853175418917	1	13	positive regulation of T-helper cell differentiation	BP	13581	309
GO:0050866	0.243990855314483	0.880580327782475	5	150	negative regulation of cell activation	BP	13581	309
GO:0045934	0.244154814474549	0.812188356863175	32	1090	negative regulation of nucleobase-containing compound metabolic process	BP	13581	309
GO:0070050	0.244353827227682	0.970175205631661	1	11	neuron cellular homeostasis	BP	13581	309
GO:0030575	0.244477112687173	0.970752689760253	1	9	nuclear body organization	BP	13581	309
GO:1903975	0.244979384060768	0.969785248812957	1	12	regulation of glial cell migration	BP	13581	309
GO:0016188	0.244996354968383	0.970284691469862	1	10	synaptic vesicle maturation	BP	13581	309
GO:0022411	0.245093116830542	0.848296027125947	10	298	cellular component disassembly	BP	13581	309
GO:0002366	0.24526248737132	0.870776580212956	6	174	leukocyte activation involved in immune response	BP	13581	309
GO:0051195	0.245263763326012	0.96971129310778	1	12	negative regulation of cofactor metabolic process	BP	13581	309
GO:0051198	0.245263763326012	0.96971129310778	1	12	negative regulation of coenzyme metabolic process	BP	13581	309
GO:0010927	0.245477845485723	0.891818553602667	4	87	cellular component assembly involved in morphogenesis	BP	13581	309
GO:0070305	0.24549218561011	0.970919557086833	1	8	response to cGMP	BP	13581	309
GO:0060027	0.245612211289125	0.971436440333072	1	7	convergent extension involved in gastrulation	BP	13581	309
GO:0043619	0.245758927045338	0.969812538941153	1	11	regulation of transcription from RNA polymerase II promoter in response to oxidative stress	BP	13581	309
GO:1903050	0.245809943587562	0.870390981574156	6	175	regulation of proteolysis involved in cellular protein catabolic process	BP	13581	309
GO:2000345	0.245929393603394	0.969537796956332	1	12	regulation of hepatocyte proliferation	BP	13581	309
GO:1901216	0.246204379054292	0.891106545590478	4	100	positive regulation of neuron death	BP	13581	309
GO:0051222	0.246430474498642	0.837109537924755	13	431	positive regulation of protein transport	BP	13581	309
GO:0002042	0.246986574372745	0.930979819449024	2	33	cell migration involved in sprouting angiogenesis	BP	13581	309
GO:0006939	0.247132412876501	0.890531764982613	4	100	smooth muscle contraction	BP	13581	309
GO:0030949	0.247333104777786	0.969683649975318	1	10	positive regulation of vascular endothelial growth factor receptor signaling pathway	BP	13581	309
GO:1900077	0.247511708535045	0.930453372716093	2	37	negative regulation of cellular response to insulin stimulus	BP	13581	309
GO:0034058	0.247553861846324	0.97095693184894	1	7	endosomal vesicle fusion	BP	13581	309
GO:0030810	0.247615857290914	0.906008307627857	3	87	positive regulation of nucleotide biosynthetic process	BP	13581	309
GO:1900373	0.247615857290914	0.906008307627857	3	87	positive regulation of purine nucleotide biosynthetic process	BP	13581	309
GO:0034728	0.247627403074222	0.906349565698028	3	71	nucleosome organization	BP	13581	309
GO:1903507	0.247691739169364	0.813380983306531	27	902	negative regulation of nucleic acid-templated transcription	BP	13581	309
GO:0051639	0.248212380722686	0.970234651832174	1	8	actin filament network formation	BP	13581	309
GO:0040015	0.248649873857688	0.968623795303508	1	13	negative regulation of multicellular organism growth	BP	13581	309
GO:0008104	0.248807726878291	0.79639946628835	57	2057	protein localization	BP	13581	309
GO:0006826	0.249091694217148	0.930008987631564	2	33	iron ion transport	BP	13581	309
GO:0032823	0.249131956944789	0.968695350668948	1	12	regulation of natural killer cell differentiation	BP	13581	309
GO:0050715	0.249258503051948	0.889110365462148	4	106	positive regulation of cytokine secretion	BP	13581	309
GO:0009218	0.249293869485894	0.96778657825654	1	18	pyrimidine ribonucleotide metabolic process	BP	13581	309
GO:1902679	0.249316376844325	0.811991841095042	27	904	negative regulation of RNA biosynthetic process	BP	13581	309
GO:0071103	0.249369659693845	0.877195890644575	5	134	DNA conformation change	BP	13581	309
GO:1901339	0.249592383661828	0.96881069348738	1	11	regulation of store-operated calcium channel activity	BP	13581	309
GO:0051196	0.249610775717985	0.92915019935878	2	43	regulation of coenzyme metabolic process	BP	13581	309
GO:0048512	0.250236275715407	0.928474761693202	2	53	circadian behavior	BP	13581	309
GO:0072655	0.250244165649045	0.888155091173078	4	133	establishment of protein localization to mitochondrion	BP	13581	309
GO:0042048	0.250274052510872	0.969709623416108	1	8	olfactory behavior	BP	13581	309
GO:0031033	0.250518826826893	0.968853441510088	1	10	myosin filament organization	BP	13581	309
GO:0032101	0.250566986694104	0.826480545394411	16	565	regulation of response to external stimulus	BP	13581	309
GO:0031952	0.250885898999559	0.928952825452823	2	36	regulation of protein autophosphorylation	BP	13581	309
GO:0045132	0.250886892763655	0.904660081409665	3	66	meiotic chromosome segregation	BP	13581	309
GO:0071391	0.250913064009567	0.968018459832149	1	13	cellular response to estrogen stimulus	BP	13581	309
GO:0006910	0.251205373807334	0.96814311165633	1	12	phagocytosis, recognition	BP	13581	309
GO:0009259	0.251220776194885	0.836201678897887	12	443	ribonucleotide metabolic process	BP	13581	309
GO:0050772	0.251263597052421	0.888442117674221	4	79	positive regulation of axonogenesis	BP	13581	309
GO:0048713	0.251306631711065	0.928567166106328	2	39	regulation of oligodendrocyte differentiation	BP	13581	309
GO:0060028	0.25132132119074	0.96899680312099	1	9	convergent extension involved in axis elongation	BP	13581	309
GO:0032986	0.251454830973309	0.968317382740944	1	11	protein-DNA complex disassembly	BP	13581	309
GO:0002091	0.251565023259538	0.968933228159825	1	9	negative regulation of receptor internalization	BP	13581	309
GO:1904923	0.251725470070029	0.96824533914628	1	11	regulation of autophagy of mitochondrion in response to mitochondrial depolarization	BP	13581	309
GO:0034770	0.252009924546272	0.969839572756921	1	7	histone H4-K20 methylation	BP	13581	309
GO:0071715	0.252036197633782	0.928114395485328	2	41	icosanoid transport	BP	13581	309
GO:1901571	0.252036197633782	0.928114395485328	2	41	fatty acid derivative transport	BP	13581	309
GO:0060046	0.252147160880304	0.968132904211282	1	11	regulation of acrosome reaction	BP	13581	309
GO:1901379	0.252284892975319	0.903807998713339	3	68	regulation of potassium ion transmembrane transport	BP	13581	309
GO:0033572	0.252467019385133	0.968697290454154	1	9	transferrin transport	BP	13581	309
GO:0072178	0.252604336210419	0.967767470721956	1	12	nephric duct morphogenesis	BP	13581	309
GO:0051193	0.252725137698993	0.927642715017172	2	44	regulation of cofactor metabolic process	BP	13581	309
GO:0006461	0.252752542685906	0.806295597631123	30	1084	protein complex assembly	BP	13581	309
GO:0050848	0.252966395049942	0.903308424490158	3	72	regulation of calcium-mediated signaling	BP	13581	309
GO:0008344	0.253137970625085	0.887109505084056	4	85	adult locomotory behavior	BP	13581	309
GO:0060159	0.253388019926553	0.968455353057553	1	9	regulation of dopamine receptor signaling pathway	BP	13581	309
GO:1900221	0.253446046285985	0.96844007529041	1	9	regulation of amyloid-beta clearance	BP	13581	309
GO:0070271	0.25350444901079	0.805645591253066	30	1085	protein complex biogenesis	BP	13581	309
GO:0051280	0.253637522982839	0.966950124592298	1	15	negative regulation of release of sequestered calcium ion into cytosol	BP	13581	309
GO:0048715	0.253847824926117	0.967046166179343	1	14	negative regulation of oligodendrocyte differentiation	BP	13581	309
GO:0046628	0.254142009700774	0.967598016290519	1	11	positive regulation of insulin receptor signaling pathway	BP	13581	309
GO:0002830	0.254227912571536	0.967120210232123	1	13	positive regulation of type 2 immune response	BP	13581	309
GO:0031327	0.254296918492011	0.801965352700328	34	1159	negative regulation of cellular biosynthetic process	BP	13581	309
GO:1902715	0.25438140494143	0.967830051775988	1	10	positive regulation of interferon-gamma secretion	BP	13581	309
GO:0032785	0.254393352679724	0.967283519113493	1	12	negative regulation of DNA-templated transcription, elongation	BP	13581	309
GO:0006904	0.254715547124432	0.927157358323709	2	36	vesicle docking involved in exocytosis	BP	13581	309
GO:0072173	0.254919523082684	0.967686011458841	1	10	metanephric tubule morphogenesis	BP	13581	309
GO:0034389	0.255098463489543	0.966702513777437	1	14	lipid particle organization	BP	13581	309
GO:0034109	0.255207504453065	0.902177493841632	3	67	homotypic cell-cell adhesion	BP	13581	309
GO:0001510	0.255341848349848	0.926159478310403	2	50	RNA methylation	BP	13581	309
GO:0001967	0.255479258080866	0.967902139356274	1	9	suckling behavior	BP	13581	309
GO:0098876	0.256019992284622	0.901745744654326	3	66	vesicle-mediated transport to the plasma membrane	BP	13581	309
GO:1901991	0.25618384014929	0.884819700377387	4	103	negative regulation of mitotic cell cycle phase transition	BP	13581	309
GO:0021957	0.256251066962175	0.968754128466348	1	7	corticospinal tract morphogenesis	BP	13581	309
GO:0008643	0.256290415927398	0.872591864385514	5	133	carbohydrate transport	BP	13581	309
GO:0006684	0.256475906075604	0.96671509415911	1	12	sphingomyelin metabolic process	BP	13581	309
GO:0060391	0.257191602246353	0.96677070419387	1	11	positive regulation of SMAD protein import into nucleus	BP	13581	309
GO:0009147	0.257463232886065	0.965423287087224	1	19	pyrimidine nucleoside triphosphate metabolic process	BP	13581	309
GO:2000060	0.25773323215588	0.966622548972554	1	11	positive regulation of protein ubiquitination involved in ubiquitin-dependent protein catabolic process	BP	13581	309
GO:0035542	0.258040005570938	0.967217389221094	1	9	regulation of SNARE complex assembly	BP	13581	309
GO:0060068	0.258421071302917	0.966433869374	1	11	vagina development	BP	13581	309
GO:0043902	0.258459553400581	0.871061631894848	5	139	positive regulation of multi-organism process	BP	13581	309
GO:0045621	0.259015950093632	0.899630044132331	3	81	positive regulation of lymphocyte differentiation	BP	13581	309
GO:0043388	0.259106857381331	0.924656269421811	2	43	positive regulation of DNA binding	BP	13581	309
GO:0032655	0.259445624816325	0.924654974127064	2	40	regulation of interleukin-12 production	BP	13581	309
GO:0070585	0.260072851788295	0.881920388867263	4	136	protein localization to mitochondrion	BP	13581	309
GO:0040014	0.260123894214461	0.899183702900474	3	73	regulation of multicellular organism growth	BP	13581	309
GO:0050878	0.260351933027543	0.836562850041533	10	308	regulation of body fluid levels	BP	13581	309
GO:0045685	0.2608579589291	0.898759766013038	3	73	regulation of glial cell differentiation	BP	13581	309
GO:0060456	0.261116250099258	0.964478966491788	1	18	positive regulation of digestive system process	BP	13581	309
GO:0000726	0.261186665216023	0.923941842741939	2	38	non-recombinational repair	BP	13581	309
GO:0045906	0.261623589684906	0.966727036904753	1	8	negative regulation of vasoconstriction	BP	13581	309
GO:0019725	0.26173899651925	0.807116440537779	22	763	cellular homeostasis	BP	13581	309
GO:0032700	0.262056040723313	0.965165017409769	1	12	negative regulation of interleukin-17 production	BP	13581	309
GO:0097011	0.262125366490212	0.965407513802117	1	11	cellular response to granulocyte macrophage colony-stimulating factor stimulus	BP	13581	309
GO:0097012	0.262125366490212	0.965407513802117	1	11	response to granulocyte macrophage colony-stimulating factor	BP	13581	309
GO:0099550	0.26214484596231	0.967209865685006	1	7	trans-synaptic signaling, modulating synaptic transmission	BP	13581	309
GO:0045072	0.262272283175302	0.965681741392299	1	10	regulation of interferon-gamma biosynthetic process	BP	13581	309
GO:0007076	0.262554356865849	0.965603505259007	1	10	mitotic chromosome condensation	BP	13581	309
GO:0007213	0.262807599607079	0.96521659825605	1	11	G-protein coupled acetylcholine receptor signaling pathway	BP	13581	309
GO:0060766	0.262826993683373	0.964947753735712	1	12	negative regulation of androgen receptor signaling pathway	BP	13581	309
GO:0007183	0.263031928542884	0.964889873448222	1	12	SMAD protein complex assembly	BP	13581	309
GO:0140013	0.263115501584826	0.86802854208259	5	130	meiotic nuclear division	BP	13581	309
GO:0045628	0.26349555506127	0.964758732891044	1	12	regulation of T-helper 2 cell differentiation	BP	13581	309
GO:1904951	0.263679673411571	0.823332278649033	13	442	positive regulation of establishment of protein localization	BP	13581	309
GO:0051444	0.263719422838257	0.964113314086963	1	15	negative regulation of ubiquitin-protein transferase activity	BP	13581	309
GO:0032736	0.26373162596738	0.96469185311006	1	12	positive regulation of interleukin-13 production	BP	13581	309
GO:0006418	0.26404688564839	0.922323134499015	2	42	tRNA aminoacylation for protein translation	BP	13581	309
GO:0002699	0.264099016637392	0.867077207708415	5	155	positive regulation of immune effector process	BP	13581	309
GO:0045350	0.264203797482582	0.965535893501821	1	9	interferon-beta biosynthetic process	BP	13581	309
GO:0045357	0.264203797482582	0.965535893501821	1	9	regulation of interferon-beta biosynthetic process	BP	13581	309
GO:0060947	0.264257797111509	0.965520953563829	1	9	cardiac vascular smooth muscle cell differentiation	BP	13581	309
GO:0034350	0.264280315510259	0.965122615438509	1	10	regulation of glial cell apoptotic process	BP	13581	309
GO:0021696	0.264340017585323	0.923091612042432	2	30	cerebellar cortex morphogenesis	BP	13581	309
GO:0046131	0.264392493039683	0.963336306804464	1	20	pyrimidine ribonucleoside metabolic process	BP	13581	309
GO:0051000	0.264761418573796	0.963422719759352	1	18	positive regulation of nitric-oxide synthase activity	BP	13581	309
GO:0008361	0.265324544637373	0.8493787333072	7	166	regulation of cell size	BP	13581	309
GO:2000171	0.265333587466519	0.92223391172335	2	34	negative regulation of dendrite development	BP	13581	309
GO:0032069	0.265593121560045	0.963424442154371	1	16	regulation of nuclease activity	BP	13581	309
GO:0034162	0.265783630739058	0.964376894587533	1	11	toll-like receptor 9 signaling pathway	BP	13581	309
GO:0001865	0.26589286773847	0.964669935601614	1	10	NK T cell differentiation	BP	13581	309
GO:1905477	0.265916481084772	0.895792926085123	3	74	positive regulation of protein localization to membrane	BP	13581	309
GO:0003044	0.266437963571058	0.921005144555826	2	45	regulation of systemic arterial blood pressure mediated by a chemical signal	BP	13581	309
GO:0071636	0.266484534524554	0.963312430356925	1	15	positive regulation of transforming growth factor beta production	BP	13581	309
GO:0002263	0.266645760030626	0.85577748485701	6	177	cell activation involved in immune response	BP	13581	309
GO:0051386	0.266698207475323	0.96384534783422	1	12	regulation of neurotrophin TRK receptor signaling pathway	BP	13581	309
GO:0042095	0.266864619463197	0.964069104186419	1	11	interferon-gamma biosynthetic process	BP	13581	309
GO:0090407	0.266917625495044	0.823769553533112	12	440	organophosphate biosynthetic process	BP	13581	309
GO:0060347	0.266961878821849	0.964041338604178	1	11	heart trabecula formation	BP	13581	309
GO:0001675	0.267162710850775	0.963711784528219	1	12	acrosome assembly	BP	13581	309
GO:0046425	0.267602284911929	0.877378123042655	4	113	regulation of JAK-STAT cascade	BP	13581	309
GO:1904892	0.267602284911929	0.877378123042655	4	113	regulation of STAT cascade	BP	13581	309
GO:0019884	0.267612532838761	0.962385650506514	1	20	antigen processing and presentation of exogenous antigen	BP	13581	309
GO:0010226	0.267729206246492	0.92058087030858	2	41	response to lithium ion	BP	13581	309
GO:0045986	0.267782758316222	0.962783307731449	1	16	negative regulation of smooth muscle contraction	BP	13581	309
GO:0055085	0.268059443059477	0.79140532456763	32	1102	transmembrane transport	BP	13581	309
GO:1904386	0.268174309279309	0.963694203104729	1	11	response to L-phenylalanine derivative	BP	13581	309
GO:2000353	0.268599239939816	0.963064521646326	1	13	positive regulation of endothelial cell apoptotic process	BP	13581	309
GO:1903115	0.268853568185084	0.92028577106083	2	37	regulation of actin filament-based movement	BP	13581	309
GO:1903305	0.269054081811343	0.87657188634415	4	105	regulation of regulated secretory pathway	BP	13581	309
GO:0032836	0.269171870547873	0.964655976117943	1	8	glomerular basement membrane development	BP	13581	309
GO:0035385	0.269483808167427	0.965228118748901	1	7	Roundabout signaling pathway	BP	13581	309
GO:0010799	0.269688731816091	0.91994929087211	2	36	regulation of peptidyl-threonine phosphorylation	BP	13581	309
GO:0042692	0.269717417311984	0.825222829338783	11	350	muscle cell differentiation	BP	13581	309
GO:0015833	0.269796561720148	0.784559287988548	40	1491	peptide transport	BP	13581	309
GO:0032816	0.269847167385774	0.962173121213864	1	16	positive regulation of natural killer cell activation	BP	13581	309
GO:0001771	0.269926521098523	0.9629113582691	1	12	immunological synapse formation	BP	13581	309
GO:0060174	0.270748992184732	0.963698469969625	1	9	limb bud formation	BP	13581	309
GO:0055081	0.271082400065417	0.918928375325871	2	41	anion homeostasis	BP	13581	309
GO:0035357	0.271210970773009	0.962096146383774	1	14	peroxisome proliferator activated receptor signaling pathway	BP	13581	309
GO:0042482	0.271232761169965	0.962529642393434	1	12	positive regulation of odontogenesis	BP	13581	309
GO:0002385	0.27172461215492	0.961064036467956	1	21	mucosal immune response	BP	13581	309
GO:0010508	0.271847533996907	0.875028907572922	4	92	positive regulation of autophagy	BP	13581	309
GO:0019637	0.272184266342502	0.798141387202408	22	855	organophosphate metabolic process	BP	13581	309
GO:2000112	0.272211943824326	0.771955262154788	70	2560	regulation of cellular macromolecule biosynthetic process	BP	13581	309
GO:1904469	0.272271041806125	0.962224662832888	1	12	positive regulation of tumor necrosis factor secretion	BP	13581	309
GO:0010523	0.272486137102526	0.961126994134522	1	18	negative regulation of calcium ion transport into cytosol	BP	13581	309
GO:0006851	0.272535547621806	0.961702557730334	1	14	mitochondrial calcium ion transmembrane transport	BP	13581	309
GO:0032025	0.272545057355098	0.961522351472768	1	15	response to cobalt ion	BP	13581	309
GO:1903531	0.272757045844309	0.851354003459262	6	184	negative regulation of secretion by cell	BP	13581	309
GO:0009306	0.273049259537367	0.812961285246553	14	461	protein secretion	BP	13581	309
GO:0002726	0.273058070656583	0.961546665227179	1	14	positive regulation of T cell cytokine production	BP	13581	309
GO:0098911	0.273471469723361	0.96344468185977	1	8	regulation of ventricular cardiac muscle cell action potential	BP	13581	309
GO:0051127	0.27359938962648	0.962117922183253	1	11	positive regulation of actin nucleation	BP	13581	309
GO:0007032	0.273963397583746	0.917621842884099	2	39	endosome organization	BP	13581	309
GO:1904016	0.27402859363823	0.962335860734265	1	10	response to Thyroglobulin triiodothyronine	BP	13581	309
GO:0051092	0.274033559276807	0.87347785845615	4	98	positive regulation of NF-kappaB transcription factor activity	BP	13581	309
GO:0050885	0.274304804740143	0.891565500450696	3	55	neuromuscular process controlling balance	BP	13581	309
GO:0021891	0.274737716688541	0.962552292608075	1	9	olfactory bulb interneuron development	BP	13581	309
GO:0097503	0.275006940774474	0.96036084957148	1	18	sialylation	BP	13581	309
GO:1900271	0.275064445820388	0.917453854809421	2	34	regulation of long-term synaptic potentiation	BP	13581	309
GO:1990845	0.275147204388877	0.960919821423153	1	14	adaptive thermogenesis	BP	13581	309
GO:0019079	0.275154776559821	0.890313587930975	3	75	viral genome replication	BP	13581	309
GO:0050855	0.27525535619311	0.96162925103561	1	11	regulation of B cell receptor signaling pathway	BP	13581	309
GO:0046503	0.275288165044512	0.916616305151938	2	45	glycerolipid catabolic process	BP	13581	309
GO:1901741	0.275310660497905	0.961079596376172	1	13	positive regulation of myoblast fusion	BP	13581	309
GO:0043038	0.275484659342852	0.916568465817005	2	44	amino acid activation	BP	13581	309
GO:0043039	0.275484659342852	0.916568465817005	2	44	tRNA aminoacylation	BP	13581	309
GO:0002244	0.276066973195251	0.872152244642163	4	98	hematopoietic progenitor cell differentiation	BP	13581	309
GO:0071599	0.276167287527348	0.960822035319953	1	13	otic vesicle development	BP	13581	309
GO:0002693	0.27623431280106	0.960409177937485	1	15	positive regulation of cellular extravasation	BP	13581	309
GO:0098693	0.276559444022768	0.916392443738491	2	38	regulation of synaptic vesicle cycle	BP	13581	309
GO:0007140	0.276721231046887	0.916627385229782	2	34	male meiotic nuclear division	BP	13581	309
GO:1900746	0.276896841397765	0.961492881014034	1	10	regulation of vascular endothelial growth factor signaling pathway	BP	13581	309
GO:0022029	0.276933833615391	0.889769010769107	3	60	telencephalon cell migration	BP	13581	309
GO:0032615	0.27714307615151	0.915844291971608	2	42	interleukin-12 production	BP	13581	309
GO:0016973	0.277204883712324	0.960508780459965	1	13	poly(A)+ mRNA export from nucleus	BP	13581	309
GO:0014831	0.277635674931488	0.960626669052313	1	12	gastro-intestinal system smooth muscle contraction	BP	13581	309
GO:0042416	0.277858978809778	0.959752145573041	1	16	dopamine biosynthetic process	BP	13581	309
GO:0007622	0.278027512628638	0.914826227260497	2	55	rhythmic behavior	BP	13581	309
GO:0002251	0.278104683429706	0.959017691999054	1	22	organ or tissue specific immune response	BP	13581	309
GO:0048518	0.27863583343363	0.760182828825503	116	4421	positive regulation of biological process	BP	13581	309
GO:0035907	0.278944002177883	0.960884767742899	1	10	dorsal aorta development	BP	13581	309
GO:2001169	0.279047240197973	0.95994909753639	1	13	regulation of ATP biosynthetic process	BP	13581	309
GO:0021877	0.279481159035753	0.960068304120888	1	12	forebrain neuron fate commitment	BP	13581	309
GO:0043129	0.279781114473568	0.960275658685367	1	11	surfactant homeostasis	BP	13581	309
GO:0007223	0.280050526075855	0.962258742925547	1	7	Wnt signaling pathway, calcium modulating pathway	BP	13581	309
GO:2001212	0.280565446412257	0.959484545592062	1	13	regulation of vasculogenesis	BP	13581	309
GO:0035812	0.280634734153623	0.95850493170388	1	19	renal sodium excretion	BP	13581	309
GO:0035813	0.280634734153623	0.95850493170388	1	19	regulation of renal sodium excretion	BP	13581	309
GO:0090224	0.280744862379368	0.914517190255049	2	35	regulation of spindle organization	BP	13581	309
GO:0010875	0.280845442599905	0.959953479297236	1	11	positive regulation of cholesterol efflux	BP	13581	309
GO:0042093	0.280888539905931	0.914009278420021	2	41	T-helper cell differentiation	BP	13581	309
GO:0055024	0.280945309574153	0.886841870599495	3	75	regulation of cardiac muscle tissue development	BP	13581	309
GO:1900151	0.281178833947478	0.959295998725385	1	13	regulation of nuclear-transcribed mRNA catabolic process, deadenylation-dependent decay	BP	13581	309
GO:1900153	0.281178833947478	0.959295998725385	1	13	positive regulation of nuclear-transcribed mRNA catabolic process, deadenylation-dependent decay	BP	13581	309
GO:0032970	0.281529981345758	0.820090364598515	10	290	regulation of actin filament-based process	BP	13581	309
GO:0090161	0.282128306293937	0.959563190698224	1	11	Golgi ribbon formation	BP	13581	309
GO:0006605	0.2823582623637	0.836167026820308	7	247	protein targeting	BP	13581	309
GO:0019693	0.282388450108719	0.811289335995662	12	455	ribose phosphate metabolic process	BP	13581	309
GO:0055017	0.282463004867363	0.885953614574422	3	74	cardiac muscle tissue growth	BP	13581	309
GO:0044255	0.283125361962675	0.791842943660075	20	749	cellular lipid metabolic process	BP	13581	309
GO:0090195	0.283137090170938	0.958469642123944	1	14	chemokine secretion	BP	13581	309
GO:0050433	0.283340645449897	0.912258535576207	2	51	regulation of catecholamine secretion	BP	13581	309
GO:0071801	0.284041339478759	0.958669507673674	1	12	regulation of podosome assembly	BP	13581	309
GO:1902713	0.284080345586608	0.958657425323973	1	12	regulation of interferon-gamma secretion	BP	13581	309
GO:0001816	0.284263359904689	0.801043534431855	15	529	cytokine production	BP	13581	309
GO:0090630	0.284303881380052	0.88575891751533	3	52	activation of GTPase activity	BP	13581	309
GO:0080090	0.2843239152379	0.755502077173678	108	4104	regulation of primary metabolic process	BP	13581	309
GO:1903037	0.284509087104295	0.834591320763716	7	240	regulation of leukocyte cell-cell adhesion	BP	13581	309
GO:0042993	0.284574255279408	0.912259386890347	2	39	positive regulation of transcription factor import into nucleus	BP	13581	309
GO:0048583	0.284688242977217	0.759498309274067	75	2836	regulation of response to stimulus	BP	13581	309
GO:0045475	0.284694180638376	0.958205878118987	1	13	locomotor rhythm	BP	13581	309
GO:0019934	0.285145310682629	0.959009675032582	1	10	cGMP-mediated signaling	BP	13581	309
GO:0002293	0.285212698281997	0.911737569502174	2	42	alpha-beta T cell differentiation involved in immune response	BP	13581	309
GO:0002294	0.285212698281997	0.911737569502174	2	42	CD4-positive, alpha-beta T cell differentiation involved in immune response	BP	13581	309
GO:2000479	0.285268148099558	0.957801899613416	1	14	regulation of cAMP-dependent protein kinase activity	BP	13581	309
GO:0006584	0.285314777635262	0.911282421149402	2	50	catecholamine metabolic process	BP	13581	309
GO:0009712	0.285314777635262	0.911282421149402	2	50	catechol-containing compound metabolic process	BP	13581	309
GO:0002433	0.285769035484295	0.959852013231076	1	8	immune response-regulating cell surface receptor signaling pathway involved in phagocytosis	BP	13581	309
GO:0038096	0.285769035484295	0.959852013231076	1	8	Fc-gamma receptor signaling pathway involved in phagocytosis	BP	13581	309
GO:0007263	0.286021052175684	0.957564545199116	1	14	nitric oxide mediated signal transduction	BP	13581	309
GO:0051402	0.286494422883353	0.826525206160863	8	250	neuron apoptotic process	BP	13581	309
GO:0021772	0.286506988935443	0.911495312312032	2	36	olfactory bulb development	BP	13581	309
GO:0006085	0.286568181056905	0.957024144784944	1	16	acetyl-CoA biosynthetic process	BP	13581	309
GO:2000392	0.2866453728838	0.958171866366434	1	11	regulation of lamellipodium morphogenesis	BP	13581	309
GO:0048313	0.286712973099841	0.957345751395606	1	14	Golgi inheritance	BP	13581	309
GO:0006399	0.286952535445474	0.864329187639153	4	141	tRNA metabolic process	BP	13581	309
GO:0072578	0.28696476588673	0.958072477911439	1	11	neurotransmitter-gated ion channel clustering	BP	13581	309
GO:0035235	0.28697932974499	0.912111735248118	2	28	ionotropic glutamate receptor signaling pathway	BP	13581	309
GO:0045064	0.287454549983236	0.956913273530711	1	15	T-helper 2 cell differentiation	BP	13581	309
GO:0038179	0.287479405215625	0.910913993443349	2	37	neurotrophin signaling pathway	BP	13581	309
GO:0045321	0.287551117246899	0.795861070871596	16	587	leukocyte activation	BP	13581	309
GO:1901988	0.287742221313546	0.864216741070221	4	110	negative regulation of cell cycle phase transition	BP	13581	309
GO:0009267	0.288351640024118	0.850536376119797	5	133	cellular response to starvation	BP	13581	309
GO:0009890	0.288753112369606	0.771608276506023	34	1188	negative regulation of biosynthetic process	BP	13581	309
GO:0071774	0.288887130474079	0.863542888396059	4	105	response to fibroblast growth factor	BP	13581	309
GO:0070444	0.289224625534257	0.957365429411075	1	11	oligodendrocyte progenitor proliferation	BP	13581	309
GO:0070445	0.289224625534257	0.957365429411075	1	11	regulation of oligodendrocyte progenitor proliferation	BP	13581	309
GO:0002287	0.289227344134013	0.909602039571388	2	43	alpha-beta T cell activation involved in immune response	BP	13581	309
GO:0045214	0.289256694180723	0.909918160365473	2	38	sarcomere organization	BP	13581	309
GO:0042762	0.289339735309152	0.956740216296349	1	13	regulation of sulfur metabolic process	BP	13581	309
GO:0046541	0.289646412484832	0.956411078374804	1	14	saliva secretion	BP	13581	309
GO:1901699	0.289694995944109	0.788079485674174	19	616	cellular response to nitrogen compound	BP	13581	309
GO:0003344	0.289990486701857	0.958574470773266	1	8	pericardium morphogenesis	BP	13581	309
GO:0006942	0.290094646320819	0.881461951008112	3	69	regulation of striated muscle contraction	BP	13581	309
GO:0001840	0.290379961603122	0.957001360490645	1	11	neural plate development	BP	13581	309
GO:0051645	0.291834815277695	0.95594118399375	1	13	Golgi localization	BP	13581	309
GO:0008150	0.291860289795843	0.781134085669035	283	11749	biological_process	BP	13581	309
GO:1901739	0.291931202132807	0.955471663738438	1	15	regulation of myoblast fusion	BP	13581	309
GO:0006400	0.292305387046703	0.90733854587233	2	58	tRNA modification	BP	13581	309
GO:0006334	0.292439507437764	0.907525505786334	2	51	nucleosome assembly	BP	13581	309
GO:0017038	0.292702575207602	0.815999915254323	9	283	protein import	BP	13581	309
GO:0022028	0.29273126212693	0.957129306258614	1	9	tangential migration from the subventricular zone to the olfactory bulb	BP	13581	309
GO:1901213	0.292840235447952	0.955616856440799	1	13	regulation of transcription from RNA polymerase II promoter involved in heart development	BP	13581	309
GO:0016556	0.2928785803799	0.955163128983881	1	15	mRNA modification	BP	13581	309
GO:0006650	0.292914361170784	0.836697234731808	6	183	glycerophospholipid metabolic process	BP	13581	309
GO:0060390	0.293005468461857	0.955121713238767	1	15	regulation of SMAD protein import into nucleus	BP	13581	309
GO:0000154	0.29303026610425	0.954203252057256	1	22	rRNA modification	BP	13581	309
GO:0044089	0.29341205110635	0.796271002483778	14	420	positive regulation of cellular component biogenesis	BP	13581	309
GO:0007266	0.293503908738676	0.836819376935813	6	136	Rho protein signal transduction	BP	13581	309
GO:0042886	0.293556792671919	0.763314033794005	40	1509	amide transport	BP	13581	309
GO:0019222	0.294756441635132	0.745148588584999	117	4477	regulation of metabolic process	BP	13581	309
GO:0006266	0.294770200997939	0.954750880289779	1	14	DNA ligation	BP	13581	309
GO:1990823	0.294861946944294	0.859510811030101	4	106	response to leukemia inhibitory factor	BP	13581	309
GO:1990830	0.294861946944294	0.859510811030101	4	106	cellular response to leukemia inhibitory factor	BP	13581	309
GO:0006336	0.294917241411394	0.954942573214244	1	13	DNA replication-independent nucleosome assembly	BP	13581	309
GO:0046822	0.295094168601726	0.826865143664291	7	200	regulation of nucleocytoplasmic transport	BP	13581	309
GO:0006897	0.295102009210093	0.792104192236111	15	474	endocytosis	BP	13581	309
GO:0046037	0.295287580914099	0.955102665252526	1	12	GMP metabolic process	BP	13581	309
GO:0030308	0.29530176661687	0.845488652919819	5	142	negative regulation of cell growth	BP	13581	309
GO:0002643	0.295496128896326	0.954512813072442	1	14	regulation of tolerance induction	BP	13581	309
GO:0002031	0.295611077233258	0.95408411218255	1	16	G-protein coupled receptor internalization	BP	13581	309
GO:0048016	0.295619766870613	0.906939866022586	2	34	inositol phosphate-mediated signaling	BP	13581	309
GO:0031498	0.295650609146281	0.955318095524205	1	11	chromatin disassembly	BP	13581	309
GO:0051284	0.295895318614439	0.953989907873523	1	16	positive regulation of sequestering of calcium ion	BP	13581	309
GO:0006486	0.296025389520177	0.83429112820904	6	196	protein glycosylation	BP	13581	309
GO:0043413	0.296025389520177	0.83429112820904	6	196	macromolecule glycosylation	BP	13581	309
GO:0044060	0.296167284379619	0.905471996282142	2	53	regulation of endocrine process	BP	13581	309
GO:0055025	0.296321622310887	0.905940888499342	2	42	positive regulation of cardiac muscle tissue development	BP	13581	309
GO:0016540	0.296431345163081	0.95420506236406	1	14	protein autoprocessing	BP	13581	309
GO:0048709	0.296947162388198	0.858139973330785	4	104	oligodendrocyte differentiation	BP	13581	309
GO:0043094	0.297026705318651	0.952862675841485	1	22	cellular metabolic compound salvage	BP	13581	309
GO:2000726	0.297074870497808	0.953992612197225	1	14	negative regulation of cardiac muscle cell differentiation	BP	13581	309
GO:0051969	0.297133293720619	0.953026781925182	1	20	regulation of transmission of nerve impulse	BP	13581	309
GO:0007588	0.297286886420245	0.905047874596056	2	49	excretion	BP	13581	309
GO:0034367	0.297321765371223	0.953208485747521	1	18	macromolecular complex remodeling	BP	13581	309
GO:0034368	0.297321765371223	0.953208485747521	1	18	protein-lipid complex remodeling	BP	13581	309
GO:0034369	0.297321765371223	0.953208485747521	1	18	plasma lipoprotein particle remodeling	BP	13581	309
GO:0021781	0.297406047672762	0.954126976095395	1	13	glial cell fate commitment	BP	13581	309
GO:0006090	0.297420106308187	0.876473923709917	3	85	pyruvate metabolic process	BP	13581	309
GO:0019985	0.297456904360927	0.954395289170684	1	12	translesion synthesis	BP	13581	309
GO:0036035	0.29823290825614	0.95385416377036	1	13	osteoclast development	BP	13581	309
GO:2000650	0.298256381504597	0.954472274708998	1	11	negative regulation of sodium ion transmembrane transporter activity	BP	13581	309
GO:0034143	0.298354411991603	0.953568527216984	1	14	regulation of toll-like receptor 4 signaling pathway	BP	13581	309
GO:1903046	0.298357759481687	0.843386533829179	5	136	meiotic cell cycle process	BP	13581	309
GO:0060612	0.298392959374692	0.90504905890849	2	39	adipose tissue development	BP	13581	309
GO:0021800	0.298408023953328	0.955331408911158	1	9	cerebral cortex tangential migration	BP	13581	309
GO:0050891	0.298666351885676	0.904980477241023	2	38	multicellular organismal water homeostasis	BP	13581	309
GO:0003382	0.299071391693419	0.904931971454959	2	36	epithelial cell morphogenesis	BP	13581	309
GO:0007095	0.299183426175294	0.95307891802358	1	15	mitotic G2 DNA damage checkpoint	BP	13581	309
GO:0031572	0.299183426175294	0.95307891802358	1	15	G2 DNA damage checkpoint	BP	13581	309
GO:0050709	0.299258229074209	0.856387708925503	4	114	negative regulation of protein secretion	BP	13581	309
GO:0061418	0.299353914676231	0.95377153835313	1	12	regulation of transcription from RNA polymerase II promoter in response to hypoxia	BP	13581	309
GO:0051253	0.299714066149008	0.767134125498482	28	969	negative regulation of RNA metabolic process	BP	13581	309
GO:0030836	0.299785513640606	0.953971707749285	1	11	positive regulation of actin filament depolymerization	BP	13581	309
GO:0050710	0.300028088497377	0.903583315402965	2	49	negative regulation of cytokine secretion	BP	13581	309
GO:0010827	0.300111119134818	0.875118029647494	3	73	regulation of glucose transport	BP	13581	309
GO:0000280	0.300158163703257	0.805138753382508	10	309	nuclear division	BP	13581	309
GO:0035418	0.300529991088535	0.904447199078283	2	33	protein localization to synapse	BP	13581	309
GO:0070307	0.300543414385937	0.953722446849919	1	11	lens fiber cell development	BP	13581	309
GO:0032674	0.300710032027952	0.952781989714894	1	14	regulation of interleukin-5 production	BP	13581	309
GO:0030522	0.300793460472542	0.822571202423961	7	194	intracellular receptor signaling pathway	BP	13581	309
GO:0090316	0.300928133848295	0.82227037859265	7	219	positive regulation of intracellular protein transport	BP	13581	309
GO:1904181	0.301115730810137	0.952895792500576	1	13	positive regulation of membrane depolarization	BP	13581	309
GO:0051928	0.301340968951931	0.855019827895713	4	111	positive regulation of calcium ion transport	BP	13581	309
GO:0002902	0.301355567656636	0.951991878256639	1	17	regulation of B cell apoptotic process	BP	13581	309
GO:0036124	0.301440969646201	0.953842957901363	1	10	histone H3-K9 trimethylation	BP	13581	309
GO:0006629	0.30180689117201	0.768553772326598	25	970	lipid metabolic process	BP	13581	309
GO:0035249	0.301961293643186	0.855302502112885	4	82	synaptic transmission, glutamatergic	BP	13581	309
GO:0055013	0.301998622924858	0.874034374690783	3	70	cardiac muscle cell development	BP	13581	309
GO:0061061	0.302035640235954	0.783717084629674	16	538	muscle structure development	BP	13581	309
GO:0042438	0.302526967689485	0.95271739069604	1	12	melanin biosynthetic process	BP	13581	309
GO:1903830	0.302687407437682	0.952663728767436	1	12	magnesium ion transmembrane transport	BP	13581	309
GO:2000846	0.303411691151456	0.951139188821292	1	18	regulation of corticosteroid hormone secretion	BP	13581	309
GO:0030520	0.30355393573311	0.902290213021809	2	39	intracellular estrogen receptor signaling pathway	BP	13581	309
GO:1902306	0.303675363666277	0.952332522034344	1	12	negative regulation of sodium ion transmembrane transport	BP	13581	309
GO:0032634	0.303972621267333	0.951459616423734	1	15	interleukin-5 production	BP	13581	309
GO:0071450	0.30412057778448	0.950428844733201	1	22	cellular response to oxygen radical	BP	13581	309
GO:0071451	0.30412057778448	0.950428844733201	1	22	cellular response to superoxide	BP	13581	309
GO:0045955	0.304128075762259	0.952533067993678	1	11	negative regulation of calcium ion-dependent exocytosis	BP	13581	309
GO:0042129	0.304349068054569	0.852594612331053	4	136	regulation of T cell proliferation	BP	13581	309
GO:0065003	0.304778975852113	0.756477113145103	35	1349	macromolecular complex assembly	BP	13581	309
GO:0032438	0.305223652729819	0.951031453142761	1	15	melanosome organization	BP	13581	309
GO:0070887	0.305471130052054	0.743459531476695	62	2353	cellular response to chemical stimulus	BP	13581	309
GO:0043933	0.305576917493933	0.752466494416531	40	1518	macromolecular complex subunit organization	BP	13581	309
GO:0009142	0.305900645903559	0.899801665908786	2	66	nucleoside triphosphate biosynthetic process	BP	13581	309
GO:0007517	0.306120419591766	0.800273072367296	10	320	muscle organ development	BP	13581	309
GO:0071822	0.306480204229587	0.756519901628234	33	1212	protein complex subunit organization	BP	13581	309
GO:0009100	0.30689636412495	0.804654875873017	9	298	glycoprotein metabolic process	BP	13581	309
GO:2000679	0.306902536364334	0.950083802511072	1	17	positive regulation of transcription regulatory region DNA binding	BP	13581	309
GO:0022409	0.307123769013155	0.826065235904443	6	189	positive regulation of cell-cell adhesion	BP	13581	309
GO:0050872	0.307385553914025	0.951076885038995	1	12	white fat cell differentiation	BP	13581	309
GO:0051963	0.3074163065006	0.851571563440837	4	82	regulation of synapse assembly	BP	13581	309
GO:0050432	0.307439626375211	0.899351210972501	2	54	catecholamine secretion	BP	13581	309
GO:1903350	0.307676309955376	0.950977694012477	1	12	response to dopamine	BP	13581	309
GO:1903351	0.307676309955376	0.950977694012477	1	12	cellular response to dopamine	BP	13581	309
GO:0035930	0.307710906055287	0.949509310679771	1	19	corticosteroid hormone secretion	BP	13581	309
GO:1903829	0.308089622286027	0.798638220720649	10	329	positive regulation of cellular protein localization	BP	13581	309
GO:0048869	0.308143018324524	0.735628762376396	88	3182	cellular developmental process	BP	13581	309
GO:0045744	0.30816908601876	0.899387795698808	2	45	negative regulation of G-protein coupled receptor protein signaling pathway	BP	13581	309
GO:0048642	0.308313298007494	0.950191667771244	1	14	negative regulation of skeletal muscle tissue development	BP	13581	309
GO:0050884	0.308668489084708	0.949841342471262	1	15	neuromuscular process controlling posture	BP	13581	309
GO:0002292	0.308757002008122	0.899009281894909	2	46	T cell differentiation involved in immune response	BP	13581	309
GO:0003254	0.308784386386058	0.899308722907054	2	41	regulation of membrane depolarization	BP	13581	309
GO:0050778	0.308803156571273	0.793590341093859	11	380	positive regulation of immune response	BP	13581	309
GO:0016322	0.309605580614411	0.95000781390282	1	13	neuron remodeling	BP	13581	309
GO:0086069	0.309730863513155	0.951079315626539	1	10	bundle of His cell to Purkinje myocyte communication	BP	13581	309
GO:0006221	0.309971399676831	0.94818758336671	1	24	pyrimidine nucleotide biosynthetic process	BP	13581	309
GO:0019219	0.309998286519969	0.736554216172292	73	2724	regulation of nucleobase-containing compound metabolic process	BP	13581	309
GO:0045776	0.310091697731946	0.897979671355405	2	52	negative regulation of blood pressure	BP	13581	309
GO:0009892	0.310217437072395	0.740988777741526	56	2089	negative regulation of metabolic process	BP	13581	309
GO:0009798	0.310303496961021	0.868668352697086	3	73	axis specification	BP	13581	309
GO:0001824	0.310605498448418	0.868579910918463	3	70	blastocyst development	BP	13581	309
GO:0022037	0.311120040519286	0.834344174623502	5	125	metencephalon development	BP	13581	309
GO:0048753	0.31197421997341	0.948480884140742	1	16	pigment granule organization	BP	13581	309
GO:0030518	0.312230461193161	0.847840649482179	4	96	intracellular steroid hormone receptor signaling pathway	BP	13581	309
GO:0021675	0.312454346489381	0.867552079952573	3	66	nerve development	BP	13581	309
GO:0051235	0.312524751527904	0.806217119453496	8	248	maintenance of location	BP	13581	309
GO:1902003	0.312600874446157	0.948462761221544	1	15	regulation of amyloid-beta formation	BP	13581	309
GO:0032656	0.313233453233593	0.948238994829422	1	15	regulation of interleukin-13 production	BP	13581	309
GO:0045161	0.313386517950062	0.949831201531525	1	10	neuronal ion channel clustering	BP	13581	309
GO:2000134	0.313868228783659	0.89637858625636	2	43	negative regulation of G1/S transition of mitotic cell cycle	BP	13581	309
GO:2000104	0.314177093051022	0.948411826736332	1	13	negative regulation of DNA-dependent DNA replication	BP	13581	309
GO:0030220	0.314450058142058	0.948043018707932	1	14	platelet formation	BP	13581	309
GO:0002090	0.314506883083824	0.896316003048281	2	39	regulation of receptor internalization	BP	13581	309
GO:0050766	0.314523150755573	0.896015920128206	2	43	positive regulation of phagocytosis	BP	13581	309
GO:0032508	0.314702945425025	0.896290205801363	2	38	DNA duplex unwinding	BP	13581	309
GO:1902547	0.314926161340256	0.94884527209032	1	11	regulation of cellular response to vascular endothelial growth factor stimulus	BP	13581	309
GO:0060314	0.315005842214654	0.946912857797612	1	19	regulation of ryanodine-sensitive calcium-release channel activity	BP	13581	309
GO:0034315	0.315221611502204	0.947324855770814	1	16	regulation of Arp2/3 complex-mediated actin nucleation	BP	13581	309
GO:0043981	0.315332152301751	0.948324310163518	1	12	histone H4-K5 acetylation	BP	13581	309
GO:0043982	0.315332152301751	0.948324310163518	1	12	histone H4-K8 acetylation	BP	13581	309
GO:0021819	0.315451026352108	0.948282475748188	1	12	layer formation in cerebral cortex	BP	13581	309
GO:0033151	0.31613744703264	0.947443071693231	1	14	V(D)J recombination	BP	13581	309
GO:0032616	0.316437814111906	0.946888110512541	1	16	interleukin-13 production	BP	13581	309
GO:0019538	0.316613631628662	0.72576955976999	104	4071	protein metabolic process	BP	13581	309
GO:0038094	0.316647325777379	0.947537416645816	1	13	Fc-gamma receptor signaling pathway	BP	13581	309
GO:0021988	0.316770893992809	0.895144254873707	2	38	olfactory lobe development	BP	13581	309
GO:0043032	0.316850813387514	0.946739328780749	1	16	positive regulation of macrophage activation	BP	13581	309
GO:0010971	0.317096184280446	0.946860510865073	1	15	positive regulation of G2/M transition of mitotic cell cycle	BP	13581	309
GO:0030968	0.317118353761878	0.893910734682945	2	56	endoplasmic reticulum unfolded protein response	BP	13581	309
GO:0044550	0.318352397576834	0.946649532391898	1	14	secondary metabolite biosynthetic process	BP	13581	309
GO:0030149	0.318521591649039	0.945501640276874	1	20	sphingolipid catabolic process	BP	13581	309
GO:0016567	0.31869990113679	0.769431267425889	16	560	protein ubiquitination	BP	13581	309
GO:0006474	0.318869416085276	0.946743607839314	1	13	N-terminal protein amino acid acetylation	BP	13581	309
GO:0042596	0.318902881425649	0.893330190727376	2	47	fear response	BP	13581	309
GO:0031331	0.318904462168123	0.795063195909443	9	282	positive regulation of cellular catabolic process	BP	13581	309
GO:0110053	0.318997418188197	0.808454295857395	7	198	regulation of actin filament organization	BP	13581	309
GO:0006355	0.319242274413185	0.731059067768145	61	2227	regulation of transcription, DNA-templated	BP	13581	309
GO:0019216	0.319300819343823	0.800708154877056	8	269	regulation of lipid metabolic process	BP	13581	309
GO:0051241	0.319609459101851	0.750495454856296	27	968	negative regulation of multicellular organismal process	BP	13581	309
GO:0010829	0.319868794225057	0.94564483922447	1	16	negative regulation of glucose transport	BP	13581	309
GO:0050886	0.32007872451008	0.86186433187782	3	91	endocrine process	BP	13581	309
GO:0045655	0.320112895199649	0.945769433096177	1	15	regulation of monocyte differentiation	BP	13581	309
GO:0001991	0.320304959543734	0.945944313749687	1	14	regulation of systemic arterial blood pressure by circulatory renin-angiotensin	BP	13581	309
GO:1901653	0.320363642458277	0.788604804946241	10	330	cellular response to peptide	BP	13581	309
GO:0046635	0.320600612659478	0.892167486820471	2	51	positive regulation of alpha-beta T cell activation	BP	13581	309
GO:0060401	0.320689027645623	0.827057440601019	5	142	cytosolic calcium ion transport	BP	13581	309
[truncated: 19,554 more rows]
